# Supplementary material for: Archetypal transcriptional blocks underpin yeast gene regulation in response to changes in growth conditions
Source: Sci Rep. 2018 May 21;8:7949. doi: 10.1038/s41598-018-26170-5 (PMC5962585; doi:10.1038/s41598-018-26170-5)
Supplement: Supplementary file 2 — Dataset 1 [file 41598_2018_26170_MOESM2_ESM.xlsx]

## Sheet: Manuscript info
Supplementary Dataset for manuscript:
Archetypal transcriptional blocks underpin yeast gene regulation in response to changes in growth conditions
David Talavera1*, Christopher J Kershaw2, Joseph L Costello2,#a, Lydia M Castelli2,#b, William Rowe3,#c, Paul FG Sims4, Mark P Ashe2, Chris M Grant2, Graham D Pavitt2*, Simon J Hubbard3*.

## Sheet: Summary of file
Tab Position	Tab Name	Description
1	Summary of file	Description of the different tabs in this file
2	Experiments	Description of the experiments used in the meta-analyses
3	Datasets mapping	Mapping of individual microarrays to our internal coding
4	All PSRs	All PSRs, and their member microarrays.
5	Stress categories mapping	Information on the different SPELL stress terms and how we map them to broader categories.
6	Stress categories in PSRs	Description of the stresses involved in each PSR. We used our stress classification.
7	Biological processes mapping	GO Slim BP terms and how we map them to broader categories.
8	All BTRs	All BTRs and their member RNAs

## Sheet: Experiments
Publication	Number of Conditions	Brief Description	PubMed ID	File	SPELL Tags
Belli G et al., 2004	9	Oxidative stress and glutaredoxin 5-deficient mutant (details)	14722110	2010.Belli04.filter.flt.knn.avg.div.log.pcl	oxidative stress|stress
Berry DB et al., 2008	6	Stress response of cells exposed to NaCl for 45 min; 6 replicates (details)	18753408	GSE8335_set06_family.pcl	osmotic stress|stress
Berry DB et al., 2008	5	Stress response of cells exposed to heat shock for 45 min; 5 replicates (details)	18753408	GSE8335_set07_family.pcl	heat shock|stress
Berry DB et al., 2008	5	Stress response of an msn2 deletion mutant exposed to NaCl for 45 min; 5 replicates (details)	18753408	GSE8335_set08_family.pcl	osmotic stress|stress
Berry DB et al., 2008	5	Stress response of an msn2 msn4 double-deletion strain exposed to NaCl for 45 min; 5 replicates (details)	18753408	GSE8335_set12_family.pcl	osmotic stress|stress
Berry DB et al., 2008	5	Stress response of an msn2 msn4 double-deletion strain exposed to heat shock for 15 min; 5 replicates (details)	18753408	GSE8335_set13_family.pcl	heat shock|stress
Berry DB et al., 2008	5	Stress response of an msn4 deletion mutant exposed to NaCl for 45 min; 5 replicates (details)	18753408	GSE8335_set10_family.pcl	osmotic stress|stress
Berry DB et al., 2008	5	Stress response of an msn4 deletion mutant exposed to heat shock for 15 min; 5 replicates (details)	18753408	GSE8335_set11_family.pcl	heat shock|stress
Berry DB et al., 2008	5	Stress response of an msn2 deletion mutant exposed to heat shock for 15 min; 5 replicates (details)	18753408	GSE8335_set09_family.pcl	heat shock|stress
Berry DB et al., 2008	8	Stress response of cells exposed to H2O2 for various times; 2 replicates (details)	18753408	GSE8335_set01_family.pcl	oxidative stress|stress
Berry DB et al., 2008	8	Stress response of cells exposed to H2O2 for various times after NaCl pre-exposure; 2 replicates (details)	18753408	GSE8335_set02_family.pcl	oxidative stress|stress
Berry DB et al., 2008	4	Stress response of an msn2 msn4 double-deletion strain exposed to NaCl for various times (details)	18753408	GSE8335_set03_family.pcl	osmotic stress|stress
Berry DB et al., 2008	4	Stress response of an msn2 msn4 double-deletion strain exposed to H2O2 for various times (details)	18753408	GSE8335_set04_family.pcl	oxidative stress|stress
Berry DB et al., 2008	4	Stress response of an msn2 msn4 double-deletion strain exposed to H2O2 for various times after NaCl pre-exposure (details)	18753408	GSE8335_set05_family.pcl	oxidative stress|stress
Berry DB et al., 2008	8	Stress response of cells exposed to NaCl for various times; 2 replicates (details)	18753408	GSE8335_set00_family.pcl	osmotic stress|stress
Bulik DA et al., 2003	11	Chitin synthesis (details)	14555471	2010.Bulik03.filter.flt.knn.avg.div.log.pcl	cell wall organization|chemical stimulus|stress
Caba E et al., 2005	24	Genotoxic stress (details)	15878181	2010.Caba05.filter.flt.knn.avg.div.log.pcl	DNA damage stimulus|osmotic stress|stress
Capaldi AP et al., 2008	85	Structure and function of a transcriptional network activated by the MAPK Hog1. (details)	18931682	GSE12270_setA_family.pcl	osmotic stress|stress|transcription
Carmel-Harel O et al., 2001	15	H2O2 exposure to wt and Deltatrr1 knockout (details)	11169101	2010.CarmelHarel01.flt.knn.avg.pcl	chemical stimulus|oxidative stress|stress
Carroll AS et al., 2001	12	pho85 inhibition (details)	11675494	2010.Carroll01.log.flt.knn.avg.pcl	protein phosphorylation|stress
Casado C et al., 2011	16	The role of the protein kinase A pathway in the response to alkaline pH stress in yeast. (details)	21749328	GSE27925_final.pcl	stress|signaling
Casamayor A et al., 2012	12	The role of the Snf1 kinase in the adaptive response of Saccharomyces cerevisiae to alkaline pH stress. (details)	22372618	GSE25697_final.pcl	stress|signaling|carbon utilization
Causton HC et al., 2001	7	Heat response (details)	11179418	2010.Causton01_heat.filter.flt.knn.avg.div.log.pcl	heat shock|response to unfolded protein|stress
Causton HC et al., 2001	6	NaCl response (details)	11179418	2010.Causton01_NaCl.filter.flt.knn.avg.div.log.pcl	osmotic stress|stress
Causton HC et al., 2001	7	Peroxide response (details)	11179418	2010.Causton01_peroxide.filter.flt.knn.avg.div.log.pcl	chemical stimulus|oxidative stress|stress
Causton HC et al., 2001	6	Sorbitol response (details)	11179418	2010.Causton01_sorbitol.filter.flt.knn.avg.div.log.pcl	osmotic stress|stress
Causton HC et al., 2001	11	Acid response (details)	11179418	2010.Causton01_acid.filter.flt.knn.avg.div.log.pcl	chemical stimulus|stress
Causton HC et al., 2001	8	Alkali response (details)	11179418	2010.Causton01_alkali.filter.flt.knn.avg.div.log.pcl	chemical stimulus|stress
Chan K et al., 2008	5	Response of acetate grown cells to nitrogen (N2) gas-induced anoxia, 2 hr time course (details)	18708563	GSE12004_set1_family.pcl	carbon utilization|oxygen level alteration|respiration|stress
Chan K et al., 2008	5	Response of acetate grown cells to carbon monoxide (CO)-induced anoxia, 2 hr time course (details)	18708563	GSE12004_set0_family.pcl	carbon utilization|oxygen level alteration|respiration|stress
Cohen BA et al., 2002	11	yap1 and yap2 knockouts with peroxide and cadmium added (details)	12006656	2010.Cohen02.filter.flt.knn.avg.div.log.pcl	chemical stimulus|oxidative stress|stress|transcription
De Nadal E et al., 2004	12	Osmotic stress (details)	14737171	2010.deNadal04.flt.knn.avg.pcl	histone modification|osmotic stress|stress
Dubacq C et al., 2006	24	Mid-term response of wild type, yap1, aft1 and aft1 aft2 null mutants to hydroxyurea (details)	16328372	GSE1914_setA_family.pcl	DNA damage stimulus|stress
Dubacq C et al., 2006	16	Long-term response of wild type cells to hydroxyurea (details)	16328372	GSE1915_setA_family.pcl	DNA damage stimulus|stress
Fry RC et al., 2003	8	Aging in yeast (details)	12875747	2010.Fry03.filter.flt.knn.avg.div.log.pcl	DNA damage stimulus|stress
Gasch AP et al., 2000	9	Response to stationary phase; 5 days (y14) (details)	11102521	2010.Gasch00_stationaryPhase_y14_.flt.knn.avg.pcl	stationary phase entry|stress
Gasch AP et al., 2000	5	Response to various temperatures at steady state (y13) (details)	11102521	2010.Gasch00_steadyState_y13_.flt.knn.avg.pcl	heat shock|response to unfolded protein|stress
Gasch AP et al., 2000	8	Response to various temperatures at steady state (y14) (details)	11102521	2010.Gasch00_steadyState_y14_.flt.knn.avg.pcl	heat shock|response to unfolded protein|stress
Gasch AP et al., 2000	5	Response to amino acid and adenine starvation; 6 hr time course (details)	11102521	2010.Gasch00_adenineStarvation.flt.knn.avg.pcl	amino acid utilization|starvation|stress
Gasch AP et al., 2000	6	Response to different carbon sources (details)	11102521	2010.Gasch00_carbonSources.flt.knn.avg.pcl	carbon utilization|stress
Gasch AP et al., 2000	8	Response to diamide; 90 min time course (details)	11102521	2010.Gasch00_diamideTreatment.flt.knn.avg.pcl	chemical stimulus|oxidative stress|stress
Gasch AP et al., 2000	8	Response to dithiothreitol; 3 hr time course (y13) (details)	11102521	2010.Gasch00_DTT_y13_.flt.knn.avg.pcl	chemical stimulus|response to unfolded protein|stress
Gasch AP et al., 2000	7	Response to dithiothreitol; 8 hr time course (y14) (details)	11102521	2010.Gasch00_DTT_y14_.flt.knn.avg.pcl	chemical stimulus|response to unfolded protein|stress
Gasch AP et al., 2000	9	Response to hydrogen peroxide; 160 min time course (details)	11102521	2010.Gasch00_HOtimeCourse.flt.knn.avg.pcl	chemical stimulus|oxidative stress|stress
Gasch AP et al., 2000	8	Heat shock 25C to 37C, 20 min; 80 min time course (details)	11102521	2010.Gasch00_HS25-37.flt.knn.avg.pcl	heat shock|response to unfolded protein|stress
Gasch AP et al., 2000	4	Heat shock 29C to 33C, 20 min; 90 min time course (details)	11102521	2010.Gasch00_HS29-33.flt.knn.avg.pcl	heat shock|response to unfolded protein|stress
Gasch AP et al., 2000	5	Heat shock 29C to 33C, 20 min; 60 min time course (details)	11102521	2010.Gasch00_HS30-37.flt.knn.avg.pcl	heat shock|response to unfolded protein|stress
Gasch AP et al., 2000	5	Heat shock 37C to 25C, 20 min; 90 min time course (details)	11102521	2010.Gasch00_HS37-25.flt.knn.avg.pcl	heat shock|response to unfolded protein|stress
Gasch AP et al., 2000	6	Mild heat shock 29C to 33C with sorbitol (5, 10 and 30 min) (details)	11102521	2010.Gasch00_HSmild.flt.knn.avg.pcl	heat shock|response to unfolded protein|stress
Gasch AP et al., 2000	6	Heat shock from various temperatures to 37C (details)	11102521	2010.Gasch00_HSto37.flt.knn.avg.pcl	heat shock|response to unfolded protein|stress
Gasch AP et al., 2000	6	Response to hyperosmotic shock (details)	11102521	2010.Gasch00_hyper-osmotic.flt.knn.avg.pcl	osmotic stress|stress
Gasch AP et al., 2000	5	Response to hypoosmotic shock (details)	11102521	2010.Gasch00_hypo-osmotic.flt.knn.avg.pcl	osmotic stress|stress
Gasch AP et al., 2000	9	Response to menadione; 160 min time course (details)	11102521	2010.Gasch00_menadione.flt.knn.avg.pcl	chemical stimulus|oxidative stress|stress
Gasch AP et al., 2000	10	Response to stationary phase; 13 days (y13) (details)	11102521	2010.Gasch00_stationaryPhase_y12_.flt.knn.avg.pcl	stationary phase entry|stress
Gasch AP et al., 2001	52	Expression in response to DNA-damaging agents and role of the Mec1 signaling pathway (mec1, dun1 and crt1) (details)	11598186	2010.DNAdamage.pcl	DNA damage stimulus|radiation|signaling|stress
Hao N et al., 2012	56	Signal-dependent dynamics of transcription factor translocation controls gene expression. (details)	22179789	GSE32703_final.pcl	stress|signaling
Keller G et al., 2001	4	Haa1 analysis (details)	11504737	2010.Keller01.flt.knn.avg.pcl	metal or metalloid ion stress|starvation|stress|transcription
Lai LC et al., 2006	24	Expression in response to anoxia (0 - 6 generations) and subsequent reoxygenation (6 - 7.6 generations) in glucose (details)	16963631	2010.glucose_anoxia_reoxygenation.pcl	carbon utilization|oxygen level alteration|stress
Lai LC et al., 2006	24	Expression in response to anoxia (0 - 6 generations) and subsequent reoxygenation (6 - 7.6 generations) in galactose (details)	16963631	2010.galactose_anoxia_reoxygenation.pcl	carbon utilization|oxygen level alteration|stress
Lai LC et al., 2008	227	Comparison of the transcriptomic stress response evoked by antimycin A and oxygen deprivation in Saccharomyces cerevisiae. (details)	19105839	GSE3706_setA_family.pcl	carbon utilization|chemical stimulus|respiration|stress
Levy S et al., 2007	8	Response to NaCl in a histidine-limited chemostat; time course (details)	17327914	GSE6302_set08_family.pcl	osmotic stress|stress
Levy S et al., 2007	8	Response to heat shock in a glucose-limited chemostat; time course (details)	17327914	GSE6302_set02_family.pcl	heat shock|stress
Levy S et al., 2007	8	Response to high osmolarity (NaCl) in a glucose-limited chemostat; time course (details)	17327914	GSE6302_set03_family.pcl	osmotic stress|stress
Levy S et al., 2007	8	Response to H2O2 in a glucose-limited chemostat; time course (details)	17327914	GSE6302_set04_family.pcl	chemical stimulus|oxidative stress|stress
Levy S et al., 2007	7	Response to DTT in a histidine-limited chemostat; time course (details)	17327914	GSE6302_set06_family.pcl	chemical stimulus|response to unfolded protein|stress
Levy S et al., 2007	10	Response to heat shock in a histidine-limited chemostat; time course (details)	17327914	GSE6302_set07_family.pcl	heat shock|stress
Levy S et al., 2007	8	Response to DTT in a glucose-limited chemostat; time course (details)	17327914	GSE6302_set01_family.pcl	chemical stimulus|response to unfolded protein|stress
Matsumoto R et al., 2005	12	The stress response against denatured proteins in the deletion of cytosolic chaperones SSA1/2 is different from heat-shock response in Saccharomyces cerevisiae. (details)	16209719	GSE3316_setA_family.pcl	heat shock|response to unfolded protein|stress
O'Rourke SM et al., 2004	133	HOG MAPK pathway (details)	14595107	2010.ORourke03.flt.knn.avg.pcl	osmotic stress|protein phosphorylation|signaling|stress
Orlandi I et al., 2004	4	Deubiquitinating enzyme UBP10 inactivation (details)	14623890	2010.Orlandi04.filter.flt.knn.avg.div.log.pcl	stress|ubiquitin or ULP modification
Rodriguez-Quinones JF et al., 2009	6	Differential gene expression signatures for cell wall integrity found in chitin synthase II (chs2Delta) and myosin II (myo1Delta) deficient cytokinesis mutants of Saccharomyces cerevisiae. (details)	19426543	GSE5931_setA_family.pcl	signaling|stress
Segal E et al., 2003	10	Hypo-osmotic shock, ppt1 mutant (details)	12740579	2010.Segal03_hypo-osmoticPpt1.flt.knn.avg.pcl	osmotic stress|protein dephosphorylation|stress
Segal E et al., 2003	10	Heat Shock, kin82 mutant (details)	12740579	2010.Segal03_HSkin82.flt.knn.avg.pcl	heat shock|protein phosphorylation|stress
Shapira M et al., 2004	70	Oxidative stress responses (details)	15371544	2010.Shapira04.flt.knn.avg.pcl	chemical stimulus|mitotic cell cycle|oxidative stress|stress
Sheltzer JM et al., 2012	8	Transcriptional consequences of aneuploidy. (details)	22802626	GSE35853_final.pcl	stress|other
Shivaswamy S et al., 2008	19	Stress-dependent dynamics of global chromatin remodeling in yeast: dual role for SWI/SNF in the heat shock stress response. (details)	18212068	GSE7665_set0_family.pcl	chromatin organization|heat shock|stationary phase entry|stress
Smith JJ et al., 2007	20	Transcriptional responses to fatty acid are coordinated by combinatorial control. (details)	17551510	GSE5862_set0_family.pcl	carbon utilization|fermentation|lipid metabolism|respiration|stress
Thorsen M et al., 2007	6	Response to 0.2 mM arsenite (AsIII) induced stress in met4 null vs wildtype cells at 1 hr; 6 replicates (details)	17327492	GSE6129_set3_family.pcl	chemical stimulus|metal or metalloid ion stress|stress
Thorsen M et al., 2007	6	Response to 0.2 mM or 1 mM arsenite (AsIII) induced stress in yap1 null vs wildtype cells at hr (3 replicates) (details)	17327492	GSE6129_set2_family.pcl	chemical stimulus|metal or metalloid ion stress|stress
Thorsen M et al., 2007	12	Response to 0.2 mM or 1 mM arsenite (AsIII) induced stress at various time points; 3 replicates (details)	17327492	GSE6129_set1_family.pcl	chemical stimulus|metal or metalloid ion stress|stress
Thorsen M et al., 2007	6	Response to 1.0 mM arsenite (AsIII) induced stress vs unstressed cells at 1 hr; 6 replicates (details)	17327492	GSE6129_set0_family.pcl	chemical stimulus|metal or metalloid ion stress|stress
Thorsen M et al., 2007	15	Response to 1.0 mM arsenite (AsIII) induced stress vs unstressed cells at various time points; multiple replicates (details)	17327492	GSE6068_setA_family.pcl	chemical stimulus|metal or metalloid ion stress|stress
Travers KJ et al., 2000	10	Expression during the unfolded protein response (details)	10847680	2010.unfolded_protein_response.pcl	chemical stimulus|response to unfolded protein|stress
Travesa A et al., 2012	61	DNA replication stress differentially regulates G1/S genes via Rad53-dependent inactivation of Nrm1. (details)	22333915	GSE33695_final.pcl	stress|cell cycle regulation|DNA damage stimulus
Urban J et al., 2007	6	Response to rapamycin in CEN based copy of sch9-2D3E, a TORC1 phosphorylation site mutant; 3 hr time course (details)	17560372	GSE7660_set2_family.pcl	chemical stimulus|protein phosphorylation|signaling|stress
Urban J et al., 2007	5	Response to rapamycin in cells carrying a CEN based copy of SCH9; 3 hr time course (details)	17560372	GSE7660_set1_family.pcl	chemical stimulus|protein phosphorylation|signaling|stress

## Sheet: Datasets mapping
PubMed ID	File	Dataset description	Internal dataset code
10847680	2010.unfolded_protein_response.pcl	wt+DTT 15 min	X10847680_E1_T1
10847680	2010.unfolded_protein_response.pcl	wt+DTT 30 min	X10847680_E1_T2
10847680	2010.unfolded_protein_response.pcl	wt+DTT 60 min	X10847680_E1_T3
10847680	2010.unfolded_protein_response.pcl	wt+DTT 120 min	X10847680_E1_T4
10847680	2010.unfolded_protein_response.pcl	wt+tunicamycin 60 min	X10847680_E1_T5
10847680	2010.unfolded_protein_response.pcl	ire1+DTT 60 min	X10847680_E1_T6
10847680	2010.unfolded_protein_response.pcl	ire1+tunicamycin 60 min	X10847680_E1_T7
10847680	2010.unfolded_protein_response.pcl	hac1+DTT 60 min	X10847680_E1_T8
10847680	2010.unfolded_protein_response.pcl	hac1+tunicamycin 60 min	X10847680_E1_T9
10847680	2010.unfolded_protein_response.pcl	opi1	X10847680_E1_T10
11102521	2010.Gasch00_adenineStarvation.flt.knn.avg.pcl	Amino acid + adenine starvation 0.5 h; src: t=0<->0.5 h	X11102521_E4_T1
11102521	2010.Gasch00_adenineStarvation.flt.knn.avg.pcl	Amino acid + adenine starvation 1 h; src: t=0<->1 h	X11102521_E4_T2
11102521	2010.Gasch00_adenineStarvation.flt.knn.avg.pcl	Amino acid + adenine starvation 2 h; src: t=0<->2 h	X11102521_E4_T3
11102521	2010.Gasch00_adenineStarvation.flt.knn.avg.pcl	Amino acid + adenine starvation 4 h; src: t=0<->4 h	X11102521_E4_T4
11102521	2010.Gasch00_adenineStarvation.flt.knn.avg.pcl	Amino acid + adenine starvation 6 h; src: t=0<->6 h	X11102521_E4_T5
11102521	2010.Gasch00_carbonSources.flt.knn.avg.pcl	YP raffinose vs reference pool; src: pool<->raffinose	X11102521_E5_T1
11102521	2010.Gasch00_carbonSources.flt.knn.avg.pcl	YP glucose vs reference pool; src: pool<->glucose	X11102521_E5_T2
11102521	2010.Gasch00_carbonSources.flt.knn.avg.pcl	YP galactose vs reference pool; src: pool<->galactose	X11102521_E5_T3
11102521	2010.Gasch00_carbonSources.flt.knn.avg.pcl	YP fructose vs reference pool; src: pool<->fructose	X11102521_E5_T4
11102521	2010.Gasch00_carbonSources.flt.knn.avg.pcl	YP sucrose vs reference pool; src: pool<->sucrose	X11102521_E5_T5
11102521	2010.Gasch00_carbonSources.flt.knn.avg.pcl	YP ethanol vs reference pool; src: pool<->ethanol	X11102521_E5_T6
11102521	2010.Gasch00_diamideTreatment.flt.knn.avg.pcl	1.5 mM diamide (5 min); src: time = 0 min<->time = 5min	X11102521_E6_T1
11102521	2010.Gasch00_diamideTreatment.flt.knn.avg.pcl	1.5 mM diamide (10 min); src: time = 0 min<->time = 5min	X11102521_E6_T2
11102521	2010.Gasch00_diamideTreatment.flt.knn.avg.pcl	1.5 mM diamide (20 min); src: time = 0 min<->time = 20 min	X11102521_E6_T3
11102521	2010.Gasch00_diamideTreatment.flt.knn.avg.pcl	1.5 mM diamide (30 min); src: time = 0 min<->time = 30 min	X11102521_E6_T4
11102521	2010.Gasch00_diamideTreatment.flt.knn.avg.pcl	1.5 mM diamide (40 min); src: time = 0 min<->time = 40 min	X11102521_E6_T5
11102521	2010.Gasch00_diamideTreatment.flt.knn.avg.pcl	1.5 mM diamide (50 min); src: time = 0 min<->time = 50 min	X11102521_E6_T6
11102521	2010.Gasch00_diamideTreatment.flt.knn.avg.pcl	1.5 mM diamide (60 min); src: time = 0 min<->time = 60 min	X11102521_E6_T7
11102521	2010.Gasch00_diamideTreatment.flt.knn.avg.pcl	1.5 mM diamide (90 min); src: time = 0 min<->time = 90 min	X11102521_E6_T8
11102521	2010.Gasch00_DTT_y13_.flt.knn.avg.pcl	2.5mM DTT 005 min; src: time zero<->005 min	X11102521_E7_T1
11102521	2010.Gasch00_DTT_y13_.flt.knn.avg.pcl	2.5mM DTT 015 min; src: time zero<->015 min	X11102521_E7_T2
11102521	2010.Gasch00_DTT_y13_.flt.knn.avg.pcl	2.5mM DTT 030 min; src: time zero<->030 min	X11102521_E7_T3
11102521	2010.Gasch00_DTT_y13_.flt.knn.avg.pcl	2.5mM DTT 045 min; src: time zero<->045 min	X11102521_E7_T4
11102521	2010.Gasch00_DTT_y13_.flt.knn.avg.pcl	2.5mM DTT 060 min; src: time zero<->060 min	X11102521_E7_T5
11102521	2010.Gasch00_DTT_y13_.flt.knn.avg.pcl	2.5mM DTT 090 min; src: time zero<->090 min	X11102521_E7_T6
11102521	2010.Gasch00_DTT_y13_.flt.knn.avg.pcl	2.5mM DTT 120 min; src: time zero<->120 min	X11102521_E7_T7
11102521	2010.Gasch00_DTT_y13_.flt.knn.avg.pcl	2.5mM DTT 180 min; src: time zero<->180 min	X11102521_E7_T8
11102521	2010.Gasch00_DTT_y14_.flt.knn.avg.pcl	dtt 000 min; src: pool<->dtt 000	X11102521_E8_T1
11102521	2010.Gasch00_DTT_y14_.flt.knn.avg.pcl	dtt 015 min; src: pool<->dtt 015	X11102521_E8_T2
11102521	2010.Gasch00_DTT_y14_.flt.knn.avg.pcl	dtt 030 min; src: pool<->dtt 030	X11102521_E8_T3
11102521	2010.Gasch00_DTT_y14_.flt.knn.avg.pcl	dtt 060 min; src: pool<->dtt 060	X11102521_E8_T4
11102521	2010.Gasch00_DTT_y14_.flt.knn.avg.pcl	dtt 120 min; src: pool<->dtt 120	X11102521_E8_T5
11102521	2010.Gasch00_DTT_y14_.flt.knn.avg.pcl	dtt 240 min; src: pool<->dtt 240	X11102521_E8_T6
11102521	2010.Gasch00_DTT_y14_.flt.knn.avg.pcl	dtt 480 min; src: pool<->dtt 480	X11102521_E8_T7
11102521	2010.Gasch00_HOtimeCourse.flt.knn.avg.pcl	constant 0.32 mM H2O2 (10 min) redo; src: time = 0 min<->time = 10 min	X11102521_E9_T1
11102521	2010.Gasch00_HOtimeCourse.flt.knn.avg.pcl	constant 0.32 mM H2O2 (20 min) redo; src: time = 0 min<->time = 20 min	X11102521_E9_T2
11102521	2010.Gasch00_HOtimeCourse.flt.knn.avg.pcl	constant 0.32 mM H2O2 (30 min) redo; src: time = 0 min<->time = 30 min	X11102521_E9_T3
11102521	2010.Gasch00_HOtimeCourse.flt.knn.avg.pcl	constant 0.32 mM H2O2 (50 min) redo; src: time = 0 min<->time = 50 min	X11102521_E9_T4
11102521	2010.Gasch00_HOtimeCourse.flt.knn.avg.pcl	constant 0.32 mM H2O2 (60 min) redo; src: time = 0 min<->time = 60 min	X11102521_E9_T5
11102521	2010.Gasch00_HOtimeCourse.flt.knn.avg.pcl	constant 0.32 mM H2O2 (80 min) redo; src: time = 0 min<->time = 80 min	X11102521_E9_T6
11102521	2010.Gasch00_HOtimeCourse.flt.knn.avg.pcl	constant 0.32 mM H2O2 (100 min) redo; src: time = 0 min<->time = 100 min	X11102521_E9_T7
11102521	2010.Gasch00_HOtimeCourse.flt.knn.avg.pcl	constant 0.32 mM H2O2 (120 min) redo; src: time = 0 min<->time = 120 min	X11102521_E9_T8
11102521	2010.Gasch00_HOtimeCourse.flt.knn.avg.pcl	constant 0.32 mM H2O2 (160 min) redo; src: time = 0 min<->time = 160 min	X11102521_E9_T9
11102521	2010.Gasch00_HS25-37.flt.knn.avg.pcl	heat shock 05 min; src: time zero<->05 min	X11102521_E10_T1
11102521	2010.Gasch00_HS25-37.flt.knn.avg.pcl	heat shock 10 min; src: time zero<->10 min	X11102521_E10_T2
11102521	2010.Gasch00_HS25-37.flt.knn.avg.pcl	heat shock 15 min; src: time zero<->15 min	X11102521_E10_T3
11102521	2010.Gasch00_HS25-37.flt.knn.avg.pcl	heat shock 20 min; src: time zero<->20 min	X11102521_E10_T4
11102521	2010.Gasch00_HS25-37.flt.knn.avg.pcl	heat shock 20 min repeat; src: time zero<->20 min	X11102521_E10_T5
11102521	2010.Gasch00_HS25-37.flt.knn.avg.pcl	heat shock 40 min; src: time zero<->40 min	X11102521_E10_T6
11102521	2010.Gasch00_HS25-37.flt.knn.avg.pcl	heat shock 60 min; src: time zero<->60 min	X11102521_E10_T7
11102521	2010.Gasch00_HS25-37.flt.knn.avg.pcl	heat shock 80 min; src: time zero<->80 min	X11102521_E10_T8
11102521	2010.Gasch00_HS29-33.flt.knn.avg.pcl	29C to 33C - 5 min; src: time = 0 at 29C<->time = 5 mintues after shift to 33C	X11102521_E11_T1
11102521	2010.Gasch00_HS29-33.flt.knn.avg.pcl	29C to 33C - 15 min; src: time = 0 at 29C<->time = 15 mintues after shift to 33C	X11102521_E11_T2
11102521	2010.Gasch00_HS29-33.flt.knn.avg.pcl	29C to 33C -30 min; src: time = 0 at 29C<->time = 90 mintues after shift to 33C	X11102521_E11_T3
11102521	2010.Gasch00_HS29-33.flt.knn.avg.pcl	29C to 33C - 90 min; src: time = 0 at 29C<->time = 30 mintues after shift to 33C	X11102521_E11_T4
11102521	2010.Gasch00_HS30-37.flt.knn.avg.pcl	Heat Shock 000 minutes (series 3); src: Reference Pool<->Heat Shock 000 minutes	X11102521_E12_T1
11102521	2010.Gasch00_HS30-37.flt.knn.avg.pcl	Heat Shock 005 minutes; src: Reference Pool<->Heat Shock 005 minutes	X11102521_E12_T2
11102521	2010.Gasch00_HS30-37.flt.knn.avg.pcl	Heat Shock 015 minutes; src: Reference Pool<->Heat Shock 015 minutes	X11102521_E12_T3
11102521	2010.Gasch00_HS30-37.flt.knn.avg.pcl	Heat Shock 030inutes; src: Reference Pool<->Heat Shock 030inutes	X11102521_E12_T4
11102521	2010.Gasch00_HS30-37.flt.knn.avg.pcl	Heat Shock 060 minutes; src: Reference Pool<->Heat Shock 060 minutes	X11102521_E12_T5
11102521	2010.Gasch00_HS37-25.flt.knn.avg.pcl	25C -- 15 min; src: 37C<->25C - 15 min	X11102521_E13_T1
11102521	2010.Gasch00_HS37-25.flt.knn.avg.pcl	25C -- 30 min; src: 37C<->25C - 30 min	X11102521_E13_T2
11102521	2010.Gasch00_HS37-25.flt.knn.avg.pcl	25C -- 45 min; src: 37C<->25C - 45 min	X11102521_E13_T3
11102521	2010.Gasch00_HS37-25.flt.knn.avg.pcl	25C -- 60 min; src: 37C<->25C - 60 min	X11102521_E13_T4
11102521	2010.Gasch00_HS37-25.flt.knn.avg.pcl	25C -- 90 min; src: 37C<->25C - 90 min	X11102521_E13_T5
11102521	2010.Gasch00_HSmild.flt.knn.avg.pcl	29C +1M sorbitol to 33C + 1M sorbitol - 5 min; src: time = 0 at 29C + 1M sorbitol<->time = 15 mintues after shift to 33C + 1M sorbitol	X11102521_E14_T1
11102521	2010.Gasch00_HSmild.flt.knn.avg.pcl	29C +1M sorbitol to 33C + 1M sorbitol - 15 min; src: time = 0 at 29C + 1M sorbitol<->time = 5 mintues after shift to 33C + 1M sorbitol	X11102521_E14_T2
11102521	2010.Gasch00_HSmild.flt.knn.avg.pcl	29C +1M sorbitol to 33C + 1M sorbitol - 30 min; src: time = 0 at 29C + 1M sorbitol<->time = 90 mintues after shift to 33C + 1M sorbitol	X11102521_E14_T3
11102521	2010.Gasch00_HSmild.flt.knn.avg.pcl	33C no sorbitol 5 min; src: 29C + 1M sorbitol<->33C no sorbitol 5 min	X11102521_E14_T4
11102521	2010.Gasch00_HSmild.flt.knn.avg.pcl	33C + 1M sorbitol vs. 29C - adapted; src: time = 0 at 29C + 1M sorbitol<->time = 15 minutes after shift ot 33C NO SORBITOL	X11102521_E14_T5
11102521	2010.Gasch00_HSmild.flt.knn.avg.pcl	33C no sorbitol 30 min; src: 29C + 1M sorbitol<->33C no sorbitol 30 min	X11102521_E14_T6
11102521	2010.Gasch00_HSto37.flt.knn.avg.pcl	heat shock 17 to 37, 20 minutes; src: 17 t0<->37 t20	X11102521_E15_T1
11102521	2010.Gasch00_HSto37.flt.knn.avg.pcl	heat shock 21 to 37, 20 minutes; src: 21 t0<->37 t20	X11102521_E15_T2
11102521	2010.Gasch00_HSto37.flt.knn.avg.pcl	heat shock 25 to 37, 20 minutes; src: 25 t0<->37 t20	X11102521_E15_T3
11102521	2010.Gasch00_HSto37.flt.knn.avg.pcl	heat shock 29 to 37, 20 minutes; src: 29 t0<->37 t20	X11102521_E15_T4
11102521	2010.Gasch00_HSto37.flt.knn.avg.pcl	heat shock 33 to 37, 20 minutes; src: 33 t0<->37 t20	X11102521_E15_T5
11102521	2010.Gasch00_HSto37.flt.knn.avg.pcl	heat shock 37 to 37, 20 minutes; src: 37 t0<->37 t20	X11102521_E15_T6
11102521	2010.Gasch00_hyper-osmotic.flt.knn.avg.pcl	1M sorbitol - 5 min; src: time = 0 min<->time = 5 min	X11102521_E16_T1
11102521	2010.Gasch00_hyper-osmotic.flt.knn.avg.pcl	1M sorbitol - 15 min; src: time = 0 min<->time = 15 min	X11102521_E16_T2
11102521	2010.Gasch00_hyper-osmotic.flt.knn.avg.pcl	1M sorbitol - 30 min; src: time = 0 min<->time = 30 min	X11102521_E16_T3
11102521	2010.Gasch00_hyper-osmotic.flt.knn.avg.pcl	1M sorbitol - 45 min (* centrifugation problem); src: time = 0 min<->time = 45 min	X11102521_E16_T4
11102521	2010.Gasch00_hyper-osmotic.flt.knn.avg.pcl	1M sorbitol - 60 min; src: time = 0 min<->time = 60 min	X11102521_E16_T5
11102521	2010.Gasch00_hyper-osmotic.flt.knn.avg.pcl	1M sorbitol - 90 min; src: time = 0 min<->time = 90 min	X11102521_E16_T6
11102521	2010.Gasch00_hypo-osmotic.flt.knn.avg.pcl	Hypo-osmotic shock - 5 min; src: time = 0 (in 1M sorbitol)<->time = 5 min after shift to YPD	X11102521_E17_T1
11102521	2010.Gasch00_hypo-osmotic.flt.knn.avg.pcl	Hypo-osmotic shock -15 minutes; src: time = 0 in 1M sorbitol<->time = 15 minutes after shift to YPD	X11102521_E17_T2
11102521	2010.Gasch00_hypo-osmotic.flt.knn.avg.pcl	Hypo-osmotic shock -30 minutes; src: time = 0 in 1M sorbitol<->time = 30 minutes after shift to YPD	X11102521_E17_T3
11102521	2010.Gasch00_hypo-osmotic.flt.knn.avg.pcl	Hypo-osmotic shock - 45 minutes; src: time = 0 in 1M sorbitol<->time = 45 minutes after shift to YPD	X11102521_E17_T4
11102521	2010.Gasch00_hypo-osmotic.flt.knn.avg.pcl	Hypo-osmotic shock - 60 minutes; src: time = 0 in 1M sorbitol<->time = 60 minutes after shift to YPD	X11102521_E17_T5
11102521	2010.Gasch00_menadione.flt.knn.avg.pcl	1 mM Menadione (10 min)redo; src: time = 0 min<->time = 10 min	X11102521_E18_T1
11102521	2010.Gasch00_menadione.flt.knn.avg.pcl	1 mM Menadione (20 min) redo; src: time = 0 min<->time = 20 min	X11102521_E18_T2
11102521	2010.Gasch00_menadione.flt.knn.avg.pcl	1 mM Menadione (30 min) redo; src: time = 0 min<->time = 30 min	X11102521_E18_T3
11102521	2010.Gasch00_menadione.flt.knn.avg.pcl	1mM Menadione (40 min) redo; src: time = 0 min<->time = 40 min	X11102521_E18_T4
11102521	2010.Gasch00_menadione.flt.knn.avg.pcl	1 mM Menadione (50 min)redo; src: time = 0 min<->time = 50 min	X11102521_E18_T5
11102521	2010.Gasch00_menadione.flt.knn.avg.pcl	1 mM Menadione (80 min) redo; src: time = 0 min<->time = 80 min	X11102521_E18_T6
11102521	2010.Gasch00_menadione.flt.knn.avg.pcl	1 mM Menadione (105 min) redo; src: time = 0 min<->time = 105 min	X11102521_E18_T7
11102521	2010.Gasch00_menadione.flt.knn.avg.pcl	1 mM Menadione (120 min)redo; src: time = 0 min<->time = 120 min	X11102521_E18_T8
11102521	2010.Gasch00_menadione.flt.knn.avg.pcl	1 mM Menadione (160 min) redo; src: time = 0 min<->time = 160 min	X11102521_E18_T9
11102521	2010.Gasch00_stationaryPhase_y12_.flt.knn.avg.pcl	YPD 2 h (25C); src: t=0<->2 h	X11102521_E19_T1
11102521	2010.Gasch00_stationaryPhase_y12_.flt.knn.avg.pcl	YPD 4 h (25C); src: t=0<->4 h	X11102521_E19_T2
11102521	2010.Gasch00_stationaryPhase_y12_.flt.knn.avg.pcl	YPD 8 h (25C); src: t=0<->8 h	X11102521_E19_T3
11102521	2010.Gasch00_stationaryPhase_y12_.flt.knn.avg.pcl	YPD 12 h (25C); src: t=0<->12 h	X11102521_E19_T4
11102521	2010.Gasch00_stationaryPhase_y12_.flt.knn.avg.pcl	YPD 1 d (25C); src: t=0<->1 d	X11102521_E19_T5
11102521	2010.Gasch00_stationaryPhase_y12_.flt.knn.avg.pcl	YPD 2 d (25C); src: t=0<->2 d	X11102521_E19_T6
11102521	2010.Gasch00_stationaryPhase_y12_.flt.knn.avg.pcl	YPD 3 d (25C); src: t=0<->3 d	X11102521_E19_T7
11102521	2010.Gasch00_stationaryPhase_y12_.flt.knn.avg.pcl	YPD 5 d (25C); src: t=0<->5 d	X11102521_E19_T8
11102521	2010.Gasch00_stationaryPhase_y12_.flt.knn.avg.pcl	YPD 7 d (25C); src: t=0<->7 d	X11102521_E19_T9
11102521	2010.Gasch00_stationaryPhase_y12_.flt.knn.avg.pcl	YPD 13 d (25C); src: t=0<->13 d	X11102521_E19_T10
11102521	2010.Gasch00_stationaryPhase_y14_.flt.knn.avg.pcl	YPD_4_h_30C; src: t=0<->4_h	X11102521_E1_T1
11102521	2010.Gasch00_stationaryPhase_y14_.flt.knn.avg.pcl	YPD_6_h_30C; src: t=0<->6_h	X11102521_E1_T2
11102521	2010.Gasch00_stationaryPhase_y14_.flt.knn.avg.pcl	YPD_8_h_30C; src: t=0<->8_h	X11102521_E1_T3
11102521	2010.Gasch00_stationaryPhase_y14_.flt.knn.avg.pcl	YPD_10_h_30C; src: t=0<->10_h	X11102521_E1_T4
11102521	2010.Gasch00_stationaryPhase_y14_.flt.knn.avg.pcl	YPD_12_h_30C; src: t=0<->12_h	X11102521_E1_T5
11102521	2010.Gasch00_stationaryPhase_y14_.flt.knn.avg.pcl	YPD_1_d_30C; src: t=0<->1_d	X11102521_E1_T6
11102521	2010.Gasch00_stationaryPhase_y14_.flt.knn.avg.pcl	YPD_2_d_30C; src: t=0<->2_d	X11102521_E1_T7
11102521	2010.Gasch00_stationaryPhase_y14_.flt.knn.avg.pcl	YPD_3_d_30C; src: t=0<->3_d	X11102521_E1_T8
11102521	2010.Gasch00_stationaryPhase_y14_.flt.knn.avg.pcl	YPD_5_d_30C; src: t=0<->5_d	X11102521_E1_T9
11102521	2010.Gasch00_steadyState_y13_.flt.knn.avg.pcl	17 deg growth; src: 33 deg<->17 deg	X11102521_E2_T1
11102521	2010.Gasch00_steadyState_y13_.flt.knn.avg.pcl	21 deg growth; src: 33 deg<->21 deg	X11102521_E2_T2
11102521	2010.Gasch00_steadyState_y13_.flt.knn.avg.pcl	25 deg growth; src: 33 deg<->25 deg	X11102521_E2_T3
11102521	2010.Gasch00_steadyState_y13_.flt.knn.avg.pcl	29 deg growth; src: 33 deg<->29 deg	X11102521_E2_T4
11102521	2010.Gasch00_steadyState_y13_.flt.knn.avg.pcl	37 deg growth; src: 33 deg<->37 deg	X11102521_E2_T5
11102521	2010.Gasch00_steadyState_y14_.flt.knn.avg.pcl	steady state 15 dec C; src: pool<->15 deg C	X11102521_E3_T1
11102521	2010.Gasch00_steadyState_y14_.flt.knn.avg.pcl	steady state 17 dec C; src: pool<->17 deg C	X11102521_E3_T2
11102521	2010.Gasch00_steadyState_y14_.flt.knn.avg.pcl	steady state 21 dec C; src: pool<->21 deg C	X11102521_E3_T3
11102521	2010.Gasch00_steadyState_y14_.flt.knn.avg.pcl	steady state 25 dec C; src: pool<->25 deg C	X11102521_E3_T4
11102521	2010.Gasch00_steadyState_y14_.flt.knn.avg.pcl	steady state 29 dec C; src: pool<->29 deg C	X11102521_E3_T5
11102521	2010.Gasch00_steadyState_y14_.flt.knn.avg.pcl	steady state 33 dec C; src: pool<->33 deg C	X11102521_E3_T6
11102521	2010.Gasch00_steadyState_y14_.flt.knn.avg.pcl	steady state 36 dec C; src: pool<->36 deg C	X11102521_E3_T7
11102521	2010.Gasch00_steadyState_y14_.flt.knn.avg.pcl	steady state 36 dec C: y14n095; src: pool<->36 deg C	X11102521_E3_T8
11169101	2010.CarmelHarel01.flt.knn.avg.pcl	y11-20 DBY7286 + 0.3 mM H2O2 (20 min)	X11169101_E1_T1
11169101	2010.CarmelHarel01.flt.knn.avg.pcl	y11-21 DBYyap1- + 0.3 mM H2O2 (20 min)	X11169101_E1_T2
11169101	2010.CarmelHarel01.flt.knn.avg.pcl	y19-26 DBY7286 + 0.1 mM H2O2 - 30 min	X11169101_E1_T3
11169101	2010.CarmelHarel01.flt.knn.avg.pcl	y19-27 DBY7286 + 0.3 mM H2O2 - 30 min	X11169101_E1_T4
11169101	2010.CarmelHarel01.flt.knn.avg.pcl	y19-28 DBYtrr1 + 0.1 mM H2O2 - 30 min	X11169101_E1_T5
11169101	2010.CarmelHarel01.flt.knn.avg.pcl	y19-29 DBYtrr1 + 0.3 mM H2O2 - 30 min	X11169101_E1_T6
11169101	2010.CarmelHarel01.flt.knn.avg.pcl	y19-30 DBYtrr1 vs. wild type DBY7286	X11169101_E1_T7
11169101	2010.CarmelHarel01.flt.knn.avg.pcl	y19-43 wt - 0.1 mM H2O2 - 10 min	X11169101_E1_T8
11169101	2010.CarmelHarel01.flt.knn.avg.pcl	y19-44 wt - 0.3 mM H2O2 - 10 min	X11169101_E1_T9
11169101	2010.CarmelHarel01.flt.knn.avg.pcl	y19-45 wt - 0.3 mM H2O2 - 30 min	X11169101_E1_T10
11169101	2010.CarmelHarel01.flt.knn.avg.pcl	y19-46 trr - 0.1 mM H2O2 - 10 min	X11169101_E1_T11
11169101	2010.CarmelHarel01.flt.knn.avg.pcl	y19-47 trr - 0.1 mM H2O2 - 30 min	X11169101_E1_T12
11169101	2010.CarmelHarel01.flt.knn.avg.pcl	y19-48 trr - 0.3 mM H2O2 - 10 min	X11169101_E1_T13
11169101	2010.CarmelHarel01.flt.knn.avg.pcl	y19-49 trr - 0.3 mM H2O2 - 30 min	X11169101_E1_T14
11169101	2010.CarmelHarel01.flt.knn.avg.pcl	yap59 yap59	X11169101_E1_T15
11179418	2010.Causton01_acid.filter.flt.knn.avg.div.log.pcl	Acid 0' (A)	X11179418_E5_T1
11179418	2010.Causton01_acid.filter.flt.knn.avg.div.log.pcl	Acid 0' (B)	X11179418_E5_T2
11179418	2010.Causton01_acid.filter.flt.knn.avg.div.log.pcl	Acid 10'	X11179418_E5_T3
11179418	2010.Causton01_acid.filter.flt.knn.avg.div.log.pcl	Acid 20'	X11179418_E5_T4
11179418	2010.Causton01_acid.filter.flt.knn.avg.div.log.pcl	Acid 40'	X11179418_E5_T5
11179418	2010.Causton01_acid.filter.flt.knn.avg.div.log.pcl	Acid 60'	X11179418_E5_T6
11179418	2010.Causton01_acid.filter.flt.knn.avg.div.log.pcl	Acid 80'	X11179418_E5_T7
11179418	2010.Causton01_acid.filter.flt.knn.avg.div.log.pcl	Acid 100'	X11179418_E5_T8
11179418	2010.Causton01_acid.filter.flt.knn.avg.div.log.pcl	msn2/4 acid 0'	X11179418_E5_T9
11179418	2010.Causton01_acid.filter.flt.knn.avg.div.log.pcl	msn2/4 acid 10'	X11179418_E5_T10
11179418	2010.Causton01_acid.filter.flt.knn.avg.div.log.pcl	msn2/4 acid 20'	X11179418_E5_T11
11179418	2010.Causton01_alkali.filter.flt.knn.avg.div.log.pcl	Alkali 0' (A)	X11179418_E6_T1
11179418	2010.Causton01_alkali.filter.flt.knn.avg.div.log.pcl	Alkali 0' (B)	X11179418_E6_T2
11179418	2010.Causton01_alkali.filter.flt.knn.avg.div.log.pcl	Alkali 10'	X11179418_E6_T3
11179418	2010.Causton01_alkali.filter.flt.knn.avg.div.log.pcl	Alkali 20'	X11179418_E6_T4
11179418	2010.Causton01_alkali.filter.flt.knn.avg.div.log.pcl	Alkali 40'	X11179418_E6_T5
11179418	2010.Causton01_alkali.filter.flt.knn.avg.div.log.pcl	Alkali 60'	X11179418_E6_T6
11179418	2010.Causton01_alkali.filter.flt.knn.avg.div.log.pcl	Alkali 80'	X11179418_E6_T7
11179418	2010.Causton01_alkali.filter.flt.knn.avg.div.log.pcl	Alkali 100'	X11179418_E6_T8
11179418	2010.Causton01_heat.filter.flt.knn.avg.div.log.pcl	Heat 0' (A)	X11179418_E1_T1
11179418	2010.Causton01_heat.filter.flt.knn.avg.div.log.pcl	Heat 0' (B)	X11179418_E1_T2
11179418	2010.Causton01_heat.filter.flt.knn.avg.div.log.pcl	Heat 15'	X11179418_E1_T3
11179418	2010.Causton01_heat.filter.flt.knn.avg.div.log.pcl	Heat 30'	X11179418_E1_T4
11179418	2010.Causton01_heat.filter.flt.knn.avg.div.log.pcl	Heat 45'	X11179418_E1_T5
11179418	2010.Causton01_heat.filter.flt.knn.avg.div.log.pcl	Heat 60'	X11179418_E1_T6
11179418	2010.Causton01_heat.filter.flt.knn.avg.div.log.pcl	Heat 120'	X11179418_E1_T7
11179418	2010.Causton01_NaCl.filter.flt.knn.avg.div.log.pcl	NaCl 0'	X11179418_E2_T1
11179418	2010.Causton01_NaCl.filter.flt.knn.avg.div.log.pcl	NaCl 15'	X11179418_E2_T2
11179418	2010.Causton01_NaCl.filter.flt.knn.avg.div.log.pcl	NaCl 30'	X11179418_E2_T3
11179418	2010.Causton01_NaCl.filter.flt.knn.avg.div.log.pcl	NaCl 45'	X11179418_E2_T4
11179418	2010.Causton01_NaCl.filter.flt.knn.avg.div.log.pcl	NaCl 60'	X11179418_E2_T5
11179418	2010.Causton01_NaCl.filter.flt.knn.avg.div.log.pcl	NaCl 120'	X11179418_E2_T6
11179418	2010.Causton01_peroxide.filter.flt.knn.avg.div.log.pcl	Peroxide 0' (A)	X11179418_E3_T1
11179418	2010.Causton01_peroxide.filter.flt.knn.avg.div.log.pcl	Peroxide 0' (B)	X11179418_E3_T2
11179418	2010.Causton01_peroxide.filter.flt.knn.avg.div.log.pcl	Peroxide 10'	X11179418_E3_T3
11179418	2010.Causton01_peroxide.filter.flt.knn.avg.div.log.pcl	Peroxide 20'	X11179418_E3_T4
11179418	2010.Causton01_peroxide.filter.flt.knn.avg.div.log.pcl	Peroxide 40'	X11179418_E3_T5
11179418	2010.Causton01_peroxide.filter.flt.knn.avg.div.log.pcl	Peroxide 60'	X11179418_E3_T6
11179418	2010.Causton01_peroxide.filter.flt.knn.avg.div.log.pcl	Peroxide 120'	X11179418_E3_T7
11179418	2010.Causton01_sorbitol.filter.flt.knn.avg.div.log.pcl	Sorbitol 0'	X11179418_E4_T1
11179418	2010.Causton01_sorbitol.filter.flt.knn.avg.div.log.pcl	Sorbitol 15'	X11179418_E4_T2
11179418	2010.Causton01_sorbitol.filter.flt.knn.avg.div.log.pcl	Sorbitol 30'	X11179418_E4_T3
11179418	2010.Causton01_sorbitol.filter.flt.knn.avg.div.log.pcl	Sorbitol 45'	X11179418_E4_T4
11179418	2010.Causton01_sorbitol.filter.flt.knn.avg.div.log.pcl	Sorbitol 90'	X11179418_E4_T5
11179418	2010.Causton01_sorbitol.filter.flt.knn.avg.div.log.pcl	Sorbitol 120'	X11179418_E4_T6
11504737	2010.Keller01.flt.knn.avg.pcl	lpz8bcs-1	X11504737_E1_T1
11504737	2010.Keller01.flt.knn.avg.pcl	lpz8cu-1	X11504737_E1_T2
11504737	2010.Keller01.flt.knn.avg.pcl	lpz8cu	X11504737_E1_T3
11504737	2010.Keller01.flt.knn.avg.pcl	lpz8bcs	X11504737_E1_T4
11598186	2010.DNAdamage.pcl	wildtype + 0.02% MMS (5 min)	X11598186_E1_T1
11598186	2010.DNAdamage.pcl	wildtype + 0.02% MMS (15 min)	X11598186_E1_T2
11598186	2010.DNAdamage.pcl	wildtype + 0.02% MMS (30 min)	X11598186_E1_T3
11598186	2010.DNAdamage.pcl	wildtype + 0.2% MMS (45 min)	X11598186_E1_T4
11598186	2010.DNAdamage.pcl	wildtype + 0.02% MMS (60 min)	X11598186_E1_T5
11598186	2010.DNAdamage.pcl	wildtype + 0.02% MMS (90 min)	X11598186_E1_T6
11598186	2010.DNAdamage.pcl	wildtype + 0.02% MMS (120 min)	X11598186_E1_T7
11598186	2010.DNAdamage.pcl	mec1 mutant + 0.02% MMS (5 min)	X11598186_E1_T8
11598186	2010.DNAdamage.pcl	mec1 mutant + 0.02% MMS (15 min)	X11598186_E1_T9
11598186	2010.DNAdamage.pcl	mec1 mutant + 0.02% MMS (30 min)	X11598186_E1_T10
11598186	2010.DNAdamage.pcl	mec1 mutant + 0.02% MMS (45 min)	X11598186_E1_T11
11598186	2010.DNAdamage.pcl	mec1 mutant + 0.02% MMS (60 min)	X11598186_E1_T12
11598186	2010.DNAdamage.pcl	mec1 mutant + 0.02% MMS (90 min)	X11598186_E1_T13
11598186	2010.DNAdamage.pcl	mec1 mutant + 0.02% MMS (120 min)	X11598186_E1_T14
11598186	2010.DNAdamage.pcl	dun1 mutant + 0.02% MMS (30 min)	X11598186_E1_T15
11598186	2010.DNAdamage.pcl	dun1 mutant + 0.02% MMS (90 min)	X11598186_E1_T16
11598186	2010.DNAdamage.pcl	dun1 mutant + 0.02% MMS (120 min)	X11598186_E1_T17
11598186	2010.DNAdamage.pcl	wildtype + gamma irradiation (5 min)	X11598186_E1_T18
11598186	2010.DNAdamage.pcl	wildtype + gamma irradiation (10 min)	X11598186_E1_T19
11598186	2010.DNAdamage.pcl	wildtype + gamma irradiation (20 min)	X11598186_E1_T20
11598186	2010.DNAdamage.pcl	wildtype + gamma irradiation (30 min)	X11598186_E1_T21
11598186	2010.DNAdamage.pcl	wildtype + gamma irradiation (45 min)	X11598186_E1_T22
11598186	2010.DNAdamage.pcl	wildtype + gamma irradiation (60 min)	X11598186_E1_T23
11598186	2010.DNAdamage.pcl	wildtype + gamma irradiation (90 min)	X11598186_E1_T24
11598186	2010.DNAdamage.pcl	wildtype + gamma irradiation (120 min)	X11598186_E1_T25
11598186	2010.DNAdamage.pcl	wildtype + mock irradiation (5 min)	X11598186_E1_T26
11598186	2010.DNAdamage.pcl	wildtype + mock irradiation (30 min)	X11598186_E1_T27
11598186	2010.DNAdamage.pcl	wildtype + mock irradiation (60 min)	X11598186_E1_T28
11598186	2010.DNAdamage.pcl	wildtype + mock irradiation (90 min)	X11598186_E1_T29
11598186	2010.DNAdamage.pcl	mec1 mutant + gamma irradiation (5 min)	X11598186_E1_T30
11598186	2010.DNAdamage.pcl	mec1 mutant + gamma irradiation (10 min)	X11598186_E1_T31
11598186	2010.DNAdamage.pcl	mec1 mutant + gamma irradiation (20 min)	X11598186_E1_T32
11598186	2010.DNAdamage.pcl	mec1 mutant + gamma irradiation (30 min)	X11598186_E1_T33
11598186	2010.DNAdamage.pcl	mec1 mutant + gamma irradiation (45 min)	X11598186_E1_T34
11598186	2010.DNAdamage.pcl	mec1 mutant + gamma irradiation (60 min)	X11598186_E1_T35
11598186	2010.DNAdamage.pcl	mec1 mutant + gamma irradiation (90 min)	X11598186_E1_T36
11598186	2010.DNAdamage.pcl	mec1 mutant + gamma irradiation (120 min)	X11598186_E1_T37
11598186	2010.DNAdamage.pcl	mec1 mutant + mock irradiation (5 min)	X11598186_E1_T38
11598186	2010.DNAdamage.pcl	mec1 mutant + mock irradiation (30 min)	X11598186_E1_T39
11598186	2010.DNAdamage.pcl	mec1 mutant + mock irradiation (60 min)	X11598186_E1_T40
11598186	2010.DNAdamage.pcl	wildtype + heat (20 min)	X11598186_E1_T41
11598186	2010.DNAdamage.pcl	mec1 mutant + heat (20 min)	X11598186_E1_T42
11598186	2010.DNAdamage.pcl	dun1 mutant + heat (20 min)	X11598186_E1_T43
11598186	2010.DNAdamage.pcl	wildtype vs. wildtype log phase - control	X11598186_E1_T44
11598186	2010.DNAdamage.pcl	wildtype vs. mec1 mutant - log phase (gamma irradiation time = 0 cells)	X11598186_E1_T45
11598186	2010.DNAdamage.pcl	mec1 mutant - log phase (MMS time = 0 cells)	X11598186_E1_T46
11598186	2010.DNAdamage.pcl	wildtype vs. mec1 mutant genomic DNA comparison (expt 1)	X11598186_E1_T47
11598186	2010.DNAdamage.pcl	wildtype vs. mec1 mutant genomic DNA comparison (reverse fluor array)	X11598186_E1_T48
11598186	2010.DNAdamage.pcl	wildtype vs. dun1 mutant genomic DNA	X11598186_E1_T49
11598186	2010.DNAdamage.pcl	crt1 mutant vs wild type (expt 1)	X11598186_E1_T50
11598186	2010.DNAdamage.pcl	crt1 mutant vs. wild type (expt 2)	X11598186_E1_T51
11598186	2010.DNAdamage.pcl	GAL-inducible ROX1 on galactose	X11598186_E1_T52
11675494	2010.Carroll01.log.flt.knn.avg.pcl	WT vs F82G 1	X11675494_E1_T1
11675494	2010.Carroll01.log.flt.knn.avg.pcl	WT vs F82G 2	X11675494_E1_T2
11675494	2010.Carroll01.log.flt.knn.avg.pcl	WT 1 mM 1NaPP1 10min	X11675494_E1_T3
11675494	2010.Carroll01.log.flt.knn.avg.pcl	F82G 1 mM 1NaPP1 10min	X11675494_E1_T4
11675494	2010.Carroll01.log.flt.knn.avg.pcl	F82G pho4D 1 mM 1NaPP1 10min	X11675494_E1_T5
11675494	2010.Carroll01.log.flt.knn.avg.pcl	pho85D 1 mM 1NaPP1 10min	X11675494_E1_T6
11675494	2010.Carroll01.log.flt.knn.avg.pcl	WT 10 mM 1NaPP1 10min	X11675494_E1_T7
11675494	2010.Carroll01.log.flt.knn.avg.pcl	F82G 10 mM 1NaPP1 10min	X11675494_E1_T8
11675494	2010.Carroll01.log.flt.knn.avg.pcl	F82G pho4D 10 mM 1NaPP1 10min	X11675494_E1_T9
11675494	2010.Carroll01.log.flt.knn.avg.pcl	pho85D 10 mM 1NaPP1 10min	X11675494_E1_T10
11675494	2010.Carroll01.log.flt.knn.avg.pcl	WT vs pho85D	X11675494_E1_T11
11675494	2010.Carroll01.log.flt.knn.avg.pcl	pho85D DMSO 24 hrs. vs. F82G 10 mM 1-Na PP1 24 hrs.	X11675494_E1_T12
12006656	2010.Cohen02.filter.flt.knn.avg.div.log.pcl	WT Con	X12006656_E1_T1
12006656	2010.Cohen02.filter.flt.knn.avg.div.log.pcl	WT Per	X12006656_E1_T2
12006656	2010.Cohen02.filter.flt.knn.avg.div.log.pcl	WT Cad	X12006656_E1_T3
12006656	2010.Cohen02.filter.flt.knn.avg.div.log.pcl	yap1 Con	X12006656_E1_T4
12006656	2010.Cohen02.filter.flt.knn.avg.div.log.pcl	yap1 Per	X12006656_E1_T5
12006656	2010.Cohen02.filter.flt.knn.avg.div.log.pcl	yap1 Cad	X12006656_E1_T6
12006656	2010.Cohen02.filter.flt.knn.avg.div.log.pcl	yap2 Con	X12006656_E1_T7
12006656	2010.Cohen02.filter.flt.knn.avg.div.log.pcl	yap2 Per	X12006656_E1_T8
12006656	2010.Cohen02.filter.flt.knn.avg.div.log.pcl	yap2 Cad	X12006656_E1_T9
12006656	2010.Cohen02.filter.flt.knn.avg.div.log.pcl	yap1,2 Con	X12006656_E1_T10
12006656	2010.Cohen02.filter.flt.knn.avg.div.log.pcl	yap1,2 Per	X12006656_E1_T11
12740579	2010.Segal03_HSkin82.flt.knn.avg.pcl	DBY8778_heat_shock2_0min; src: DBY8778_heat_shock2_0min<->reference	X12740579_E2_T1
12740579	2010.Segal03_HSkin82.flt.knn.avg.pcl	DBY8778_heat_shock2_5min; src: DBY8778_heat_shock2_5min<->reference	X12740579_E2_T2
12740579	2010.Segal03_HSkin82.flt.knn.avg.pcl	DBY8778_heat_shock2_15min; src: DBY8778_heat_shock2_15min<->reference	X12740579_E2_T3
12740579	2010.Segal03_HSkin82.flt.knn.avg.pcl	DBY8778_heat_shock2_30min; src: DBY8778_heat_shock2_30min<->reference	X12740579_E2_T4
12740579	2010.Segal03_HSkin82.flt.knn.avg.pcl	DBY8778_heat_shock2_60min; src: DBY8778_heat_shock2_60min<->reference	X12740579_E2_T5
12740579	2010.Segal03_HSkin82.flt.knn.avg.pcl	delKIN82_heat shock_0min_repeat; src: delKIN82_heat shock_0min_repeat<->reference	X12740579_E2_T6
12740579	2010.Segal03_HSkin82.flt.knn.avg.pcl	delKIN82_heat shock_5min; src: delKIN82_heat shock_5min<->reference	X12740579_E2_T7
12740579	2010.Segal03_HSkin82.flt.knn.avg.pcl	delKIN82_heat shock_15min; src: delKIN82_heat shock_15min<->reference	X12740579_E2_T8
12740579	2010.Segal03_HSkin82.flt.knn.avg.pcl	delKIN82_heat shock_30min; src: delKIN82_heat shock_30min<->reference	X12740579_E2_T9
12740579	2010.Segal03_HSkin82.flt.knn.avg.pcl	delKIN82_heat shock_60min_repeat; src: delKIN82_heat shock_60min_repeat<->reference	X12740579_E2_T10
12740579	2010.Segal03_hypo-osmoticPpt1.flt.knn.avg.pcl	wt_hypo_osmotic_shock_0min; src: wt_hypo_osmotic_shock_0min<->reference	X12740579_E1_T1
12740579	2010.Segal03_hypo-osmoticPpt1.flt.knn.avg.pcl	wt_hypo_osmotic_shock_7min; src: wt_hypo_osmotic_shock_7min<->reference	X12740579_E1_T2
12740579	2010.Segal03_hypo-osmoticPpt1.flt.knn.avg.pcl	wt_hypo_osmotic_shock_16min; src: wt_hypo_osmotic_shock_16min<->reference	X12740579_E1_T3
12740579	2010.Segal03_hypo-osmoticPpt1.flt.knn.avg.pcl	wt_hypo_osmotic_shock_30min; src: wt_hypo_osmotic_shock_30min<->reference	X12740579_E1_T4
12740579	2010.Segal03_hypo-osmoticPpt1.flt.knn.avg.pcl	wt_hypo_osmotic_shock_60min; src: wt_hypo_osmotic_shock_60min<->reference	X12740579_E1_T5
12740579	2010.Segal03_hypo-osmoticPpt1.flt.knn.avg.pcl	delPPT1_hypo_osmotic_shock_0min; src: delPPT1_hypo_osmotic_shock_0min<->reference	X12740579_E1_T6
12740579	2010.Segal03_hypo-osmoticPpt1.flt.knn.avg.pcl	delPPT1_hypo_osmotic_shock_7min; src: delPPT1_hypo_osmotic_shock_7min<->reference	X12740579_E1_T7
12740579	2010.Segal03_hypo-osmoticPpt1.flt.knn.avg.pcl	delPPT1_hypo_osmotic_shock_15min; src: delPPT1_hypo_osmotic_shock_15min<->reference	X12740579_E1_T8
12740579	2010.Segal03_hypo-osmoticPpt1.flt.knn.avg.pcl	delPPT1_hypo_osmotic_shock_30min; src: delPPT1_hypo_osmotic_shock_30min<->reference	X12740579_E1_T9
12740579	2010.Segal03_hypo-osmoticPpt1.flt.knn.avg.pcl	delPPT1_hypo_osmotic_shock_60min; src: delPPT1_hypo_osmotic_shock_60min<->reference	X12740579_E1_T10
12875747	2010.Fry03.filter.flt.knn.avg.div.log.pcl	sgs (6-C-20211); src: sgs (6-C-20211)	X12875747_E1_T1
12875747	2010.Fry03.filter.flt.knn.avg.div.log.pcl	sgs rep (5) C-20229; src: sgs rep (5) C-20229	X12875747_E1_T2
12875747	2010.Fry03.filter.flt.knn.avg.div.log.pcl	sgs + mms (6-C-20212); src: sgs + mms (6-C-20212)	X12875747_E1_T3
12875747	2010.Fry03.filter.flt.knn.avg.div.log.pcl	sgs mms rep (7) C-20230; src: sgs mms rep (7) C-20230	X12875747_E1_T4
12875747	2010.Fry03.filter.flt.knn.avg.div.log.pcl	wt (2-20156); src: wt (2-20156)	X12875747_E1_T5
12875747	2010.Fry03.filter.flt.knn.avg.div.log.pcl	wt rep (1)C-20239; src: wt rep (1)C-20239	X12875747_E1_T6
12875747	2010.Fry03.filter.flt.knn.avg.div.log.pcl	wt + mms (4-C-20157); src: wt + mms (4-C-20157)	X12875747_E1_T7
12875747	2010.Fry03.filter.flt.knn.avg.div.log.pcl	wt mms rep (3) C-20228; src: wt mms rep (3) C-20228	X12875747_E1_T8
14555471	2010.Bulik03.filter.flt.knn.avg.div.log.pcl	WT (BY4741) #1; src: Total RNA	X14555471_E1_T1
14555471	2010.Bulik03.filter.flt.knn.avg.div.log.pcl	WT (BY4741) #2; src: Total RNA	X14555471_E1_T2
14555471	2010.Bulik03.filter.flt.knn.avg.div.log.pcl	WT (BY4741) #3; src: Total RNA	X14555471_E1_T3
14555471	2010.Bulik03.filter.flt.knn.avg.div.log.pcl	WT (BY4741)+GlcN (2hr) #1; src: Total RNA	X14555471_E1_T4
14555471	2010.Bulik03.filter.flt.knn.avg.div.log.pcl	WT (BY4741)+GlcN (2hr) #2; src: Total RNA	X14555471_E1_T5
14555471	2010.Bulik03.filter.flt.knn.avg.div.log.pcl	WT (BY4741)+GlcN (2hr) #3; src: Total RNA	X14555471_E1_T6
14555471	2010.Bulik03.filter.flt.knn.avg.div.log.pcl	WT (BY4741) +GlcN (SS) #1; src: Total RNA	X14555471_E1_T7
14555471	2010.Bulik03.filter.flt.knn.avg.div.log.pcl	WT (BY4741) +GlcN (SS) #2; src: Total RNA	X14555471_E1_T8
14555471	2010.Bulik03.filter.flt.knn.avg.div.log.pcl	WT (BY4741) +GlcN (SS) #3; src: Total RNA	X14555471_E1_T9
14555471	2010.Bulik03.filter.flt.knn.avg.div.log.pcl	FKS1(5251) #1; src: Total RNA	X14555471_E1_T10
14555471	2010.Bulik03.filter.flt.knn.avg.div.log.pcl	FKS1(5251) +GlcN (2hr) #1; src: Total RNA	X14555471_E1_T11
14595107	2010.ORourke03.flt.knn.avg.pcl	ORourke03_WT_0.5MKCl_0	X14595107_E1_T1
14595107	2010.ORourke03.flt.knn.avg.pcl	ORourke03_WT_0.5MKCl_005	X14595107_E1_T2
14595107	2010.ORourke03.flt.knn.avg.pcl	ORourke03_WT_0.5MKCl_010	X14595107_E1_T3
14595107	2010.ORourke03.flt.knn.avg.pcl	ORourke03_WT_0.5MKCl_020	X14595107_E1_T4
14595107	2010.ORourke03.flt.knn.avg.pcl	ORourke03_WT_0.5MKCl_030	X14595107_E1_T5
14595107	2010.ORourke03.flt.knn.avg.pcl	ORourke03_WT_0.5MKCl_040	X14595107_E1_T6
14595107	2010.ORourke03.flt.knn.avg.pcl	ORourke03_WT_0.5MKCl_060	X14595107_E1_T7
14595107	2010.ORourke03.flt.knn.avg.pcl	ORourke03_WT_0.5MKCl_090	X14595107_E1_T8
14595107	2010.ORourke03.flt.knn.avg.pcl	ORourke03_WT_0.5MKCl_120	X14595107_E1_T9
14595107	2010.ORourke03.flt.knn.avg.pcl	ORourke03_WT_0.5MKCl_180	X14595107_E1_T10
14595107	2010.ORourke03.flt.knn.avg.pcl	ORourke03_WT_1Msorb_0	X14595107_E1_T11
14595107	2010.ORourke03.flt.knn.avg.pcl	ORourke03_WT_1Msorb_005	X14595107_E1_T12
14595107	2010.ORourke03.flt.knn.avg.pcl	ORourke03_WT_1Msorb_010	X14595107_E1_T13
14595107	2010.ORourke03.flt.knn.avg.pcl	ORourke03_WT_1Msorb_020	X14595107_E1_T14
14595107	2010.ORourke03.flt.knn.avg.pcl	ORourke03_WT_1Msorb_030	X14595107_E1_T15
14595107	2010.ORourke03.flt.knn.avg.pcl	ORourke03_WT_1Msorb_040	X14595107_E1_T16
14595107	2010.ORourke03.flt.knn.avg.pcl	ORourke03_WT_1Msorb_060	X14595107_E1_T17
14595107	2010.ORourke03.flt.knn.avg.pcl	ORourke03_WT_1Msorb_090	X14595107_E1_T18
14595107	2010.ORourke03.flt.knn.avg.pcl	ORourke03_WT_1Msorb_120	X14595107_E1_T19
14595107	2010.ORourke03.flt.knn.avg.pcl	ORourke03_WT_1Msorb_180	X14595107_E1_T20
14595107	2010.ORourke03.flt.knn.avg.pcl	ORourke03_hog1_0.5MKCl_0	X14595107_E1_T21
14595107	2010.ORourke03.flt.knn.avg.pcl	ORourke03_hog1_0.5MKCl_005	X14595107_E1_T22
14595107	2010.ORourke03.flt.knn.avg.pcl	ORourke03_hog1_0.5MKCl_010	X14595107_E1_T23
14595107	2010.ORourke03.flt.knn.avg.pcl	ORourke03_hog1_0.5MKCl_020	X14595107_E1_T24
14595107	2010.ORourke03.flt.knn.avg.pcl	ORourke03_hog1_0.5MKCl_030	X14595107_E1_T25
14595107	2010.ORourke03.flt.knn.avg.pcl	ORourke03_hog1_0.5MKCl_040	X14595107_E1_T26
14595107	2010.ORourke03.flt.knn.avg.pcl	ORourke03_hog1_0.5MKCl_060	X14595107_E1_T27
14595107	2010.ORourke03.flt.knn.avg.pcl	ORourke03_hog1_0.5MKCl_090	X14595107_E1_T28
14595107	2010.ORourke03.flt.knn.avg.pcl	ORourke03_hog1_0.5MKCl_120	X14595107_E1_T29
14595107	2010.ORourke03.flt.knn.avg.pcl	ORourke03_hog1_0.5MKCl_180	X14595107_E1_T30
14595107	2010.ORourke03.flt.knn.avg.pcl	ORourke03_pbs2_0.5MKCl_0	X14595107_E1_T31
14595107	2010.ORourke03.flt.knn.avg.pcl	ORourke03_pbs2_0.5MKCl_010	X14595107_E1_T32
14595107	2010.ORourke03.flt.knn.avg.pcl	ORourke03_pbs2_0.5MKCl_020	X14595107_E1_T33
14595107	2010.ORourke03.flt.knn.avg.pcl	ORourke03_pbs2_0.5MKCl_030	X14595107_E1_T34
14595107	2010.ORourke03.flt.knn.avg.pcl	ORourke03_pbs2_0.5MKCl_040	X14595107_E1_T35
14595107	2010.ORourke03.flt.knn.avg.pcl	ORourke03_ssk1ste11_0.5MKCl_0	X14595107_E1_T36
14595107	2010.ORourke03.flt.knn.avg.pcl	ORourke03_ssk1ste11_0.5MKCl_010	X14595107_E1_T37
14595107	2010.ORourke03.flt.knn.avg.pcl	ORourke03_ssk1ste11_0.5MKCl_020	X14595107_E1_T38
14595107	2010.ORourke03.flt.knn.avg.pcl	ORourke03_ssk1ste11_0.5MKCl_030	X14595107_E1_T39
14595107	2010.ORourke03.flt.knn.avg.pcl	ORourke03_ssk1ste11_0.5MKCl_040	X14595107_E1_T40
14595107	2010.ORourke03.flt.knn.avg.pcl	ORourke03_ssk1sho1_0.5MKCl_0	X14595107_E1_T41
14595107	2010.ORourke03.flt.knn.avg.pcl	ORourke03_ssk1sho1_0.5MKCl_010	X14595107_E1_T42
14595107	2010.ORourke03.flt.knn.avg.pcl	ORourke03_ssk1sho1_0.5MKCl_020	X14595107_E1_T43
14595107	2010.ORourke03.flt.knn.avg.pcl	ORourke03_ssk1sho1_0.5MKCl_030	X14595107_E1_T44
14595107	2010.ORourke03.flt.knn.avg.pcl	ORourke03_ssk1sho1_0.5MKCl_040	X14595107_E1_T45
14595107	2010.ORourke03.flt.knn.avg.pcl	ORourke03_ste11_0.5MKCl_0	X14595107_E1_T46
14595107	2010.ORourke03.flt.knn.avg.pcl	ORourke03_ste11_0.5MKCl_010	X14595107_E1_T47
14595107	2010.ORourke03.flt.knn.avg.pcl	ORourke03_ste11_0.5MKCl_020	X14595107_E1_T48
14595107	2010.ORourke03.flt.knn.avg.pcl	ORourke03_ste11_0.5MKCl_030	X14595107_E1_T49
14595107	2010.ORourke03.flt.knn.avg.pcl	ORourke03_ste11_0.5MKCl_040	X14595107_E1_T50
14595107	2010.ORourke03.flt.knn.avg.pcl	ORourke03_ssk1_0.5MKCl_0	X14595107_E1_T51
14595107	2010.ORourke03.flt.knn.avg.pcl	ORourke03_ssk1_0.5MKCl_010	X14595107_E1_T52
14595107	2010.ORourke03.flt.knn.avg.pcl	ORourke03_ssk1_0.5MKCl_020	X14595107_E1_T53
14595107	2010.ORourke03.flt.knn.avg.pcl	ORourke03_ssk1_0.5MKCl_030	X14595107_E1_T54
14595107	2010.ORourke03.flt.knn.avg.pcl	ORourke03_ssk1_0.5MKCl_040	X14595107_E1_T55
14595107	2010.ORourke03.flt.knn.avg.pcl	ORourke03_sho1_0.5MKCl_0	X14595107_E1_T56
14595107	2010.ORourke03.flt.knn.avg.pcl	ORourke03_sho1_0.5MKCl_010	X14595107_E1_T57
14595107	2010.ORourke03.flt.knn.avg.pcl	ORourke03_sho1_0.5MKCl_020	X14595107_E1_T58
14595107	2010.ORourke03.flt.knn.avg.pcl	ORourke03_sho1_0.5MKCl_030	X14595107_E1_T59
14595107	2010.ORourke03.flt.knn.avg.pcl	ORourke03_sho1_0.5MKCl_040	X14595107_E1_T60
14595107	2010.ORourke03.flt.knn.avg.pcl	ORourke03_WT_1MKCL_0	X14595107_E1_T61
14595107	2010.ORourke03.flt.knn.avg.pcl	ORourke03_WT_1MKCL_010	X14595107_E1_T62
14595107	2010.ORourke03.flt.knn.avg.pcl	ORourke03_WT_1MKCL_020	X14595107_E1_T63
14595107	2010.ORourke03.flt.knn.avg.pcl	ORourke03_WT_1MKCL_030	X14595107_E1_T64
14595107	2010.ORourke03.flt.knn.avg.pcl	ORourke03_WT_1MKCL_040	X14595107_E1_T65
14595107	2010.ORourke03.flt.knn.avg.pcl	ORourke03_WT_1MKCL_060	X14595107_E1_T66
14595107	2010.ORourke03.flt.knn.avg.pcl	ORourke03_WT_1MKCL_090	X14595107_E1_T67
14595107	2010.ORourke03.flt.knn.avg.pcl	ORourke03_WT_1MKCL_120	X14595107_E1_T68
14595107	2010.ORourke03.flt.knn.avg.pcl	ORourke03_WT_1MKCL_180	X14595107_E1_T69
14595107	2010.ORourke03.flt.knn.avg.pcl	ORourke03_ssk1ste11_1MKCL_0	X14595107_E1_T70
14595107	2010.ORourke03.flt.knn.avg.pcl	ORourke03_ssk1ste11_1MKCL_030	X14595107_E1_T71
14595107	2010.ORourke03.flt.knn.avg.pcl	ORourke03_ssk1ste11_1MKCL_060	X14595107_E1_T72
14595107	2010.ORourke03.flt.knn.avg.pcl	ORourke03_ssk1ste11_1MKCL_120	X14595107_E1_T73
14595107	2010.ORourke03.flt.knn.avg.pcl	ORourke03_ssk1ste11_1MKCL_180	X14595107_E1_T74
14595107	2010.ORourke03.flt.knn.avg.pcl	ORourke03_WT_0.25MKCL_0	X14595107_E1_T75
14595107	2010.ORourke03.flt.knn.avg.pcl	ORourke03_WT_0.25MKCL_010	X14595107_E1_T76
14595107	2010.ORourke03.flt.knn.avg.pcl	ORourke03_WT_0.25MKCL_020	X14595107_E1_T77
14595107	2010.ORourke03.flt.knn.avg.pcl	ORourke03_WT_0.25MKCL_030	X14595107_E1_T78
14595107	2010.ORourke03.flt.knn.avg.pcl	ORourke03_WT_0.25MKCL_040	X14595107_E1_T79
14595107	2010.ORourke03.flt.knn.avg.pcl	ORourke03_ssk1ste11_0.25MKCL_0	X14595107_E1_T80
14595107	2010.ORourke03.flt.knn.avg.pcl	ORourke03_ssk1ste11_0.25MKCL_010	X14595107_E1_T81
14595107	2010.ORourke03.flt.knn.avg.pcl	ORourke03_ssk1ste11_0.25MKCL_020	X14595107_E1_T82
14595107	2010.ORourke03.flt.knn.avg.pcl	ORourke03_ssk1ste11_0.25MKCL_030	X14595107_E1_T83
14595107	2010.ORourke03.flt.knn.avg.pcl	ORourke03_ssk1ste11_0.25MKCL_040	X14595107_E1_T84
14595107	2010.ORourke03.flt.knn.avg.pcl	ORourke03_WT_0.125MKCL_0	X14595107_E1_T85
14595107	2010.ORourke03.flt.knn.avg.pcl	ORourke03_WT_0.125MKCL_005	X14595107_E1_T86
14595107	2010.ORourke03.flt.knn.avg.pcl	ORourke03_WT_0.125MKCL_010	X14595107_E1_T87
14595107	2010.ORourke03.flt.knn.avg.pcl	ORourke03_WT_0.125MKCL_020	X14595107_E1_T88
14595107	2010.ORourke03.flt.knn.avg.pcl	ORourke03_WT_0.125MKCL_030	X14595107_E1_T89
14595107	2010.ORourke03.flt.knn.avg.pcl	ORourke03_ssk1ste11_0.125MKCl_0	X14595107_E1_T90
14595107	2010.ORourke03.flt.knn.avg.pcl	ORourke03_ssk1ste11_0.125MKCl_005	X14595107_E1_T91
14595107	2010.ORourke03.flt.knn.avg.pcl	ORourke03_ssk1ste11_0.125MKCl_010	X14595107_E1_T92
14595107	2010.ORourke03.flt.knn.avg.pcl	ORourke03_ssk1ste11_0.125MKCl_020	X14595107_E1_T93
14595107	2010.ORourke03.flt.knn.avg.pcl	ORourke03_ssk1ste11_0.125MKCl_030	X14595107_E1_T94
14595107	2010.ORourke03.flt.knn.avg.pcl	ORourke03_ssk1_0.125MKCl_0	X14595107_E1_T95
14595107	2010.ORourke03.flt.knn.avg.pcl	ORourke03_ssk1_0.125MKCl_005	X14595107_E1_T96
14595107	2010.ORourke03.flt.knn.avg.pcl	ORourke03_ssk1_0.125MKCl_010	X14595107_E1_T97
14595107	2010.ORourke03.flt.knn.avg.pcl	ORourke03_ssk1_0.125MKCl_020	X14595107_E1_T98
14595107	2010.ORourke03.flt.knn.avg.pcl	ORourke03_ssk1_0.125MKCl_030	X14595107_E1_T99
14595107	2010.ORourke03.flt.knn.avg.pcl	ORourke03_ste11_0.125MKCl_0	X14595107_E1_T100
14595107	2010.ORourke03.flt.knn.avg.pcl	ORourke03_ste11_0.125MKCl_005	X14595107_E1_T101
14595107	2010.ORourke03.flt.knn.avg.pcl	ORourke03_ste11_0.125MKCl_010	X14595107_E1_T102
14595107	2010.ORourke03.flt.knn.avg.pcl	ORourke03_ste11_0.125MKCl_020	X14595107_E1_T103
14595107	2010.ORourke03.flt.knn.avg.pcl	ORourke03_ste11_0.125MKCl_030	X14595107_E1_T104
14595107	2010.ORourke03.flt.knn.avg.pcl	ORourke03_hog1_0.125MKCl_0	X14595107_E1_T105
14595107	2010.ORourke03.flt.knn.avg.pcl	ORourke03_hog1_0.125MKCl_005	X14595107_E1_T106
14595107	2010.ORourke03.flt.knn.avg.pcl	ORourke03_hog1_0.125MKCl_010	X14595107_E1_T107
14595107	2010.ORourke03.flt.knn.avg.pcl	ORourke03_hog1_0.125MKCl_020	X14595107_E1_T108
14595107	2010.ORourke03.flt.knn.avg.pcl	ORourke03_hog1_0.125MKCl_030	X14595107_E1_T109
14595107	2010.ORourke03.flt.knn.avg.pcl	ORourke03_WT_0.0625MKCl_0	X14595107_E1_T110
14595107	2010.ORourke03.flt.knn.avg.pcl	ORourke03_WT_0.0625MKCl_002.5	X14595107_E1_T111
14595107	2010.ORourke03.flt.knn.avg.pcl	ORourke03_WT_0.0625MKCl_005	X14595107_E1_T112
14595107	2010.ORourke03.flt.knn.avg.pcl	ORourke03_WT_0.0625MKCl_010	X14595107_E1_T113
14595107	2010.ORourke03.flt.knn.avg.pcl	ORourke03_WT_0.0625MKCl_015	X14595107_E1_T114
14595107	2010.ORourke03.flt.knn.avg.pcl	ORourke03_ssk1ste11_0.0625MKCl_0	X14595107_E1_T115
14595107	2010.ORourke03.flt.knn.avg.pcl	ORourke03_ssk1ste11_0.0625MKCl_002.5	X14595107_E1_T116
14595107	2010.ORourke03.flt.knn.avg.pcl	ORourke03_ssk1ste11_0.0625MKCl_005	X14595107_E1_T117
14595107	2010.ORourke03.flt.knn.avg.pcl	ORourke03_ssk1ste11_0.0625MKCl_010	X14595107_E1_T118
14595107	2010.ORourke03.flt.knn.avg.pcl	ORourke03_ssk1ste11_0.0625MKCl_015	X14595107_E1_T119
14595107	2010.ORourke03.flt.knn.avg.pcl	ORourke03_ssk1_0.0625MKCl_0	X14595107_E1_T120
14595107	2010.ORourke03.flt.knn.avg.pcl	ORourke03_ssk1_0.0625MKCl_002.5	X14595107_E1_T121
14595107	2010.ORourke03.flt.knn.avg.pcl	ORourke03_ssk1_0.0625MKCl_005	X14595107_E1_T122
14595107	2010.ORourke03.flt.knn.avg.pcl	ORourke03_ssk1_0.0625MKCl_010	X14595107_E1_T123
14595107	2010.ORourke03.flt.knn.avg.pcl	ORourke03_ssk1_0.0625MKCl_015	X14595107_E1_T124
14595107	2010.ORourke03.flt.knn.avg.pcl	ORourke03_ste11_0.0625MKCl_0	X14595107_E1_T125
14595107	2010.ORourke03.flt.knn.avg.pcl	ORourke03_ste11_0.0625MKCl_002.5	X14595107_E1_T126
14595107	2010.ORourke03.flt.knn.avg.pcl	ORourke03_ste11_0.0625MKCl_005	X14595107_E1_T127
14595107	2010.ORourke03.flt.knn.avg.pcl	ORourke03_ste11_0.0625MKCl_010	X14595107_E1_T128
14595107	2010.ORourke03.flt.knn.avg.pcl	ORourke03_ste11_0.0625MKCl_015	X14595107_E1_T129
14595107	2010.ORourke03.flt.knn.avg.pcl	ORourke03_WT_alpha_10	X14595107_E1_T130
14595107	2010.ORourke03.flt.knn.avg.pcl	ORourke03_WT_alpha_20	X14595107_E1_T131
14595107	2010.ORourke03.flt.knn.avg.pcl	ORourke03_WT_alpha_30	X14595107_E1_T132
14595107	2010.ORourke03.flt.knn.avg.pcl	ORourke03_WT_alpha_40	X14595107_E1_T133
14623890	2010.Orlandi04.filter.flt.knn.avg.div.log.pcl	Wild type strain (W303-1A); src: Exponentially growing cells of W303-1A strain	X14623890_E1_T1
14623890	2010.Orlandi04.filter.flt.knn.avg.div.log.pcl	ubp10 null mutant; src: Exponentially growing cells of ubp10 null mutant strain	X14623890_E1_T2
14623890	2010.Orlandi04.filter.flt.knn.avg.div.log.pcl	sir4 null mutant strain; src: Exponentially growing cells of sir4 null mutant strain	X14623890_E1_T3
14623890	2010.Orlandi04.filter.flt.knn.avg.div.log.pcl	ubp10sir4 double null mutant; src: Exponentially growing cells of ubp10sir4 double null mutant strain	X14623890_E1_T4
14722110	2010.Belli04.filter.flt.knn.avg.div.log.pcl	wild type 1; src: Exponentially growing wild type yeast strain	X14722110_E1_T1
14722110	2010.Belli04.filter.flt.knn.avg.div.log.pcl	wild type 2; src: Exponentially growing wild type yeast strain	X14722110_E1_T2
14722110	2010.Belli04.filter.flt.knn.avg.div.log.pcl	wild type 3; src: Exponentially growing wild type yeast strain	X14722110_E1_T3
14722110	2010.Belli04.filter.flt.knn.avg.div.log.pcl	delta grx5 1; src: Exponentially growing grx5 mutant yeast strain	X14722110_E1_T4
14722110	2010.Belli04.filter.flt.knn.avg.div.log.pcl	delta grx5 2; src: Exponentially growing grx5 mutant yeast strain	X14722110_E1_T5
14722110	2010.Belli04.filter.flt.knn.avg.div.log.pcl	delta grx5 3; src: Exponentially growing grx5 mutant yeast strain	X14722110_E1_T6
14722110	2010.Belli04.filter.flt.knn.avg.div.log.pcl	delta pet117 1; src: Exponentially growing pet117 mutant yeast strain	X14722110_E1_T7
14722110	2010.Belli04.filter.flt.knn.avg.div.log.pcl	delta pet117 2; src: Exponentially growing pet117 mutant yeast strain	X14722110_E1_T8
14722110	2010.Belli04.filter.flt.knn.avg.div.log.pcl	delta pet117 3; src: Exponentially growing pet117 mutant yeast strain	X14722110_E1_T9
14737171	2010.deNadal04.flt.knn.avg.pcl	MBA:MEXP:85	X14737171_E1_T1
14737171	2010.deNadal04.flt.knn.avg.pcl	MBA:MEXP:86	X14737171_E1_T2
14737171	2010.deNadal04.flt.knn.avg.pcl	MBA:MEXP:87	X14737171_E1_T3
14737171	2010.deNadal04.flt.knn.avg.pcl	MBA:MEXP:88	X14737171_E1_T4
14737171	2010.deNadal04.flt.knn.avg.pcl	MBA:MEXP:89	X14737171_E1_T5
14737171	2010.deNadal04.flt.knn.avg.pcl	MBA:MEXP:90	X14737171_E1_T6
14737171	2010.deNadal04.flt.knn.avg.pcl	MBA:MEXP:2406	X14737171_E1_T7
14737171	2010.deNadal04.flt.knn.avg.pcl	MBA:MEXP:2407	X14737171_E1_T8
14737171	2010.deNadal04.flt.knn.avg.pcl	MBA:MEXP:2408	X14737171_E1_T9
14737171	2010.deNadal04.flt.knn.avg.pcl	MBA:MEXP:2409	X14737171_E1_T10
14737171	2010.deNadal04.flt.knn.avg.pcl	MBA:MEXP:2410	X14737171_E1_T11
14737171	2010.deNadal04.flt.knn.avg.pcl	MBA:MEXP:2411	X14737171_E1_T12
15371544	2010.Shapira04.flt.knn.avg.pcl	.24 mM H2O2- 0 minutes	X15371544_E1_T1
15371544	2010.Shapira04.flt.knn.avg.pcl	.24 mM H2O2- 014 minutes	X15371544_E1_T2
15371544	2010.Shapira04.flt.knn.avg.pcl	.24 mM H2O2- 020 minutes	X15371544_E1_T3
15371544	2010.Shapira04.flt.knn.avg.pcl	.24 mM H2O2- 020 minutes/redo	X15371544_E1_T4
15371544	2010.Shapira04.flt.knn.avg.pcl	.24 mM H2O2- 030 minutes	X15371544_E1_T5
15371544	2010.Shapira04.flt.knn.avg.pcl	.24 mM H2O2- 040 minutes	X15371544_E1_T6
15371544	2010.Shapira04.flt.knn.avg.pcl	.24 mM H2O2- 049 minutes/redo	X15371544_E1_T7
15371544	2010.Shapira04.flt.knn.avg.pcl	.24 mM H2O2- 055 minutes	X15371544_E1_T8
15371544	2010.Shapira04.flt.knn.avg.pcl	.24 mM H2O2- 063 minutes	X15371544_E1_T9
15371544	2010.Shapira04.flt.knn.avg.pcl	.24 mM H2O2- 063 minutes/redo	X15371544_E1_T10
15371544	2010.Shapira04.flt.knn.avg.pcl	.24 mM H2O2- 070 minutes	X15371544_E1_T11
15371544	2010.Shapira04.flt.knn.avg.pcl	.24 mM H2O2- 077 minutes	X15371544_E1_T12
15371544	2010.Shapira04.flt.knn.avg.pcl	.24 mM H2O2- 085 minutes	X15371544_E1_T13
15371544	2010.Shapira04.flt.knn.avg.pcl	.24 mM H2O2- 105 minutes	X15371544_E1_T14
15371544	2010.Shapira04.flt.knn.avg.pcl	.24 mM H2O2- 112 minutes	X15371544_E1_T15
15371544	2010.Shapira04.flt.knn.avg.pcl	.24 mM H2O2- 120 minutes	X15371544_E1_T16
15371544	2010.Shapira04.flt.knn.avg.pcl	.24 mM H2O2- 140 minutes	X15371544_E1_T17
15371544	2010.Shapira04.flt.knn.avg.pcl	.24 mM H2O2- 155 minutes	X15371544_E1_T18
15371544	2010.Shapira04.flt.knn.avg.pcl	.24 mM H2O2- 170 minutes/redo	X15371544_E1_T19
15371544	2010.Shapira04.flt.knn.avg.pcl	.24 mM H2O2- 190 minutes	X15371544_E1_T20
15371544	2010.Shapira04.flt.knn.avg.pcl	.24 mM H2O2- 230 minutes	X15371544_E1_T21
15371544	2010.Shapira04.flt.knn.avg.pcl	.24 mM H2O2- 250 minutes	X15371544_E1_T22
15371544	2010.Shapira04.flt.knn.avg.pcl	.24 mM H2O2- 275 minutes	X15371544_E1_T23
15371544	2010.Shapira04.flt.knn.avg.pcl	H2O2_II_0_min	X15371544_E1_T24
15371544	2010.Shapira04.flt.knn.avg.pcl	H2O2_II_7_min	X15371544_E1_T25
15371544	2010.Shapira04.flt.knn.avg.pcl	H2O2_II_14_min	X15371544_E1_T26
15371544	2010.Shapira04.flt.knn.avg.pcl	H2O2_II_21_min	X15371544_E1_T27
15371544	2010.Shapira04.flt.knn.avg.pcl	H2O2_II_28_min	X15371544_E1_T28
15371544	2010.Shapira04.flt.knn.avg.pcl	H2O2_II_35_min	X15371544_E1_T29
15371544	2010.Shapira04.flt.knn.avg.pcl	H2O2_II_42_min	X15371544_E1_T30
15371544	2010.Shapira04.flt.knn.avg.pcl	H2O2_II_49_min	X15371544_E1_T31
15371544	2010.Shapira04.flt.knn.avg.pcl	H2O2_II_56_min	X15371544_E1_T32
15371544	2010.Shapira04.flt.knn.avg.pcl	H2O2_II_63_min	X15371544_E1_T33
15371544	2010.Shapira04.flt.knn.avg.pcl	H2O2_II_70_min	X15371544_E1_T34
15371544	2010.Shapira04.flt.knn.avg.pcl	H2O2_II_77_min	X15371544_E1_T35
15371544	2010.Shapira04.flt.knn.avg.pcl	H2O2_II_100_min	X15371544_E1_T36
15371544	2010.Shapira04.flt.knn.avg.pcl	H2O2_II_120_min	X15371544_E1_T37
15371544	2010.Shapira04.flt.knn.avg.pcl	H2O2_II_140_min	X15371544_E1_T38
15371544	2010.Shapira04.flt.knn.avg.pcl	H2O2_II_160_min	X15371544_E1_T39
15371544	2010.Shapira04.flt.knn.avg.pcl	H2O2_II_180_min	X15371544_E1_T40
15371544	2010.Shapira04.flt.knn.avg.pcl	2mM MD 000min	X15371544_E1_T41
15371544	2010.Shapira04.flt.knn.avg.pcl	2mM MD 014min	X15371544_E1_T42
15371544	2010.Shapira04.flt.knn.avg.pcl	2mM MD 020min	X15371544_E1_T43
15371544	2010.Shapira04.flt.knn.avg.pcl	2mM MD 030min	X15371544_E1_T44
15371544	2010.Shapira04.flt.knn.avg.pcl	2mM MD 040min	X15371544_E1_T45
15371544	2010.Shapira04.flt.knn.avg.pcl	2mM MD 055min	X15371544_E1_T46
15371544	2010.Shapira04.flt.knn.avg.pcl	2mM MD 070min	X15371544_E1_T47
15371544	2010.Shapira04.flt.knn.avg.pcl	2mM MD 077min	X15371544_E1_T48
15371544	2010.Shapira04.flt.knn.avg.pcl	2mM MD 085min	X15371544_E1_T49
15371544	2010.Shapira04.flt.knn.avg.pcl	2mM MD 100min	X15371544_E1_T50
15371544	2010.Shapira04.flt.knn.avg.pcl	2mM MD 120min	X15371544_E1_T51
15371544	2010.Shapira04.flt.knn.avg.pcl	2mM MD 140min	X15371544_E1_T52
15371544	2010.Shapira04.flt.knn.avg.pcl	2mM MD 170min	X15371544_E1_T53
15371544	2010.Shapira04.flt.knn.avg.pcl	2mM MD 210min	X15371544_E1_T54
15371544	2010.Shapira04.flt.knn.avg.pcl	MD_II_0_min	X15371544_E1_T55
15371544	2010.Shapira04.flt.knn.avg.pcl	MD_II_7_min	X15371544_E1_T56
15371544	2010.Shapira04.flt.knn.avg.pcl	MD_II_14_min	X15371544_E1_T57
15371544	2010.Shapira04.flt.knn.avg.pcl	MD_II_21_min	X15371544_E1_T58
15371544	2010.Shapira04.flt.knn.avg.pcl	MD_II_28_min	X15371544_E1_T59
15371544	2010.Shapira04.flt.knn.avg.pcl	MD_II_35_min	X15371544_E1_T60
15371544	2010.Shapira04.flt.knn.avg.pcl	MD_II_42_min	X15371544_E1_T61
15371544	2010.Shapira04.flt.knn.avg.pcl	MD_II_49_min	X15371544_E1_T62
15371544	2010.Shapira04.flt.knn.avg.pcl	MD_II_56_min	X15371544_E1_T63
15371544	2010.Shapira04.flt.knn.avg.pcl	MD_II_63_min	X15371544_E1_T64
15371544	2010.Shapira04.flt.knn.avg.pcl	MD_II_77_min	X15371544_E1_T65
15371544	2010.Shapira04.flt.knn.avg.pcl	MD_II_85_min	X15371544_E1_T66
15371544	2010.Shapira04.flt.knn.avg.pcl	MD_II_100_min	X15371544_E1_T67
15371544	2010.Shapira04.flt.knn.avg.pcl	MD_II_120_min	X15371544_E1_T68
15371544	2010.Shapira04.flt.knn.avg.pcl	MD_II_130_min	X15371544_E1_T69
15371544	2010.Shapira04.flt.knn.avg.pcl	MD_II_140_min	X15371544_E1_T70
15878181	2010.Caba05.filter.flt.knn.avg.div.log.pcl	Control 10-1-02; src: Yeast BY4730	X15878181_E1_T1
15878181	2010.Caba05.filter.flt.knn.avg.div.log.pcl	Control 10-15-02; src: Yeast BY4730	X15878181_E1_T2
15878181	2010.Caba05.filter.flt.knn.avg.div.log.pcl	Control 10-18-02; src: Yeast BY4730	X15878181_E1_T3
15878181	2010.Caba05.filter.flt.knn.avg.div.log.pcl	Control 10-22-02; src: Yeast BY4730	X15878181_E1_T4
15878181	2010.Caba05.filter.flt.knn.avg.div.log.pcl	Control 10-23-02; src: Yeast BY4730	X15878181_E1_T5
15878181	2010.Caba05.filter.flt.knn.avg.div.log.pcl	Control 2-22-02; src: Yeast BY4730	X15878181_E1_T6
15878181	2010.Caba05.filter.flt.knn.avg.div.log.pcl	Control 3-1-02; src: Yeast BY4730	X15878181_E1_T7
15878181	2010.Caba05.filter.flt.knn.avg.div.log.pcl	Control 4-10-02; src: Yeast BY4730	X15878181_E1_T8
15878181	2010.Caba05.filter.flt.knn.avg.div.log.pcl	Control 7-12-02; src: Yeast BY4730	X15878181_E1_T9
15878181	2010.Caba05.filter.flt.knn.avg.div.log.pcl	Control 7-9-02; src: Yeast BY4730	X15878181_E1_T10
15878181	2010.Caba05.filter.flt.knn.avg.div.log.pcl	Control 8-9-02; src: Yeast BY4730	X15878181_E1_T11
15878181	2010.Caba05.filter.flt.knn.avg.div.log.pcl	NaCl 10% 10-15-02; src: Yeast BY4730	X15878181_E1_T12
15878181	2010.Caba05.filter.flt.knn.avg.div.log.pcl	NaCl 8% 10-22-02; src: Yeast BY4730	X15878181_E1_T13
15878181	2010.Caba05.filter.flt.knn.avg.div.log.pcl	NaCl 9% 10-18-02; src: Yeast BY4730	X15878181_E1_T14
15878181	2010.Caba05.filter.flt.knn.avg.div.log.pcl	EtOH 15% 2-22-00; src: Yeast BY4730	X15878181_E1_T15
15878181	2010.Caba05.filter.flt.knn.avg.div.log.pcl	EtOH 15% 3-1-02; src: Yeast BY4730	X15878181_E1_T16
15878181	2010.Caba05.filter.flt.knn.avg.div.log.pcl	MMS 0.12% 7-9-02; src: Yeast BY4730	X15878181_E1_T17
15878181	2010.Caba05.filter.flt.knn.avg.div.log.pcl	MMS 0.12% 8-9-02; src: Yeast BY4730	X15878181_E1_T18
15878181	2010.Caba05.filter.flt.knn.avg.div.log.pcl	MMS 0.14% 7-12-02; src: Yeast BY4730	X15878181_E1_T19
15878181	2010.Caba05.filter.flt.knn.avg.div.log.pcl	Bleomycin 0.15 U/ml 10-15-02; src: Yeast BY4730	X15878181_E1_T20
15878181	2010.Caba05.filter.flt.knn.avg.div.log.pcl	Bleomycin 0.1 U/ml 10-22-02; src: Yeast BY4730	X15878181_E1_T21
15878181	2010.Caba05.filter.flt.knn.avg.div.log.pcl	Bleomycin 0.15 U/ml 10-23-02; src: Yeast BY4730	X15878181_E1_T22
15878181	2010.Caba05.filter.flt.knn.avg.div.log.pcl	Cisplatin 500 ug 10-1-02; src: Yeast BY4730	X15878181_E1_T23
15878181	2010.Caba05.filter.flt.knn.avg.div.log.pcl	Cisplatin 650 ug 10-23-02; src: Yeast BY4730	X15878181_E1_T24
16209719	GSE3316_setA_family.pcl	Heat-shock(Temp43, 30min)-1, (high power scan)	X16209719_E1_T1
16209719	GSE3316_setA_family.pcl	Heat-shock(Temp43, 30min)-1, (low power scan)	X16209719_E1_T2
16209719	GSE3316_setA_family.pcl	Heat-shock(Temp43, 30min)-2, (high power scan)	X16209719_E1_T3
16209719	GSE3316_setA_family.pcl	Heat-shock(Temp43, 30min)-2, (low power scan)	X16209719_E1_T4
16209719	GSE3316_setA_family.pcl	Heat-shock(Temp43, 30min)-3, (high power scan)	X16209719_E1_T5
16209719	GSE3316_setA_family.pcl	Heat-shock(Temp43, 30min)-3, (low power scan)	X16209719_E1_T6
16209719	GSE3316_setA_family.pcl	Heat-shock(Temp43, 60min)-1, (high power scan)	X16209719_E1_T7
16209719	GSE3316_setA_family.pcl	Heat-shock(Temp43, 60min)-1, (low power scan)	X16209719_E1_T8
16209719	GSE3316_setA_family.pcl	Heat-shock(Temp43, 60min)-2, (high power scan)	X16209719_E1_T9
16209719	GSE3316_setA_family.pcl	Heat-shock(Temp43, 60min)-2, (low power scan)	X16209719_E1_T10
16209719	GSE3316_setA_family.pcl	Heat-shock(Temp43, 60min)-3, (high power scan)	X16209719_E1_T11
16209719	GSE3316_setA_family.pcl	Heat-shock(Temp43, 60min)-3, (low power scan)	X16209719_E1_T12
16328372	GSE1914_setA_family.pcl	CEA_SGF:ALX022_fort	X16328372_E1_T1
16328372	GSE1914_setA_family.pcl	CEA_SGF:ALX021_fort	X16328372_E1_T2
16328372	GSE1914_setA_family.pcl	CEA_SGF:ALX020_faible	X16328372_E1_T3
16328372	GSE1914_setA_family.pcl	CEA_SGF:ALX019_fort	X16328372_E1_T4
16328372	GSE1914_setA_family.pcl	CEA_SGF:ALX020_fort	X16328372_E1_T5
16328372	GSE1914_setA_family.pcl	CEA_SGF:ALX021_faible	X16328372_E1_T6
16328372	GSE1914_setA_family.pcl	CEA_SGF:ALX022_faible	X16328372_E1_T7
16328372	GSE1914_setA_family.pcl	CEA_SGF:ALX019_faible	X16328372_E1_T8
16328372	GSE1914_setA_family.pcl	CEA_SGF:ALX036.fort	X16328372_E1_T9
16328372	GSE1914_setA_family.pcl	CEA_SGF:ALX039.faible	X16328372_E1_T10
16328372	GSE1914_setA_family.pcl	CEA_SGF:ALX038.fort	X16328372_E1_T11
16328372	GSE1914_setA_family.pcl	CEA_SGF:ALX038.faible	X16328372_E1_T12
16328372	GSE1914_setA_family.pcl	CEA_SGF:ALX035.faible	X16328372_E1_T13
16328372	GSE1914_setA_family.pcl	CEA_SGF:ALX037.fort	X16328372_E1_T14
16328372	GSE1914_setA_family.pcl	CEA_SGF:ALX034.fort	X16328372_E1_T15
16328372	GSE1914_setA_family.pcl	CEA_SGF:ALX035.fort	X16328372_E1_T16
16328372	GSE1914_setA_family.pcl	CEA_SGF:ALX034.faible	X16328372_E1_T17
16328372	GSE1914_setA_family.pcl	CEA_SGF:ALX039.fort	X16328372_E1_T18
16328372	GSE1914_setA_family.pcl	CEA_SGF:ALX037.faible	X16328372_E1_T19
16328372	GSE1914_setA_family.pcl	CEA_SGF:ALX036.faible	X16328372_E1_T20
16328372	GSE1914_setA_family.pcl	CEA_SGF:ABO035.faible	X16328372_E1_T21
16328372	GSE1914_setA_family.pcl	CEA_SGF:ABP035.faible	X16328372_E1_T22
16328372	GSE1914_setA_family.pcl	CEA_SGF:ABP029.faible	X16328372_E1_T23
16328372	GSE1914_setA_family.pcl	CEA_SGF:ABO029.faible	X16328372_E1_T24
16328372	GSE1915_setA_family.pcl	CEA_SGF:AIW015.faible	X16328372_E2_T1
16328372	GSE1915_setA_family.pcl	CEA_SGF:AIW023.faible	X16328372_E2_T2
16328372	GSE1915_setA_family.pcl	CEA_SGF:AIW011.faible	X16328372_E2_T3
16328372	GSE1915_setA_family.pcl	CEA_SGF:AIW025.fort	X16328372_E2_T4
16328372	GSE1915_setA_family.pcl	CEA_SGF:AIW020.fort	X16328372_E2_T5
16328372	GSE1915_setA_family.pcl	CEA_SGF:AIW018.faible	X16328372_E2_T6
16328372	GSE1915_setA_family.pcl	CEA_SGF:AIW022.fort	X16328372_E2_T7
16328372	GSE1915_setA_family.pcl	CEA_SGF:AIW011.fort	X16328372_E2_T8
16328372	GSE1915_setA_family.pcl	CEA_SGF:AIW020.faible	X16328372_E2_T9
16328372	GSE1915_setA_family.pcl	CEA_SGF:AIW018.fort	X16328372_E2_T10
16328372	GSE1915_setA_family.pcl	CEA_SGF:AIW023.fort	X16328372_E2_T11
16328372	GSE1915_setA_family.pcl	CEA_SGF:AIW015.fort	X16328372_E2_T12
16328372	GSE1915_setA_family.pcl	CEA_SGF:AIW013.faible	X16328372_E2_T13
16328372	GSE1915_setA_family.pcl	CEA_SGF:AIW025.faible	X16328372_E2_T14
16328372	GSE1915_setA_family.pcl	CEA_SGF:AIW022.faible	X16328372_E2_T15
16328372	GSE1915_setA_family.pcl	CEA_SGF:AIW013.fort	X16328372_E2_T16
16963631	2010.galactose_anoxia_reoxygenation.pcl	0.00 gen	X16963631_E2_T1
16963631	2010.galactose_anoxia_reoxygenation.pcl	0.04 gen	X16963631_E2_T2
16963631	2010.galactose_anoxia_reoxygenation.pcl	0.08 gen	X16963631_E2_T3
16963631	2010.galactose_anoxia_reoxygenation.pcl	0.13 gen	X16963631_E2_T4
16963631	2010.galactose_anoxia_reoxygenation.pcl	0.19 gen	X16963631_E2_T5
16963631	2010.galactose_anoxia_reoxygenation.pcl	0.25 gen	X16963631_E2_T6
16963631	2010.galactose_anoxia_reoxygenation.pcl	0.38 gen	X16963631_E2_T7
16963631	2010.galactose_anoxia_reoxygenation.pcl	0.50 gen	X16963631_E2_T8
16963631	2010.galactose_anoxia_reoxygenation.pcl	1.00 gen	X16963631_E2_T9
16963631	2010.galactose_anoxia_reoxygenation.pcl	2.00 gen	X16963631_E2_T10
16963631	2010.galactose_anoxia_reoxygenation.pcl	3.00 gen	X16963631_E2_T11
16963631	2010.galactose_anoxia_reoxygenation.pcl	4.00 gen	X16963631_E2_T12
16963631	2010.galactose_anoxia_reoxygenation.pcl	5.00 gen	X16963631_E2_T13
16963631	2010.galactose_anoxia_reoxygenation.pcl	6.00 gen	X16963631_E2_T14
16963631	2010.galactose_anoxia_reoxygenation.pcl	6.03 gen	X16963631_E2_T15
16963631	2010.galactose_anoxia_reoxygenation.pcl	6.06 gen	X16963631_E2_T16
16963631	2010.galactose_anoxia_reoxygenation.pcl	6.10 gen	X16963631_E2_T17
16963631	2010.galactose_anoxia_reoxygenation.pcl	6.13 gen	X16963631_E2_T18
16963631	2010.galactose_anoxia_reoxygenation.pcl	6.20 gen	X16963631_E2_T19
16963631	2010.galactose_anoxia_reoxygenation.pcl	6.30 gen	X16963631_E2_T20
16963631	2010.galactose_anoxia_reoxygenation.pcl	6.40 gen	X16963631_E2_T21
16963631	2010.galactose_anoxia_reoxygenation.pcl	6.60 gen	X16963631_E2_T22
16963631	2010.galactose_anoxia_reoxygenation.pcl	6.80 gen	X16963631_E2_T23
16963631	2010.galactose_anoxia_reoxygenation.pcl	7.60 gen	X16963631_E2_T24
16963631	2010.glucose_anoxia_reoxygenation.pcl	0.00 gen	X16963631_E1_T1
16963631	2010.glucose_anoxia_reoxygenation.pcl	0.04 gen	X16963631_E1_T2
16963631	2010.glucose_anoxia_reoxygenation.pcl	0.08 gen	X16963631_E1_T3
16963631	2010.glucose_anoxia_reoxygenation.pcl	0.13 gen	X16963631_E1_T4
16963631	2010.glucose_anoxia_reoxygenation.pcl	0.19 gen	X16963631_E1_T5
16963631	2010.glucose_anoxia_reoxygenation.pcl	0.25 gen	X16963631_E1_T6
16963631	2010.glucose_anoxia_reoxygenation.pcl	0.38 gen	X16963631_E1_T7
16963631	2010.glucose_anoxia_reoxygenation.pcl	0.50 gen	X16963631_E1_T8
16963631	2010.glucose_anoxia_reoxygenation.pcl	1.00 gen	X16963631_E1_T9
16963631	2010.glucose_anoxia_reoxygenation.pcl	2.00 gen	X16963631_E1_T10
16963631	2010.glucose_anoxia_reoxygenation.pcl	3.00 gen	X16963631_E1_T11
16963631	2010.glucose_anoxia_reoxygenation.pcl	4.00 gen	X16963631_E1_T12
16963631	2010.glucose_anoxia_reoxygenation.pcl	5.00 gen	X16963631_E1_T13
16963631	2010.glucose_anoxia_reoxygenation.pcl	6.00 gen	X16963631_E1_T14
16963631	2010.glucose_anoxia_reoxygenation.pcl	6.03 gen	X16963631_E1_T15
16963631	2010.glucose_anoxia_reoxygenation.pcl	6.06 gen	X16963631_E1_T16
16963631	2010.glucose_anoxia_reoxygenation.pcl	6.10 gen	X16963631_E1_T17
16963631	2010.glucose_anoxia_reoxygenation.pcl	6.13 gen	X16963631_E1_T18
16963631	2010.glucose_anoxia_reoxygenation.pcl	6.20 gen	X16963631_E1_T19
16963631	2010.glucose_anoxia_reoxygenation.pcl	6.30 gen	X16963631_E1_T20
16963631	2010.glucose_anoxia_reoxygenation.pcl	6.40 gen	X16963631_E1_T21
16963631	2010.glucose_anoxia_reoxygenation.pcl	6.60 gen	X16963631_E1_T22
16963631	2010.glucose_anoxia_reoxygenation.pcl	6.80 gen	X16963631_E1_T23
16963631	2010.glucose_anoxia_reoxygenation.pcl	7.60 gen	X16963631_E1_T24
17327492	GSE6068_setA_family.pcl	1.0 mM As(III) stressed wild-type vs (non-stressed) wild-type after 1 hour replicate 1	X17327492_E5_T1
17327492	GSE6068_setA_family.pcl	1.0 mM As(III) stressed wild-type vs (non-stressed) wild-type after 1 hour replicate 2	X17327492_E5_T2
17327492	GSE6068_setA_family.pcl	1.0 mM As(III) stressed wild-type vs (non-stressed) wild-type after 1 hour replicate 3	X17327492_E5_T3
17327492	GSE6068_setA_family.pcl	1.0 mM As(III) stressed wild-type vs (non-stressed) wild-type after 1 hour replicate 4	X17327492_E5_T4
17327492	GSE6068_setA_family.pcl	1.0 mM As(III) stressed wild-type vs (non-stressed) wild-type after 1 hour replicate 5	X17327492_E5_T5
17327492	GSE6068_setA_family.pcl	1.0 mM As(III) stressed wild-type vs (non-stressed) wild-type after 1 hour replicate 6	X17327492_E5_T6
17327492	GSE6068_setA_family.pcl	1.0 mM As(III) stressed wild-type vs (non-stressed) wild-type after 15 min replicate 1	X17327492_E5_T7
17327492	GSE6068_setA_family.pcl	1.0 mM As(III) stressed wild-type vs (non-stressed) wild-type after 15 min replicate 2	X17327492_E5_T8
17327492	GSE6068_setA_family.pcl	1.0 mM As(III) stressed wild-type vs (non-stressed) wild-type after 15 min replicate 3	X17327492_E5_T9
17327492	GSE6068_setA_family.pcl	1.0 mM As(III) stressed wild-type vs (non-stressed) wild-type after 30 min replicate 1	X17327492_E5_T10
17327492	GSE6068_setA_family.pcl	1.0 mM As(III) stressed wild-type vs (non-stressed) wild-type after 30 min replicate 2	X17327492_E5_T11
17327492	GSE6068_setA_family.pcl	1.0 mM As(III) stressed wild-type vs (non-stressed) wild-type after 30 min replicate 3	X17327492_E5_T12
17327492	GSE6068_setA_family.pcl	1.0 mM As(III) stressed wild-type vs (non-stressed) wild-type after 18 hours replicate 1	X17327492_E5_T13
17327492	GSE6068_setA_family.pcl	1.0 mM As(III) stressed wild-type vs (non-stressed) wild-type after 18 hours replicate 2	X17327492_E5_T14
17327492	GSE6068_setA_family.pcl	1.0 mM As(III) stressed wild-type vs (non-stressed) wild-type after 18 hours replicate 3	X17327492_E5_T15
17327492	GSE6129_set0_family.pcl	1.0 mM As(III) stressed wild-type vs (non-stressed) wild-type after 1 hour replicate 1	X17327492_E4_T1
17327492	GSE6129_set0_family.pcl	1.0 mM As(III) stressed wild-type vs (non-stressed) wild-type after 1 hour replicate 2	X17327492_E4_T2
17327492	GSE6129_set0_family.pcl	1.0 mM As(III) stressed wild-type vs (non-stressed) wild-type after 1 hour replicate 3	X17327492_E4_T3
17327492	GSE6129_set0_family.pcl	1.0 mM As(III) stressed wild-type vs (non-stressed) wild-type after 1 hour replicate 4	X17327492_E4_T4
17327492	GSE6129_set0_family.pcl	1.0 mM As(III) stressed wild-type vs (non-stressed) wild-type after 1 hour replicate 5	X17327492_E4_T5
17327492	GSE6129_set0_family.pcl	1.0 mM As(III) stressed wild-type vs (non-stressed) wild-type after 1 hour replicate 6	X17327492_E4_T6
17327492	GSE6129_set1_family.pcl	0.2 mM As(III) stressed wild-type vs (non-stressed) wild-type after 1 hour replicate 1	X17327492_E3_T1
17327492	GSE6129_set1_family.pcl	0.2 mM As(III) stressed wild-type vs (non-stressed) wild-type after 1 hour replicate 2	X17327492_E3_T2
17327492	GSE6129_set1_family.pcl	0.2 mM As(III) stressed wild-type vs (non-stressed) wild-type after 1 hour replicate 3	X17327492_E3_T3
17327492	GSE6129_set1_family.pcl	1.0 mM As(III) stressed wild-type vs (non-stressed) wild-type after 15 min replicate 1	X17327492_E3_T4
17327492	GSE6129_set1_family.pcl	1.0 mM As(III) stressed wild-type vs (non-stressed) wild-type after 15 min replicate 2	X17327492_E3_T5
17327492	GSE6129_set1_family.pcl	1.0 mM As(III) stressed wild-type vs (non-stressed) wild-type after 15 min replicate 3	X17327492_E3_T6
17327492	GSE6129_set1_family.pcl	1.0 mM As(III) stressed wild-type vs (non-stressed) wild-type after 30 min replicate 1	X17327492_E3_T7
17327492	GSE6129_set1_family.pcl	1.0 mM As(III) stressed wild-type vs (non-stressed) wild-type after 30 min replicate 2	X17327492_E3_T8
17327492	GSE6129_set1_family.pcl	1.0 mM As(III) stressed wild-type vs (non-stressed) wild-type after 30 min replicate 3	X17327492_E3_T9
17327492	GSE6129_set1_family.pcl	1.0 mM As(III) stressed wild-type vs (non-stressed) wild-type after 18 hours replicate 1	X17327492_E3_T10
17327492	GSE6129_set1_family.pcl	1.0 mM As(III) stressed wild-type vs (non-stressed) wild-type after 18 hours replicate 2	X17327492_E3_T11
17327492	GSE6129_set1_family.pcl	1.0 mM As(III) stressed wild-type vs (non-stressed) wild-type after 18 hours replicate 3	X17327492_E3_T12
17327492	GSE6129_set2_family.pcl	0.2 mM As(III) stressed YAP1 mutant vs 0.2 mM As(III) stressed wild-type after 1 hour replicate 1	X17327492_E2_T1
17327492	GSE6129_set2_family.pcl	0.2 mM As(III) stressed YAP1 mutant vs 0.2 mM As(III) stressed wild-type after 1 hour replicate 2	X17327492_E2_T2
17327492	GSE6129_set2_family.pcl	0.2 mM As(III) stressed YAP1 mutant vs 0.2 mM As(III) stressed wild-type after 1 hour replicate 3	X17327492_E2_T3
17327492	GSE6129_set2_family.pcl	1.0 mM As(III) stressed YAP1 mutant vs 1.0 mM As(III) stressed wild-type after 1 hour replicate 1	X17327492_E2_T4
17327492	GSE6129_set2_family.pcl	1.0 mM As(III) stressed YAP1 mutant vs 1.0 mM As(III) stressed wild-type after 1 hour replicate 2	X17327492_E2_T5
17327492	GSE6129_set2_family.pcl	1.0 mM As(III) stressed YAP1 mutant vs 1.0 mM As(III) stressed wild-type after 1 hour replicate 3	X17327492_E2_T6
17327492	GSE6129_set3_family.pcl	0.2 mM As(III) stressed MET4 mutant vs 0.2 mM As(III) stressed wild-type after 1 hour replicate 1	X17327492_E1_T1
17327492	GSE6129_set3_family.pcl	0.2 mM As(III) stressed MET4 mutant vs 0.2 mM As(III) stressed wild-type after 1 hour replicate 2	X17327492_E1_T2
17327492	GSE6129_set3_family.pcl	0.2 mM As(III) stressed MET4 mutant vs 0.2 mM As(III) stressed wild-type after 1 hour replicate 3	X17327492_E1_T3
17327492	GSE6129_set3_family.pcl	0.2 mM As(III) stressed MET4 mutant vs 0.2 mM As(III) stressed wild-type after 1 hour replicate 4	X17327492_E1_T4
17327492	GSE6129_set3_family.pcl	0.2 mM As(III) stressed MET4 mutant vs 0.2 mM As(III) stressed wild-type after 1 hour replicate 5	X17327492_E1_T5
17327492	GSE6129_set3_family.pcl	0.2 mM As(III) stressed MET4 mutant vs 0.2 mM As(III) stressed wild-type after 1 hour replicate 6	X17327492_E1_T6
17327914	GSE6302_set01_family.pcl	DTT perturbation in a glucose-limited chemostat (-0.78 hours)	X17327914_E7_T1
17327914	GSE6302_set01_family.pcl	DTT perturbation in a glucose-limited chemostat (0.33 hours)	X17327914_E7_T2
17327914	GSE6302_set01_family.pcl	DTT perturbation in a glucose-limited chemostat (2.22 hours)	X17327914_E7_T3
17327914	GSE6302_set01_family.pcl	DTT perturbation in a glucose-limited chemostat (4.95 hours)	X17327914_E7_T4
17327914	GSE6302_set01_family.pcl	DTT perturbation in a glucose-limited chemostat (8.63 hours)	X17327914_E7_T5
17327914	GSE6302_set01_family.pcl	DTT perturbation in a glucose-limited chemostat (14.25 hours)	X17327914_E7_T6
17327914	GSE6302_set01_family.pcl	DTT perturbation in a glucose-limited chemostat (21.48 hours)	X17327914_E7_T7
17327914	GSE6302_set01_family.pcl	DTT perturbation in a glucose-limited chemostat (26.7 hours)	X17327914_E7_T8
17327914	GSE6302_set02_family.pcl	Heat shock perturbation in a glucose-limited chemostat (-0.27 hours)	X17327914_E2_T1
17327914	GSE6302_set02_family.pcl	Heat shock perturbation in a glucose-limited chemostat (0.25 hours)	X17327914_E2_T2
17327914	GSE6302_set02_family.pcl	Heat shock perturbation in a glucose-limited chemostat (1.58 hours)	X17327914_E2_T3
17327914	GSE6302_set02_family.pcl	Heat shock perturbation in a glucose-limited chemostat (3.62 hours)	X17327914_E2_T4
17327914	GSE6302_set02_family.pcl	Heat shock perturbation in a glucose-limited chemostat (5.25 hours)	X17327914_E2_T5
17327914	GSE6302_set02_family.pcl	Heat shock perturbation in a glucose-limited chemostat (6.33 hours)	X17327914_E2_T6
17327914	GSE6302_set02_family.pcl	Heat shock perturbation in a glucose-limited chemostat (9.63 hours)	X17327914_E2_T7
17327914	GSE6302_set02_family.pcl	Heat shock perturbation in a glucose-limited chemostat (16.05 hours)	X17327914_E2_T8
17327914	GSE6302_set03_family.pcl	NaCl perturbation in a glucose-limited chemostat (-0.73 hours)	X17327914_E3_T1
17327914	GSE6302_set03_family.pcl	NaCl perturbation in a glucose-limited chemostat (0.25 hours)	X17327914_E3_T2
17327914	GSE6302_set03_family.pcl	NaCl perturbation in a glucose-limited chemostat (0.75 hours)	X17327914_E3_T3
17327914	GSE6302_set03_family.pcl	NaCl perturbation in a glucose-limited chemostat (1.75 hours)	X17327914_E3_T4
17327914	GSE6302_set03_family.pcl	NaCl perturbation in a glucose-limited chemostat (3 hours)	X17327914_E3_T5
17327914	GSE6302_set03_family.pcl	NaCl perturbation in a glucose-limited chemostat (5.08 hours)	X17327914_E3_T6
17327914	GSE6302_set03_family.pcl	NaCl perturbation in a glucose-limited chemostat (6.58 hours)	X17327914_E3_T7
17327914	GSE6302_set03_family.pcl	NaCl perturbation in a glucose-limited chemostat (8.93 hours)	X17327914_E3_T8
17327914	GSE6302_set04_family.pcl	H2O2 perturbation in a glucose-limited chemostat (-0.73 hours)	X17327914_E4_T1
17327914	GSE6302_set04_family.pcl	H2O2 perturbation in a glucose-limited chemostat (0.25 hours)	X17327914_E4_T2
17327914	GSE6302_set04_family.pcl	H2O2 perturbation in a glucose-limited chemostat (1.2 hours)	X17327914_E4_T3
17327914	GSE6302_set04_family.pcl	H2O2 perturbation in a glucose-limited chemostat (2.83 hours)	X17327914_E4_T4
17327914	GSE6302_set04_family.pcl	H2O2 perturbation in a glucose-limited chemostat (7.73 hours)	X17327914_E4_T5
17327914	GSE6302_set04_family.pcl	H2O2 perturbation in a glucose-limited chemostat (13.5 hours)	X17327914_E4_T6
17327914	GSE6302_set04_family.pcl	H2O2 perturbation in a glucose-limited chemostat (19.67 hours)	X17327914_E4_T7
17327914	GSE6302_set04_family.pcl	H2O2 perturbation in a glucose-limited chemostat (28.32 hours)	X17327914_E4_T8
17327914	GSE6302_set06_family.pcl	DTT perturbation in a histidine-limited chemostat (0.25 hours)	X17327914_E5_T1
17327914	GSE6302_set06_family.pcl	DTT perturbation in a histidine-limited chemostat (1 hour)	X17327914_E5_T2
17327914	GSE6302_set06_family.pcl	DTT perturbation in a histidine-limited chemostat (3.1 hours)	X17327914_E5_T3
17327914	GSE6302_set06_family.pcl	DTT perturbation in a histidine-limited chemostat (6.55 hours)	X17327914_E5_T4
17327914	GSE6302_set06_family.pcl	DTT perturbation in a histidine-limited chemostat (10.72 hours)	X17327914_E5_T5
17327914	GSE6302_set06_family.pcl	DTT perturbation in a histidine-limited chemostat (19.32 hours)	X17327914_E5_T6
17327914	GSE6302_set06_family.pcl	DTT perturbation in a histidine-limited chemostat (28.62 hours)	X17327914_E5_T7
17327914	GSE6302_set07_family.pcl	Heat shock perturbation in a histidine-limited chemostat (-1.07 hours)	X17327914_E6_T1
17327914	GSE6302_set07_family.pcl	Heat shock perturbation in a histidine-limited chemostat (-0.28 hours)	X17327914_E6_T2
17327914	GSE6302_set07_family.pcl	Heat shock perturbation in a histidine-limited chemostat (0.25 hour)	X17327914_E6_T3
17327914	GSE6302_set07_family.pcl	Heat shock perturbation in a histidine-limited chemostat (0.75 hours)	X17327914_E6_T4
17327914	GSE6302_set07_family.pcl	Heat shock perturbation in a histidine-limited chemostat (2.47 hours)	X17327914_E6_T5
17327914	GSE6302_set07_family.pcl	Heat shock perturbation in a histidine-limited chemostat (4.88 hours)	X17327914_E6_T6
17327914	GSE6302_set07_family.pcl	Heat shock perturbation in a histidine-limited chemostat (5.38 hours)	X17327914_E6_T7
17327914	GSE6302_set07_family.pcl	Heat shock perturbation in a histidine-limited chemostat (9.2 hours)	X17327914_E6_T8
17327914	GSE6302_set07_family.pcl	Heat shock perturbation in a histidine-limited chemostat (15.77 hours)	X17327914_E6_T9
17327914	GSE6302_set07_family.pcl	Heat shock perturbation in a histidine-limited chemostat (23.62 hours)	X17327914_E6_T10
17327914	GSE6302_set08_family.pcl	NaCl perturbation in a histidine-limited chemostat (-5.13 hours)	X17327914_E1_T1
17327914	GSE6302_set08_family.pcl	NaCl perturbation in a histidine-limited chemostat (-2.03 hours)	X17327914_E1_T2
17327914	GSE6302_set08_family.pcl	NaCl perturbation in a histidine-limited chemostat (0.23 hours)	X17327914_E1_T3
17327914	GSE6302_set08_family.pcl	NaCl perturbation in a histidine-limited chemostat (1.82 hours)	X17327914_E1_T4
17327914	GSE6302_set08_family.pcl	NaCl perturbation in a histidine-limited chemostat (2.9 hours)	X17327914_E1_T5
17327914	GSE6302_set08_family.pcl	NaCl perturbation in a histidine-limited chemostat (5.28 hours)	X17327914_E1_T6
17327914	GSE6302_set08_family.pcl	NaCl perturbation in a histidine-limited chemostat (7.37 hours)	X17327914_E1_T7
17327914	GSE6302_set08_family.pcl	NaCl perturbation in a histidine-limited chemostat (17.15 hours)	X17327914_E1_T8
17551510	GSE5862_set0_family.pcl	delta ADR1 vs WT 02659R 1	X17551510_E1_T1
17551510	GSE5862_set0_family.pcl	delta PIP2 vs WT 02658R 1	X17551510_E1_T2
17551510	GSE5862_set0_family.pcl	deltaPIP2 vs WT 02663F1	X17551510_E1_T3
17551510	GSE5862_set0_family.pcl	WT vs WT 02804F1	X17551510_E1_T4
17551510	GSE5862_set0_family.pcl	WT vs WT 02805R 1	X17551510_E1_T5
17551510	GSE5862_set0_family.pcl	delta OAF1 vs WT 03316R 1	X17551510_E1_T6
17551510	GSE5862_set0_family.pcl	deltaOAF1 vs WT 03322F1	X17551510_E1_T7
17551510	GSE5862_set0_family.pcl	oleate 5h vs low glucose 03398F1	X17551510_E1_T8
17551510	GSE5862_set0_family.pcl	oleate vs low glucose 5h 03399R 1	X17551510_E1_T9
17551510	GSE5862_set0_family.pcl	deltaADR1 vs WT 03556F1	X17551510_E1_T10
17551510	GSE5862_set0_family.pcl	deltaADR1 vs WT 03584F1	X17551510_E1_T11
17551510	GSE5862_set0_family.pcl	delta ADR1 vs WT 03586R 1	X17551510_E1_T12
17551510	GSE5862_set0_family.pcl	deltaPIP2 vs WT 04146F1	X17551510_E1_T13
17551510	GSE5862_set0_family.pcl	delta PIP2 vs WT 04148R 1	X17551510_E1_T14
17551510	GSE5862_set0_family.pcl	WT vs WT 04878R 1	X17551510_E1_T15
17551510	GSE5862_set0_family.pcl	deltaOAF1 vs WT 04886F1	X17551510_E1_T16
17551510	GSE5862_set0_family.pcl	oleate vs low glucose 5h 05693R 1	X17551510_E1_T17
17551510	GSE5862_set0_family.pcl	delta OAF1 vs WT 05698R 1	X17551510_E1_T18
17551510	GSE5862_set0_family.pcl	oleate 5h vs low glucose 05699F1	X17551510_E1_T19
17551510	GSE5862_set0_family.pcl	WT vs WT 05705F1	X17551510_E1_T20
17560372	GSE7660_set1_family.pcl	S_cerevisiae_CEN_SCH9(2D3E)_Rapamycin_20min	X17560372_E2_T1
17560372	GSE7660_set1_family.pcl	S_cerevisiae_CEN_SCH9(2D3E)_Rapamycin_30min	X17560372_E2_T2
17560372	GSE7660_set1_family.pcl	S_cerevisiae_CEN_SCH9(2D3E)_Rapamycin_90min	X17560372_E2_T3
17560372	GSE7660_set1_family.pcl	S_cerevisiae_CEN_SCH9(2D3E)_Rapamycin_120min	X17560372_E2_T4
17560372	GSE7660_set1_family.pcl	S_cerevisiae_CEN_SCH9(2D3E)_Rapamycin_180min	X17560372_E2_T5
17560372	GSE7660_set2_family.pcl	S_cerevisiae_CEN_SCH9(WT)_Rapamycin_20min	X17560372_E1_T1
17560372	GSE7660_set2_family.pcl	S_cerevisiae_CEN_SCH9(WT)_Rapamycin_30min	X17560372_E1_T2
17560372	GSE7660_set2_family.pcl	S_cerevisiae_CEN_SCH9(WT)_Rapamycin_60min	X17560372_E1_T3
17560372	GSE7660_set2_family.pcl	S_cerevisiae_CEN_SCH9(WT)_Rapamycin_90min	X17560372_E1_T4
17560372	GSE7660_set2_family.pcl	S_cerevisiae_CEN_SCH9(WT)_Rapamycin_120min	X17560372_E1_T5
17560372	GSE7660_set2_family.pcl	S_cerevisiae_CEN_SCH9(WT)_Rapamycin_180min	X17560372_E1_T6
18212068	GSE7665_set0_family.pcl	Expression heat shock vs unsressed cells set1	X18212068_E1_T1
18212068	GSE7665_set0_family.pcl	Expression heat shock vs unsressed cells set2	X18212068_E1_T2
18212068	GSE7665_set0_family.pcl	Expression heat shock vs unsressed cells set3	X18212068_E1_T3
18212068	GSE7665_set0_family.pcl	Expression Stationary vs log cells set1	X18212068_E1_T4
18212068	GSE7665_set0_family.pcl	Expression Stationary vs log cells set2	X18212068_E1_T5
18212068	GSE7665_set0_family.pcl	Expression Stationary vs log cells set3	X18212068_E1_T6
18212068	GSE7665_set0_family.pcl	Time course expression WT T0 vs control set1	X18212068_E1_T7
18212068	GSE7665_set0_family.pcl	Time course expression WT T0 vs control set2	X18212068_E1_T8
18212068	GSE7665_set0_family.pcl	Time course expression WT T30 vs control	X18212068_E1_T9
18212068	GSE7665_set0_family.pcl	Time course expression WT T60 vs control	X18212068_E1_T10
18212068	GSE7665_set0_family.pcl	Time course expression WT T300 vs control	X18212068_E1_T11
18212068	GSE7665_set0_family.pcl	Time course expression WT T900 vs control set1	X18212068_E1_T12
18212068	GSE7665_set0_family.pcl	Time course expression WT T900 vs control set2	X18212068_E1_T13
18212068	GSE7665_set0_family.pcl	Time course expression snf2 deletion T0 vs control set1	X18212068_E1_T14
18212068	GSE7665_set0_family.pcl	Time course expression snf2 deletion T0 vs control set2	X18212068_E1_T15
18212068	GSE7665_set0_family.pcl	Time course expression snf2 deletion T30 vs control	X18212068_E1_T16
18212068	GSE7665_set0_family.pcl	Time course expression snf2 deletion T60 vs control	X18212068_E1_T17
18212068	GSE7665_set0_family.pcl	Time course expression snf2 deletion T300 vs control	X18212068_E1_T18
18212068	GSE7665_set0_family.pcl	Time course expression snf2 deletion T900 vs control	X18212068_E1_T19
18708563	GSE12004_set0_family.pcl	yeast_on_acetate_CO_15min	X18708563_E2_T1
18708563	GSE12004_set0_family.pcl	yeast_on_acetate_CO_30min	X18708563_E2_T2
18708563	GSE12004_set0_family.pcl	yeast_on_acetate_CO_45min	X18708563_E2_T3
18708563	GSE12004_set0_family.pcl	yeast_on_acetate_CO_60min	X18708563_E2_T4
18708563	GSE12004_set0_family.pcl	yeast_on_acetate_CO_120min	X18708563_E2_T5
18708563	GSE12004_set1_family.pcl	yeast_on_acetate_N2_15min	X18708563_E1_T1
18708563	GSE12004_set1_family.pcl	yeast_on_acetate_N2_30min	X18708563_E1_T2
18708563	GSE12004_set1_family.pcl	yeast_on_acetate_N2_45min	X18708563_E1_T3
18708563	GSE12004_set1_family.pcl	yeast_on_acetate_N2_60min	X18708563_E1_T4
18708563	GSE12004_set1_family.pcl	yeast_on_acetate_N2_120min	X18708563_E1_T5
18753408	GSE8335_set00_family.pcl	BY4741 NaCl 15 min rep 1 (v1.0)	X18753408_E14_T1
18753408	GSE8335_set00_family.pcl	BY4741 NaCl 15 min rep 2 (v1.0)	X18753408_E14_T2
18753408	GSE8335_set00_family.pcl	BY4741 NaCl 30 min rep 1 (v1.0)	X18753408_E14_T3
18753408	GSE8335_set00_family.pcl	BY4741 NaCl 30 min rep 2 (v1.0)	X18753408_E14_T4
18753408	GSE8335_set00_family.pcl	BY4741 NaCl 45 min rep 1 (v1.0)	X18753408_E14_T5
18753408	GSE8335_set00_family.pcl	BY4741 NaCl 45 min rep 2 (v1.0)	X18753408_E14_T6
18753408	GSE8335_set00_family.pcl	BY4741 NaCl 60 min rep 1 (v1.0)	X18753408_E14_T7
18753408	GSE8335_set00_family.pcl	BY4741 NaCl 60 min rep 2 (v1.0)	X18753408_E14_T8
18753408	GSE8335_set01_family.pcl	BY4741 H2O2 10 min rep 1 (v1.0)	X18753408_E9_T1
18753408	GSE8335_set01_family.pcl	BY4741 H2O2 10 min rep 2 (v1.0)	X18753408_E9_T2
18753408	GSE8335_set01_family.pcl	BY4741 H2O2 20 min rep 1 (v1.0)	X18753408_E9_T3
18753408	GSE8335_set01_family.pcl	BY4741 H2O2 20 min rep 2 (v1.0)	X18753408_E9_T4
18753408	GSE8335_set01_family.pcl	BY4741 H2O2 30 min rep 1 (v1.0)	X18753408_E9_T5
18753408	GSE8335_set01_family.pcl	BY4741 H2O2 30 min rep 2 (v1.0)	X18753408_E9_T6
18753408	GSE8335_set01_family.pcl	BY4741 H2O2 40 min rep 1 (v1.0)	X18753408_E9_T7
18753408	GSE8335_set01_family.pcl	BY4741 H2O2 40 min rep 2 (v1.0)	X18753408_E9_T8
18753408	GSE8335_set02_family.pcl	BY4741 NaCl 60 min H2O2 10 min rep 1 (v1.0)	X18753408_E10_T1
18753408	GSE8335_set02_family.pcl	BY4741 NaCl 60 min H2O2 10 min rep 2 (v1.0)	X18753408_E10_T2
18753408	GSE8335_set02_family.pcl	BY4741 NaCl 60 min H2O2 20 min rep 1 (v1.0)	X18753408_E10_T3
18753408	GSE8335_set02_family.pcl	BY4741 NaCl 60 min H2O2 20 min rep 2 (v1.0)	X18753408_E10_T4
18753408	GSE8335_set02_family.pcl	BY4741 NaCl 60 min H2O2 30 min rep 1 (v1.0)	X18753408_E10_T5
18753408	GSE8335_set02_family.pcl	BY4741 NaCl 60 min H2O2 30 min rep 2 (v1.0)	X18753408_E10_T6
18753408	GSE8335_set02_family.pcl	BY4741 NaCl 60 min H2O2 40 min rep 1 (v1.0)	X18753408_E10_T7
18753408	GSE8335_set02_family.pcl	BY4741 NaCl 60 min H2O2 40 min rep 2 (v1.0)	X18753408_E10_T8
18753408	GSE8335_set03_family.pcl	AGY0249 NaCl 15 min rep 1 (v1.0)	X18753408_E11_T1
18753408	GSE8335_set03_family.pcl	AGY0249 NaCl 30 min rep 1 (v1.0)	X18753408_E11_T2
18753408	GSE8335_set03_family.pcl	AGY0249 NaCl 45 min rep 1 (v1.0)	X18753408_E11_T3
18753408	GSE8335_set03_family.pcl	AGY0249 NaCl 60 min rep 1 (v1.0)	X18753408_E11_T4
18753408	GSE8335_set04_family.pcl	AGY0249 H2O2 10 min rep 1 (v1.0)	X18753408_E12_T1
18753408	GSE8335_set04_family.pcl	AGY0249 H2O2 20 min rep 1 (v1.0)	X18753408_E12_T2
18753408	GSE8335_set04_family.pcl	AGY0249 H2O2 30 min rep 1 (v1.0)	X18753408_E12_T3
18753408	GSE8335_set04_family.pcl	AGY0249 H2O2 40 min rep 1 (v1.0)	X18753408_E12_T4
18753408	GSE8335_set05_family.pcl	AGY0249 NaCl 60 min H2O2 10 min rep 1 (v1.0)	X18753408_E13_T1
18753408	GSE8335_set05_family.pcl	AGY0249 NaCl 60 min H2O2 20 min rep 1 (v1.0)	X18753408_E13_T2
18753408	GSE8335_set05_family.pcl	AGY0249 NaCl 60 min H2O2 30 min rep 1 (v1.0)	X18753408_E13_T3
18753408	GSE8335_set05_family.pcl	AGY0249 NaCl 60 min H2O2 40 min rep 1 (v1.0)	X18753408_E13_T4
18753408	GSE8335_set06_family.pcl	BY4741 NaCl 45 min rep 1 (v1.1)	X18753408_E1_T1
18753408	GSE8335_set06_family.pcl	BY4741 NaCl 45 min rep 2 (v1.1)	X18753408_E1_T2
18753408	GSE8335_set06_family.pcl	BY4741 NaCl 45 min rep 3 (v1.1)	X18753408_E1_T3
18753408	GSE8335_set06_family.pcl	BY4741 NaCl 45 min rep 4 (v1.1)	X18753408_E1_T4
18753408	GSE8335_set06_family.pcl	BY4741 NaCl 45 min rep 5 (v1.1)	X18753408_E1_T5
18753408	GSE8335_set06_family.pcl	BY4741 NaCl 45 min rep 6 (v1.1)	X18753408_E1_T6
18753408	GSE8335_set07_family.pcl	BY4741 Heat 15 min rep 1 (v1.1)	X18753408_E2_T1
18753408	GSE8335_set07_family.pcl	BY4741 Heat 15 min rep 2 (v1.1)	X18753408_E2_T2
18753408	GSE8335_set07_family.pcl	BY4741 Heat 15 min rep 3 (v1.1)	X18753408_E2_T3
18753408	GSE8335_set07_family.pcl	BY4741 Heat 15 min rep 4 (v1.1)	X18753408_E2_T4
18753408	GSE8335_set07_family.pcl	BY4741 Heat 15 min rep 5 (v1.1)	X18753408_E2_T5
18753408	GSE8335_set08_family.pcl	AGY0050 NaCl 45 min rep 1 (v1.1)	X18753408_E3_T1
18753408	GSE8335_set08_family.pcl	AGY0050 NaCl 45 min rep 2 (v1.1)	X18753408_E3_T2
18753408	GSE8335_set08_family.pcl	AGY0050 NaCl 45 min rep 3 (v1.1)	X18753408_E3_T3
18753408	GSE8335_set08_family.pcl	AGY0050 NaCl 45 min rep 4 (v1.1)	X18753408_E3_T4
18753408	GSE8335_set08_family.pcl	AGY0050 NaCl 45 min rep 5 (v1.1)	X18753408_E3_T5
18753408	GSE8335_set09_family.pcl	AGY0050 Heat 15 min rep 1 (v1.1)	X18753408_E8_T1
18753408	GSE8335_set09_family.pcl	AGY0050 Heat 15 min rep 2 (v1.1)	X18753408_E8_T2
18753408	GSE8335_set09_family.pcl	AGY0050 Heat 15 min rep 3 (v1.1)	X18753408_E8_T3
18753408	GSE8335_set09_family.pcl	AGY0050 Heat 15 min rep 4 (v1.1)	X18753408_E8_T4
18753408	GSE8335_set09_family.pcl	AGY0050 Heat 15 min rep 5 (v1.1)	X18753408_E8_T5
18753408	GSE8335_set10_family.pcl	AGY0235 NaCl 45 min rep 1 (v1.1)	X18753408_E6_T1
18753408	GSE8335_set10_family.pcl	AGY0235 NaCl 45 min rep 2 (v1.1)	X18753408_E6_T2
18753408	GSE8335_set10_family.pcl	AGY0235 NaCl 45 min rep 3 (v1.1)	X18753408_E6_T3
18753408	GSE8335_set10_family.pcl	AGY0235 NaCl 45 min rep 4 (v1.1)	X18753408_E6_T4
18753408	GSE8335_set10_family.pcl	AGY0235 NaCl 45 min rep 5 (v1.1)	X18753408_E6_T5
18753408	GSE8335_set11_family.pcl	AGY0235 Heat 15 min rep 1 (v1.1)	X18753408_E7_T1
18753408	GSE8335_set11_family.pcl	AGY0235 Heat 15 min rep 2 (v1.1)	X18753408_E7_T2
18753408	GSE8335_set11_family.pcl	AGY0235 Heat 15 min rep 3 (v1.1)	X18753408_E7_T3
18753408	GSE8335_set11_family.pcl	AGY0235 Heat 15 min rep 4 (v1.1)	X18753408_E7_T4
18753408	GSE8335_set11_family.pcl	AGY0235 Heat 15 min rep 5 (v1.1)	X18753408_E7_T5
18753408	GSE8335_set12_family.pcl	AGY0249 NaCl 45 min rep 1 (v1.1)	X18753408_E4_T1
18753408	GSE8335_set12_family.pcl	AGY0249 NaCl 45 min rep 2 (v1.1)	X18753408_E4_T2
18753408	GSE8335_set12_family.pcl	AGY0249 NaCl 45 min rep 3 (v1.1)	X18753408_E4_T3
18753408	GSE8335_set12_family.pcl	AGY0249 NaCl 45 min rep 4 (v1.1)	X18753408_E4_T4
18753408	GSE8335_set12_family.pcl	AGY0249 NaCl 45 min rep 5 (v1.1)	X18753408_E4_T5
18753408	GSE8335_set13_family.pcl	AGY0249 Heat 15 min rep 1 (v1.1)	X18753408_E5_T1
18753408	GSE8335_set13_family.pcl	AGY0249 Heat 15 min rep 2 (v1.1)	X18753408_E5_T2
18753408	GSE8335_set13_family.pcl	AGY0249 Heat 15 min rep 3 (v1.1)	X18753408_E5_T3
18753408	GSE8335_set13_family.pcl	AGY0249 Heat 15 min rep 4 (v1.1)	X18753408_E5_T4
18753408	GSE8335_set13_family.pcl	AGY0249 Heat 15 min rep 5 (v1.1)	X18753408_E5_T5
18931682	GSE12270_setA_family.pcl	wt +KCl rep1	X18931682_E1_T1
18931682	GSE12270_setA_family.pcl	wt +KCl rep2	X18931682_E1_T2
18931682	GSE12270_setA_family.pcl	wt +KCl rep3	X18931682_E1_T3
18931682	GSE12270_setA_family.pcl	hog1D +KCl rep1	X18931682_E1_T4
18931682	GSE12270_setA_family.pcl	hog1D +KCl rep2	X18931682_E1_T5
18931682	GSE12270_setA_family.pcl	hog1D +KCl rep3	X18931682_E1_T6
18931682	GSE12270_setA_family.pcl	msn2/4D +KCl rep1	X18931682_E1_T7
18931682	GSE12270_setA_family.pcl	msn2/4D +KCl rep2	X18931682_E1_T8
18931682	GSE12270_setA_family.pcl	msn2/4D +KCl rep3	X18931682_E1_T9
18931682	GSE12270_setA_family.pcl	hog1Dmsn2/4D +KCl rep1	X18931682_E1_T10
18931682	GSE12270_setA_family.pcl	hog1Dmsn2/4D +KCl rep2	X18931682_E1_T11
18931682	GSE12270_setA_family.pcl	hog1Dmsn2/4D +KCl rep3	X18931682_E1_T12
18931682	GSE12270_setA_family.pcl	hog1Dmsn2/4D vs hog1D +KCl rep1	X18931682_E1_T13
18931682	GSE12270_setA_family.pcl	hog1Dmsn2/4D vs hog1D +KCl rep2	X18931682_E1_T14
18931682	GSE12270_setA_family.pcl	hog1Dmsn2/4D vs hog1D +KCl rep3	X18931682_E1_T15
18931682	GSE12270_setA_family.pcl	hog1Dmsn2/4D vs msn2/4D +KCl rep1	X18931682_E1_T16
18931682	GSE12270_setA_family.pcl	hog1Dmsn2/4D vs msn2/4D +KCl rep2	X18931682_E1_T17
18931682	GSE12270_setA_family.pcl	hog1Dmsn2/4D vs msn2/4D +KCl rep3	X18931682_E1_T18
18931682	GSE12270_setA_family.pcl	hog1D in YEPD rep1	X18931682_E1_T19
18931682	GSE12270_setA_family.pcl	hog1D in YEPD rep2	X18931682_E1_T20
18931682	GSE12270_setA_family.pcl	hog1D in YEPD rep3	X18931682_E1_T21
18931682	GSE12270_setA_family.pcl	hog1D in YEPD rep4	X18931682_E1_T22
18931682	GSE12270_setA_family.pcl	msn2/4D in YEPD rep1	X18931682_E1_T23
18931682	GSE12270_setA_family.pcl	msn2/4D in YEPD rep2	X18931682_E1_T24
18931682	GSE12270_setA_family.pcl	msn2/4D in YEPD rep3	X18931682_E1_T25
18931682	GSE12270_setA_family.pcl	msn2/4D in YEPD rep4	X18931682_E1_T26
18931682	GSE12270_setA_family.pcl	hog1Dmsn2/4D in YEPD rep1	X18931682_E1_T27
18931682	GSE12270_setA_family.pcl	hog1Dmsn2/4D in YEPD rep2	X18931682_E1_T28
18931682	GSE12270_setA_family.pcl	hog1Dmsn2/4D in YEPD rep3	X18931682_E1_T29
18931682	GSE12270_setA_family.pcl	sko1D +KCl rep1	X18931682_E1_T30
18931682	GSE12270_setA_family.pcl	sko1D +KCl rep2	X18931682_E1_T31
18931682	GSE12270_setA_family.pcl	sko1D +KCl rep3	X18931682_E1_T32
18931682	GSE12270_setA_family.pcl	sko1D in YEPD rep1	X18931682_E1_T33
18931682	GSE12270_setA_family.pcl	sko1D in YEPD rep2	X18931682_E1_T34
18931682	GSE12270_setA_family.pcl	sko1D in YEPD rep3	X18931682_E1_T35
18931682	GSE12270_setA_family.pcl	hot1D +KCl rep1	X18931682_E1_T36
18931682	GSE12270_setA_family.pcl	hot1D +KCl rep2	X18931682_E1_T37
18931682	GSE12270_setA_family.pcl	hot1D +KCl rep3	X18931682_E1_T38
18931682	GSE12270_setA_family.pcl	hot1D in YEPD rep1	X18931682_E1_T39
18931682	GSE12270_setA_family.pcl	hot1D in YEPD rep2	X18931682_E1_T40
18931682	GSE12270_setA_family.pcl	sko1Dhot1D +KCl rep1	X18931682_E1_T41
18931682	GSE12270_setA_family.pcl	sko1Dhot1D +KCl rep2	X18931682_E1_T42
18931682	GSE12270_setA_family.pcl	sko1Dhot1D in YEPD rep1	X18931682_E1_T43
18931682	GSE12270_setA_family.pcl	sko1Dhot1D in YEPD rep2	X18931682_E1_T44
18931682	GSE12270_setA_family.pcl	sko1Dhot1D in YEPD rep3	X18931682_E1_T45
18931682	GSE12270_setA_family.pcl	sko1Dhot1Dhog1D versus hog1D +KCl rep1	X18931682_E1_T46
18931682	GSE12270_setA_family.pcl	sko1Dhot1Dhog1D versus hog1D +KCl rep2	X18931682_E1_T47
18931682	GSE12270_setA_family.pcl	sko1Dhot1Dhog1D versus hog1D +KCl rep3	X18931682_E1_T48
18931682	GSE12270_setA_family.pcl	sko1Dhog1D versus hog1D YEPD rep1	X18931682_E1_T49
18931682	GSE12270_setA_family.pcl	sko1Dhog1D versus hog1D YEPD rep2	X18931682_E1_T50
18931682	GSE12270_setA_family.pcl	sko1Dhot1Dmsn2/4D versus msn2/4D +KCl rep1	X18931682_E1_T51
18931682	GSE12270_setA_family.pcl	sko1Dhot1Dmsn2/4D versus msn2/4D +KCl rep2	X18931682_E1_T52
18931682	GSE12270_setA_family.pcl	sko1Dhot1Dmsn2/4D versus msn2/4D +KCl rep3	X18931682_E1_T53
18931682	GSE12270_setA_family.pcl	sko1Dhot1Dmsn2/4D versus sko1Dhot1D +KCl rep1	X18931682_E1_T54
18931682	GSE12270_setA_family.pcl	sko1Dhot1Dmsn2/4D versus sko1Dhot1D +KCl rep2	X18931682_E1_T55
18931682	GSE12270_setA_family.pcl	sko1Dhot1Dmsn2/4D versus sko1Dhot1D +KCl rep3	X18931682_E1_T56
18931682	GSE12270_setA_family.pcl	sko1Dmsn2/4D versus msn2/4D +KCl rep1	X18931682_E1_T57
18931682	GSE12270_setA_family.pcl	sko1Dmsn2/4D versus msn2/4D +KCl rep2	X18931682_E1_T58
18931682	GSE12270_setA_family.pcl	sko1Dmsn2/4D versus msn2/4D +KCl rep3	X18931682_E1_T59
18931682	GSE12270_setA_family.pcl	sko1Dmsn2/4D versus sko1D +KCl rep1	X18931682_E1_T60
18931682	GSE12270_setA_family.pcl	sko1Dmsn2/4D versus sko1D +KCl rep2	X18931682_E1_T61
18931682	GSE12270_setA_family.pcl	sko1Dmsn2/4D versus sko1D +KCl rep3	X18931682_E1_T62
18931682	GSE12270_setA_family.pcl	hot1Dmsn2/4D versus msn2/4D +KCl rep1	X18931682_E1_T63
18931682	GSE12270_setA_family.pcl	hot1Dmsn2/4D versus msn2/4D +KCl rep2	X18931682_E1_T64
18931682	GSE12270_setA_family.pcl	hot1Dmsn2/4D versus msn2/4D +KCl rep3	X18931682_E1_T65
18931682	GSE12270_setA_family.pcl	hot1Dmsn2/4D versus hot1D +KCl rep1	X18931682_E1_T66
18931682	GSE12270_setA_family.pcl	hot1Dmsn2/4D versus hot1D +KCl rep2	X18931682_E1_T67
18931682	GSE12270_setA_family.pcl	hot1Dmsn2/4D versus hot1D +KCl rep3	X18931682_E1_T68
18931682	GSE12270_setA_family.pcl	hog1Dsko1Dhot1Dmsn2/4D versus sko1Dhot1Dmsn2/4D +KCl rep1	X18931682_E1_T69
18931682	GSE12270_setA_family.pcl	hog1Dsko1Dhot1Dmsn2/4D versus sko1Dhot1Dmsn2/4D +KCl rep2	X18931682_E1_T70
18931682	GSE12270_setA_family.pcl	hog1Dsko1Dhot1Dmsn2/4D versus sko1Dhot1Dmsn2/4D +KCl rep3	X18931682_E1_T71
18931682	GSE12270_setA_family.pcl	wt +glucose rep1	X18931682_E1_T72
18931682	GSE12270_setA_family.pcl	wt +glucose rep2	X18931682_E1_T73
18931682	GSE12270_setA_family.pcl	hog1D +glucose rep1	X18931682_E1_T74
18931682	GSE12270_setA_family.pcl	hog1D +glucose rep2	X18931682_E1_T75
18931682	GSE12270_setA_family.pcl	hog1D +glucose rep3	X18931682_E1_T76
18931682	GSE12270_setA_family.pcl	msn2/4D +glucose rep1	X18931682_E1_T77
18931682	GSE12270_setA_family.pcl	msn2/4D +glucose rep2	X18931682_E1_T78
18931682	GSE12270_setA_family.pcl	msn2/4D +glucose rep3	X18931682_E1_T79
18931682	GSE12270_setA_family.pcl	hog1Dmsn2/4D vs msn2/4D +glucose rep1	X18931682_E1_T80
18931682	GSE12270_setA_family.pcl	hog1Dmsn2/4D vs msn2/4D +glucose rep2	X18931682_E1_T81
18931682	GSE12270_setA_family.pcl	hog1Dmsn2/4D vs msn2/4D +glucose rep3	X18931682_E1_T82
18931682	GSE12270_setA_family.pcl	hog1Dmsn2/4D vs hog1D +glucose rep1	X18931682_E1_T83
18931682	GSE12270_setA_family.pcl	hog1Dmsn2/4D vs hog1D +glucose rep2	X18931682_E1_T84
18931682	GSE12270_setA_family.pcl	hog1Dmsn2/4D vs hog1D +glucose rep3	X18931682_E1_T85
19105839	GSE3706_setA_family.pcl	msn2/4_Galactose_0_Generation_Replicate_1	X19105839_E1_T1
19105839	GSE3706_setA_family.pcl	msn2/4_Galactose_0_Generation_Replicate_2	X19105839_E1_T2
19105839	GSE3706_setA_family.pcl	msn2/4_Galactose_0_Generation_Replicate_3	X19105839_E1_T3
19105839	GSE3706_setA_family.pcl	msn2/4_Galactose_0.04_Generations_Replicate_1	X19105839_E1_T4
19105839	GSE3706_setA_family.pcl	msn2/4_Galactose_0.04_Generations_Replicate_2	X19105839_E1_T5
19105839	GSE3706_setA_family.pcl	msn2/4_Galactose_0.04_Generations_Replicate_3	X19105839_E1_T6
19105839	GSE3706_setA_family.pcl	msn2/4_Galactose_0.08_Generations_Replicate_1	X19105839_E1_T7
19105839	GSE3706_setA_family.pcl	msn2/4_Galactose_0.08_Generations_Replicate_2	X19105839_E1_T8
19105839	GSE3706_setA_family.pcl	msn2/4_Galactose_0.08_Generations_Replicate_3	X19105839_E1_T9
19105839	GSE3706_setA_family.pcl	msn2/4_Galactose_0.19_Generations_Replicate_1	X19105839_E1_T10
19105839	GSE3706_setA_family.pcl	msn2/4_Galactose_0.19_Generations_Replicate_2	X19105839_E1_T11
19105839	GSE3706_setA_family.pcl	msn2/4_Galactose_0.19_Generations_Replicate_3	X19105839_E1_T12
19105839	GSE3706_setA_family.pcl	msn2/4_Galactose_2_Generations_Replicate_1	X19105839_E1_T13
19105839	GSE3706_setA_family.pcl	msn2/4_Galactose_2_Generations_Replicate_2	X19105839_E1_T14
19105839	GSE3706_setA_family.pcl	msn2/4_Galactose_2_Generations_Replicate_3	X19105839_E1_T15
19105839	GSE3706_setA_family.pcl	WT_Gal_N2_0_Generations_Rep_1	X19105839_E1_T16
19105839	GSE3706_setA_family.pcl	WT_Gal_N2_0_Generations_Rep_2	X19105839_E1_T17
19105839	GSE3706_setA_family.pcl	WT_Gal_N2_0_Generations_Rep_3	X19105839_E1_T18
19105839	GSE3706_setA_family.pcl	WT_Gal_N2_0.04_Generations_Rep_1	X19105839_E1_T19
19105839	GSE3706_setA_family.pcl	WT_Gal_N2_0.04_Generations_Rep_2	X19105839_E1_T20
19105839	GSE3706_setA_family.pcl	WT_Gal_N2_0.04_Generations_Rep_3	X19105839_E1_T21
19105839	GSE3706_setA_family.pcl	WT_Gal_N2_0.08_Generations_Rep_1	X19105839_E1_T22
19105839	GSE3706_setA_family.pcl	WT_Gal_N2_0.08_Generations_Rep_2	X19105839_E1_T23
19105839	GSE3706_setA_family.pcl	WT_Gal_N2_0.08_Generations_Rep_3	X19105839_E1_T24
19105839	GSE3706_setA_family.pcl	WT_Gal_N2_0.13_Generations_Rep_1	X19105839_E1_T25
19105839	GSE3706_setA_family.pcl	WT_Gal_N2_0.13_Generations_Rep_2	X19105839_E1_T26
19105839	GSE3706_setA_family.pcl	WT_Gal_N2_0.13_Generations_Rep_3	X19105839_E1_T27
19105839	GSE3706_setA_family.pcl	WT_Gal_N2_0.19_Generations_Rep_1	X19105839_E1_T28
19105839	GSE3706_setA_family.pcl	WT_Gal_N2_0.19_Generations_Rep_2	X19105839_E1_T29
19105839	GSE3706_setA_family.pcl	WT_Gal_N2_0.19_Generations_Rep_3	X19105839_E1_T30
19105839	GSE3706_setA_family.pcl	WT_Gal_N2_0.25_Generations_Rep_1	X19105839_E1_T31
19105839	GSE3706_setA_family.pcl	WT_Gal_N2_0.25_Generations_Rep_2	X19105839_E1_T32
19105839	GSE3706_setA_family.pcl	WT_Gal_N2_0.25_Generations_Rep_3	X19105839_E1_T33
19105839	GSE3706_setA_family.pcl	WT_Gal_N2_0.38_Generations_Rep_1	X19105839_E1_T34
19105839	GSE3706_setA_family.pcl	WT_Gal_N2_0.38_Generations_Rep_2	X19105839_E1_T35
19105839	GSE3706_setA_family.pcl	WT_Gal_N2_0.38_Generations_Rep_3	X19105839_E1_T36
19105839	GSE3706_setA_family.pcl	WT_Gal_N2_0.5_Generations_Rep_1	X19105839_E1_T37
19105839	GSE3706_setA_family.pcl	WT_Gal_N2_0.5_Generations_Rep_2	X19105839_E1_T38
19105839	GSE3706_setA_family.pcl	WT_Gal_N2_0.5_Generations_Rep_3	X19105839_E1_T39
19105839	GSE3706_setA_family.pcl	WT_Gal_N2_1.0_Generations_Rep_1	X19105839_E1_T40
19105839	GSE3706_setA_family.pcl	WT_Gal_N2_1.0_Generations_Rep_2	X19105839_E1_T41
19105839	GSE3706_setA_family.pcl	WT_Gal_N2_1.0_Generations_Rep_3	X19105839_E1_T42
19105839	GSE3706_setA_family.pcl	WT_Gal_N2_2.0_Generations_Rep_1	X19105839_E1_T43
19105839	GSE3706_setA_family.pcl	WT_Gal_N2_2.0_Generations_Rep_2	X19105839_E1_T44
19105839	GSE3706_setA_family.pcl	WT_Gal_N2_2.0_Generations_Rep_3	X19105839_E1_T45
19105839	GSE3706_setA_family.pcl	WT_Gal_N2_3.0_Generations_Rep_1	X19105839_E1_T46
19105839	GSE3706_setA_family.pcl	WT_Gal_N2_3.0_Generations_Rep_2	X19105839_E1_T47
19105839	GSE3706_setA_family.pcl	WT_Gal_N2_3.0_Generations_Rep_3	X19105839_E1_T48
19105839	GSE3706_setA_family.pcl	WT_Gal_N2_4.0_Generations_Rep_1	X19105839_E1_T49
19105839	GSE3706_setA_family.pcl	WT_Gal_N2_4.0_Generations_Rep_2	X19105839_E1_T50
19105839	GSE3706_setA_family.pcl	WT_Gal_N2_4.0_Generations_Rep_3	X19105839_E1_T51
19105839	GSE3706_setA_family.pcl	WT_Gal_N2_5.0_Generations_Rep_1	X19105839_E1_T52
19105839	GSE3706_setA_family.pcl	WT_Gal_N2_5.0_Generations_Rep_2	X19105839_E1_T53
19105839	GSE3706_setA_family.pcl	WT_Gal_N2_5.0_Generations_Rep_3	X19105839_E1_T54
19105839	GSE3706_setA_family.pcl	WT_Gal_N2_6.0_Generations_Rep_1	X19105839_E1_T55
19105839	GSE3706_setA_family.pcl	WT_Gal_N2_6.0_Generations_Rep_2	X19105839_E1_T56
19105839	GSE3706_setA_family.pcl	WT_Gal_N2_6.0_Generations_Rep_3	X19105839_E1_T57
19105839	GSE3706_setA_family.pcl	WT_Gal_Air_6.0_Generations_Rep_1	X19105839_E1_T58
19105839	GSE3706_setA_family.pcl	WT_Gal_Air_6.0_Generations_Rep_2	X19105839_E1_T59
19105839	GSE3706_setA_family.pcl	WT_Gal_Air_6.0_Generations_Rep_3	X19105839_E1_T60
19105839	GSE3706_setA_family.pcl	WT_Gal_Air_6.03_Generations_Rep_1	X19105839_E1_T61
19105839	GSE3706_setA_family.pcl	WT_Gal_Air_6.03_Generations_Rep_2	X19105839_E1_T62
19105839	GSE3706_setA_family.pcl	WT_Gal_Air_6.03_Generations_Rep_3	X19105839_E1_T63
19105839	GSE3706_setA_family.pcl	WT_Gal_Air_6.06_Generations_Rep_1	X19105839_E1_T64
19105839	GSE3706_setA_family.pcl	WT_Gal_Air_6.06_Generations_Rep_2	X19105839_E1_T65
19105839	GSE3706_setA_family.pcl	WT_Gal_Air_6.06_Generations_Rep_3	X19105839_E1_T66
19105839	GSE3706_setA_family.pcl	WT_Gal_Air_6.1_Generations_Rep_1	X19105839_E1_T67
19105839	GSE3706_setA_family.pcl	WT_Gal_Air_6.1_Generations_Rep_2	X19105839_E1_T68
19105839	GSE3706_setA_family.pcl	WT_Gal_Air_6.1_Generations_Rep_3	X19105839_E1_T69
19105839	GSE3706_setA_family.pcl	WT_Gal_Air_6.13_Generations_Rep_1	X19105839_E1_T70
19105839	GSE3706_setA_family.pcl	WT_Gal_Air_6.13_Generations_Rep_2	X19105839_E1_T71
19105839	GSE3706_setA_family.pcl	WT_Gal_Air_6.13_Generations_Rep_3	X19105839_E1_T72
19105839	GSE3706_setA_family.pcl	WT_Gal_Air_6.2_Generations_Rep_1	X19105839_E1_T73
19105839	GSE3706_setA_family.pcl	WT_Gal_Air_6.2_Generations_Rep_2	X19105839_E1_T74
19105839	GSE3706_setA_family.pcl	WT_Gal_Air_6.2_Generations_Rep_3	X19105839_E1_T75
19105839	GSE3706_setA_family.pcl	WT_Gal_Air_6.3_Generations_Rep_1	X19105839_E1_T76
19105839	GSE3706_setA_family.pcl	WT_Gal_Air_6.3_Generations_Rep_2	X19105839_E1_T77
19105839	GSE3706_setA_family.pcl	WT_Gal_Air_6.3_Generations_Rep_3	X19105839_E1_T78
19105839	GSE3706_setA_family.pcl	WT_Gal_Air_6.4_Generations_Rep_1	X19105839_E1_T79
19105839	GSE3706_setA_family.pcl	WT_Gal_Air_6.4_Generations_Rep_2	X19105839_E1_T80
19105839	GSE3706_setA_family.pcl	WT_Gal_Air_6.4_Generations_Rep_3	X19105839_E1_T81
19105839	GSE3706_setA_family.pcl	WT_Gal_Air_6.6_Generations_Rep_1	X19105839_E1_T82
19105839	GSE3706_setA_family.pcl	WT_Gal_Air_6.6_Generations_Rep_2	X19105839_E1_T83
19105839	GSE3706_setA_family.pcl	WT_Gal_Air_6.6_Generations_Rep_3	X19105839_E1_T84
19105839	GSE3706_setA_family.pcl	WT_Gal_Air_6.8_Generations_Rep_1	X19105839_E1_T85
19105839	GSE3706_setA_family.pcl	WT_Gal_Air_6.8_Generations_Rep_2	X19105839_E1_T86
19105839	GSE3706_setA_family.pcl	WT_Gal_Air_6.8_Generations_Rep_3	X19105839_E1_T87
19105839	GSE3706_setA_family.pcl	WT_Gal_Air_7.6_Generations_Rep_1	X19105839_E1_T88
19105839	GSE3706_setA_family.pcl	WT_Gal_Air_7.6_Generations_Rep_2	X19105839_E1_T89
19105839	GSE3706_setA_family.pcl	WT_Gal_Air_7.6_Generations_Rep_3	X19105839_E1_T90
19105839	GSE3706_setA_family.pcl	WT_Glu_N2_0_Generations_Rep_1	X19105839_E1_T91
19105839	GSE3706_setA_family.pcl	WT_Glu_N2_0_Generations_Rep_2	X19105839_E1_T92
19105839	GSE3706_setA_family.pcl	WT_Glu_N2_0_Generations_Rep_3	X19105839_E1_T93
19105839	GSE3706_setA_family.pcl	WT_Glu_N2_0.04_Generations_Rep_1	X19105839_E1_T94
19105839	GSE3706_setA_family.pcl	WT_Glu_N2_0.04_Generations_Rep_2	X19105839_E1_T95
19105839	GSE3706_setA_family.pcl	WT_Glu_N2_0.04_Generations_Rep_3	X19105839_E1_T96
19105839	GSE3706_setA_family.pcl	WT_Glu_N2_0.08_Generations_Rep_1	X19105839_E1_T97
19105839	GSE3706_setA_family.pcl	WT_Glu_N2_0.08_Generations_Rep_2	X19105839_E1_T98
19105839	GSE3706_setA_family.pcl	WT_Glu_N2_0.08_Generations_Rep_3	X19105839_E1_T99
19105839	GSE3706_setA_family.pcl	WT_Glu_N2_0.13_Generations_Rep_1	X19105839_E1_T100
19105839	GSE3706_setA_family.pcl	WT_Glu_N2_0.13_Generations_Rep_2	X19105839_E1_T101
19105839	GSE3706_setA_family.pcl	WT_Glu_N2_0.13_Generations_Rep_3	X19105839_E1_T102
19105839	GSE3706_setA_family.pcl	WT_Glu_N2_0.19_Generations_Rep_1	X19105839_E1_T103
19105839	GSE3706_setA_family.pcl	WT_Glu_N2_0.19_Generations_Rep_2	X19105839_E1_T104
19105839	GSE3706_setA_family.pcl	WT_Glu_N2_0.19_Generations_Rep_3	X19105839_E1_T105
19105839	GSE3706_setA_family.pcl	WT_Glu_N2_0.25_Generations_Rep_1	X19105839_E1_T106
19105839	GSE3706_setA_family.pcl	WT_Glu_N2_0.25_Generations_Rep_2	X19105839_E1_T107
19105839	GSE3706_setA_family.pcl	WT_Glu_N2_0.25_Generations_Rep_3	X19105839_E1_T108
19105839	GSE3706_setA_family.pcl	WT_Glu_N2_0.38_Generations_Rep_2	X19105839_E1_T109
19105839	GSE3706_setA_family.pcl	WT_Glu_N2_0.38_Generations_Rep_3	X19105839_E1_T110
19105839	GSE3706_setA_family.pcl	WT_Glu_N2_0.5_Generations_Rep_1	X19105839_E1_T111
19105839	GSE3706_setA_family.pcl	WT_Glu_N2_0.5_Generations_Rep_2	X19105839_E1_T112
19105839	GSE3706_setA_family.pcl	WT_Glu_N2_0.5_Generations_Rep_3	X19105839_E1_T113
19105839	GSE3706_setA_family.pcl	WT_Glu_N2_1_Generation_Rep_1	X19105839_E1_T114
19105839	GSE3706_setA_family.pcl	WT_Glu_N2_1_Generation_Rep_2	X19105839_E1_T115
19105839	GSE3706_setA_family.pcl	WT_Glu_N2_1_Generation_Rep_3	X19105839_E1_T116
19105839	GSE3706_setA_family.pcl	WT_Glu_N2_2_Generations_Rep_1	X19105839_E1_T117
19105839	GSE3706_setA_family.pcl	WT_Glu_N2_2_Generations_Rep_2	X19105839_E1_T118
19105839	GSE3706_setA_family.pcl	WT_Glu_N2_2_Generations_Rep_3	X19105839_E1_T119
19105839	GSE3706_setA_family.pcl	WT_Glu_N2_3_Generations_Rep_1	X19105839_E1_T120
19105839	GSE3706_setA_family.pcl	WT_Glu_N2_3_Generations_Rep_2	X19105839_E1_T121
19105839	GSE3706_setA_family.pcl	WT_Glu_N2_3_Generations_Rep_3	X19105839_E1_T122
19105839	GSE3706_setA_family.pcl	WT_Glu_N2_4_Generations_Rep_1	X19105839_E1_T123
19105839	GSE3706_setA_family.pcl	WT_Glu_N2_4_Generations_Rep_2	X19105839_E1_T124
19105839	GSE3706_setA_family.pcl	WT_Glu_N2_4_Generations_Rep_3	X19105839_E1_T125
19105839	GSE3706_setA_family.pcl	WT_Glu_N2_5_Generations_Rep_1	X19105839_E1_T126
19105839	GSE3706_setA_family.pcl	WT_Glu_N2_5_Generations_Rep_2	X19105839_E1_T127
19105839	GSE3706_setA_family.pcl	WT_Glu_N2_5_Generations_Rep_3	X19105839_E1_T128
19105839	GSE3706_setA_family.pcl	WT_Glu_N2_6_Generations_Rep_1	X19105839_E1_T129
19105839	GSE3706_setA_family.pcl	WT_Glu_N2_6_Generations_Rep_2	X19105839_E1_T130
19105839	GSE3706_setA_family.pcl	WT_Glu_N2_6_Generations_Rep_3	X19105839_E1_T131
19105839	GSE3706_setA_family.pcl	WT_Glu_Air_6.0_Generations_Rep_1	X19105839_E1_T132
19105839	GSE3706_setA_family.pcl	WT_Glu_Air_6.0_Generations_Rep_2	X19105839_E1_T133
19105839	GSE3706_setA_family.pcl	WT_Glu_Air_6.0_Generations_Rep_3	X19105839_E1_T134
19105839	GSE3706_setA_family.pcl	WT_Glu_Air_6.03_Generations_Rep_1	X19105839_E1_T135
19105839	GSE3706_setA_family.pcl	WT_Glu_Air_6.03_Generations_Rep_2	X19105839_E1_T136
19105839	GSE3706_setA_family.pcl	WT_Glu_Air_6.03_Generations_Rep_3	X19105839_E1_T137
19105839	GSE3706_setA_family.pcl	WT_Glu_Air_6.06_Generations_Rep_1	X19105839_E1_T138
19105839	GSE3706_setA_family.pcl	WT_Glu_Air_6.06_Generations_Rep_2	X19105839_E1_T139
19105839	GSE3706_setA_family.pcl	WT_Glu_Air_6.06_Generations_Rep_3	X19105839_E1_T140
19105839	GSE3706_setA_family.pcl	WT_Glu_Air_6.10_Generations_Rep_1	X19105839_E1_T141
19105839	GSE3706_setA_family.pcl	WT_Glu_Air_6.10_Generations_Rep_2	X19105839_E1_T142
19105839	GSE3706_setA_family.pcl	WT_Glu_Air_6.10_Generations_Rep_3	X19105839_E1_T143
19105839	GSE3706_setA_family.pcl	WT_Glu_Air_6.13_Generations_Rep_1	X19105839_E1_T144
19105839	GSE3706_setA_family.pcl	WT_Glu_Air_6.13_Generations_Rep_2	X19105839_E1_T145
19105839	GSE3706_setA_family.pcl	WT_Glu_Air_6.13_Generations_Rep_3	X19105839_E1_T146
19105839	GSE3706_setA_family.pcl	WT_Glu_Air_6.20_Generations_Rep_1	X19105839_E1_T147
19105839	GSE3706_setA_family.pcl	WT_Glu_Air_6.20_Generations_Rep_2	X19105839_E1_T148
19105839	GSE3706_setA_family.pcl	WT_Glu_Air_6.20_Generations_Rep_3	X19105839_E1_T149
19105839	GSE3706_setA_family.pcl	WT_Glu_Air_6.30_Generations_Rep_1	X19105839_E1_T150
19105839	GSE3706_setA_family.pcl	WT_Glu_Air_6.30_Generations_Rep_2	X19105839_E1_T151
19105839	GSE3706_setA_family.pcl	WT_Glu_Air_6.30_Generations_Rep_3	X19105839_E1_T152
19105839	GSE3706_setA_family.pcl	WT_Glu_Air_6.40_Generations_Rep_1	X19105839_E1_T153
19105839	GSE3706_setA_family.pcl	WT_Glu_Air_6.40_Generations_Rep_2	X19105839_E1_T154
19105839	GSE3706_setA_family.pcl	WT_Glu_Air_6.40_Generations_Rep_3	X19105839_E1_T155
19105839	GSE3706_setA_family.pcl	WT_Glu_Air_6.60_Generations_Rep_1	X19105839_E1_T156
19105839	GSE3706_setA_family.pcl	WT_Glu_Air_6.60_Generations_Rep_2	X19105839_E1_T157
19105839	GSE3706_setA_family.pcl	WT_Glu_Air_6.60_Generations_Rep_3	X19105839_E1_T158
19105839	GSE3706_setA_family.pcl	WT_Glu_Air_6.80_Generations_Rep_1	X19105839_E1_T159
19105839	GSE3706_setA_family.pcl	WT_Glu_Air_6.80_Generations_Rep_2	X19105839_E1_T160
19105839	GSE3706_setA_family.pcl	WT_Glu_Air_6.80_Generations_Rep_3	X19105839_E1_T161
19105839	GSE3706_setA_family.pcl	WT_Glu_Air_7.60_Generations_Rep_1	X19105839_E1_T162
19105839	GSE3706_setA_family.pcl	WT_Glu_Air_7.60_Generations_Rep_2	X19105839_E1_T163
19105839	GSE3706_setA_family.pcl	WT_Glu_Air_7.60_Generations_Rep_3	X19105839_E1_T164
19105839	GSE3706_setA_family.pcl	WT_Gal_AntimycinA_Air_Gen0_rep1	X19105839_E1_T165
19105839	GSE3706_setA_family.pcl	WT_Gal_AntimycinA_Air_Gen0_rep2	X19105839_E1_T166
19105839	GSE3706_setA_family.pcl	WT_Gal_AntimycinA_Air_Gen0_rep3	X19105839_E1_T167
19105839	GSE3706_setA_family.pcl	WT_Gal_AntimycinA_Air_Gen004_rep1	X19105839_E1_T168
19105839	GSE3706_setA_family.pcl	WT_Gal_AntimycinA_Air_Gen004_rep3	X19105839_E1_T169
19105839	GSE3706_setA_family.pcl	WT_Gal_AntimycinA_Air_Gen004_rep4	X19105839_E1_T170
19105839	GSE3706_setA_family.pcl	WT_Gal_AntimycinA_Air_Gen008_rep1	X19105839_E1_T171
19105839	GSE3706_setA_family.pcl	WT_Gal_AntimycinA_Air_Gen008_rep3	X19105839_E1_T172
19105839	GSE3706_setA_family.pcl	WT_Gal_AntimycinA_Air_Gen008_rep4	X19105839_E1_T173
19105839	GSE3706_setA_family.pcl	WT_Gal_AntimycinA_Air_Gen013_rep1	X19105839_E1_T174
19105839	GSE3706_setA_family.pcl	WT_Gal_AntimycinA_Air_Gen013_rep2	X19105839_E1_T175
19105839	GSE3706_setA_family.pcl	WT_Gal_AntimycinA_Air_Gen013_rep3	X19105839_E1_T176
19105839	GSE3706_setA_family.pcl	WT_Gal_AntimycinA_Air_Gen019_rep1	X19105839_E1_T177
19105839	GSE3706_setA_family.pcl	WT_Gal_AntimycinA_Air_Gen019_rep2	X19105839_E1_T178
19105839	GSE3706_setA_family.pcl	WT_Gal_AntimycinA_Air_Gen019_rep3	X19105839_E1_T179
19105839	GSE3706_setA_family.pcl	WT_Gal_AntimycinA_Air_Gen025_rep1	X19105839_E1_T180
19105839	GSE3706_setA_family.pcl	WT_Gal_AntimycinA_Air_Gen025_rep4	X19105839_E1_T181
19105839	GSE3706_setA_family.pcl	WT_Gal_AntimycinA_Air_Gen025_rep5	X19105839_E1_T182
19105839	GSE3706_setA_family.pcl	WT_Gal_AntimycinA_Air_Gen038_rep2	X19105839_E1_T183
19105839	GSE3706_setA_family.pcl	WT_Gal_AntimycinA_Air_Gen038_rep3	X19105839_E1_T184
19105839	GSE3706_setA_family.pcl	WT_Gal_AntimycinA_Air_Gen038_rep4	X19105839_E1_T185
19105839	GSE3706_setA_family.pcl	WT_Gal_AntimycinA_Air_Gen05_rep1	X19105839_E1_T186
19105839	GSE3706_setA_family.pcl	WT_Gal_AntimycinA_Air_Gen05_rep2	X19105839_E1_T187
19105839	GSE3706_setA_family.pcl	WT_Gal_AntimycinA_Air_Gen05_rep3	X19105839_E1_T188
19105839	GSE3706_setA_family.pcl	WT_Gal_AntimycinA_Air_Gen1_rep1	X19105839_E1_T189
19105839	GSE3706_setA_family.pcl	WT_Gal_AntimycinA_Air_Gen1_rep2	X19105839_E1_T190
19105839	GSE3706_setA_family.pcl	WT_Gal_AntimycinA_Air_Gen1_rep3	X19105839_E1_T191
19105839	GSE3706_setA_family.pcl	WT_Gal_AntimycinA_Air_Gen2_rep1	X19105839_E1_T192
19105839	GSE3706_setA_family.pcl	WT_Gal_AntimycinA_Air_Gen2_rep2	X19105839_E1_T193
19105839	GSE3706_setA_family.pcl	WT_Gal_AntimycinA_Air_Gen2_rep3	X19105839_E1_T194
19105839	GSE3706_setA_family.pcl	WT_Gal_AntimycinA_Air_Gen3_rep1	X19105839_E1_T195
19105839	GSE3706_setA_family.pcl	WT_Gal_AntimycinA_Air_Gen3_rep2	X19105839_E1_T196
19105839	GSE3706_setA_family.pcl	WT_Gal_AntimycinA_Air_Gen3_rep4	X19105839_E1_T197
19105839	GSE3706_setA_family.pcl	WT_Gal_AntimycinA_N2_Gen004_rep1	X19105839_E1_T198
19105839	GSE3706_setA_family.pcl	WT_Gal_AntimycinA_N2_Gen004_rep2	X19105839_E1_T199
19105839	GSE3706_setA_family.pcl	WT_Gal_AntimycinA_N2_Gen004_rep4	X19105839_E1_T200
19105839	GSE3706_setA_family.pcl	WT_Gal_AntimycinA_N2_Gen008_rep1	X19105839_E1_T201
19105839	GSE3706_setA_family.pcl	WT_Gal_AntimycinA_N2_Gen008_rep2	X19105839_E1_T202
19105839	GSE3706_setA_family.pcl	WT_Gal_AntimycinA_N2_Gen008_rep3	X19105839_E1_T203
19105839	GSE3706_setA_family.pcl	WT_Gal_AntimycinA_N2_Gen013_rep2	X19105839_E1_T204
19105839	GSE3706_setA_family.pcl	WT_Gal_AntimycinA_N2_Gen013_rep3	X19105839_E1_T205
19105839	GSE3706_setA_family.pcl	WT_Gal_AntimycinA_N2_Gen013_rep4	X19105839_E1_T206
19105839	GSE3706_setA_family.pcl	WT_Gal_AntimycinA_N2_Gen019_rep1	X19105839_E1_T207
19105839	GSE3706_setA_family.pcl	WT_Gal_AntimycinA_N2_Gen019_rep2	X19105839_E1_T208
19105839	GSE3706_setA_family.pcl	WT_Gal_AntimycinA_N2_Gen019_rep3	X19105839_E1_T209
19105839	GSE3706_setA_family.pcl	WT_Gal_AntimycinA_N2_Gen025_rep2	X19105839_E1_T210
19105839	GSE3706_setA_family.pcl	WT_Gal_AntimycinA_N2_Gen025_rep3	X19105839_E1_T211
19105839	GSE3706_setA_family.pcl	WT_Gal_AntimycinA_N2_Gen025_rep4	X19105839_E1_T212
19105839	GSE3706_setA_family.pcl	WT_Gal_AntimycinA_N2_Gen038_rep1	X19105839_E1_T213
19105839	GSE3706_setA_family.pcl	WT_Gal_AntimycinA_N2_Gen038_rep2	X19105839_E1_T214
19105839	GSE3706_setA_family.pcl	WT_Gal_AntimycinA_N2_Gen038_rep3	X19105839_E1_T215
19105839	GSE3706_setA_family.pcl	WT_Gal_AntimycinA_N2_Gen05_rep1	X19105839_E1_T216
19105839	GSE3706_setA_family.pcl	WT_Gal_AntimycinA_N2_Gen05_rep2	X19105839_E1_T217
19105839	GSE3706_setA_family.pcl	WT_Gal_AntimycinA_N2_Gen05_rep3	X19105839_E1_T218
19105839	GSE3706_setA_family.pcl	WT_Gal_AntimycinA_N2_Gen1_rep1	X19105839_E1_T219
19105839	GSE3706_setA_family.pcl	WT_Gal_AntimycinA_N2_Gen1_rep2	X19105839_E1_T220
19105839	GSE3706_setA_family.pcl	WT_Gal_AntimycinA_N2_Gen1_rep3	X19105839_E1_T221
19105839	GSE3706_setA_family.pcl	WT_Gal_AntimycinA_N2_Gen2_rep1	X19105839_E1_T222
19105839	GSE3706_setA_family.pcl	WT_Gal_AntimycinA_N2_Gen2_rep2	X19105839_E1_T223
19105839	GSE3706_setA_family.pcl	WT_Gal_AntimycinA_N2_Gen2_rep3	X19105839_E1_T224
19105839	GSE3706_setA_family.pcl	WT_Gal_AntimycinA_N2_Gen3_rep1	X19105839_E1_T225
19105839	GSE3706_setA_family.pcl	WT_Gal_AntimycinA_N2_Gen3_rep2	X19105839_E1_T226
19105839	GSE3706_setA_family.pcl	WT_Gal_AntimycinA_N2_Gen3_rep3	X19105839_E1_T227
19426543	GSE5931_setA_family.pcl	Yeast_myo1_replicate#1	X19426543_E1_T1
19426543	GSE5931_setA_family.pcl	Yeast_myo1_replicate#2	X19426543_E1_T2
19426543	GSE5931_setA_family.pcl	Yeast_myo1_replicate#3	X19426543_E1_T3
19426543	GSE5931_setA_family.pcl	Yeast_myo1_replicate#4	X19426543_E1_T4
19426543	GSE5931_setA_family.pcl	Yeast_myo1_replicate#5	X19426543_E1_T5
19426543	GSE5931_setA_family.pcl	Yeast_myo1_replicate#6	X19426543_E1_T6
21749328	GSE27925_final.pcl	13905655	X21749328_E1_T1
21749328	GSE27925_final.pcl	13905657	X21749328_E1_T2
21749328	GSE27925_final.pcl	13905658	X21749328_E1_T3
21749328	GSE27925_final.pcl	13905659	X21749328_E1_T4
21749328	GSE27925_final.pcl	13905730	X21749328_E1_T5
21749328	GSE27925_final.pcl	13905733	X21749328_E1_T6
21749328	GSE27925_final.pcl	13905732	X21749328_E1_T7
21749328	GSE27925_final.pcl	13905734	X21749328_E1_T8
21749328	GSE27925_final.pcl	13905787	X21749328_E1_T9
21749328	GSE27925_final.pcl	14164935	X21749328_E1_T10
21749328	GSE27925_final.pcl	13905618	X21749328_E1_T11
21749328	GSE27925_final.pcl	14164936	X21749328_E1_T12
21749328	GSE27925_final.pcl	13905672	X21749328_E1_T13
21749328	GSE27925_final.pcl	14164790	X21749328_E1_T14
21749328	GSE27925_final.pcl	13905786	X21749328_E1_T15
21749328	GSE27925_final.pcl	14165070	X21749328_E1_T16
22179789	GSE32703_final.pcl	3 ÂµM 1-NM-PP1 treatment for 40 min_1	X22179789_E1_T1
22179789	GSE32703_final.pcl	3 ÂµM 1-NM-PP1 treatment for 40 min_2	X22179789_E1_T2
22179789	GSE32703_final.pcl	3 ÂµM 1-NM-PP1 treatment for 40 min_3	X22179789_E1_T3
22179789	GSE32703_final.pcl	3 ÂµM 1-NM-PP1 treatment for 40 min_4	X22179789_E1_T4
22179789	GSE32703_final.pcl	3 ÂµM 1-NM-PP1 treatment for 40 min_5	X22179789_E1_T5
22179789	GSE32703_final.pcl	3 ÂµM 1-NM-PP1 treatment for 40 min_6	X22179789_E1_T6
22179789	GSE32703_final.pcl	3 ÂµM 1-NM-PP1 treatment for 40 min_7	X22179789_E1_T7
22179789	GSE32703_final.pcl	3 ÂµM 1-NM-PP1 treatment for 40 min_8	X22179789_E1_T8
22179789	GSE32703_final.pcl	3 ÂµM 1-NM-PP1 treatment for 20 min_1	X22179789_E1_T9
22179789	GSE32703_final.pcl	3 ÂµM 1-NM-PP1 treatment for 20 min_2	X22179789_E1_T10
22179789	GSE32703_final.pcl	3 ÂµM 1-NM-PP1 treatment for 20 min_3	X22179789_E1_T11
22179789	GSE32703_final.pcl	3 ÂµM 1-NM-PP1 treatment for 20 min_4	X22179789_E1_T12
22179789	GSE32703_final.pcl	3 ÂµM 1-NM-PP1 treatment for 20 min_5	X22179789_E1_T13
22179789	GSE32703_final.pcl	3 ÂµM 1-NM-PP1 treatment for 20 min_6	X22179789_E1_T14
22179789	GSE32703_final.pcl	3 ÂµM 1-NM-PP1 treatment for 20 min_7	X22179789_E1_T15
22179789	GSE32703_final.pcl	3 ÂµM 1-NM-PP1 treatment for 20 min_8	X22179789_E1_T16
22179789	GSE32703_final.pcl	120 nM 1-NM-PP1 treatment for 20 min_1	X22179789_E1_T17
22179789	GSE32703_final.pcl	120 nM 1-NM-PP1 treatment for 20 min_2	X22179789_E1_T18
22179789	GSE32703_final.pcl	120 nM 1-NM-PP1 treatment for 20 min_3	X22179789_E1_T19
22179789	GSE32703_final.pcl	120 nM 1-NM-PP1 treatment for 20 min_4	X22179789_E1_T20
22179789	GSE32703_final.pcl	120 nM 1-NM-PP1 treatment for 20 min_5	X22179789_E1_T21
22179789	GSE32703_final.pcl	120 nM 1-NM-PP1 treatment for 20 min_6	X22179789_E1_T22
22179789	GSE32703_final.pcl	120 nM 1-NM-PP1 treatment for 20 min_7	X22179789_E1_T23
22179789	GSE32703_final.pcl	120 nM 1-NM-PP1 treatment for 20 min_8	X22179789_E1_T24
22179789	GSE32703_final.pcl	750 nM 1-NM-PP1 oscillatory treatment 5 min x 6_1	X22179789_E1_T25
22179789	GSE32703_final.pcl	750 nM 1-NM-PP1 oscillatory treatment 5 min x 6_2	X22179789_E1_T26
22179789	GSE32703_final.pcl	750 nM 1-NM-PP1 oscillatory treatment 5 min x 6_3	X22179789_E1_T27
22179789	GSE32703_final.pcl	750 nM 1-NM-PP1 oscillatory treatment 5 min x 6_4	X22179789_E1_T28
22179789	GSE32703_final.pcl	750 nM 1-NM-PP1 oscillatory treatment 5 min x 6_5	X22179789_E1_T29
22179789	GSE32703_final.pcl	750 nM 1-NM-PP1 oscillatory treatment 5 min x 6_6	X22179789_E1_T30
22179789	GSE32703_final.pcl	750 nM 1-NM-PP1 oscillatory treatment 5 min x 6_7	X22179789_E1_T31
22179789	GSE32703_final.pcl	750 nM 1-NM-PP1 oscillatory treatment 5 min x 6_8	X22179789_E1_T32
22179789	GSE32703_final.pcl	750 nM 1-NM-PP1 oscillatory treatment 5 min x 6_9	X22179789_E1_T33
22179789	GSE32703_final.pcl	750 nM 1-NM-PP1 oscillatory treatment 5 min x 6_10	X22179789_E1_T34
22179789	GSE32703_final.pcl	750 nM 1-NM-PP1 oscillatory treatment 5 min x 6_11	X22179789_E1_T35
22179789	GSE32703_final.pcl	750 nM 1-NM-PP1 oscillatory treatment 5 min x 6_12	X22179789_E1_T36
22179789	GSE32703_final.pcl	750 nM 1-NM-PP1 oscillatory treatment 5 min x 6_13	X22179789_E1_T37
22179789	GSE32703_final.pcl	750 nM 1-NM-PP1 oscillatory treatment 5 min x 6_14	X22179789_E1_T38
22179789	GSE32703_final.pcl	750 nM 1-NM-PP1 oscillatory treatment 5 min x 6_15	X22179789_E1_T39
22179789	GSE32703_final.pcl	750 nM 1-NM-PP1 oscillatory treatment 5 min x 6_16	X22179789_E1_T40
22179789	GSE32703_final.pcl	750 nM 1-NM-PP1 oscillatory treatment 5 min x 3_1	X22179789_E1_T41
22179789	GSE32703_final.pcl	750 nM 1-NM-PP1 oscillatory treatment 5 min x 3_2	X22179789_E1_T42
22179789	GSE32703_final.pcl	750 nM 1-NM-PP1 oscillatory treatment 5 min x 3_3	X22179789_E1_T43
22179789	GSE32703_final.pcl	750 nM 1-NM-PP1 oscillatory treatment 5 min x 3_4	X22179789_E1_T44
22179789	GSE32703_final.pcl	750 nM 1-NM-PP1 oscillatory treatment 5 min x 3_5	X22179789_E1_T45
22179789	GSE32703_final.pcl	750 nM 1-NM-PP1 oscillatory treatment 5 min x 3_6	X22179789_E1_T46
22179789	GSE32703_final.pcl	750 nM 1-NM-PP1 oscillatory treatment 5 min x 3_7	X22179789_E1_T47
22179789	GSE32703_final.pcl	750 nM 1-NM-PP1 oscillatory treatment 5 min x 3_8	X22179789_E1_T48
22179789	GSE32703_final.pcl	750 nM 1-NM-PP1 oscillatory treatment 5 min x 3_9	X22179789_E1_T49
22179789	GSE32703_final.pcl	750 nM 1-NM-PP1 oscillatory treatment 5 min x 3_10	X22179789_E1_T50
22179789	GSE32703_final.pcl	750 nM 1-NM-PP1 oscillatory treatment 5 min x 3_11	X22179789_E1_T51
22179789	GSE32703_final.pcl	750 nM 1-NM-PP1 oscillatory treatment 5 min x 3_12	X22179789_E1_T52
22179789	GSE32703_final.pcl	750 nM 1-NM-PP1 oscillatory treatment 5 min x 3_13	X22179789_E1_T53
22179789	GSE32703_final.pcl	750 nM 1-NM-PP1 oscillatory treatment 5 min x 3_14	X22179789_E1_T54
22179789	GSE32703_final.pcl	750 nM 1-NM-PP1 oscillatory treatment 5 min x 3_15	X22179789_E1_T55
22179789	GSE32703_final.pcl	750 nM 1-NM-PP1 oscillatory treatment 5 min x 3_16	X22179789_E1_T56
22333915	GSE33695_final.pcl	mms.75vsmms.60	X22333915_E1_T1
22333915	GSE33695_final.pcl	mms.60vsmms.45	X22333915_E1_T2
22333915	GSE33695_final.pcl	mms.45vsmms.30	X22333915_E1_T3
22333915	GSE33695_final.pcl	mms.30vsmms.0	X22333915_E1_T4
22333915	GSE33695_final.pcl	cpt.60vscpt.45	X22333915_E1_T5
22333915	GSE33695_final.pcl	cpt.45vscpt.30	X22333915_E1_T6
22333915	GSE33695_final.pcl	cpt.30vsut.0	X22333915_E1_T7
22333915	GSE33695_final.pcl	ut.0vsmms.75	X22333915_E1_T8
22333915	GSE33695_final.pcl	ut.45vsut.30	X22333915_E1_T9
22333915	GSE33695_final.pcl	ut.30vsut.0	X22333915_E1_T10
22333915	GSE33695_final.pcl	ut.0vscpt.75	X22333915_E1_T11
22333915	GSE33695_final.pcl	cpt.75vscpt.60	X22333915_E1_T12
22333915	GSE33695_final.pcl	hu.30vsut.0	X22333915_E1_T13
22333915	GSE33695_final.pcl	ut.0vsut.75	X22333915_E1_T14
22333915	GSE33695_final.pcl	ut.75vsut.60	X22333915_E1_T15
22333915	GSE33695_final.pcl	ut.60vsut.45	X22333915_E1_T16
22333915	GSE33695_final.pcl	mms.0vshu.75	X22333915_E1_T17
22333915	GSE33695_final.pcl	hu.75vshu.60	X22333915_E1_T18
22333915	GSE33695_final.pcl	hu.60vshu.45	X22333915_E1_T19
22333915	GSE33695_final.pcl	hu.45vshu.30	X22333915_E1_T20
22333915	GSE33695_final.pcl	hu.60vsut.60	X22333915_E1_T21
22333915	GSE33695_final.pcl	ut.60vscpt.60	X22333915_E1_T22
22333915	GSE33695_final.pcl	cpt.60vsmms.60	X22333915_E1_T23
22333915	GSE33695_final.pcl	mms.60vshu.60	X22333915_E1_T24
22333915	GSE33695_final.pcl	mms.30vshu.30	X22333915_E1_T25
22333915	GSE33695_final.pcl	hu.30vsut.30	X22333915_E1_T26
22333915	GSE33695_final.pcl	ut.30vscpt.30	X22333915_E1_T27
22333915	GSE33695_final.pcl	cpt.30vsmms.30	X22333915_E1_T28
22333915	GSE33695_final.pcl	mms.45vshu.45	X22333915_E1_T29
22333915	GSE33695_final.pcl	hu.45vsut.45	X22333915_E1_T30
22333915	GSE33695_final.pcl	ut.45vscpt.45	X22333915_E1_T31
22333915	GSE33695_final.pcl	cpt.45vsmms.45	X22333915_E1_T32
22333915	GSE33695_final.pcl	mms.75vshu.75	X22333915_E1_T33
22333915	GSE33695_final.pcl	hu.75vsut.75	X22333915_E1_T34
22333915	GSE33695_final.pcl	ut.75vscpt.75	X22333915_E1_T35
22333915	GSE33695_final.pcl	cpt.75vsmms.75	X22333915_E1_T36
22333915	GSE33695_final.pcl	gsp.0.1vsgsp.40.1	X22333915_E1_T37
22333915	GSE33695_final.pcl	gsp.40.1vsgsp.100.1	X22333915_E1_T38
22333915	GSE33695_final.pcl	gsp.100.1vsgsp.0.2	X22333915_E1_T39
22333915	GSE33695_final.pcl	gsp.0.2vsgsp.nrm1.40.2	X22333915_E1_T40
22333915	GSE33695_final.pcl	gsp.nrm1.40.2vsgsp.nrm1.100.2	X22333915_E1_T41
22333915	GSE33695_final.pcl	gsp.nrm1.100.2vsgsp.0.1	X22333915_E1_T42
22333915	GSE33695_final.pcl	gsp.100.2vsgsp.nrm1.100.1	X22333915_E1_T43
22333915	GSE33695_final.pcl	gsp.40.2vsgsp.nrm1.40.1	X22333915_E1_T44
22333915	GSE33695_final.pcl	gsp.nrm1.100.1vsgsp.40.2	X22333915_E1_T45
22333915	GSE33695_final.pcl	gsp.nrm1.40.1vsgsp.100.2	X22333915_E1_T46
22333915	GSE33695_final.pcl	rad53.UT.30.1vsrad53.UT.0.1	X22333915_E1_T47
22333915	GSE33695_final.pcl	rad53.UT.75.1vsrad53.UT.30.1	X22333915_E1_T48
22333915	GSE33695_final.pcl	rad53.UT.0.1vsrad53.UT.75.1	X22333915_E1_T49
22333915	GSE33695_final.pcl	rad53.MMS.30.1vsrad53.ut.0.1	X22333915_E1_T50
22333915	GSE33695_final.pcl	rad53.MMS.75.1vsrad53.MMS.30.1	X22333915_E1_T51
22333915	GSE33695_final.pcl	rad53.UT.0.1vsrad53.MMS.75.1	X22333915_E1_T52
22333915	GSE33695_final.pcl	rad53.HU.30.1vsrad53.UT.0.1	X22333915_E1_T53
22333915	GSE33695_final.pcl	rad53.HU.75.1vsrad53.HU.30.1	X22333915_E1_T54
22333915	GSE33695_final.pcl	rad53.UT.0.1vsrad53.HU.75.1	X22333915_E1_T55
22333915	GSE33695_final.pcl	rad53.UT.30.2vsrad53.HU.30.2	X22333915_E1_T56
22333915	GSE33695_final.pcl	rad53.UT.75.2vsrad53.HU.75.2	X22333915_E1_T57
22333915	GSE33695_final.pcl	rad53.MMS.30.2vsrad53.UT.30.2	X22333915_E1_T58
22333915	GSE33695_final.pcl	rad53.MMS.75.2vsrad53.UT.75.2	X22333915_E1_T59
22333915	GSE33695_final.pcl	rad53.HU.30.2vsrad53.MMS.30.2	X22333915_E1_T60
22333915	GSE33695_final.pcl	rad53.HU.75.2vsrad53.MMS.75.2	X22333915_E1_T61
22372618	GSE25697_final.pcl	Wild type_0.05% Glucose_15 min vs wild type_2% Glucose_15 min_Exp_1	X22372618_E1_T1
22372618	GSE25697_final.pcl	Wild type_0.05% Glucose_15 min vs wild type_2% Glucose_15 min_Exp_2	X22372618_E1_T2
22372618	GSE25697_final.pcl	snf1 mutant_0.05% Glucose vs snf1 mutant_2% Glucose _Exp_1	X22372618_E1_T3
22372618	GSE25697_final.pcl	snf1 mutant_0.05% Glucose vs snf1 mutant_2% Glucose _Exp_2	X22372618_E1_T4
22372618	GSE25697_final.pcl	WT_KOH_10min vs WT_KCl_10min_Exp_1	X22372618_E1_T5
22372618	GSE25697_final.pcl	WT_KOH_10min vs WT_KCl_10min_Exp_2	X22372618_E1_T6
22372618	GSE25697_final.pcl	WT_KOH_10min vs WT_KCl_10min_Exp_3	X22372618_E1_T7
22372618	GSE25697_final.pcl	WT_KOH_10min vs WT_KCl_10min_Exp_4	X22372618_E1_T8
22372618	GSE25697_final.pcl	snf1_KOH_10min vs snf1_KCl_10min_Exp_1	X22372618_E1_T9
22372618	GSE25697_final.pcl	snf1_KOH_10min vs snf1_KCl_10min_Exp_2	X22372618_E1_T10
22372618	GSE25697_final.pcl	snf1_KOH_10min vs snf1_KCl_10min_Exp_3	X22372618_E1_T11
22372618	GSE25697_final.pcl	snf1_KOH_10min vs snf1_KCl_10min_Exp_4	X22372618_E1_T12
22802626	GSE35853_final.pcl	A2 vs WT2	X22802626_E1_T1
22802626	GSE35853_final.pcl	A3 vs WT2	X22802626_E1_T2
22802626	GSE35853_final.pcl	A9 vs WT2	X22802626_E1_T3
22802626	GSE35853_final.pcl	A10 vs WT2	X22802626_E1_T4
22802626	GSE35853_final.pcl	A13 vs WT2	X22802626_E1_T5
22802626	GSE35853_final.pcl	A14 vs WT2	X22802626_E1_T6
22802626	GSE35853_final.pcl	A15 vs WT2	X22802626_E1_T7
22802626	GSE35853_final.pcl	WT1 vs WT2	X22802626_E1_T8

## Sheet: All PSRs
PSR	Datasets
1	X17327492_E3_T4 X17327492_E5_T7
2	X17327492_E3_T12 X17327492_E5_T15
3	X17327492_E3_T6 X17327492_E5_T9
4	X22333915_E1_T18 X22372618_E1_T1 X22372618_E1_T2
5	X16328372_E2_T3 X16328372_E2_T8
6	X19105839_E1_T132 X19105839_E1_T133 X19105839_E1_T134
7	X16328372_E2_T13 X16328372_E2_T16
8	X16963631_E2_T16 X16963631_E2_T17 X16963631_E2_T18 X16963631_E2_T19
9	X18931682_E1_T69 X18931682_E1_T70 X18931682_E1_T71
10	X17560372_E1_T3 X17560372_E1_T4 X17560372_E1_T5 X17560372_E1_T6 X17560372_E2_T3 X17560372_E2_T4 X17560372_E2_T5
11	X22333915_E1_T37 X22333915_E1_T40
12	X18931682_E1_T30 X18931682_E1_T31 X18931682_E1_T41 X18931682_E1_T42
13	X17560372_E1_T1 X17560372_E1_T2 X17560372_E2_T1 X17560372_E2_T2
14	X14595107_E1_T80 X14595107_E1_T90
15	X11102521_E12_T1 X22179789_E1_T26 X22179789_E1_T42
16	X17327914_E1_T1 X17327914_E1_T2 X17327914_E1_T4 X17327914_E1_T5 X17327914_E1_T6 X17327914_E1_T7 X17327914_E1_T8
17	X14595107_E1_T130 X14595107_E1_T131 X14595107_E1_T132 X14595107_E1_T133
18	X16963631_E2_T20 X16963631_E2_T21 X16963631_E2_T22 X16963631_E2_T23 X16963631_E2_T24
19	X16328372_E1_T20 X16328372_E1_T9
20	X11102521_E6_T1 X11102521_E6_T2 X11102521_E6_T3 X11102521_E6_T4 X11102521_E6_T5 X11102521_E6_T6 X11102521_E6_T7
21	X11598186_E1_T2 X11598186_E1_T3 X11598186_E1_T4 X11598186_E1_T5 X11598186_E1_T6 X11598186_E1_T7
22	X14722110_E1_T1 X14722110_E1_T2 X14722110_E1_T3 X14722110_E1_T4 X14722110_E1_T5 X14722110_E1_T6 X14722110_E1_T7 X14722110_E1_T8 X14722110_E1_T9
23	X18931682_E1_T15 X18931682_E1_T54 X18931682_E1_T55 X18931682_E1_T56 X18931682_E1_T60 X18931682_E1_T61 X18931682_E1_T62 X18931682_E1_T66 X18931682_E1_T67 X18931682_E1_T68 X18931682_E1_T7 X18931682_E1_T78 X18931682_E1_T8
24	X18753408_E10_T3 X18753408_E10_T4 X18753408_E10_T6 X18753408_E10_T8 X18753408_E12_T2 X18753408_E12_T3 X18753408_E12_T4 X18753408_E13_T1 X18753408_E13_T2 X18753408_E13_T3 X18753408_E13_T4 X18753408_E9_T3 X18753408_E9_T4 X18753408_E9_T5 X18753408_E9_T6 X18753408_E9_T7 X18753408_E9_T8
25	X11598186_E1_T11 X11598186_E1_T12 X11598186_E1_T13 X11598186_E1_T14 X11598186_E1_T9
26	X16963631_E1_T11 X16963631_E1_T12 X16963631_E1_T13 X16963631_E1_T14 X19105839_E1_T120 X19105839_E1_T121 X19105839_E1_T122 X19105839_E1_T123 X19105839_E1_T124 X19105839_E1_T125 X19105839_E1_T126 X19105839_E1_T127 X19105839_E1_T128 X19105839_E1_T129 X19105839_E1_T130 X19105839_E1_T131
27	X16963631_E1_T2 X16963631_E1_T3 X16963631_E1_T4
28	X11675494_E1_T10 X11675494_E1_T5 X11675494_E1_T6 X11675494_E1_T7 X11675494_E1_T8 X11675494_E1_T9
29	X22179789_E1_T11 X22179789_E1_T19 X22179789_E1_T28 X22179789_E1_T3 X22179789_E1_T4 X22179789_E1_T49 X22179789_E1_T5 X22179789_E1_T51 X22179789_E1_T52
30	X11598186_E1_T10 X11598186_E1_T15 X11598186_E1_T16 X11598186_E1_T17
31	X18753408_E10_T1 X18753408_E10_T2 X18753408_E12_T1 X18753408_E9_T2
32	X15878181_E1_T1 X15878181_E1_T10 X15878181_E1_T11 X15878181_E1_T12 X15878181_E1_T13 X15878181_E1_T14 X15878181_E1_T15 X15878181_E1_T16 X15878181_E1_T17 X15878181_E1_T18 X15878181_E1_T19 X15878181_E1_T2 X15878181_E1_T20 X15878181_E1_T21 X15878181_E1_T22 X15878181_E1_T23 X15878181_E1_T24 X15878181_E1_T3 X15878181_E1_T4 X15878181_E1_T5 X15878181_E1_T6 X15878181_E1_T7 X15878181_E1_T8 X15878181_E1_T9
33	X18212068_E1_T4 X18212068_E1_T5 X18212068_E1_T6
34	X19105839_E1_T135 X19105839_E1_T136 X19105839_E1_T137 X19105839_E1_T138 X19105839_E1_T139 X19105839_E1_T140 X19105839_E1_T141 X19105839_E1_T142 X19105839_E1_T143 X19105839_E1_T144 X19105839_E1_T145 X19105839_E1_T146 X19105839_E1_T147 X19105839_E1_T148 X19105839_E1_T149 X19105839_E1_T150 X19105839_E1_T151 X19105839_E1_T152 X19105839_E1_T153 X19105839_E1_T154 X19105839_E1_T155 X19105839_E1_T156 X19…
35	X16328372_E1_T10 X16328372_E1_T18
36	X22179789_E1_T12 X22179789_E1_T20 X22179789_E1_T29 X22179789_E1_T30 X22179789_E1_T31 X22179789_E1_T32 X22179789_E1_T33 X22179789_E1_T34 X22179789_E1_T35 X22179789_E1_T36 X22179789_E1_T37 X22179789_E1_T38 X22179789_E1_T46 X22179789_E1_T47 X22179789_E1_T48 X22179789_E1_T50
37	X18931682_E1_T57 X18931682_E1_T59
38	X18931682_E1_T10 X18931682_E1_T11 X18931682_E1_T12 X18931682_E1_T16 X18931682_E1_T17 X18931682_E1_T18 X18931682_E1_T4 X18931682_E1_T5 X18931682_E1_T6 X18931682_E1_T74 X18931682_E1_T75 X18931682_E1_T76 X18931682_E1_T80 X18931682_E1_T81 X18931682_E1_T82
39	X22333915_E1_T39 X22333915_E1_T42
40	X22179789_E1_T1 X22179789_E1_T14 X22179789_E1_T15 X22179789_E1_T16 X22179789_E1_T22 X22179789_E1_T23 X22179789_E1_T24 X22179789_E1_T25 X22179789_E1_T40 X22179789_E1_T41 X22179789_E1_T54 X22179789_E1_T55 X22179789_E1_T56 X22179789_E1_T7 X22179789_E1_T8 X22179789_E1_T9
41	X19105839_E1_T88 X19105839_E1_T89 X19105839_E1_T90
42	X17327914_E2_T3 X17327914_E2_T4 X17327914_E2_T5
43	X21749328_E1_T1 X21749328_E1_T10 X21749328_E1_T11 X21749328_E1_T12 X21749328_E1_T2 X21749328_E1_T3 X21749328_E1_T4
44	X14595107_E1_T23 X14595107_E1_T24 X14595107_E1_T25 X14595107_E1_T26 X14595107_E1_T27 X14595107_E1_T28 X14595107_E1_T29 X14595107_E1_T30 X14595107_E1_T32 X14595107_E1_T33 X14595107_E1_T34 X14595107_E1_T35
45	X14595107_E1_T70 X14595107_E1_T81 X14595107_E1_T82 X14595107_E1_T83 X14595107_E1_T84 X14595107_E1_T91 X14595107_E1_T92 X14595107_E1_T93 X14595107_E1_T94
46	X19105839_E1_T67 X19105839_E1_T68 X19105839_E1_T69 X19105839_E1_T70 X19105839_E1_T71 X19105839_E1_T72
47	X19105839_E1_T10 X19105839_E1_T11 X19105839_E1_T12 X19105839_E1_T4 X19105839_E1_T5 X19105839_E1_T6 X19105839_E1_T7 X19105839_E1_T8 X19105839_E1_T9
48	X16963631_E2_T3 X16963631_E2_T4 X16963631_E2_T5 X16963631_E2_T6
49	X18753408_E1_T4 X18753408_E3_T5 X18753408_E4_T5 X18753408_E6_T4
50	X19105839_E1_T168 X19105839_E1_T169 X19105839_E1_T170 X19105839_E1_T171 X19105839_E1_T172 X19105839_E1_T173 X19105839_E1_T174 X19105839_E1_T175 X19105839_E1_T176 X19105839_E1_T177 X19105839_E1_T178 X19105839_E1_T179 X19105839_E1_T180 X19105839_E1_T181 X19105839_E1_T182 X19105839_E1_T183 X19105839_E1_T184 X19105839_E1_T185 X19105839_E1_T186 X19105839_E1_T187 X19105839_E1_T188
51	X14595107_E1_T1 X14595107_E1_T10 X14595107_E1_T7 X14595107_E1_T8 X14595107_E1_T9
52	X19105839_E1_T201 X19105839_E1_T202 X19105839_E1_T203 X19105839_E1_T204 X19105839_E1_T205 X19105839_E1_T206 X19105839_E1_T207 X19105839_E1_T208 X19105839_E1_T209 X19105839_E1_T210 X19105839_E1_T211 X19105839_E1_T212 X19105839_E1_T213 X19105839_E1_T214 X19105839_E1_T215 X19105839_E1_T216 X19105839_E1_T217 X19105839_E1_T218
53	X16328372_E2_T14 X16328372_E2_T4
54	X16963631_E1_T15 X16963631_E1_T16 X16963631_E1_T17 X16963631_E1_T18 X16963631_E1_T19 X16963631_E1_T20 X16963631_E1_T21 X16963631_E1_T22 X16963631_E1_T23 X16963631_E1_T24
55	X11102521_E10_T2 X11102521_E10_T3 X11102521_E10_T5 X11102521_E10_T6 X11102521_E11_T2 X11102521_E12_T3 X11102521_E14_T2 X11102521_E15_T1 X11102521_E15_T2 X11102521_E15_T3 X11102521_E15_T4 X11102521_E15_T5 X12740579_E2_T2 X12740579_E2_T3 X12740579_E2_T4 X12740579_E2_T5 X12740579_E2_T8 X18753408_E2_T1 X18753408_E2_T2 X18753408_E2_T3 X18753408_E2_T4 X18753408_E2_T5 X18753408_E5_T1 X18753408_E5_T2 X18…
56	X14595107_E1_T12 X14595107_E1_T13 X14595107_E1_T2
57	X18931682_E1_T51 X18931682_E1_T52 X18931682_E1_T53 X18931682_E1_T58
58	X17327914_E7_T3 X17327914_E7_T4
59	X11102521_E19_T10 X11102521_E19_T4 X11102521_E19_T5 X11102521_E19_T6 X11102521_E19_T7 X11102521_E19_T8 X11102521_E19_T9 X11102521_E1_T2 X11102521_E1_T3 X11102521_E1_T4 X11102521_E1_T5 X11102521_E1_T6 X11102521_E1_T7 X11102521_E1_T8 X11102521_E1_T9 X11102521_E4_T1
60	X14595107_E1_T22 X14595107_E1_T62 X14595107_E1_T63 X14595107_E1_T64 X14595107_E1_T71
61	X22333915_E1_T23 X22333915_E1_T32 X22333915_E1_T36
62	X16963631_E1_T5 X16963631_E1_T6 X16963631_E1_T7 X16963631_E1_T8
63	X19105839_E1_T43 X19105839_E1_T44 X19105839_E1_T45 X19105839_E1_T46 X19105839_E1_T47 X19105839_E1_T48 X19105839_E1_T49 X19105839_E1_T50 X19105839_E1_T51 X19105839_E1_T52 X19105839_E1_T53 X19105839_E1_T54 X19105839_E1_T55 X19105839_E1_T56 X19105839_E1_T57
64	X11598186_E1_T41 X11598186_E1_T42 X11598186_E1_T43
65	X19105839_E1_T76 X19105839_E1_T77 X19105839_E1_T78 X19105839_E1_T79 X19105839_E1_T80 X19105839_E1_T81 X19105839_E1_T82 X19105839_E1_T83 X19105839_E1_T84 X19105839_E1_T85 X19105839_E1_T86 X19105839_E1_T87
66	X19105839_E1_T73 X19105839_E1_T74 X19105839_E1_T75
67	X22179789_E1_T10 X22179789_E1_T18 X22179789_E1_T2
68	X14595107_E1_T18 X14595107_E1_T19 X14595107_E1_T20
69	X19105839_E1_T222 X19105839_E1_T223 X19105839_E1_T224 X19105839_E1_T225 X19105839_E1_T226 X19105839_E1_T227
70	X22802626_E1_T1 X22802626_E1_T2
71	X14595107_E1_T16 X14595107_E1_T50 X14595107_E1_T55 X14595107_E1_T59 X14595107_E1_T6 X14595107_E1_T60
72	X17327914_E3_T4 X17327914_E4_T1 X17327914_E7_T1 X17327914_E7_T2 X17327914_E7_T6 X17327914_E7_T7 X17327914_E7_T8
73	X18753408_E14_T5 X18753408_E14_T7
74	X17327914_E6_T1 X17327914_E6_T10 X17327914_E6_T2 X17327914_E6_T4 X17327914_E6_T5 X17327914_E6_T6 X17327914_E6_T7 X17327914_E6_T8 X17327914_E6_T9
75	X22333915_E1_T24 X22333915_E1_T29 X22333915_E1_T33 X22333915_E1_T59
76	X19105839_E1_T22 X19105839_E1_T23 X19105839_E1_T24 X19105839_E1_T25 X19105839_E1_T26 X19105839_E1_T27
77	X16963631_E1_T10 X16963631_E1_T9 X16963631_E2_T10 X16963631_E2_T11 X16963631_E2_T12 X16963631_E2_T13 X16963631_E2_T14 X16963631_E2_T7 X16963631_E2_T8 X16963631_E2_T9
78	X14595107_E1_T100 X14595107_E1_T103 X14595107_E1_T104
79	X16328372_E2_T10 X16328372_E2_T5 X16328372_E2_T6 X16328372_E2_T9
80	X19105839_E1_T100 X19105839_E1_T101 X19105839_E1_T102 X19105839_E1_T94 X19105839_E1_T95 X19105839_E1_T96 X19105839_E1_T97 X19105839_E1_T98 X19105839_E1_T99
81	X11169101_E1_T11 X11169101_E1_T12 X11169101_E1_T13 X11169101_E1_T14 X11169101_E1_T5 X11169101_E1_T6
82	X18212068_E1_T1 X18212068_E1_T11 X18212068_E1_T12 X18212068_E1_T13 X18212068_E1_T18 X18212068_E1_T19 X18212068_E1_T2 X18212068_E1_T3
83	X15371544_E1_T10 X15371544_E1_T11 X15371544_E1_T12 X15371544_E1_T13 X15371544_E1_T14 X15371544_E1_T15 X15371544_E1_T17 X15371544_E1_T7 X15371544_E1_T8 X15371544_E1_T9
84	X17327914_E3_T5 X17327914_E3_T6 X17327914_E3_T7
85	X19105839_E1_T40 X19105839_E1_T41 X19105839_E1_T42
86	X19105839_E1_T103 X19105839_E1_T104 X19105839_E1_T105 X19105839_E1_T106 X19105839_E1_T107 X19105839_E1_T108
87	X14595107_E1_T101 X14595107_E1_T102 X14595107_E1_T14 X14595107_E1_T15 X14595107_E1_T3 X14595107_E1_T37 X14595107_E1_T38 X14595107_E1_T39 X14595107_E1_T4 X14595107_E1_T42 X14595107_E1_T43 X14595107_E1_T44 X14595107_E1_T47 X14595107_E1_T48 X14595107_E1_T49 X14595107_E1_T5 X14595107_E1_T52 X14595107_E1_T53 X14595107_E1_T54 X14595107_E1_T57 X14595107_E1_T58 X14595107_E1_T65 X14595107_E1_T66 X14595107…
88	X11598186_E1_T20 X11598186_E1_T21 X11598186_E1_T22 X11598186_E1_T23
89	X16328372_E1_T14 X16328372_E1_T19
90	X10847680_E1_T6 X10847680_E1_T7
91	X14595107_E1_T110 X14595107_E1_T111 X14595107_E1_T112 X14595107_E1_T113 X14595107_E1_T114 X14595107_E1_T115 X14595107_E1_T116 X14595107_E1_T117 X14595107_E1_T118 X14595107_E1_T119 X14595107_E1_T120 X14595107_E1_T121 X14595107_E1_T122 X14595107_E1_T123 X14595107_E1_T124 X14595107_E1_T125 X14595107_E1_T126 X14595107_E1_T127 X14595107_E1_T128 X14595107_E1_T129 X14595107_E1_T95 X14595107_E1_T96 X1459…
92	X11102521_E16_T3 X18753408_E11_T2 X18753408_E11_T3 X18753408_E11_T4 X18753408_E14_T1 X18753408_E14_T3 X18753408_E14_T4 X18753408_E14_T6 X18753408_E14_T8 X18753408_E1_T1 X18753408_E1_T2 X18753408_E1_T3 X18753408_E1_T5 X18753408_E1_T6 X18753408_E3_T1 X18753408_E3_T2 X18753408_E3_T3 X18753408_E4_T1 X18753408_E4_T2 X18753408_E4_T3 X18753408_E6_T1 X18753408_E6_T2 X18753408_E6_T3 X18753408_E6_T5 X18931…
93	X22333915_E1_T10 X22333915_E1_T13 X22333915_E1_T4 X22333915_E1_T47 X22333915_E1_T50 X22333915_E1_T53 X22333915_E1_T7
94	X22333915_E1_T17 X22333915_E1_T8
95	X14595107_E1_T11 X14595107_E1_T31 X14595107_E1_T51 X14595107_E1_T56
96	X14595107_E1_T88 X14595107_E1_T89
97	X18931682_E1_T46 X18931682_E1_T47 X18931682_E1_T48
98	X10847680_E1_T1 X10847680_E1_T2 X10847680_E1_T3 X10847680_E1_T4 X10847680_E1_T5
99	X18931682_E1_T14 X18931682_E1_T25
100	X11179418_E1_T1 X11179418_E1_T2 X11179418_E1_T3 X11179418_E1_T4 X11179418_E1_T5 X11179418_E1_T6 X11179418_E1_T7 X11179418_E2_T1 X11179418_E2_T2 X11179418_E2_T3 X11179418_E2_T4 X11179418_E2_T5 X11179418_E2_T6 X11179418_E3_T1 X11179418_E3_T2 X11179418_E3_T3 X11179418_E3_T4 X11179418_E3_T5 X11179418_E3_T6 X11179418_E3_T7 X11179418_E4_T1 X11179418_E4_T2 X11179418_E4_T3 X11179418_E4_T4 X11179418_E4_T5…
101	X21749328_E1_T13 X21749328_E1_T14 X21749328_E1_T15 X21749328_E1_T16 X21749328_E1_T5 X21749328_E1_T6 X21749328_E1_T7 X21749328_E1_T8
102	X19105839_E1_T165 X19105839_E1_T166 X19105839_E1_T167 X19105839_E1_T189 X19105839_E1_T190 X19105839_E1_T191 X19105839_E1_T192 X19105839_E1_T193 X19105839_E1_T194 X19105839_E1_T195 X19105839_E1_T197 X19105839_E1_T198 X19105839_E1_T199 X19105839_E1_T200
103	X11102521_E2_T1 X11102521_E2_T2 X11102521_E2_T3
104	X18708563_E1_T2 X18708563_E1_T3 X18708563_E1_T4 X18708563_E1_T5 X18708563_E2_T2 X18708563_E2_T3 X18708563_E2_T4 X18708563_E2_T5
105	X16328372_E1_T13 X16328372_E1_T15 X16328372_E1_T16 X16328372_E1_T17
106	X11169101_E1_T1 X11169101_E1_T2
107	X18931682_E1_T84 X18931682_E1_T85
108	X18753408_E10_T5 X18753408_E10_T7
109	X12740579_E1_T10 X12740579_E1_T4 X12740579_E1_T5 X12740579_E1_T9
110	X19105839_E1_T109 X19105839_E1_T110 X19105839_E1_T111 X19105839_E1_T112 X19105839_E1_T113
111	X19426543_E1_T1 X19426543_E1_T4 X19426543_E1_T6
112	X16328372_E1_T1 X16328372_E1_T11 X16328372_E1_T12 X16328372_E1_T2 X16328372_E1_T3 X16328372_E1_T4 X16328372_E1_T5 X16328372_E1_T6 X16328372_E1_T7 X16328372_E1_T8
113	X17327492_E2_T4 X17327492_E2_T5 X17327492_E2_T6
114	X17327492_E3_T11 X17327492_E3_T8 X17327492_E3_T9 X17327492_E4_T1 X17327492_E4_T2 X17327492_E4_T3 X17327492_E4_T4 X17327492_E4_T5 X17327492_E4_T6 X17327492_E5_T1 X17327492_E5_T11 X17327492_E5_T12 X17327492_E5_T14 X17327492_E5_T2 X17327492_E5_T3 X17327492_E5_T4 X17327492_E5_T5 X17327492_E5_T6
115	X17327914_E2_T6 X17327914_E2_T7 X17327914_E2_T8 X17327914_E4_T4 X17327914_E4_T5 X17327914_E4_T6 X17327914_E4_T7 X17327914_E4_T8
116	X19105839_E1_T219 X19105839_E1_T220 X19105839_E1_T221
117	X19105839_E1_T34 X19105839_E1_T35 X19105839_E1_T36 X19105839_E1_T37 X19105839_E1_T38 X19105839_E1_T39
118	X17327492_E1_T3 X17327492_E1_T5
119	X21749328_E1_T9 X22372618_E1_T10 X22372618_E1_T11 X22372618_E1_T12 X22372618_E1_T3 X22372618_E1_T4 X22372618_E1_T5 X22372618_E1_T6 X22372618_E1_T7 X22372618_E1_T8 X22372618_E1_T9
120	X19105839_E1_T28 X19105839_E1_T29 X19105839_E1_T30 X19105839_E1_T31 X19105839_E1_T32 X19105839_E1_T33
121	X18212068_E1_T14 X18212068_E1_T15 X18212068_E1_T16 X18212068_E1_T17
122	X15371544_E1_T30 X15371544_E1_T31 X15371544_E1_T32 X15371544_E1_T33 X15371544_E1_T34 X15371544_E1_T35 X15371544_E1_T36 X15371544_E1_T61 X15371544_E1_T62 X15371544_E1_T63 X15371544_E1_T64 X15371544_E1_T65 X15371544_E1_T66 X15371544_E1_T67 X15371544_E1_T68 X15371544_E1_T69 X15371544_E1_T70
123	X10847680_E1_T8 X10847680_E1_T9
124	X18931682_E1_T20 X18931682_E1_T22
125	X17327914_E2_T2 X17327914_E3_T2 X17327914_E3_T3
126	X19105839_E1_T64 X19105839_E1_T65 X19105839_E1_T66
127	X18931682_E1_T63 X18931682_E1_T65
128	X17327914_E5_T1 X17327914_E5_T2 X17327914_E5_T3 X17327914_E5_T4 X17327914_E5_T5
129	X11102521_E18_T2 X11102521_E18_T3 X11102521_E18_T4 X11102521_E18_T5 X11102521_E18_T6 X11102521_E18_T7 X11102521_E18_T8 X11102521_E18_T9
130	X12740579_E1_T1 X12740579_E1_T2 X12740579_E1_T3 X12740579_E1_T6 X12740579_E1_T7 X12740579_E1_T8
131	X19105839_E1_T58 X19105839_E1_T59 X19105839_E1_T60 X19105839_E1_T61 X19105839_E1_T62 X19105839_E1_T63
132	X18931682_E1_T28 X18931682_E1_T29
133	X11102521_E9_T1 X11102521_E9_T2 X11102521_E9_T3 X11102521_E9_T4
134	X17327492_E3_T1 X17327492_E3_T2 X17327492_E3_T7 X17327492_E5_T10
135	X17327914_E2_T1 X17327914_E3_T1
136	X11598186_E1_T39 X11598186_E1_T40
137	X22179789_E1_T13 X22179789_E1_T6
138	X11102521_E10_T7 X11102521_E10_T8
139	X18931682_E1_T33 X18931682_E1_T43 X18931682_E1_T44 X18931682_E1_T49 X18931682_E1_T50
140	X22179789_E1_T27 X22179789_E1_T43
141	X22333915_E1_T11 X22333915_E1_T14
142	X14595107_E1_T61 X14595107_E1_T75 X14595107_E1_T78 X14595107_E1_T79
143	X19426543_E1_T2 X19426543_E1_T5
144	X17327914_E5_T6 X17327914_E5_T7
145	X16209719_E1_T1 X16209719_E1_T10 X16209719_E1_T11 X16209719_E1_T12 X16209719_E1_T2 X16209719_E1_T3 X16209719_E1_T4 X16209719_E1_T5 X16209719_E1_T6 X16209719_E1_T7 X16209719_E1_T8 X16209719_E1_T9
146	X22333915_E1_T27 X22333915_E1_T6 X22333915_E1_T9
147	X11598186_E1_T32 X11598186_E1_T33
148	X17327914_E1_T3 X17327914_E6_T3
149	X15371544_E1_T46 X15371544_E1_T47 X15371544_E1_T48 X15371544_E1_T49 X15371544_E1_T50 X15371544_E1_T51 X15371544_E1_T53 X15371544_E1_T54
150	X11102521_E17_T2 X11102521_E17_T3 X11102521_E17_T4 X11102521_E17_T5
151	X22333915_E1_T49 X22333915_E1_T52 X22333915_E1_T55
152	X11598186_E1_T24 X11598186_E1_T25
153	X12740579_E2_T1 X12740579_E2_T6 X12740579_E2_T7
154	X22333915_E1_T20 X22333915_E1_T3 X22333915_E1_T30
155	X14595107_E1_T105 X14595107_E1_T106 X14595107_E1_T107 X14595107_E1_T108 X14595107_E1_T109
156	X11102521_E4_T4 X11102521_E4_T5
157	X11598186_E1_T34 X11598186_E1_T35 X11598186_E1_T36
158	X11598186_E1_T18 X11598186_E1_T19 X11598186_E1_T26 X11598186_E1_T30 X11598186_E1_T31
159	X18212068_E1_T10 X18212068_E1_T7 X18212068_E1_T8 X18212068_E1_T9
160	X11102521_E7_T4 X11102521_E7_T5 X11102521_E7_T6 X11102521_E7_T7 X11102521_E7_T8
161	X22333915_E1_T38 X22333915_E1_T41 X22333915_E1_T46
162	X19105839_E1_T13 X19105839_E1_T14 X19105839_E1_T15
163	X19105839_E1_T1 X19105839_E1_T16 X19105839_E1_T17 X19105839_E1_T18 X19105839_E1_T2 X19105839_E1_T3
164	X22179789_E1_T21 X22179789_E1_T39
165	X18931682_E1_T19 X18931682_E1_T21
166	X16328372_E2_T1 X16328372_E2_T11 X16328372_E2_T12 X16328372_E2_T15 X16328372_E2_T2 X16328372_E2_T7
167	X17327492_E3_T10 X17327492_E3_T5 X17327492_E5_T13 X17327492_E5_T8
168	X11675494_E1_T1 X11675494_E1_T2 X11675494_E1_T3
169	X14595107_E1_T40 X14595107_E1_T45
170	X11598186_E1_T27 X11598186_E1_T28 X11598186_E1_T29
171	X11102521_E8_T5 X11102521_E8_T6
172	X11102521_E9_T6 X11102521_E9_T8 X11102521_E9_T9
173	X17327492_E2_T1 X17327492_E2_T2 X17327492_E2_T3
174	X11102521_E13_T4 X11102521_E13_T5
175	X18931682_E1_T24 X18931682_E1_T27
176	X12740579_E2_T10 X12740579_E2_T9
177	X11102521_E5_T2 X11102521_E5_T4 X11102521_E5_T5
178	X11102521_E19_T2 X11102521_E19_T3
179	X22179789_E1_T44 X22179789_E1_T53
180	X18931682_E1_T37 X18931682_E1_T38
181	X18753408_E3_T4 X18753408_E4_T4
182	X11102521_E16_T1 X11102521_E16_T2
183	X19105839_E1_T114 X19105839_E1_T115 X19105839_E1_T116 X19105839_E1_T117 X19105839_E1_T118 X19105839_E1_T119
184	X15371544_E1_T16 X15371544_E1_T18 X15371544_E1_T20
185	X11102521_E10_T1 X11102521_E10_T4
186	X11102521_E14_T1 X11102521_E14_T4
187	X18931682_E1_T13 X18931682_E1_T26 X18931682_E1_T79 X18931682_E1_T9
188	X17327914_E4_T2 X17327914_E4_T3
189	X15371544_E1_T37 X15371544_E1_T38 X15371544_E1_T39 X15371544_E1_T40
190	X18708563_E1_T1 X18708563_E2_T1
191	X11504737_E1_T2 X11504737_E1_T3
192	X22333915_E1_T12 X22333915_E1_T15 X22333915_E1_T16
193	X22333915_E1_T43 X22333915_E1_T44
194	X19105839_E1_T19 X19105839_E1_T20 X19105839_E1_T21 X19105839_E1_T91 X19105839_E1_T92 X19105839_E1_T93
195	X17327492_E1_T4 X17327492_E1_T6
196	X18931682_E1_T34 X18931682_E1_T35
197	X11169101_E1_T8 X11169101_E1_T9
198	X22333915_E1_T28 X22333915_E1_T60 X22333915_E1_T61
199	X11102521_E13_T2 X11102521_E13_T3
200	X15371544_E1_T27 X15371544_E1_T28
201	X22333915_E1_T48 X22333915_E1_T51
202	X15371544_E1_T24 X15371544_E1_T25
203	X14737171_E1_T10 X14737171_E1_T12
204	X11102521_E4_T2 X11102521_E4_T3
205	X11102521_E14_T3 X11102521_E14_T6
206	X22333915_E1_T21 X22333915_E1_T34
207	X14595107_E1_T21 X14595107_E1_T41
208	X14737171_E1_T1 X14737171_E1_T2
209	X11102521_E3_T3 X11102521_E3_T4 X11102521_E8_T1 X11102521_E8_T2 X11102521_E8_T3
210	X11598186_E1_T45 X11598186_E1_T46
211	X11169101_E1_T3 X11169101_E1_T7
212	X17327492_E1_T1 X17327492_E1_T2
213	X15371544_E1_T55 X15371544_E1_T56
214	X15371544_E1_T21 X15371544_E1_T22
215	X15371544_E1_T29 X15371544_E1_T60
216	X14595107_E1_T36 X14595107_E1_T85

## Sheet: Stress categories mapping
SPELL tags	Level II	Level I
chemical stimulus	chemical stress	Environmental
heat shock	heat shock	Environmental
metal or metalloid ion stress	metal stress	Environmental
osmotic stress	osmotic stress	Environmental
oxidative stress	oxidative stress	Environmental
stress	NA	Other
amino acid utilization	nutrient levels	Resources
carbon utilization	nutrient levels	Resources
lipid metabolism	nutrient levels	Resources
starvation	nutrient levels	Resources
stationary phase entry	nutrient levels	Resources
stationary phase maintenance	nutrient levels	Resources
fermentation	oxygen levels	Resources
oxygen level alteration	oxygen levels	Resources
respiration	oxygen levels	Resources
cell wall organization	targeted modification	Yeast modification
chromatin organization	targeted modification	Yeast modification
histone modification	targeted modification	Yeast modification
protein dephosphorylation	targeted modification	Yeast modification
protein phosphorylation	targeted modification	Yeast modification
signaling	targeted modification	Yeast modification
transcription	targeted modification	Yeast modification
ubiquitin or ULP modification	targeted modification	Yeast modification
DNA damage stimulus	untargeted modification	Yeast modification
radiation	untargeted modification	Yeast modification
response to unfolded protein	untargeted modification	Yeast modification

## Sheet: Stress categories in PSRs
PSR	Level.I.categories	Environmental.categories	Resources.categories	Yeast.modification.categories
1	Environmental	metal stress	NA	NA
2	Environmental	metal stress	NA	NA
3	Environmental	metal stress	NA	NA
4	Resources|Yeast modification	NA	nutrient levels	targeted modification|untargeted modification
5	Yeast modification	NA	NA	untargeted modification
6	Resources	NA	nutrient levels|oxygen levels	NA
7	Yeast modification	NA	NA	untargeted modification
8	Resources	NA	nutrient levels|oxygen levels	NA
9	Environmental|Yeast modification	osmotic stress	NA	targeted modification
10	Yeast modification	NA	NA	targeted modification
11	Yeast modification	NA	NA	untargeted modification
12	Environmental|Yeast modification	osmotic stress	NA	targeted modification
13	Yeast modification	NA	NA	targeted modification
14	Environmental|Yeast modification	osmotic stress	NA	targeted modification
15	Environmental|Yeast modification	heat shock	NA	targeted modification|untargeted modification
16	Environmental	osmotic stress	NA	NA
17	Environmental|Yeast modification	osmotic stress	NA	targeted modification
18	Resources	NA	nutrient levels|oxygen levels	NA
19	Yeast modification	NA	NA	untargeted modification
20	Environmental	oxidative stress	NA	NA
21	Yeast modification	NA	NA	targeted modification|untargeted modification
22	Environmental	oxidative stress	NA	NA
23	Environmental|Yeast modification	osmotic stress	NA	targeted modification
24	Environmental	oxidative stress	NA	NA
25	Yeast modification	NA	NA	targeted modification|untargeted modification
26	Resources	NA	nutrient levels|oxygen levels	NA
27	Resources	NA	nutrient levels|oxygen levels	NA
28	Yeast modification	NA	NA	targeted modification
29	Yeast modification	NA	NA	targeted modification
30	Yeast modification	NA	NA	targeted modification|untargeted modification
31	Environmental	oxidative stress	NA	NA
32	Environmental|Yeast modification	osmotic stress	NA	untargeted modification
33	Environmental|Resources|Yeast modification	heat shock	nutrient levels	targeted modification
34	Resources	NA	nutrient levels|oxygen levels	NA
35	Yeast modification	NA	NA	untargeted modification
36	Yeast modification	NA	NA	targeted modification
37	Environmental|Yeast modification	osmotic stress	NA	targeted modification
38	Environmental|Yeast modification	osmotic stress	NA	targeted modification
39	Yeast modification	NA	NA	untargeted modification
40	Yeast modification	NA	NA	targeted modification
41	Resources	NA	nutrient levels|oxygen levels	NA
42	Environmental	heat shock	NA	NA
43	Yeast modification	NA	NA	targeted modification
44	Environmental|Yeast modification	osmotic stress	NA	targeted modification
45	Environmental|Yeast modification	osmotic stress	NA	targeted modification
46	Resources	NA	nutrient levels|oxygen levels	NA
47	Resources	NA	nutrient levels|oxygen levels	NA
48	Resources	NA	nutrient levels|oxygen levels	NA
49	Environmental	osmotic stress	NA	NA
50	Resources	NA	nutrient levels|oxygen levels	NA
51	Environmental|Yeast modification	osmotic stress	NA	targeted modification
52	Resources	NA	nutrient levels|oxygen levels	NA
53	Yeast modification	NA	NA	untargeted modification
54	Resources	NA	nutrient levels|oxygen levels	NA
55	Environmental|Yeast modification	heat shock	NA	targeted modification|untargeted modification
56	Environmental|Yeast modification	osmotic stress	NA	targeted modification
57	Environmental|Yeast modification	osmotic stress	NA	targeted modification
58	Yeast modification	NA	NA	untargeted modification
59	Resources	NA	nutrient levels	NA
60	Environmental|Yeast modification	osmotic stress	NA	targeted modification
61	Yeast modification	NA	NA	untargeted modification
62	Resources	NA	nutrient levels|oxygen levels	NA
63	Resources	NA	nutrient levels|oxygen levels	NA
64	Yeast modification	NA	NA	targeted modification|untargeted modification
65	Resources	NA	nutrient levels|oxygen levels	NA
66	Resources	NA	nutrient levels|oxygen levels	NA
67	Yeast modification	NA	NA	targeted modification
68	Environmental|Yeast modification	osmotic stress	NA	targeted modification
69	Resources	NA	nutrient levels|oxygen levels	NA
70	NA	NA	NA	NA
71	Environmental|Yeast modification	osmotic stress	NA	targeted modification
72	Environmental|Yeast modification	osmotic stress|oxidative stress	NA	untargeted modification
73	Environmental	osmotic stress	NA	NA
74	Environmental	heat shock	NA	NA
75	Yeast modification	NA	NA	untargeted modification
76	Resources	NA	nutrient levels|oxygen levels	NA
77	Resources	NA	nutrient levels|oxygen levels	NA
78	Environmental|Yeast modification	osmotic stress	NA	targeted modification
79	Yeast modification	NA	NA	untargeted modification
80	Resources	NA	nutrient levels|oxygen levels	NA
81	Environmental	oxidative stress	NA	NA
82	Environmental|Resources|Yeast modification	heat shock	nutrient levels	targeted modification
83	Environmental	oxidative stress	NA	NA
84	Environmental	osmotic stress	NA	NA
85	Resources	NA	nutrient levels|oxygen levels	NA
86	Resources	NA	nutrient levels|oxygen levels	NA
87	Environmental|Yeast modification	osmotic stress	NA	targeted modification
88	Yeast modification	NA	NA	targeted modification|untargeted modification
89	Yeast modification	NA	NA	untargeted modification
90	Yeast modification	NA	NA	untargeted modification
91	Environmental|Yeast modification	osmotic stress	NA	targeted modification
92	Environmental|Yeast modification	osmotic stress	NA	targeted modification
93	Yeast modification	NA	NA	untargeted modification
94	Yeast modification	NA	NA	untargeted modification
95	Environmental|Yeast modification	osmotic stress	NA	targeted modification
96	Environmental|Yeast modification	osmotic stress	NA	targeted modification
97	Environmental|Yeast modification	osmotic stress	NA	targeted modification
98	Yeast modification	NA	NA	untargeted modification
99	Environmental|Yeast modification	osmotic stress	NA	targeted modification
100	Environmental|Yeast modification	heat shock|osmotic stress|oxidative stress	NA	targeted modification|untargeted modification
101	Yeast modification	NA	NA	targeted modification
102	Resources	NA	nutrient levels|oxygen levels	NA
103	Environmental|Yeast modification	heat shock	NA	untargeted modification
104	Resources	NA	nutrient levels|oxygen levels	NA
105	Yeast modification	NA	NA	untargeted modification
106	Environmental	oxidative stress	NA	NA
107	Environmental|Yeast modification	osmotic stress	NA	targeted modification
108	Environmental	oxidative stress	NA	NA
109	Environmental|Yeast modification	osmotic stress	NA	targeted modification
110	Resources	NA	nutrient levels|oxygen levels	NA
111	Yeast modification	NA	NA	targeted modification
112	Yeast modification	NA	NA	untargeted modification
113	Environmental	metal stress	NA	NA
114	Environmental	metal stress	NA	NA
115	Environmental	heat shock|oxidative stress	NA	NA
116	Resources	NA	nutrient levels|oxygen levels	NA
117	Resources	NA	nutrient levels|oxygen levels	NA
118	Environmental	metal stress	NA	NA
119	Resources|Yeast modification	NA	nutrient levels	targeted modification
120	Resources	NA	nutrient levels|oxygen levels	NA
121	Environmental|Resources|Yeast modification	heat shock	nutrient levels	targeted modification
122	Environmental	oxidative stress	NA	NA
123	Yeast modification	NA	NA	untargeted modification
124	Environmental|Yeast modification	osmotic stress	NA	targeted modification
125	Environmental	heat shock|osmotic stress	NA	NA
126	Resources	NA	nutrient levels|oxygen levels	NA
127	Environmental|Yeast modification	osmotic stress	NA	targeted modification
128	Yeast modification	NA	NA	untargeted modification
129	Environmental	oxidative stress	NA	NA
130	Environmental|Yeast modification	osmotic stress	NA	targeted modification
131	Resources	NA	nutrient levels|oxygen levels	NA
132	Environmental|Yeast modification	osmotic stress	NA	targeted modification
133	Environmental	oxidative stress	NA	NA
134	Environmental	metal stress	NA	NA
135	Environmental	heat shock|osmotic stress	NA	NA
136	Yeast modification	NA	NA	targeted modification|untargeted modification
137	Yeast modification	NA	NA	targeted modification
138	Environmental|Yeast modification	heat shock	NA	untargeted modification
139	Environmental|Yeast modification	osmotic stress	NA	targeted modification
140	Yeast modification	NA	NA	targeted modification
141	Yeast modification	NA	NA	untargeted modification
142	Environmental|Yeast modification	osmotic stress	NA	targeted modification
143	Yeast modification	NA	NA	targeted modification
144	Yeast modification	NA	NA	untargeted modification
145	Environmental|Yeast modification	heat shock	NA	untargeted modification
146	Yeast modification	NA	NA	untargeted modification
147	Yeast modification	NA	NA	targeted modification|untargeted modification
148	Environmental	heat shock|osmotic stress	NA	NA
149	Environmental	oxidative stress	NA	NA
150	Environmental	osmotic stress	NA	NA
151	Yeast modification	NA	NA	untargeted modification
152	Yeast modification	NA	NA	targeted modification|untargeted modification
153	Environmental|Yeast modification	heat shock	NA	targeted modification
154	Yeast modification	NA	NA	untargeted modification
155	Environmental|Yeast modification	osmotic stress	NA	targeted modification
156	Resources	NA	nutrient levels	NA
157	Yeast modification	NA	NA	targeted modification|untargeted modification
158	Yeast modification	NA	NA	targeted modification|untargeted modification
159	Environmental|Resources|Yeast modification	heat shock	nutrient levels	targeted modification
160	Yeast modification	NA	NA	untargeted modification
161	Yeast modification	NA	NA	untargeted modification
162	Resources	NA	nutrient levels|oxygen levels	NA
163	Resources	NA	nutrient levels|oxygen levels	NA
164	Yeast modification	NA	NA	targeted modification
165	Environmental|Yeast modification	osmotic stress	NA	targeted modification
166	Yeast modification	NA	NA	untargeted modification
167	Environmental	metal stress	NA	NA
168	Yeast modification	NA	NA	targeted modification
169	Environmental|Yeast modification	osmotic stress	NA	targeted modification
170	Yeast modification	NA	NA	targeted modification|untargeted modification
171	Yeast modification	NA	NA	untargeted modification
172	Environmental	oxidative stress	NA	NA
173	Environmental	metal stress	NA	NA
174	Environmental|Yeast modification	heat shock	NA	untargeted modification
175	Environmental|Yeast modification	osmotic stress	NA	targeted modification
176	Environmental|Yeast modification	heat shock	NA	targeted modification
177	Resources	NA	nutrient levels	NA
178	Resources	NA	nutrient levels	NA
179	Yeast modification	NA	NA	targeted modification
180	Environmental|Yeast modification	osmotic stress	NA	targeted modification
181	Environmental	osmotic stress	NA	NA
182	Environmental	osmotic stress	NA	NA
183	Resources	NA	nutrient levels|oxygen levels	NA
184	Environmental	oxidative stress	NA	NA
185	Environmental|Yeast modification	heat shock	NA	untargeted modification
186	Environmental|Yeast modification	heat shock	NA	untargeted modification
187	Environmental|Yeast modification	osmotic stress	NA	targeted modification
188	Environmental	oxidative stress	NA	NA
189	Environmental	oxidative stress	NA	NA
190	Resources	NA	nutrient levels|oxygen levels	NA
191	Environmental|Resources|Yeast modification	metal stress	nutrient levels	targeted modification
192	Yeast modification	NA	NA	untargeted modification
193	Yeast modification	NA	NA	untargeted modification
194	Resources	NA	nutrient levels|oxygen levels	NA
195	Environmental	metal stress	NA	NA
196	Environmental|Yeast modification	osmotic stress	NA	targeted modification
197	Environmental	oxidative stress	NA	NA
198	Yeast modification	NA	NA	untargeted modification
199	Environmental|Yeast modification	heat shock	NA	untargeted modification
200	Environmental	oxidative stress	NA	NA
201	Yeast modification	NA	NA	untargeted modification
202	Environmental	oxidative stress	NA	NA
203	Environmental|Yeast modification	osmotic stress	NA	targeted modification
204	Resources	NA	nutrient levels	NA
205	Environmental|Yeast modification	heat shock	NA	untargeted modification
206	Yeast modification	NA	NA	untargeted modification
207	Environmental|Yeast modification	osmotic stress	NA	targeted modification
208	Environmental|Yeast modification	osmotic stress	NA	targeted modification
209	Environmental|Yeast modification	heat shock	NA	untargeted modification
210	Yeast modification	NA	NA	targeted modification|untargeted modification
211	Environmental	oxidative stress	NA	NA
212	Environmental	metal stress	NA	NA
213	Environmental	oxidative stress	NA	NA
214	Environmental	oxidative stress	NA	NA
215	Environmental	oxidative stress	NA	NA
216	Environmental|Yeast modification	osmotic stress	NA	targeted modification

## Sheet: Biological processeses mapping
GO Slim Biological Process terms	Categories used in this paper
amino acid transport	amino acid transport and metabolism
cellular amino acid metabolic process	amino acid transport and metabolism
carbohydrate metabolic process	carbohydrates transport and metabolism
carbohydrate transport	carbohydrates transport and metabolism
cellular respiration	carbohydrates transport and metabolism
generation of precursor metabolites and energy	carbohydrates transport and metabolism
monocarboxylic acid metabolic process	carbohydrates transport and metabolism
oligosaccharide metabolic process	carbohydrates transport and metabolism
meiotic cell cycle	cell cycle
mitotic cell cycle	cell cycle
regulation of cell cycle	cell cycle
cytokinesis	cell cycle
chromosome segregation	cell cycle
cell budding	cell polarity/morphogenesis
cell morphogenesis	cell polarity/morphogenesis
endocytosis	cell polarity/morphogenesis
exocytosis	cell polarity/morphogenesis
membrane fusion	cell polarity/morphogenesis
membrane invagination	cell polarity/morphogenesis
pseudohyphal growth	cell polarity/morphogenesis
sporulation	cell polarity/morphogenesis
cell wall organization or biogenesis	cell polarity/morphogenesis
DNA recombination	DNA metabolic process
DNA repair	DNA metabolic process
DNA replication	DNA metabolic process
telomere organization	DNA metabolic process
regulation of DNA metabolic process	DNA metabolic process
transposition	DNA metabolic process
lipid metabolic process	lipid transport and metabolism
lipid transport	lipid transport and metabolism
nucleobase-containing compound transport	nucleobase transport and metabolism
nucleobase-containing small molecule metabolic process	nucleobase transport and metabolism
histone modification	organelle organisation
chromatin organization	organelle organisation
cytoskeleton organization	organelle organisation
mitochondrion organization	organelle organisation
nucleus organization	organelle organisation
organelle assembly	organelle organisation
organelle fission	organelle organisation
organelle fusion	organelle organisation
organelle inheritance	organelle organisation
peroxisome organization	organelle organisation
regulation of organelle organization	organelle organisation
vacuole organization	organelle organisation
vesicle organization	organelle organisation
ribosomal large subunit biogenesis	organelle organisation
ribosomal small subunit biogenesis	organelle organisation
ribosome assembly	organelle organisation
proteolysis involved in cellular protein catabolic process	protein modification
protein acylation	protein modification
protein alkylation	protein modification
protein complex biogenesis	protein modification
protein dephosphorylation	protein modification
protein folding	protein modification
protein glycosylation	protein modification
protein lipidation	protein modification
protein maturation	protein modification
protein modification by small protein conjugation or removal	protein modification
protein phosphorylation	protein modification
regulation of protein modification process	protein modification
peptidyl-amino acid modification	protein modification
tRNA aminoacylation for protein translation	RNA processing
RNA catabolic process	RNA processing
RNA modification	RNA processing
RNA splicing	RNA processing
mRNA processing	RNA processing
rRNA processing	RNA processing
snoRNA processing	RNA processing
tRNA processing	RNA processing
cellular response to DNA damage stimulus	signaling/stress response
invasive growth in response to glucose limitation	signaling/stress response
response to chemical	signaling/stress response
response to heat	signaling/stress response
response to osmotic stress	signaling/stress response
response to oxidative stress	signaling/stress response
response to starvation	signaling/stress response
signaling	signaling/stress response
conjugation	signaling/stress response
cellular ion homeostasis	small molecule transport and metabolism
ion transport	small molecule transport and metabolism
vitamin metabolic process	small molecule transport and metabolism
cofactor metabolic process	small molecule transport and metabolism
DNA-templated transcription, elongation	transcription
DNA-templated transcription, initiation	transcription
DNA-templated transcription, termination	transcription
transcription from RNA polymerase I promoter	transcription
transcription from RNA polymerase II promoter	transcription
transcription from RNA polymerase III promoter	transcription
cytoplasmic translation	translation
regulation of translation	translation
translational elongation	translation
translational initiation	translation
mitochondrial translation	translation
ribosomal subunit export from nucleus	transport
Golgi vesicle transport	transport
endosomal transport	transport
nuclear transport	transport
regulation of transport	transport
transmembrane transport	transport
protein targeting	transport

## Sheet: All BTRs
BTR	RNAs
1	YEL077C YER190W YLL066C YLR466W YML133C YOR396W YPR204W
2	YDR112W YJR150C YJRWdelta20
3	YBR078W YDL055C YDR524C-A YGR118W YKL096W-A YLR110C YPL249C-A
4	YCRCtau1 YDR223W YER121W YFL051C YHLComega1 YIL120W YJL023C YJR158W YKR106W YLR246W YMR114C YMR118C YOR190W YPL185W YPR027C
5	YBR300C YCL075W YGL217C YJR162C YKRWdelta10 YLR124W YLR365W
6	YBR299W YCLWdelta2b YCR007C YDL242W YER039C-A YER135C YERCtau3 YFR054C YGL182C YGLWdelta10 YGR045C YGR287C YHL006W-A YHRCdelta8 YNLCsigma1 YORCdelta15 YPRCdelta15
7	YAL064W-B YCR097W-A YDR124W YDR426C YERWdelta25 YGR226C YGRCdelta12 YGRWdelta24 YJL038C YKRCdelta11 YLL017W YLR311C YMR159C YMRCdelta11 YPR201W YPRWdelta14
8	YBR277C YDR102C YER148W-A YGL109W YIL068W-A YIR023C-A YJL022W YOL038C-A YOR068C
9	YALCdelta2 YCR102W-A YCRWdelta8 YDL162C YDR136C YDR193W YDR374C YERWdelta7 YFL021C-A YFLWdelta1 YGLWdelta2 YGLWdelta8 YGRWdelta19 YILCdelta3 YJL058C YJLWdelta1 YJLWdelta8 YKL102C YKL162C-A YLR123C YML034C-A YMR069W YMRWdelta12 YNL324W YORWdelta22
10	YALWdelta1 YBRCdelta14 YCLWTy5-1 YCLWomega1 YDL062W YDL151C YDRWdelta30 YDRWdelta31 YELWdelta5 YER006C-A YER091C-A YERCdelta8 YERWdelta12 YERWomega2 YFLWtau1 YGR176W YGRCdelta20 YGRWsigma7 YHLWdelta2 YHRCdelta11 YHRCdelta6 YHRWdelta9 YHRWtau3 YILWsigma3 YIR017W-A YJL136W-A YJLWsigma1 YJR071W YKLCdelta5 YLR400W YLRWdelta24 YLRWsigma3 YMRCdelta14 YMRWdelta15 YMRWdelta20 YMRWdelta21 YOLWdelta6 YOR14…
11	YEL010W YER097W YHR217C YLR125W YLRWdelta12 YOL163W YOR180C YOR214C YPRWdelta17 YPRWsigma4
12	YBLWdelta6 YBRCdelta11 YDRCdelta2 YERWdelta13 YFRWdelta7 YGL230C YGR291C YHL002C-A YILCdelta1 YILCdelta5 YJL049W YLR308W YNL092W YNL128W YOL085C YORWdelta12 YORWtau3 YPL073C YPRWtau4
13	YDR446W YER014C-A YFL019C YGLWdelta3 YGLWdelta4 YHR131W-A YIL086C YMR194C-A YMRWdelta16 YNL171C YPR012W YPR014C YPRCdelta22
14	YEL067C YFL050C YGR139W YGRWdelta26 YHL045W
15	YCL066W YCR049C YHL030W-A YHRCdelta14 YHRCtau4 YIL100C-A YLL030C YLR415C YOLWtau1
16	YBRCdelta19 YER188C-A YKR104W YNL146W YNL318C
17	YDL139C YGRCdelta25 YHL022C YHR063W-A YLR423C YORWdelta10
18	YBL010C YIL071W-A YJL202C YJR053W YKL202W YKR010C YKR023W YLR114C YLR453C YMR075W YMRCtau1
19	tH(GUG)E1 tH(GUG)K tH(GUG)M tM(CAU)J1
20	YAL034C-B YHR070C-A YIL095W YKL155C YKR020W YLR117C YOR200W YOR211C YOR282W
21	YCRWdelta13 YFLCdelta6 YIL037C YLR334C YLR416C YLRCdelta5 YMR124W
22	YBR258C YHRCdelta4 YJL195C YJLWdelta10 YLR329W YMR151W YNLWsigma2 YNRCdelta9
23	YBR148W YDL011C YDL176W YDR029W YFL012W YGL006W-A YJR023C YJR157W YKL061W YLR457C YOL114C YOL162W YPL261C
24	YAL037C-A YDR370C YDR413C YER038W-A YHL012W YNL254C YOR287C YOR295W YPL068C
25	YARCdelta3 YARCdelta8 YCLWomega2 YDR241W YDR522C YDRCsigma4 YDRWdelta10 YHR079C-A YKL221W YLRCdelta19 YOR183W YOR255W YOR351C YPLWdelta9
26	YBL073W YBR128C YDR355C YFR046C YJL175W YKL111C YNL028W YOL013W-A YOLCdelta8 YPRCtau3
27	YDL186W YDR521W YDRCdelta9 YLL057C YLR341W
28	YCRWdelta9 YCRWomega3 YDR215C YDRCsigma6 YFLWdelta2 YGLWdelta6 YHRCdelta12 YHRWdelta13 YIR041W YJL220W YJR128W YKLCdelta2 YLL059C YML083C YOR376W
29	YBR168W YCR019W YCR024C YDR057W YDR131C YDR288W YDR425W YGL136C YGL185C YGL227W YHR011W YJL131C YJRCdelta15 YKL133C YLR394W YMR060C YMR098C YPR047W YPR177C
30	YDR125C YDR203W YIL029C YJR037W YLRWdelta20 YNL093W YNL105W YOR055W
31	YDR431W YER068C-A YGL118C YHL005C YJL211C YJR154W YJR160C YKL097C YNR070W
32	YBR180W YCR022C YGL033W YGR273C YGR293C YIL054W YJLCdelta6
33	YBR250W YDR525W YLL046C YLR445W YMRCdelta13
34	YFL068W YHRCdelta5 YHRCsigma3 YILWdelta4 YLR465C YLR467W YML009W-B
35	YDR467C YFL010W-A YFR036W-A YFRWdelta10 YGL132W YJL015C YLR148W YLR282C YMR141C
36	YDR114C YIL061C YJLCdelta7 YKL118W YPR039W
37	YCR032W YDR053W YDR356W YIL066W-A YMR224C
38	YBR266C YDL166C YDR075W YDR449C YJR043C YKL144C YKRCdelta9 YLR002C YLR405W YLR434C YML043C YML097C YML108W YMR193C-A YNL114C YNL299W YNR003C YNR025C YOL093W YPL044C YPR050C YPR059C YPR142C
39	YCRWdelta12 YDR401W YDRCsigma1 YFL052W YGL205W YGR051C YKL177W YNL270C
40	YBLWdelta1 YBRWdelta17 YDRWdelta12 YEL035C YER145C-A YHR095W YJLWtau4 YJR108W YLRWdelta17 YML012C-A YML101C-A YMR158W-B YMRCdelta18
41	YERCsigma2 YHR056W-A YIL156W-A YJLWdelta9 YKR032W YLR366W YOLCdelta7 YPL021W YPRCdelta13
42	YBLWdelta8 YDLCdelta1 YDLWtau1 YERCdelta15 YGR290W YGRWdelta21 YHL043W YIL058W YKL225W YLR122C YLR233C YLRWsigma4 YML084W YPLWdelta11
43	YCR091W YDL027C YDL091C YDL149W YDR022C YDR058C YDR169C YDR255C YDR315C YDR387C YER033C YER098W YER172C-A YFR014C YFR045W YGR111W YGR127W YGR205W YGR237C YIL097W YIL166C YJL036W YJL132W YJR039W YLL019C YLR080W YLR128W YLR151C YLR165C YLR283W YML057C-A YMR053C YNL025C YNL115C YNL223W YNL293W YNR007C YOL071W YOL087C YOL117W YOR113W YOR152C YOR162C YOR289W YPL123C YPL191C
44	YDR008C tE(UUC)B tE(UUC)C tE(UUC)E1 tE(UUC)J tE(UUC)K tE(UUC)L tE(UUC)M tE(UUC)P
45	YBRWdelta15 YDRCdelta3 YGL052W YGL165C YGR066C YHL037C YHR044C YJRCdelta16 YOL166C
46	YBR051W YBRWdelta16 YFL040W YGL218W YIL028W YJR020W YKL147C YMR084W YPL276W YPR054W
47	tS(AGA)A tS(AGA)D2
48	YBL100C YJR120W YKR086W YML090W YMLCdelta1
49	YARWdelta6 YBLCtau1 YERCtau2 YERWdelta9 YGLWtau1 YHLWtau1 YHR145C YJLWTy4-1 YJLWtau1 YLR302C YLRCdelta27 YMRCtau3 YMRWtau2 YNLWtau1 YNLWtau2 YNRCtau3 YOR274W YORWtau2 YPLCTy4-1 YPLCtau1 YPLCtau2 YPLWdelta6
50	YBR027C YBR098W YBR152W YCL061C YDR024W YERComega1 YGL175C YIL132C YML037C YPR186C YPRWdelta16
51	YBL012C YBL104C YBR109W-A YER129W YGL149W YLR127C YOL138C
52	YFR032C YLRCtau1 YPL130W
53	YDR524W-C YDR543C YIL163C YJL215C YPR096C
54	YDR323C YER165C-A YJL047C YJL201W YJR083C YJR142W YKL092C YKR022C YKR064W YLR171W YML020W YMR111C YMR163C YMR178W YNL020C YNL224C YNL225C YNL266W YNR023W
55	YDL214C YJL142C YJLWtau2 YKR058W
56	YBR219C YIL150C YKRWomega1 YLR444C YML031C-A YNL187W
57	YBRWdelta18 YKR012C YLR227C
58	YER046W-A YERCdelta10 YHL046W-A YHR118C YLR379W YOR333C YPL251W
59	YDL034W YDR242W YDR495C YGL090W YGLCtau3 YNL319W YOR350C YPR049C
60	YAL025C YBR271W YCL054W YCR016W YCRWdelta11 YDL050C YDL063C YDL150W YDL167C YDR021W YDR165W YDR184C YDR299W YDR312W YDR324C YDR361C YDR412W YDR496C YEL048C YFL002C YFL023W YGL169W YGL171W YGR081C YGR103W YGR145W YGR160W YGR271C-A YIL019W YIL096C YJL010C YJL208C YKL099C YKL143W YKR024C YKR060W YKR079C YKR099W YLL035W YLR003C YLR063W YLR336C YLR435W YML060W YML080W YML082W YML093W YMR014W YNL120C Y…
61	YLR363C YMR117C YNL210W YPLCdelta10
62	tG(UCC)N tG(UCC)O
63	tS(AGA)B tS(AGA)D1 tS(AGA)D3 tS(AGA)E tS(AGA)J tS(AGA)L tS(AGA)M
64	YBR224W YHR105W YIR020W-A YLL016W YOR318C
65	tR(UCU)B tR(UCU)D tR(UCU)E tR(UCU)J1 tR(UCU)J2 tR(UCU)K tR(UCU)M1 tR(UCU)M2
66	YGL262W YGLWsigma2 YGLWtau2 YLR281C YML089C YMR057C
67	YJL127C YKLCdelta4 YLR015W YLRWdelta15 YNL226W YOR345C YPR104C
68	tG(GCC)B tG(GCC)C tG(GCC)D1 tG(GCC)D2 tG(GCC)E tG(GCC)J1 tG(GCC)J2 tG(GCC)M tG(GCC)O1 tG(GCC)O2 tG(GCC)P1 tG(GCC)P2
69	YDL230W YDR423C YGRCtau3 YLR324W YPR127W
70	YEL008W YGRWdelta23 YOR029W YOR339C
71	YBR030W YGLCsigma3 YOLWsigma1 YORCdelta9 YORWsigma2
72	YGR107W YILWdelta2 YIR042C YIRCdelta6 YJRCdelta19 YLR458W
73	tA(AGC)D tA(AGC)J tA(AGC)K1 tA(AGC)K2 tA(AGC)L tA(AGC)M1 tA(AGC)M2 tA(AGC)P tA(UGC)O tQ(UUG)C tQ(UUG)D1 tQ(UUG)D2 tQ(UUG)D3 tQ(UUG)E1 tQ(UUG)E2 tQ(UUG)L
74	YKLCsigma1 YNLWsigma3 YPRWsigma2
75	YAR070C YBLCdelta7 YDRCdelta6a YER181C YERCdelta26 YJL028W YJL086C YLRWdelta6
76	tS(UGA)E tS(UGA)P
77	tA(UGC)A tA(UGC)L
78	YARCTy1-1 YBLWTy1-1 YBRWTy1-2 YCLWTy2-1 YDRCTy1-1 YDRCTy1-2 YDRCTy2-1 YDRWTy1-4 YDRWTy1-5 YDRWTy2-3 YERCTy1-1 YFLWTy2-1 YGR254W YGRCTy1-2 YGRCTy1-3 YGRWTy1-1 YGRWTy2-2 YHRCTy1-1 YJL052W YJR009C YJRWTy1-1 YJRWTy1-2 YLRCTy1-1 YLRWTy1-2 YLRWTy1-3 YLRWTy2-1 YMLWTy1-2 YMRCTy1-4 YNLCTy1-1 YNLWTy1-2 YOLWTy1-1 YORWTy1-2 YORWTy2-2 YPLWTy1-1 YPRCTy1-2 YPRWTy1-3
79	YCR038C YDL085C-A YDR436W YGL074C YIL172C
80	YARWdelta7 YBR134W YBR209W YCLCdelta1 YCRCdelta14 YCRCdelta7 YDR282C YDR455C YDRWdelta26 YDRWdelta7 YELWdelta6 YERCdelta16 YFLWdelta5 YFRCdelta8 YGRWdelta22 YHR160C YILWTy3-1 YJR061W YJRWdelta18 YKLCdelta6 YKLWdelta3 YLLCdelta1 YLRCdelta9 YMRWdelta17 YOLCdelta3 YPLCdelta1
81	YCR045C YJR114W YKL201C YMR052C-A YNL285W YOLCdelta2 YPR077C YPR195C
82	YAL065C YERWdelta17 YGR201C YHR180W YJR155W YLR164W YMR085W YNL203C YNL331C YOL153C
83	YDL079C YDR009W YDR437W YER067C-A YHR093W
84	YBL048W YBL065W YML058W-A
85	YCL074W YGR122C-A
86	YDR160W YDR306C YGL081W YGLCdelta5 YKL123W YLR082C YML002W YOL075C YOR366W YPL258C YPR121W
87	YERWdelta11 YHR185C YLR012C
88	YCRCdelta6 YDRWdelta11 YKRCdelta8 YORCdelta25
89	YBL070C YCR020W-B YJL064W
90	YBL059C-A YBL090W YBR185C YDR115W YDR237W YDR322W YDR493W YEL020W-A YER050C YGR076C YGR165W YKL003C YNL122C YNL306W YNL315C YOL077W-A YOR150W YPR166C
91	Q0130 YLR338W YOR300W
92	YBR187W YBR249C YCR034W YDR144C YGR264C YJR143C YLR367W YOR276W YPL226W snR44
93	YDR199W YDR259C YDR271C YDR314C YPLWdelta7
94	YBL108W YCL076W YCR018C-A
95	YBLWdelta3 YOR394W
96	YDR340W YDRWsigma2 YNR032C-A
97	YARCdelta4 YARCdelta5 YBLWdelta10 YBLWdelta9 YBRWdelta12 YCLWdelta4 YCLWdelta5 YCRWdelta10 YDRCdelta4 YDRWdelta23 YDRWdelta24 YDRWdelta27 YGLWdelta7 YGLWdelta9 YGRCdelta16 YGRCdelta30 YGRWdelta28 YHRCdelta3 YJRWdelta11 YJRWdelta13 YKRCdelta12 YLRCdelta18 YLRCdelta2 YLRCdelta8 YLRWdelta22 YLRWdelta23 YMLWdelta5 YMLWdelta6 YMRCdelta10 YMRCdelta7 YMRCdelta8 YMRCdelta9 YNLCdelta1 YNLCdelta2 YNLCdelta…
98	YBRWdelta13 YCLWdelta2a YDRCdelta21 YDRCdelta22 YDRCdelta7 YDRCdelta8 YDRWdelta28 YERCdelta19 YGRCdelta15 YJLCdelta5 YJRWdelta12 YLRCdelta3 YLRWdelta10 YLRWdelta11 YLRWdelta13 YLRWdelta14 YNLCdelta6 YNLWdelta3 YNLWdelta4 YPRCdelta18 YPRCdelta19
99	YDR381C-A YER170W YGL226W YJL003W YJL046W YJR034W YJR080C YKL194C YML050W YMR293C YOL033W YOR111W
100	YKL122C tL(UAA)J
101	YBR126W-A YCL057C-A YDR154C YKL192C YLL050C YMR122W-A YMR226C
102	YBR018C YBR019C YBR020W YLR081W YML051W YPR031W
103	YERCdelta23 YERCdelta24 YGRWdelta32 YLRCdelta7 YMLWdelta3 YMLWdelta4
104	YCL069W YJL037W YKL018C-A YOL132W
105	YLR261C tD(GUC)J1
106	YER138C YER160C YFL002W-A
107	YBLWsigma1 YBR124W YDRWsigma5 YERCsigma1 YERCsigma3 YGRWsigma6 YHRCsigma2 YLRWsigma2
108	YBLWdelta2 YBLWdelta4 YBLWdelta5 YDRCdelta5 YDRWdelta13 YDRWdelta14 YDRWdelta19 YDRWdelta25 YDRWdelta29 YERCdelta14 YERWdelta22 YGLCdelta1 YGRCdelta17 YGRWdelta31 YLRCdelta25 YLRCdelta26 YORCdelta20 YORCdelta21 YORWdelta17 YORWdelta23 YORWdelta24 YPLWdelta5 YPLWdelta8
109	YELCtau1 YELWdelta1 YFRCdelta9 YGL260W YIL175W YJLWtau3
110	RDN18-1 YJR067C
111	YBR141C YCR072C YCR087C-A YFL001W YGR093W YHR069C YIL079C YIL103W YIL104C YIL110W YJL098W YJL125C YJR002W YJR041C YJR097W YKL082C YKL205W YLL011W YLR051C YLR057W YLR287C YLR363W-A YLR409C YNL164C YOL080C
112	YDR079C-A YJR011C YKL107W YKL162C YLR271W YLR290C YOR019W YOR292C
113	YAR027W YBR026C YBR053C YBR056W YBR139W YBR204C YCL052C YDR379C-A YGL053W YGL087C YGR019W YIL087C YJL155C YKL121W YLR356W YMR139W YMR181C YMR196W YOL082W YOL083W YOL096C YOR097C YOR155C YOR347C YPR172W
114	YER093C YKLWdelta1
115	YBR025C YDR225W YDR233C YDR433W YEL040W YERWdelta21 YGL008C YGR285C YHR026W YHR193C YJR105W YLR060W YMR123W YMR202W YOR270C YPL037C YPR074C
116	YGL258W YLRCsigma1 YMR018W YMR172C-A
117	YBR147W YBR285W YOR387C YPRWsigma3
118	CEN12 YLR173W YPL159C
119	YDR444W YER074W-A YER186C
120	YBL091C-A YCL021W-A YIL014C-A
121	YBL107W-A YDR366C
122	tL(GAG)G tQ(UUG)B tS(GCU)L
123	Q0120 YJL075C
124	RDN25-1 RDN37-1
125	TLC1 YNR043W
126	YDRCTy1-3 YGRCTy2-1 YMLWTy1-1 YORCTy2-1
127	YBR233W-A YFL034W YGR012W YGR015C YGR117C YIL001W YMR299C
128	YHR134W snR62
129	YJLCdelta3 YLRCdelta21 YMRWdelta19
130	YFL032W YLRCdelta16
131	YDRCsigma3 YGRWTy3-1 YHLCsigma1 YORWsigma3
132	tR(ACG)K tR(ACG)L
133	SCR1 YFR023W
134	YGR242W YKR035W-A
135	YDR320C-A YJR085C YKL138C-A YLR099W-A
136	YAL007C YDR086C YER003C YER007C-A YER087C-A YER087C-B YPL218W
137	YPR099C snR45
138	YLL003W snR14
139	YGR050C snR36
140	YAR050W YCR041W YKLWdelta7 YNRCdelta7
141	YBL054W YBR061C YBR155W YBR267W YCR047C YDR087C YDR339C YDR527W YER002W YER082C YER126C YER127W YGR030C YGR095C YGR158C YGR283C YHL011C YHL013C YHL039W YHR148W YIL127C YIR012W YJL069C YJR063W YMR239C YNL075W YNL119W YNL124W YNL162W-A YNL207W YNL256W YNR038W YNR046W YNR053C YOL144W YOR001W YOR056C YOR078W YOR145C YOR294W YPR144C
142	YBR005W YBR056W-A YDL234C YMR316W YOL016C YOR220W
143	YCLWdelta3 YDRWdelta20 YELCdelta4 YELWdelta2 YFLWdelta3 YFLWdelta4 YHLCdelta1 YLRCTy2-2 YMLCdelta2 YNRCdelta8
144	YCR028C-A snR75
145	YDL163W YJR135W-A YPL102C
146	YDR342C YDR343C YDR345C
147	tR(ACG)D tR(ACG)O
148	YJL052C-A YKL060C YKL152C YMR303C YOL086C
149	YAL061W YBL029C-A YBR132C YBR280C YDR085C YDR096W YDR231C YDR330W YER020W YFR049W YGL208W YGL248W YHR198C YIL077C YIL152W YLR312C YMR041C YOL048C YOL053W YOR228C
150	YHR053C YHR055C
151	YLR191W tT(UGU)P
152	YAL034W-A YCL001W-A YMR086C-A YPR095C
153	YBL062W tE(CUC)D
154	YBLWTy2-1 YDRWTy2-2
155	YLL018C-A YMR324C YOL160W
156	YLR155C YLR157C YLR158C YLR160C
157	YAL068C YAR020C YBL108C-A YBR301W YCR104W YDR542W YEL049W YFL020C YGL261C YGR294W YHL046C YIL011W YIL013C YIL176C YJL105W YJL223C YJR004C YJR151C YLL025W YLL064C YLR037C YLR461W YMR317W YMR325W YNR076W YOL161C YOR009W YOR011W YOR022C YOR034C YOR237W
158	YIL169C YOL155C
159	YBR255C-A YJL205C YNL259C
160	YAL060W YBL078C YBR001C YBR072W YBR126C YCL035C YCL040W YCL042W YDL124W YDR001C YDR070C YEL011W YER067W YER079W YER150W YFR017C YGL037C YGR008C YGR043C YHL021C YHR087W YJR008W YJR096W YKL026C YKR049C YLL039C YLR178C YLR258W YLR327C YML100W YMR105C YMR250W YNL305C YNR034W-A YOR120W YPR160W YPR184W
161	YDL071C YLR385C YML099W-A YMR094W YNL328C YOR072W
162	YER062C YJL107C YJL108C YOR161C
163	YBL071W-A YCL036W YGR079W YHR070W YLR073C YLR074C
164	YMRCTy1-3 YNL190W YPRCTy1-4
165	YHRWdelta7 YJLCdelta4
166	YBL077W YDL184C YDR417C YGL102C YJL188C YLL044W YLR062C YLR076C YLR339C YMR121C YNL303W YOR169C YOR253W YOR277C YPL142C YPL197C YPR044C
167	Q0045 Q0065 Q0070 YPL278C
168	YBR052C YBR149W YBR230C YBR269C YDL072C YDL130W-A YDR032C YHR104W YIL124W YJL066C YJL068C YKL142W YMR251W-A YMR297W YMR315W YNL015W YNL274C YOR285W YPL087W YPL154C
169	Q0110 YFR018C
170	YBR046C YDR272W YDR506C YHR097C YHR138C YHR171W YJL070C YJL163C YKL187C YKL188C YKR009C YKR076W YLR149C YMR251W YPL165C
171	YAL059W YHR072W-A YHR143W-A YIL064W YMR259C YOL092W
172	YER080W YER087W YGL143C YGR171C YML007C-A
173	YBL003C YBR031W YDL084W YDL192W YDR012W YEL027W YFL045C YGL030W YGL200C YGL225W YGR106C YHL015W YHR020W YIL078W YIL148W YJL138C YKL056C YLR229C YLR249W YLR293C YLR333C YLR344W YLR372W YNL030W YNL031C YNL209W YNL244C YNLCTy2-1 YPL143W
174	YBR024W YDL021W YFL042C YKR011C YMR262W YNL200C YOL086W-A
175	YER188W YGR144W YMR322C YOR391C YPL280W
176	YBR008C YCR107W YDL243C YDR453C YFL056C YFL057C YHR199C YIL167W YKL071W YLL060C YOL165C
177	YFR012W-A YJR078W YJR079W
178	YOL159C-A YPR200C
179	YDL244W YFL058W YJR156C YNL332W
180	YAL003W YBL027W YBL072C YBL087C YBL092W YBR048W YBR084C-A YBR121C YBR181C YBR189W YBR191W YCR031C YCR053W YDL061C YDL075W YDL081C YDL082W YDL083C YDL130W YDL136W YDL191W YDR023W YDR025W YDR037W YDR064W YDR382W YDR385W YDR418W YDR447C YDR450W YDR454C YDR471W YDR500C YEL054C YER043C YER056C-A YER074W YER102W YER117W YER131W YER165W YFL022C YFR031C-A YFR032C-A YGL031C YGL076C YGL103W YGL105W YGL123W…
181	Q0085 YPR038W
182	YCL026C-B YDR512C YDR533C YKR066C YNL134C YNL241C
183	YDR494W YDR511W YER053C-A YGR183C YHR051W YJR036C YJR048W YJR049C YLR038C YLR205C YML054C YMR256C YMR302C YNL173C
184	YAL044W-A YHR005C-A YMR003W
185	YHRCdelta10 YHRCdelta16
186	YGR180C YJL026W
187	YBR050C YER024W YER065C YGL188C YGR067C YJR095W YKR097W YLR174W YLR377C YNL117W YPR006C
188	YBL002W YBR009C YBR010W YDR224C
189	YDR530C YKL034W YKL146W YLR156W YLR159W YLR161W
190	YCL026C-A YCR102C YCR106W YDR132C YLR460C
191	Q0143 YAL005C YJL034W YLL024C YMR186W
192	YLR304C YNL037C YOR135C YOR136W
193	YBL113C YHL050C YHR219W YPL096C-A
194	YAR073W YHR216W
195	YDR380W YHR137W
196	YMR323W YOR393W YPL281C
197	Q0080 YLR162W
198	YDL238C YDL239C YHR132W-A YNL242W
199	YBR054W YBR085C-A YLL023C YNL160W
200	YER124C YHR143W YLR286C
201	YER042W YFR030W YJR010W YJR137C YKL001C YLR303W YPR167C
202	YAL044C YAR015W YDR019C YKR080W YLR058C YMR120C YMR189W YMR300C YNL220W YOR128C
203	YIL080W YIL082W YIL082W-A YNL279W
204	YGL006W YGR223C YKL064W YKL100C YKR067W YKR096W YLR001C YMR284W YNL159C YNL183C YOR054C
205	YBR012W-A YJR026W YJR027W YJR028W YJR029W YML040W YML045W YMR045C YMR051C
206	YBR214W YDL022W YDL023C YDR074W YDR516C YER053C YFR015C YFR053C YHR016C YJL141C YKL035W YMR261C YOR273C
207	YGR060W YGR175C YHR007C YHR042W YLR056W YML008C
208	YDL208W YDR429C YNRWsigma4
209	YBL045C YDL174C YDL181W YDR529C YEL024W YGL187C YGL191W YHR001W-A YJL166W YLR395C YML120C YMR002W YMR145C YNL052W YNL100W YOR065W YPR191W
210	YBR244W YDR353W YOR225W YOR226C
211	Q0115 YEL033W
212	YDR214W YLR216C YLR217W YNL007C YOR027W YPL240C
213	YDL248W YFL062W YGR295C YHL048W YIR044C YJR161C YML132W YNL336W
214	YAL036C YBL024W YBL028C YBL039C YBR034C YBR084W YBR142W YBR143C YBR154C YBR247C YCL059C YCR057C YDL031W YDL051W YDL060W YDL111C YDL148C YDL153C YDR083W YDR091C YDR101C YDR120C YDR161W YDR280W YDR321W YDR365C YDR398W YDR465C YEL026W YER006W YER025W YER036C YER110C YER156C YFR001W YGL029W YGL078C YGL099W YGL111W YGL120C YGR123C YGR128C YGR162W YGR173W YGR187C YGR200C YGR245C YGR280C YHR052W YHR065C…
215	YBL064C YDL204W YDR003W YDR358W YDR391C YDR513W YEL012W YFL014W YGR088W YGR149W YGR248W YIL107C YIL136W YIR039C YJL161W YJL164C YKL091C YKL150W YKL151C YLR251W YLR252W YLR270W YLR345W YML004C YML128C YMR090W YMR110C YMR169C YMR170C YNL194C YNL195C YOL052C-A YOL084W YOR052C YOR173W YOR374W YPL004C YPL196W YPL203W YPL230W
216	YLR214W YPR123C YPR124W
217	YBL049W YCR083W YGL121C YLR142W YMR107W YMR174C YMR175W YOR031W
218	YBR085W YDR044W YGR177C YIL066C YMR319C YOR058C
219	YDL112W YDR234W YGR090W YGR159C YKL191W YMR049C YOR341W YPL012W
220	YDR039C YDR040C YNL192W
221	YDR043C YGR161C YJL144W YNL077W YPR154W
222	YOR382W YOR383C
223	YGL258W-A YMR232W
224	YDL143W YDR212W YIL142W YJL008C YJL014W YJL111W YJR064W YML125C
225	YJR006W YKL134C YKL136W YKR003W YKR017C YMR064W
226	YFL012W-A YPL119C YPR193C
227	YMR304C-A YMR305C
228	YBL075C YBR006W YBR169C YCR061W YDL110C YDL159W-A YDR059C YDR171W YDR204W YDR258C YEL060C YER103W YGL180W YKL103C YLL026W
229	YFL026W YGL032C YIL015W YKL209C YLR452C YNL145W
230	YGR209C YHR008C YJR104C YLR109W YML028W YPL091W
231	YBR225W YCL051W YER066W YJR033C YKL171W YKR051W YLL001W YLR046C YLR266C YLR352W YLR362W YMR155W YMR253C
232	Q0075 YCR015C
233	YML070W YML131W YMR173W YMR173W-A YOL150C YOL151W
234	YCL014W YDR146C YGL021W YIL131C YIL158W YJL051W YJR092W YMR001C YPR119W
235	YDL229W YJR094W-A YLR287C-A YOL121C
236	YBL015W YFL030W YHL024W YIL155C YNL237W YOR215C YPR155C
237	YDL179W YKL185W YOR264W YPL158C
238	YCL001W-B YJL045W
239	YDL107W YDL115C YDR515W YIR024C YJL031C YJL032W YNL155W YPR107C
240	YCR013C YDR209C YKL153W YNL043C
241	YBR238C YLR413W YMR006C YMR215W YMR246W
242	YAL054C YCR010C YDL194W YER015W YER084W YGL177W YGR236C YIL057C YKL217W YLL020C YML042W YMR206W YNL009W YNL202W YNR002C YOR100C YPL147W YPL201C YPR001W YPR030W
243	YGL156W YHR140W YIR037W YIR038C
244	YDR018C YER162C YGR110W YIL045W YJL067W YJL103C YJL185C YLR070C YLR152C YML118W YMR135C YMR271C YOR186W YPL054W YPR061C YPR150W YPR151C
245	YGL051W YGL179C YGL229C YIR007W YOR223W
246	YEL070W YNR073C
247	YGL068W YJR101W YKR085C YMR286W YNL070W YOR045W YOR286W YPR133W-A
248	YER163C YGR130C YGR258C YJL057C YJR066W YOR121C
249	YER035W YIL099W YIL113W YMR291W YNR014W YPL003W YPL247C
250	YER048W-A YNL019C
251	YBR058C-A YBR162W-A YDL157C YLR065C
252	YEL065W YER145C YHL040C YMR058W
253	YDL190C YDR307W YFR042W YGL084C YGL151W YLR459W
254	YEL023C YGL007W YKR005C YKR018C YMR023C YMR254C YPL148C
255	YER011W YOR010C
256	YBL112C YFL066C
257	YDR525W-A YJR058C YML116W-A
258	YBL030C YBL099W YBR039W YDL004W YDL067C YDR298C YDR377W YJR077C YJR121W YKL016C YLR295C YML081C-A YNL055C
259	YDR133C YDR134C
260	YDR461W YJRWdelta17
261	YDR473C YGL024W YGL150C YGR075C YGR100W YKL006C-A YKR054C YKR055W YLL049W YLR238W YOR080W
262	YJL154C YLR132C YLR133W
263	YBL111C YEL075C YEL076C YER189W YFL064C YFL065C YHL049C YHR218W YLR462W YLR463C YLR464W YPR202W YPR203W
264	YBR158W YGL028C YKL164C YNL066W YNL327W YNR067C
265	Q0255 YDL057W
266	YGR080W YIL010W YKL007W YKL013C YKL193C YLR225C YMR197C
267	YJR045C YLR259C YOR020C
268	YGR151C YGR228W YNL153C YNL255C YOR051C YPL227C YPL235W YPL237W YPL238C YPL245W YPR060C
269	YDR034W-B YGL126W
270	YCL004W YKR103W YKR105C
271	YAL038W YBR196C YDR050C YFL039C YGL253W YGR240C YMR205C
272	YBR104W YDL152W YEL055C YJL033W YJL198W YJL200C YJR124C YML018C YMR125W YMR129W YOR188W YOR233W
273	YBL050W YBR290W YFR008W YLR025W YMR311C YOR036W
274	YDL222C YMR103C YOR134W
275	YAR075W YBL076C YBR106W YBR283C YDR341C YEL042W YER009W YER031C YER055C YER086W YGL148W YGR185C YHR064C YKL080W YLR432W YMR235C YMR307W YMR321C YNL010W YOR260W YOR323C YPL273W YPR033C YPR118W
276	YDR148C YDR178W YGR194C YGR250C YKL067W YKL085W YKL148C YLL041C YNR001C
277	YER069W YOL140W
278	YKL033W YLR410W YML096W YMR209C YMR211W YOR307C YOR320C YOR322C YPR097W
279	YCR046C YGR101W YIL157C YJL063C YJR113C YNR036C
280	YBR040W YCR089W YML047C YML047W-A YMR065W YMR198W YPL192C
281	YBR237W YBR255W YDR186C YDR369C YLR369W YNR005C
282	YDL245C YEL069C YNR072W
283	YCR011C YGR255C YKL129C YLR241W YMR152W YMR258C YMR304W YNL045W YOR227W
284	YGR296W YNL339C YPL283C
285	YBR079C YDR119W YDR172W YDR190C YDR245W YER049W YJL183W YJR016C YKL004W YKR059W YLR083C YLR291C YML022W YML106W YMR241W YMR243C YMR308C YMR312W YOL061W YOR021C YOR116C YOR168W YOR335C YPR016C YPR041W
286	YBR183W YEL039C YJL048C YJL100W YNL156C YNR019W
287	YBR256C YHR029C YOL118C YOL119C
288	YJL094C YMR020W YMR160W YOR035C YOR256C YPR185W
289	YCL027W YCL055W YJL170C YNL042W YNR044W
290	YKL027W YKR063C YKR083C YMR289W YOR143C
291	YKR033C YKR034W
292	YHL034C YKL117W YOL038W YOR157C
293	YAR071W YBR092C YBR093C YER072W YFL004W YHR215W YPL019C
294	YBR241C YCR076C YCR079W YER119C YIR036C YJR019C
295	YLR120C YLR350W YLR414C YOR219C
296	YDR435C YHL044W YIL036W YKR098C YNL265C YOR352W YPL152W
297	YDR055W YJL159W YKL163W
298	YLR285W YLR321C YML105C YMR010W
299	YCL022C YCL023C YCL024W
300	YDR491C YDR492W YGL055W
301	YJL156C YKL220C YKL222C
302	YHR050W YHR054C YHR056C
303	YBR144C YHR125W YOR024W YOR050C
304	YDL009C YDL010W
305	YCL018W YGL009C YKL120W
306	YDR502C YER091C
307	YBR173C YMR067C YOR059C
308	YAR068W YHR214W YHR214W-A YJR153W
309	YBL109W YLR262C-A
310	YGL184C YIR017C YKR069W YLR092W YNL276C YNL277W
311	YDL246C YJR159W
312	YHR030C YHR209W YKR091W YLR299W YOR208W
313	YBR156C YDL016C YDR509W YJL135W YLL033W YLL037W
314	YDL019C YHR161C YHR194W YLR177W
315	YOR302W YOR303W
316	YNL013C YNL014W
317	YKL043W YKL044W
318	YDL097C YDL126C YER012W YER021W YER094C YGL048C YGR135W YHR027C YJL001W YML092C YMR314W YOR117W YOR362C YPR103W YPR108W
319	YGL108C YNL039W YPL168W YPR045C
320	YAL069W YFL063W YLL065W YMR326C YNL337W YNR077C
321	YBL014C YDR020C YDR110W YDR198C YMR185W YNL023C YOL141W YOR006C YOR119C
322	YBR205W YDL040C YDR292C YEL001C YJL097W
323	YDR348C YDR466W YJR089W YKL022C YKL114C YKL116C YKR078W YMR013C YMR285C YNL181W
324	YEL013W YER125W YHL017W
325	YIL140W YOL007C YOL019W
326	YMR027W YMR061W
327	YAL032C YBR119W YCL032W YDL069C YER173W YGL164C YGR058W YGR104C YGR179C YIR001C YJL147C
328	YAL023C YDL095W YDR238C YHR098C YIL109C YPL094C
329	YJL009W YOR331C YPR126C YPR129W YPR130C
330	YBL035C YBR088C YDL003W YDL164C YDR507C YGR109C YIL026C YJL074C YKL113C YLR103C YLR183C YMR076C YMR078C YMR179W YMR199W YNL102W YOR074C YPL267W
331	YHR085W YHR169W YML113W YNL282W
332	YGR073C YGR074W
333	YGR251W YLR068W YMR269W YNR024W
334	YDR545W YIL177C
335	YDR089W YDR182W YLR144C YLR240W YMR119W
336	YJL219W YOL156W
337	YDL015C YER122C YFL037W YFR009W YGL238W YJL002C YLR208W YNL085W YNL189W YOR085W YPL145C YPL243W
338	YDL199C YJL089W YKL036C YKL093W YLR267W YMR031C YMR133W YOL047C YPL166W YPL186C YPR026W
339	YBL031W YEL053C YFR031C YKL019W YLR373C YPR105C
340	YBR165W YBR211C YDL076C YGR168C
341	YBR245C YDR325W YDR416W YER032W YER164W YGL086W YGL094C YIL149C YKR028W YLR086W YOL145C YOR216C YOR304W
342	YFR055W YFR056C
343	YDR078C YIL024C YLR102C YLR284C
344	YDR400W YJL073W YJL091C YKL073W YKL165C YNL049C
345	YER142C YER158C YGL010W YGL104C YGL250W YJL016W YOR137C YPR003C
346	YFR016C YGL018C YGR141W YJL102W YKR016W
347	YBL004W YKL014C YLR106C YLR384C
348	YDR163W YIR005W YJR012C YKL041W YLR298C YLR306W YLR456W YMR077C YMR097C YMR180C
349	YBR246W YGL067W YGL213C
350	YFR027W YKR041W YMR063W
351	YDR331W YLR088W YML019W YMR212C YMR221C YNL219C YOR067C YOR254C YPL050C
352	YDR347W YHL004W YHR024C YLR439W YOR187W
353	YDR205W YDR319C YDR329C YOL159C
354	YDR262W YDR313C YDR338C YGL003C YIL146C YKL050C
355	YDL236W YDR174W YML012W YMR149W
356	YCL030C YDR399W YER056C YGL234W YGR061C YLR359W
357	YDR386W YLR119W YLR408C YMR025W YNL214W YNL253W YOR193W YPL065W YPL071C
358	YDL037C YDL039C
359	YDL020C YDL180W YGR142W YNL011C YNR034W YOL032W YPR158W
360	YBR203W YBR298C YER054C YGR289C YIL101C YIR016W YMR081C YOR178C
361	YDL123W YFL049W YFR020W
362	YJR024C YLR447C YOR251C
363	YIL164C YIL165C
364	YCR048W YDL093W YDR518W YEL047C YER014W YOR321W
365	YBR212W YDR504C YDR505C YNL074C YNL125C YOR245C
366	YBR090C YFL021W YKR039W YNL142W
367	YCR090C YDR071C YJL179W YPL225W
368	YDR351W YGR003W YIL031W YIR002C YNL076W
369	YJR082C YJR086W YML121W YOR148C
370	YBR102C YDR320C YJL169W YLR182W YNL235C
371	YBR262C YBR282W YCR071C YIL098C YJL062W-A YJL180C YKL053C-A YLL009C YML009C YMR158W YMR225C YNL081C YNL185C YNL252C YNR037C YOR158W
372	YGR071C YLR272C YLR320W YML104C YPL155C
373	YJR050W YJR098C YKL075C YKL079W YKR004C YKR101W YLR396C YLR431C YMR137C YOR005C
374	YBL068W YCL011C YKL021C YNL291C
375	YJL096W YKL137W YKL138C YKL169C YKL170W YPL173W
376	YAL016W YBR234C YDL029W YDR129C YIL034C YJR065C YKL039W
377	YDR383C YGL042C YIL139C YNL089C
378	YBR081C YBR097W YCR092C YCR094W YHL007C YHL023C
379	YDR080W YLR360W YML005W YMR287C YOR070C YPL150W
380	Q0050 Q0055 Q0105 Q0140 Q0160 Q0275
381	YBL041W YBL058W YBR170C YCL057W YDL007W YDL147W YDR394W YER143W YFR003C YFR004W YFR050C YFR052W YGL011C YGR048W YGR132C YGR231C YGR253C YKL145W YOR259C YOR261C
382	YIR027C YIR028W YIR029W YNL033W
383	YBR101C YFL016C YNL006W
384	YGL097W YJR003C YJR032W YJR068W YKL110C YKL125W YLR143W YLR335W YML031W YMR080C YPR169W
385	YDR076W YFL024C YOL035C YOL037C
386	YDR179W-A YDR440W YDR526C YLR451W YOR242C YOR308C
387	YJL099W YKL025C YMR087W
388	YDR379W YGL005C YGR016W YGR053C YLR211C
389	YLR090W YLR253W YLR289W YLR382C YLR390W YMR024W YMR157C YOR266W
390	YBR118W YLR044C YLR134W YPR080W
391	YBR096W YFL048C YGR284C
392	YDR371W YJL203W YNL250W YNL260C YPL035C YPL045W
393	YGL116W YPL141C
394	YJR052W YLR189C YLR247C YMR119W-A YMR313C
395	YOR126C YPL099C YPL113C YPL114W
396	YBR146W YCR003W YDR116C YDR296W YDR337W YDR375C YEL050C YGR084C YGR220C YLR312W-A YML025C YMR267W YNL137C YNL177C YNL284C
397	YFL055W YGR154C YHR176W YIL046W YIL143C YOL164W
398	YAR009C YAR010C YCL019W YML039W YMR050C
399	YDL177C YJR135C YLR007W YLR323C YML015C
400	YIL094C YNR050C YOR222W
401	YIL092W YLR442C YNL201C YOL034W YOL078W YOR330C
402	YDR531W YER052C YER090W YKL211C
403	YJR147W YKL029C YKL030W
404	YJL025W YJR129C YKR044W
405	YGL128C YMR187C YMR265C YNL245C YPL162C
406	YEL046C YER073W YMR108W YOR108W YPR058W YPR145W
407	YBR252W YDR381W YER146W YFL017C YGL070C YJR069C
408	YIL008W YJR072C YML094W YOR281C
409	YJR107W YOR003W YOR380W
410	YLR212C YMR144W YPL241C YPL255W YPR120C
411	YNR057C YNR058W
412	YKR025W YML014W YMR138W YMR153W YOR236W YPL108W
413	YCR024C-A YDR033W YEL017C-A YHR162W
414	YKL176C YOR390W YPL279C
415	YBR162C YIL123W YKR013W YOR247W YOR248W YPL163C
416	YDR286C YDR332W YDR336W YOR244W YPL164C YPR179C
417	YCR012W YGR192C YHR174W
418	YDR069C YIL055C YKL023W YKL095W YKL168C YLR392C YMR140W
419	YDR327W YDR470C YER078C YGR219W
420	YBR058C YJL029C YNL257C YNL267W YNL272C
421	YDL131W YDL182W
422	YMR266W YNL087W
423	YDR335W YKL126W YKL210W YKL213C YMR237W YOR086C YOR124C
424	YNL149C YNL150W
425	YJR118C YLR036C YML036W
426	YKL154W YLR033W YLR039C YMR130W
427	YDR287W YDR475C YFL053W YFL054C
428	YHR166C YMR306C-A YOR392W YPL140C
429	YDR301W YDR303C YFR002W YNL118C YOL057W YPL195W
430	YGR006W YJL119C YJL120W YLR245C YOL067C
431	YDR254W YMR007W YMR052W YMR156C
432	YBR279W YDR068W YJR134C YKR035C YML062C YOR194C
433	YAL027W YBR194W YGL041C YGL057C
434	YJL213W YJR062C YLL006W YLR361C YMR029C YMR210W
435	YAL010C YBR259W YKR031C
436	YER037W YER038C
437	YDR218C YDR220C YDR250C
438	YGR138C YPR156C
439	YDL161W YDR229W YFL013C YGL073W YHL002W YNR006W
440	YDL172C YDL173W
441	YBR044C YNL127W YNL325C YOR296W YPR091C
442	YDR192C YFR040W YGL197W YIL137C YMR086W
443	YGR082W YMR203W YNL121C YNL131W YOR232W
444	YAL035W YJR014W YLR192C YML074C YOR198C YOR239W
445	YLR438C-A YNR071C
446	YDL175C YGR013W YHL038C YNL295W
447	YGR055W YHL036W YIL074C YJL060W
448	YJR090C YJR093C YKL015W YKL076C YMR100W YNL054W
449	YER104W YKR036C YKR037C YLR430W
450	YEL019C YML003W YOL024W YOR349W
451	YHR163W YHR183W YLR354C
452	YBR273C YDL142C YDR479C YER059W YFR024C-A YHR012W YHR017W YJL053W
453	YGL004C YOL134C
454	YGR083C YKL166C YLR357W YMR277W
455	YDL006W YJR136C YOR258W YOR319W
456	YDL178W YJL112W YLR239C YMR282C
457	YBL081W YBR239C YGL014W YPL184C
458	YCL045C YGR261C YHR108W YOR197W
459	YBR276C YDR081C YIL147C YJL197W
460	YDR206W YER114C YIL047C YIL090W YOL130W YOL142W YOR098C
461	YIR031C YLR053C
462	YGR191W YGR195W YGR198W YGR208W YGR216C
463	YJL150W YPR070W
464	YIL091C YOR337W YOR342C YOR359W YPL157W
465	YBR011C YER023W YER120W YPL048W
466	YJL212C YLL061W YLL062C
467	YLR213C YLR235C YPL077C
468	YBR037C YOR358W YPL097W YPL103C YPL104W
469	YGR282C YLR390W-A YOL030W
470	YDL201W YDR060W YFL034C-A YHR089C YHR196W YLR186W YLR197W
471	YER013W YJR138W YKL010C YKL215C YLR422W YLR425W YML049C YPR032W
472	YDR403W YNL012W YPR078C
473	YBR028C YCL063W YKL048C YKR008W YKR090W
474	YDR407C YMR109W YOR109W
475	YBR197C YKL055C YKR050W YPR085C
476	YCR036W YDR486C YKR014C YLR250W YLR370C YMR200W
477	YBR060C YBR198C YCR052W
478	YLR418C YML115C YOR087W YOR112W
479	YBR251W YDR316W YHR038W YOL023W
480	YDL228C YMR290W-A YOR371C
481	YGR010W YGR011W YJR122W YKL087C YML007W YPR067W
482	YER047C YGL131C YGL133W
483	YBR108W YBR284W YEL041W YMR068W
484	YGL192W YGL193C YGR022C YGR023W
485	YGL061C YLR145W YNL228W YOR195W
486	YDR175C YDR176W YDR448W
487	YDR211W YDR346C YDR395W YGL016W YJR031C YJR132W YKL057C YKL068W YKR082W YOL076W
488	YJR100C YJR102C YLR118C YNL051W
489	YER092W YER116C
490	YJL167W YLR100W YLR153C YML126C YMR208W YMR220W
491	YJR054W YKL173W YKL174C YLR020C YMR218C
492	YEL028W YHR139C-A YJL214W YJL216C
493	YBL094C YBL096C
494	YBR178W YCR101C YLR269C
495	YER093C-A YFL036W YNL073W YPR140W
496	YGL166W YIL007C YIL105C YMR316C-A YOR062C
497	YHR119W YLR383W YLR386W YOR038C
498	YOR311C YPR113W YPR114W
499	YKL203C YPR071W YPR117W YPR164W
500	YOR278W YOR280C YPR131C
501	YDL045C YDR503C YGL199C YLL058W YLR207W
502	YGR009C YJL106W YNL133C YOR275C
503	YCL047C YDL193W YER027C YNL193W YOR069W
504	YHL029C YIL130W YLR223C YNL068C YNL095C
505	YIL138C YJR087W YJR088C YLR166C YLR262C YOR238W
506	YAL011W YAL013W
507	YGR202C YGR206W YGR215W
508	YBR038W YLR190W YMR032W YOR025W
509	YDR350C YGR042W YGR046W YHR002W YJL149W YKL124W YMR034C YMR040W YPR025C
510	YDL133W YML041C YML053C
511	YDR219C YDR311W YDR458C YDR484W YDR485C YDR532C
512	YCR026C YGL167C YLR371W YLR403W YOR008C
513	YDL092W YDR396W YDR397C
514	YIL160C YPL109C
515	YDL146W YOL013C YPR079W
516	YHR157W YHR159W YIR040C
517	YAR060C YAR062W YHR213W YOR384W
518	YAR028W YBL106C YDR541C
519	YCL068C YHL018W YNR062C YOR156C
520	YBL005W YBL005W-A YBL100W-A YBL100W-B YCL020W
521	YDL127W YLR042C
522	YFL061W YNL335W YPL092W
523	YLR319C YLR433C YMR172W YNL206C YNL286W YPR135W
524	YDR544C YEL074W YNL338W
525	YAL045C YKL198C YLR010C
526	YAR023C YCR014C YDR421W YER139C YER179W YIL089W YOL099C YOR177C
527	YBR086C YGL054C YNR021W YOR355W
528	YDR279W YFL025C YHR079C YLL054C
529	YCR005C YPL265W YPR002W
530	YBR116C YBR117C YDL169C YDL223C YGR256W YHR096C YPL222W YPL223C
531	YGL243W YGL247W YHR003C
532	YJR055W YLR126C YLR242C YLR424W YNL249C
533	YBR082C YCL050C YNL064C YNL281W
534	YKL182W YNR016C YPL231W
535	YAL017W YBL101C YCR030C YDR122W YDR293C YDR490C YHR082C YJL020C YJL082W YJR059W YML057W YOL060C
536	YLR066W YLR104W YLR292C YML055W
537	YDL102W YLR072W
538	YBL009W YER118C YNL126W YOR073W
539	YIL168W YIR009W YIR015W YIR025W
540	YML027W YNL300W YPL256C
541	YGL233W YGR218W YHR073W YIL002C YNL041C YNL059C
542	YBR153W YDR372C YLR265C
543	YLR004C YLR019W YPL236C
544	YDR066C YJR099W YKL206C YKL208W
545	YBR159W YJR139C YLL014W YLR043C YLR301W
546	YJR051W YML079W YNL317W
547	YGR039W YGR212W YGR213C
548	YGR125W YNL297C YOR160W
549	YKL070W YLL056C
550	YJL193W YJL209W YLR274W YPL254W
551	YBL098W YLR231C
552	YEL005C YER175C YGL059W YKL218C
553	YBR029C YDR497C YGL077C
554	YDR195W YJR056C YKL139W YML107C YMR268C
555	YBR063C YGL163C
556	YBR253W YDL098C YFL046W YJR022W YOR189W YPR046W
557	YLR137W YLR317W
558	YCR043C YDR300C YKR026C YLR244C YNL292W
559	YKR100C YKR102W YLR402W YMR171C
560	YBR015C YBR017C
561	YDR002W YGL106W YHR039C-A YNL079C YOR332W
562	YOR202W YOR203W
563	YBL097W YMR031W-A YMR135W-A YPR076W YPR092W
564	YBR064W YBR114W
565	YBR120C YDR031W YDR041W YDR079W YER058W YER182W YKL167C YML030W YMR188C YMR193W
566	YGL195W YNL154C YOR326W
567	YCR097W YNR060W YOL095C
568	YOR030W YOR032C
569	YBR099C YDR151C
570	YBL066C YDR216W YMR280C
571	YDR108W YDR118W YDR137W YDR499W YDR520C
572	YER041W YHR035W YHR076W YHR114W YKR002W YLR204W
573	YLR135W YLR278C YMR036C YOR353C
574	YGR193C YGR196C YGR197C YGR199W YGR271W
575	YGR116W YJL039C YOR127W YPL242C YPR189W
576	YGL194C YGL222C
577	YKL090W YLR107W YPL052W
578	YBL060W YBR215W YBR217W YBR228W YBR270C YCR066W YDR082W YLR011W YML068W
579	YBL088C YLL015W YLR087C
580	YNL179C YNL180C
581	YFR026C YOL031C YOR288C
582	YCR054C YDR514C YLR215C
583	YDR138W YER123W YGR089W YHR155W YMR231W YOR076C YPR055W
584	YCL037C YPL212C
585	YBR122C YDR322C-A YHR059W YPL118W
586	YEL073C YGL259W YGR225W YJR038C
587	YGL209W YHR092C YHR094C
588	YIL062C YNL098C YNR035C
589	YKL105C YLR091W YLR368W YML099C YMR168C YPL216W YPR111W
590	YJL104W YJL124C YNR022C
591	YBR226C YLR169W YPL248C
592	YLR318W YOR364W
593	YCR001W YHR014W
594	YCL056C YKL189W
595	YCR093W YDR150W
596	YAR002W YBR288C YFR028C YGR119C YGR229C YIL021W YIL035C YIL118W YIL128W YMR005W YMR033W
597	YDL014W YJL121C YKR043C YNR017W YOL052C
598	YFR051C YGL026C
599	YNL063W YPL229W
600	YBR235W YMR273C YNR008W
601	YLL012W YMR015C YNL111C
602	YBR242W YCR087W YDR152W YHR081W
603	YGL080W YGL153W YGL154C
604	YBR133C YCR077C YCR084C
605	YDR393W YDR489W YEL014C YGL241W
606	YGR092W YLR049C
607	YDL078C YDR105C YHR028C
608	YHR077C YHR102W YHR103W YHR158C YHR182W YLR398C
609	YER152C YER154W
610	YFR043C YGL237C YLL029W
611	YGR054W YGR094W
612	YDL024C YDL183C YDL218W YGL045W YIL122W YMR030W
613	YDR049W YKL072W YLR021W YMR132C
614	YBR012W-B YHR214C-B
615	YDL156W YFL008W YIL159W YJL095W YLR032W YML061C YNL233W YOR144C
616	YDR230W YGR112W YMR104C YOR386W
617	YLL004W YOR115C YOR305W
618	YMR301C YNR015W YOL021C
619	YDL187C YER085C
620	YBL063W YDR295C YJL024C YLL032C
621	YDR099W YER136W YNL138W
622	YDR460W YHL009C YNL298W
623	YBR131W YGL144C YHR167W
624	YGL239C YNL296W
625	YGL226C-A YKL033W-A
626	YLR348C YLR349W
627	YGR210C YGR211W
628	YHL008C YHL010C YLR176C
629	YDL212W YDR483W YOR002W YOR099W
630	YAL041W YFL047W
631	YAR007C YDL101C YDL103C YNL082W YOL090W
632	YER026C YJR073C YJR074W
633	YBR087W YDR414C YER149C YIL016W
634	YNL217W YPR052C YPR053C
635	YBR127C YDL145C YDL185W YDR062W YDR158W YEL002C YGL022W YGL137W YGL202W YGL245W YGR124W YNL287W YOR209C
636	YKL115C YML112W YML114C
637	YDL035C YJR126C YNL101W YOR014W
638	YPR007C YPR015C
639	YBR274W YGR263C YNL326C YPR162C
640	YBL107C YBR167C YFR041C
641	YDR005C YHR004C YJL146W YLR093C
642	YFL031W YLR154W-C
643	YDL140C YGL173C
644	YJL225C YLL067C
645	YDR362C YGL176C
646	YGL100W YJL192C YLR268W YML001W YOR164C
647	YER060W YGR190C YGR265W
648	YER151C YGL201C YGL203C YGR056W
649	YJL081C YJR144W YLR429W YPL129W
650	YDR054C YER144C YJL165C
651	YAR064W YGL015C YKR073C YMR190C
652	YBL089W YGL088W YGR227W YPR147C
653	YIL115C YJL041W YJL076W YML010W
654	YCR105W YDR260C YIL171W
655	YBL059W YLR218C YML087C
656	YDL018C YDL237W YHR110W
657	YDR261C YNL320W
658	YGL001C YHR039C YHR072W
659	YER171W YGR004W YHR036W YML065W
660	YBR206W YGL020C
661	YDR420W YER132C YML072C YNL271C YNR031C
662	YCL007C YLR230W YLR404W YPR170C
663	YCR006C YCR099C YCR100C YDL233W YGR224W YHL042W YKL088W
664	YIR010W YLR455W YPR141C
665	YBR164C YBR166C YFL034C-B
666	YJL129C YJR030C
667	YCR044C YDR410C
668	YNR041C YNR042W
669	YIL174W YKL223W
670	YBR281C YPL009C
671	YBR137W YFL044C YGL047W YGR136W YGR137W
672	YDR290W YDR478W YHR156C
673	YDR464W YGR098C YGR140W YHR099W
674	YGR052W YGR243W
675	YHR210C YLR054C YMR017W
676	YFL028C YGR267C YIL116W YOR130C
677	YIL100W YPL016W
678	YHR179W YMR038C
679	YHR129C YLL021W YLL022C
680	YML095C YMR154C
681	YGL092W YNL088W YNL262W
682	YAL001C YAL056W YPL074W
683	YOR053W YPL018W
684	YCR025C YHL041W YLR393W
685	YAL015C YDR061W YGL219C
686	YDR468C YNL084C YPR072W YPR073C
687	YDL106C YDR004W YDR244W YEL062W
688	YBR184W YLR184W YLR376C
689	YJR103W YLR337C YOR042W
690	YGR182C YKL109W
691	YDR045C YDR139C
692	YHR212C YJL113W YJL160C YOR192C
693	YKL140W YKL207W YKL219W YMR022W
694	YAL043C YEL043W
695	YBR202W YEL032W YOR066W
696	YJL130C YKL216W YLR342W YLR420W
697	YDL168W YGL091C
698	YCL039W YJR149W YNR068C YNR069C
699	YNL208W YOR185C
700	YAL067C YBR213W YBR294W
701	YOL017W YOR114W YOR284W
702	YDR247W YDR277C YNL144C
703	YFR025C YGL223C YPL259C
704	YHR205W YHR206W
705	YDR524C YGL139W YOL137W YOR149C
706	YJL071W YJL072C
707	YLR374C YLR381W YMR176W YNL170W
708	YJL043W YPL187W
709	YIL027C YKR074W YMR074C
710	YDL108W YKR019C YLL007C
711	YBR289W YNL161W
712	YDR202C YPL060W YPL260W
713	YDR452W YDR456W YHR074W
714	YDR189W YJR076C YLR101C YNL152W
715	YER178W YFR044C YLR027C YNL071W
716	YDR173C YJR119C YLR031W
717	YJR140C YLR096W YLR098C
718	YDL225W YDR390C YER168C YFR013W YGL244W YLR314C
719	YJR131W YMR066W YMR167W
720	YER051W YGR259C
721	YNL261W YOR079C YOR241W
722	YDL068W YDR042C YDR285W
723	YCR086W YGL174W
724	YER172C YHR186C
725	YJL087C YMR288W YPR048W
726	YNL057W YNL058C
727	YDR017C YGL113W YML006C
728	YDR088C YDR289C YDR392W YOR075W
729	YJL206C YLR193C
730	YGL232W YGR001C YHR013C YMR091C YPL063W
731	YJR005W YOR037W
732	YLR187W YLR188W
733	YBR227C YDR034C YDR052C YGR150C
734	YDL198C YDR035W YHR018C YJR109C YOL058W
735	YDL141W YDL189W YDR147W
736	YIR008C YML021C YML023C
737	YGL096W YLR219W YMR136W
738	YPL039W YPL161C
739	YDR121W YIL004C YNL188W YOL149W YOR159C
740	YKR047W YML009C-A YPR087W
741	YDR294C YHR113W YOR018W
742	YLR040C YLR041W
743	YDR302W YGL257C YJR075W YKL212W YPL244C
744	YDR048C YNR056C YPL182C
745	YBR150C YDL113C YFL033C YOL081W
746	YDR181C YDR197W YDR415C
747	YDR363W-A YER030W
748	YBL036C YBR254C YDR257C YGL155W
749	YCR042C YDR334W YGR184C YGR270W
750	YAL019W YHR149C YHR154W
751	YHR173C YPL253C
752	YGL235W YLR234W YLR236C
753	YHR130C YLR417W
754	YDR162C YDR168W
755	YAL004W YNL106C
756	YGR155W YLR180W
757	YGL236C YHR091C YHR109W
758	YMR075C-A YPR168W
759	YJR001W YJR015W YKR088C
760	YDL043C YER180C YGR091W YLR275W YOR166C YOR334W YPL175W
761	YBL007C YBL047C YBR229C
762	YCL048W YDR402C YER106W YFL003C
763	YFL018C YFR047C YGR244C YIL125W YOR142W
764	YDR227W YLR071C
765	YGL124C YGR122W
766	YDR333C YDR428C YGL065C
767	YDR364C YMR223W
768	YAR029W YGL162W YOR012W
769	YCL002C YLR130C
770	YML066C YOR365C YPR068C
771	YDR519W YNL044W YOR103C
772	YIL111W YMR252C
773	YKL063C YLR200W YMR112C YNL147W
774	YCL038C YCL049C
775	YOL063C YOL065C
776	YGR020C YMR183C YNL016W YOR046C
777	YGL242C YGR167W YKL190W
778	YDL042C YDL074C YJL186W YLR084C YOR048C
779	YNL108C YNL109W
780	YFR010W YGL002W YKL065C
781	YDL247W YKL031W YNL205C
782	YKL077W YLL031C
783	YMR095C YMR096W
784	YBR272C YGL098W YPL107W YPR134W YPR178W
785	YMR048W YNL107W YNL304W
786	YER039C YIL042C
787	YGL064C YGR169C YIR021W
788	YIL085C YOR151C YOR165W YOR217W YPL036W
789	YBR188C YBR192W YBR236C YBR260C
790	YHR132C YHR135C
791	YCR067C YGR232W YMR092C
792	YDR270W YML075C YMR009W YMR070W YPR065W
793	YHR084W YML046W
794	YKL042W YLL002W YLR313C
795	YDR067C YGL159W
796	YJR141W YKL074C YPL051W YPL069C
797	YCR050C YFR035C
798	YKL197C YLR288C YMR147W
799	YGL062W YNL036W YPL135W
800	YDL154W YDR010C YDR104C YDR109C
801	YHR080C YHR202W YJL152W YJR106W YKR089C
802	YCL029C YEL061C YGR188C
803	YOR104W YOR105W
804	YKL012W YOR057W
805	YBR161W YHR022C
806	YER019C-A YIL043C YNL135C YPL234C YPR062W YPR063C
807	YHR172W YKL089W YPL153C
808	YCR082W YDR373W YOL133W
809	YCR088W YDR388W
810	YOL002C YOL101C
811	YBL056W YER133W YGL115W
812	YHR043C YHR181W
813	YCR095C YDL001W YDL002C YDL005C YOR174W
814	YBR089W YGR152C
815	YDR404C YGR063C YMR292W
816	YGR032W YMR158C-A
817	YDR422C YER034W YER040W YGL036W YGL190C YHL019C
818	YCL041C YIL156W
819	YLR315W YLR411W YMR122C
820	YFR005C YOR269W
821	YML103C YML109W
822	YJR021C YKL037W YPR066W
823	YDL096C YHR023W
824	YDL137W YER177W YPR165W
825	YEL020C YHL032C YPL134C
826	YDR284C YDR368W YIL088C YJR044C YOL129W
827	YBR138C YMR219W
828	YBR123C YMR044W YNL136W
829	YKL159C YNR010W
830	YBL105C YBR136W YBR140C
831	YLR064W YMR071C
832	YGR072W YKL049C YMR213W YMR227C
833	YKL098W YLL063C YLR116W
834	YDR155C YDR304C YOR122C YPR028W
835	YGL224C YNL129W
836	YDR427W YHR200W
837	YCL046W YPR197C
838	YDR248C YGR222W
839	YDL017W YGR002C YJL006C YMR240C YOR279C
840	YBR109C YBR111C YFL038C
841	YDL159W YDL203C YDR419W YGR170W YNL027W
842	YAR069C YCR085W YER187W
843	YDR281C YGR233C YML123C
844	YHL003C YIL039W YNL307C
845	YDR462W YJR125C YNL310C
846	YBR174C YGL075C YGR126W
847	YCR033W YDR208W YDR359C YER167W YKR021W YNL091W
848	YEL057C YGL146C YGR059W
849	YDR469W YEL003W YEL018W YER029C YHR060W YJL184W
850	YIL012W YJL007C YMR207C
851	YOL042W YOL044W
852	YGL152C YIL112W YNL215W
853	YGL060W YOR218C
854	YGR143W YIL017C
855	YJR057W YKL119C YPR056W YPR057W YPR139C
856	YCL044C YFR021W YIL108W YML013W YML029W
857	YDL134C YDL188C
858	YGR099W YHR061C
859	YBR216C YDL077C YDR107C
860	YKL086W YKR052C YNR074C
861	YGR086C YPR149W
862	YBL018C YJR112W YMR127C
863	YMR099C YNL026W
864	YNL048W YNR030W YOL062C
865	YDR028C YOR093C YPL022W
866	YER057C YKL160W
867	YGL211W YLR014C YLR018C YLR105C
868	YML076C YOR171C YOR172W
869	YAL062W YAR035W
870	YDL046W YDR276C
871	YLR163C YML091C YNL083W
872	YJL207C YLR419W
873	YDL028C YDL032W
874	YJL042W YJR127C
875	YKL141W YMR148W YPR098C
876	YBL079W YJR042W YLR305C
877	YCL016C YMR263W YMR294W YNR011C
878	YBR033W YGL134W
879	YCR081W YLR115W YMR192W
880	YPL183W-A YPR020W
881	YDL132W YGL013C YGL252C YHL030W YLR387C YMR004W YNL094W
882	YEL058W YKL046C YMR238W
883	YPL277C YPR093C
884	YNL264C YPL041C
885	YJR035W YKL020C YMR165C YMR201C YOL025W
886	YBR207W YFL041W YOL158C
887	YNL065W YOR283W YOR306C YOR360C
888	YLR067C YOR017W YOR205C
889	YPL199C YPL239W
890	YDR090C YJR152W
891	YEL004W YGR025W
892	YBR265W YDR232W YDR297W
893	YBR069C YOL020W YOR204W
894	YBR112C YDR145W YIR023W
895	YAL033W YJL011C YNL232W
896	YGL050W YHL014C YNL213C
897	YBR047W YLR346C
898	YPL101W YPL105C YPR019W
899	YJL092W YJL176C
900	YDL056W YDL058W YJL168C
901	YJL128C YJR040W YPL084W
902	YGL140C YIL151C YKR095W YLR310C YNL172W YOR290C
903	YDR093W YDR457W YER166W
904	YBR278W YCR020C YGR153W
905	YKL184W YLR389C
906	YLR201C YLR203C
907	YDR442W YJR146W
908	YBR074W YKL106W
909	YBR268W YJL143W YLR008C
910	YDR268W YDR376W YKR070W
911	YBR177C YDL086W
912	YBL057C YBR171W
913	YGL186C YOR184W
914	YJL158C YLR378C YPR183W
915	YPL078C YPL271W
916	YLR450W YOR175C
917	YBR231C YBR233W
918	YBR094W YDR438W
919	YML085C YML124C
920	YAR008W YHR153C YNL273W YPR175W
921	YKL149C YOL089C
922	YCL031C YCR035C YGL246C YLR412W YNL001W
923	YGL138C YHR184W
924	YDL059C YDR253C
925	YLR279W YLR280C
926	YFR007W YGR028W
927	YDL195W YIR006C
928	YIL067C YOR336W
929	YKR029C YLR260W
930	YML011C YMR026C YMR073C
931	YLR364W YNL191W
932	YDL219W YDL235C
933	YDL215C YMR191W
934	YFR038W YMR019W YNL311C
935	YML078W YPL098C
936	YNR026C YOL094C
937	YOL050C YOL100W
938	YDL241W YDR097C
939	YER111C YKL045W YKL108W YKL112W YKR077W
940	YLL040C YLR454W
941	YDR196C YDR357C
942	YJL221C YOL157C
943	YGL012W YNL263C
944	YAL042W YGR178C YPR088C
945	YDR113C YJL019W YNL309W
946	YOR040W YPR109W
947	YBR186W YLR322W
948	YDR487C YMR318C
949	YFL011W YGR269W YIR014W
950	YBL013W YCR068W YDL087C
951	YBL038W YDL045W-A YHR116W YKL195W
952	YBL029W YER045C
953	YBR110W YGL160W YPR081C
954	YBR201W YDR540C
955	YCL009C YLL018C
956	YKL131W YOR314W
957	YOR170W YPL194W
958	YDR523C YGL170C
959	YDR228C YDR235W YER022W YER157W YOR249C
960	YDL073W YDL231C YDR310C
961	YDL052C YDL064W
962	YHR117W YMR166C
963	YDL226C YEL022W
964	YGR114C YLR146C
965	YIL126W YML094C-A
966	YNL199C YOR118W
967	YGR113W YIL144W
968	YKR061W YLR121C
969	YKL069W YNL168C
970	YKL224C YKR053C
971	YDR240C YGR120C YLR210W YML064C
972	YBL086C YDL197C
973	YJR046W YMR161W
974	YBR292C YLL042C
975	YMR153C-A YMR306W YPL167C
976	YER107C YGL112C YPL169C
977	YAL042C-A YEL045C
978	YIL173W YJL222W
979	YDL220C YDR278C
980	YBR125C YBR129C
981	YER128W YMR283C
982	YLR438W YPL111W
983	YJR133W YMR150C
984	YBR022W YCL058C YMR245W
985	YGR207C YNL005C
986	YLR443W YML038C YMR088C
987	YBR007C YGL216W YMR047C
988	YOR131C YOR298C-A
989	YER101C YGR131W YGR133W
990	YNL176C YPL188W
991	YDL133C-A YHR049C-A
992	YJL101C YLL055W
993	YKL135C YKR001C
994	YLR347C YNL238W
995	YDL085W YGR146C
996	YBR275C YDL221W YOR379C
997	YGR018C YMR028W
998	YGR186W YGR276C
999	YNR045W YOL001W YOR090C
1000	YAL056C-A YER066C-A YML017W
1001	YDL047W YDL155W YER016W YKR038C
1002	YBR057C YBR095C YDL013W
1003	YGL198W YHL031C
1004	YBR077C YHR006W YNL116W
1005	YHR111W YML100W-A
1006	YHR107C YPR173C
1007	YDR084C YGR038W YIR022W
1008	YBR248C YHR063C
1009	YPL064C YPL096W YPL228W
1010	YJL187C YKL101W
1011	YEL052W YKL051W
1012	YGL069C YNL038W
1013	YMR204C YMR257C
1014	YBR221C YDL066W YEL009C
1015	YBR130C YDR117C YLR226W
1016	YOL070C YPR161C
1017	YBR151W YGL161C
1018	YDR194C YLR069C YMR089C
1019	YIL050W YMR056C
1020	YCL073C YHR150W
1021	YEL068C YNL021W
1022	YAL047C YBL046W YER109C
1023	YER184C YER185W
1024	YAL064W YDR217C
1025	YBR115C YDR127W
1026	YBL082C YBL083C
1027	YAL034C YOR023C
1028	YIL056W YJR115W
1029	YKR015C YLL005C
1030	YFR029W YPL055C
1031	YDL196W YPL219W
1032	YDL202W YLR026C
1033	YFL067W YFR022W
1034	YLR427W YNL218W
1035	YKL040C YKR071C
1036	YOL028C YOL029C
1037	YBL019W YDL200C
1038	YDR072C YGR033C
1039	YIL070C YML129C
1040	YNR040W YPL062W
1041	YIR018W YIR020C
1042	YNL239W YOR316C
1043	YLR181C YLR209C
1044	YCL067C YCR039C YCR096C YKL002W YMR255W YOR257W
1045	YBR103W YGL130W
1046	YMR182C YNR063W
1047	YDR535C YJL137C
1048	YDR283C YDR291W YDR326C YDR389W
1049	YJR018W YOR083W
1050	YBR073W YER001W
1051	YGL093W YGR274C YOR033C
1052	YGL025C YGR278W
1053	YFL013W-A YIL073C
1054	YDR103W YNL035C
1055	YHR075C YPL100W
1056	YBL008W YBR195C
1057	YIL084C YNR066C YPL205C
1058	YKL018W YNL316C YOR297C
1059	YLR297W YML117W
1060	YER076C YIL059C
1061	YDR177W YKL196C
1062	YDR153C YJL123C YKL028W
1063	YOL098C YOL103W
1064	YDR142C YHR101C YOL009C
1065	YLR052W YOR094W
1066	YBL052C YOL115W
1067	YBL034C YML059C
1068	YGR049W YMR134W
1069	YDL138W YDR463W
1070	YAR030C YER007W
1071	YAL030W YCL033C YIL065C
1072	YAL026C YAL029C
1073	YOR357C YPL213W
1074	YOR343C YPR122W
1075	YEL064C YJL181W
1076	YDR046C YDR047W
1077	YBR175W YBR176W
1078	YIL009C-A YPR148C
1079	YDR100W YLR202C
1080	YJL118W YLR138W
1081	YGR070W YPL006W
1082	YBL020W YBR220C
1083	YER004W YMR276W
1084	YGR102C YKL005C
1085	YGR044C YOR230W
1086	YER068W YGL214W
1087	YBR135W YGR078C
1088	YDR406W YJL005W
1089	YCR060W YDL008W
1090	YEL029C YOR213C
1091	YDR128W YDR239C
1092	YBR076W YNL269W
1093	YOR064C YOR147W YPR153W
1094	YGL119W YPL176C
1095	YGR172C YPL246C
1096	YOR246C YPL252C
1097	YKR084C YML069W
1098	YER099C YOL045W
1099	YML111W YPL083C
1100	YPL040C YPL125W
1101	YDR273W YOL131W
1102	YLR077W YLR078C YOR110W
1103	YER105C YMR247C
1104	YAL028W YBR066C YCR069W
1105	YKL032C YKL204W
1106	YJL204C YKL179C
1107	YDR141C YDR143C
1108	YCR002C YDR098C YGR037C
1109	YER096W YPR192W
1110	YBR179C YLR296W
1111	YGL017W YHR207C
1112	YKR062W YLR097C
1113	YBL103C YDR480W
1114	YAL066W YOR139C
1115	YCR027C YER140W YNL204C
1116	YMR164C YPR042C
1117	YGR164W YKL084W
1118	YHR127W YNL166C YOL006C
1119	YGL063W YMR244W
1120	YDR482C YKR040C
1121	YER018C YER019W
1122	YCR017C YDR170C YER155C
1123	YJL162C YML098W
1124	YDL088C YDL090C
1125	YHL006C YMR021C YPL002C YPL046C
1126	YJL079C YJL174W
1127	YOR372C YOR373W
1128	YML086C YOL049W
1129	YLR256W YOL106W
1130	YER161C YMR115W
1131	YKR087C YPR011C
1132	YOR102W YOR298W
1133	YGL228W YHR001W
1134	YPL030W YPL032C
1135	YIL033C YPL206C
1136	YBL021C YFL059W YFL060C YNL333W YNL334C
1137	YCL034W YGL181W YGR268C YIL154C
1138	YDR269C YLR047C
1139	YCR065W YGR014W
1140	YDR317W YER077C
1141	YER008C YIL005W
1142	YDR409W YLR035C
1143	YBL042C YBR021W
1144	YGR262C YHR187W
1145	YJR130C YNL294C
1146	YKL161C YPL088W
1147	YBR193C YHR067W
1148	YFR039C YOL113W
1149	YDR200C YGL110C YJL013C
1150	YDR265W YOL116W
1151	YDR266C YEL015W YLR085C YML071C
1152	YDR308C YMR228W
1153	YHR071W YIR034C
1154	YHR164C YPL180W
1155	YJR084W YOL066C
1156	YFL009W YPR024W
1157	YBR113W YDL094C
1158	YBR287W YLR248W YOR267C
1159	YPL181W YPL233W
1160	YGR096W YPL025C
1161	YHR151C YMR042W
1162	YOR008C-A YPR115W
1163	YHR201C YOR199W
1164	Q0060 YPR116W
1165	YKL052C YKR007W
1166	YER115C YLR358C
1167	YDR378C YFL005W
1168	YBR041W YBR042C
1169	YHR062C YNL072W
1170	YDR140W YGR163W
1171	YGL204C YPR021C
1172	YMR055C YMR059W YOL112W
1173	YPL034W YPL120W
1174	YGR241C YNL167C
1175	YIL153W YOR181W
1176	YGR292W YIL162W
1177	YJL090C YJL093C
1178	YDL026W YEL030W
1179	YDR159W YHR120W
1180	YER153C YNL034W
1181	YGR239C YNR064C
1182	YDR384C YGR260W YOL059W
1183	YJR017C YMR222C
1184	YER169W YGL178W
1185	YCL043C YFL010C
1186	YOR354C YPL172C
1187	YDR027C YEL025C
1188	YHR122W YIL003W
1189	YAL048C YAL051W
1190	YBL067C YCR028C
1191	YGR238C YLR436C
1192	YDR123C YHR058C
1193	YCR009C YDR251W
1194	YDR274C YER060W-A
1195	YBR004C YPR198W
1196	YJL114W YJL116C
1197	YPL053C YPR159W
1198	YJL173C YNL312W
1199	YDR477W YEL007W
1200	YIR004W YNL050C
1201	YOR061W YPL210C
1202	YBR049C YNL216W
1203	YDR164C YDR166C
1204	YDR534C YHL047C
1205	YOR388C YOR389W
1206	YGR068C YOR378W
1207	YMR083W YPR035W
1208	YGL114W YPL202C
1209	YBL055C YDR267C
1210	YCR075C YJL059W
1211	YGL210W YJL054W
1212	YNL236W YNL258C
1213	YKL186C YOR346W
1214	YLR316C YNR027W YOL102C YPR051W
1215	YIL063C YJL218W
1216	YJL140W YJR013W
1217	YLR330W YMR039C
1218	YDR179C YIL032C
1219	YBR295W YDR006C YMR320W
1220	YPR083W YPR196W
1221	YDR063W YDR510W
1222	YDR249C YDR344C
1223	YBL095W YKL038W
1224	YDR016C YML101C
1225	YGL157W YGL221C
1226	YHR123W YJL062W
1227	YBL033C YNL212W
1228	YBR036C YGR077C
1229	YJL084C YNR047W
1230	YLR195C YLR328W YPL178W
1231	YJR091C YMR275C
1232	YHR106W YHR112C
1233	YDR264C YDR354W
1234	YBR243C YDR472W
1235	YGL083W YKR045C
1236	YHL035C YLR136C
1237	YNR049C YPR040W
1238	YGL056C YOR370C
1239	YER044C YNL280C
1240	YLR343W YOL091W
1241	YML081W YNL221C
1242	YGR121C YPL057C
1243	YJL117W YML067C
1244	YDR352W YJL044C
1245	YJL157C YOR212W
1246	YNR032W YPL214C
1247	YKL104C YOR250C
1248	YBR190W YLR111W
1249	YBR222C YGL196W
1250	YER028C YIR019C
1251	YBR163W YNL158W
1252	YBL061C YBR023C
1253	YGL117W YMR062C
1254	YGR288W YOR041C
1255	YIR043C YPL272C
1256	YBL016W YBR083W YFL027C YHR005C
1257	YOR129C YPR022C
1258	YBR012C YDR014W
1259	YBL093C YBR257W
1260	YFL017W-A YPR094W
1261	YKR030W YKR068C
1262	YBR263W YLR172C
1263	YHR177W YIL060W
1264	YDR363W YDR439W
1265	YJL027C YML034W
1266	YFR034C YGL023C
1267	YER010C YIL014W
1268	YDR517W YER083C
1269	YHR078W YPL137C
1270	YKL083W YPL193W
1271	YGR234W YGR235C
1272	YGR230W YHR168W
1273	YDL125C YDL128W
1274	YGR047C YNL278W YNR048W
1275	YLR428C YNR075W
1276	YJL056C YLR446W
1277	YER071C YGL095C
1278	YBL040C YPL010W
1279	YHR090C YIL161W
1280	YGL145W YGR252W
1281	YOR013W YOR235W
1282	YMR162C YMR281W
1283	YNL198C YPL174C
1284	YBR080C YDR036C
1285	YGL141W YPL005W
1286	YLL038C YPR034W
1287	YLR232W YMR106C
1288	YJL151C YNL322C
1289	YGL040C YPL028W
1290	YNL090W YPL001W
1291	YMR298W YOL026C
1292	YER044C-A YPR064W
1293	YDL025C YOR132W
1294	YCR023C YJR094C
1295	YGL212W YGL240W
1296	YHR139C YLR326W
1297	YHR045W YHR190W
1298	YDR328C YPL013C
1299	YJL083W YPR013C
1300	YER100W YMR113W
1301	YNL321W YPL015C
1302	YLR277C YPL115C
1303	YGL058W YHL020C
1304	YOR039W YPR082C
1305	YCL065W YDL041W
1306	YDR443C YMR279C
1307	YDR210W YEL051W
1308	YLR380W YLR437C
1309	YDR367W YIL040W
1310	YNL196C YPL257W YPL275W
1311	YJL199C YKL066W
1312	YLR016C YNL086W
1313	YOR368W YPL007C
1314	YBR172C YLL036C
1315	YML130C YMR214W
1316	YBR002C YLR022C
1317	YAL064C-A YDR360W
1318	YER141W YOR317W
1319	YIL117C YLR332W
1320	YGL085W YPL042C
1321	YEL006W YJL004C
1322	YGR257C YNL330C
1323	YBL017C YGR097W
1324	YDR252W YOL003C
1325	YGL254W YGR247W
1326	YCR064C YFL015C
1327	YDR213W YDR445C
1328	YBR286W YGR279C
1329	YNL003C YPR176C
1330	YNL047C YOL072W
1331	YDR432W YGR204W
1332	YJR010C-A YMR035W
1333	YLR055C YPL049C
1334	YAL009W YOR363C
1335	YHR195W YPL224C
1336	YOR265W YOR367W
1337	YPL249C YPL270W
1338	YGR064W YIL114C
1339	YBL071C YER137C
1340	YIL135C YLR206W
1341	YGL142C YML016C
1342	YMR011W YOR047C
1343	YOL105C YOR291W
1344	YNL046W YPL149W
1345	YOR007C YPL106C
1346	YDR226W YOR375C
1347	YDL054C YER095W
1348	YDR508C YIL053W
1349	YKR065C YPR004C
1350	YGR017W YJL110C
1351	YLR141W YOR301W
1352	YHR032W YOL128C
1353	YDL158C YPL138C
1354	YKL011C YKL017C
1355	YAR053W YFL029C
1356	YNR039C YNR065C
1357	YLR254C YOR044W
1358	YBL069W YPR157W
1359	YGR174C YMR316C-B
1360	YBR014C YKL096W
1361	YDL118W YFR012W
1362	YOR123C YPR133C
1363	YBL051C YGL049C
1364	YNL123W YPR125W
1365	YGL256W YOL154W
1366	YDR051C YPR180W
1367	YLR059C YLR154C
1368	YNL290W YPR174C
1369	YDL160C YNL197C
1370	YNL148C YPL027W
1371	YLR170C YOR338W
1372	YML122C YOL046C
1373	YDL105W YOR325W
1374	YLL051C YOR071C
1375	YLR147C YLR426W
1376	YEL071W YJR148W
1377	YLR005W YPR084W
1378	YDR187C YEL037C
1379	YCL005W YPL076W
1380	YIR011C YKL059C
1381	YCR004C YPL059W
1382	YDR013W YLR263W
1383	YDR451C YNR009W
1384	YNL229C YOR196C
1385	YOR262W YPR017C
1386	YFR011C YLR168C
1387	YOR163W YPR188C
1388	YNL056W YPL133C
