# Supplementary material for: Archetypal transcriptional blocks underpin yeast gene regulation in response to changes in growth conditions
Source: Sci Rep. 2018 May 21;8:7949. doi: 10.1038/s41598-018-26170-5 (PMC5962585; doi:10.1038/s41598-018-26170-5)
Supplement: Supplementary file 3 — Dataset 2 [file 41598_2018_26170_MOESM3_ESM.zip › S2_File.txt]

#Supplementary Dataset for manuscript:
#Archetypal transcriptional blocks underpin yeast gene regulation in response to changes in growth conditions
#David Talavera, Christopher J Kershaw, Joseph L Costello, Lydia M Castelli, William Rowe, Paul FG Sims, Mark P Ashe, Chris M Grant, Graham D Pavitt, Simon J Hubbard 
#
#
YORF	18753408_E4_T1	18753408_E4_T2	18753408_E4_T3	18753408_E4_T4	18753408_E4_T5	11102521_E1_T1	11102521_E1_T2	11102521_E1_T3	11102521_E1_T4	11102521_E1_T5	11102521_E1_T6	11102521_E1_T7	11102521_E1_T8	11102521_E1_T9	11102521_E16_T1	11102521_E16_T2	11102521_E16_T3	11102521_E16_T4	11102521_E16_T5	11102521_E16_T6	11179418_E4_T1	11179418_E4_T2	11179418_E4_T3	11179418_E4_T4	11179418_E4_T5	11179418_E4_T6	14737171_E1_T1	14737171_E1_T2	14737171_E1_T3	14737171_E1_T4	14737171_E1_T5	14737171_E1_T6	14737171_E1_T7	14737171_E1_T8	14737171_E1_T9	14737171_E1_T10	14737171_E1_T11	14737171_E1_T12	11598186_E1_T1	11598186_E1_T2	11598186_E1_T3	11598186_E1_T4	11598186_E1_T5	11598186_E1_T6	11598186_E1_T7	11598186_E1_T8	11598186_E1_T9	11598186_E1_T10	11598186_E1_T11	11598186_E1_T12	11598186_E1_T13	11598186_E1_T14	11598186_E1_T15	11598186_E1_T16	11598186_E1_T17	11598186_E1_T18	11598186_E1_T19	11598186_E1_T20	11598186_E1_T21	11598186_E1_T22	11598186_E1_T23	11598186_E1_T24	11598186_E1_T25	11598186_E1_T26	11598186_E1_T27	11598186_E1_T28	11598186_E1_T29	11598186_E1_T30	11598186_E1_T31	11598186_E1_T32	11598186_E1_T33	11598186_E1_T34	11598186_E1_T35	11598186_E1_T36	11598186_E1_T37	11598186_E1_T38	11598186_E1_T39	11598186_E1_T40	11598186_E1_T41	11598186_E1_T42	11598186_E1_T43	11598186_E1_T44	11598186_E1_T45	11598186_E1_T46	11598186_E1_T47	11598186_E1_T48	11598186_E1_T49	11598186_E1_T50	11598186_E1_T51	11598186_E1_T52	17327914_E4_T1	17327914_E4_T2	17327914_E4_T3	17327914_E4_T4	17327914_E4_T5	17327914_E4_T6	17327914_E4_T7	17327914_E4_T8	17327914_E7_T1	17327914_E7_T2	17327914_E7_T3	17327914_E7_T4	17327914_E7_T5	17327914_E7_T6	17327914_E7_T7	17327914_E7_T8	19426543_E1_T1	19426543_E1_T2	19426543_E1_T3	19426543_E1_T4	19426543_E1_T5	19426543_E1_T6	18753408_E11_T1	18753408_E11_T2	18753408_E11_T3	18753408_E11_T4	17327914_E1_T1	17327914_E1_T2	17327914_E1_T3	17327914_E1_T4	17327914_E1_T5	17327914_E1_T6	17327914_E1_T7	17327914_E1_T8	11179418_E6_T1	11179418_E6_T2	11179418_E6_T3	11179418_E6_T4	11179418_E6_T5	11179418_E6_T6	11179418_E6_T7	11179418_E6_T8	18753408_E13_T1	18753408_E13_T2	18753408_E13_T3	18753408_E13_T4	11675494_E1_T1	11675494_E1_T2	11675494_E1_T3	11675494_E1_T4	11675494_E1_T5	11675494_E1_T6	11675494_E1_T7	11675494_E1_T8	11675494_E1_T9	11675494_E1_T10	11675494_E1_T11	11675494_E1_T12	16963631_E1_T1	16963631_E1_T2	16963631_E1_T3	16963631_E1_T4	16963631_E1_T5	16963631_E1_T6	16963631_E1_T7	16963631_E1_T8	16963631_E1_T9	16963631_E1_T10	16963631_E1_T11	16963631_E1_T12	16963631_E1_T13	16963631_E1_T14	16963631_E1_T15	16963631_E1_T16	16963631_E1_T17	16963631_E1_T18	16963631_E1_T19	16963631_E1_T20	16963631_E1_T21	16963631_E1_T22	16963631_E1_T23	16963631_E1_T24	17327914_E2_T1	17327914_E2_T2	17327914_E2_T3	17327914_E2_T4	17327914_E2_T5	17327914_E2_T6	17327914_E2_T7	17327914_E2_T8	12740579_E2_T1	12740579_E2_T2	12740579_E2_T3	12740579_E2_T4	12740579_E2_T5	12740579_E2_T6	12740579_E2_T7	12740579_E2_T8	12740579_E2_T9	12740579_E2_T10	17327492_E5_T1	17327492_E5_T2	17327492_E5_T3	17327492_E5_T4	17327492_E5_T5	17327492_E5_T6	17327492_E5_T7	17327492_E5_T8	17327492_E5_T9	17327492_E5_T10	17327492_E5_T11	17327492_E5_T12	17327492_E5_T13	17327492_E5_T14	17327492_E5_T15	11102521_E2_T1	11102521_E2_T2	11102521_E2_T3	11102521_E2_T4	11102521_E2_T5	11179418_E3_T1	11179418_E3_T2	11179418_E3_T3	11179418_E3_T4	11179418_E3_T5	11179418_E3_T6	11179418_E3_T7	16328372_E2_T1	16328372_E2_T2	16328372_E2_T3	16328372_E2_T4	16328372_E2_T5	16328372_E2_T6	16328372_E2_T7	16328372_E2_T8	16328372_E2_T9	16328372_E2_T10	16328372_E2_T11	16328372_E2_T12	16328372_E2_T13	16328372_E2_T14	16328372_E2_T15	16328372_E2_T16	18753408_E14_T1	18753408_E14_T2	18753408_E14_T3	18753408_E14_T4	18753408_E14_T5	18753408_E14_T6	18753408_E14_T7	18753408_E14_T8	17327914_E5_T1	17327914_E5_T2	17327914_E5_T3	17327914_E5_T4	17327914_E5_T5	17327914_E5_T6	17327914_E5_T7	19105839_E1_T1	19105839_E1_T2	19105839_E1_T3	19105839_E1_T4	19105839_E1_T5	19105839_E1_T6	19105839_E1_T7	19105839_E1_T8	19105839_E1_T9	19105839_E1_T10	19105839_E1_T11	19105839_E1_T12	19105839_E1_T13	19105839_E1_T14	19105839_E1_T15	19105839_E1_T16	19105839_E1_T17	19105839_E1_T18	19105839_E1_T19	19105839_E1_T20	19105839_E1_T21	19105839_E1_T22	19105839_E1_T23	19105839_E1_T24	19105839_E1_T25	19105839_E1_T26	19105839_E1_T27	19105839_E1_T28	19105839_E1_T29	19105839_E1_T30	19105839_E1_T31	19105839_E1_T32	19105839_E1_T33	19105839_E1_T34	19105839_E1_T35	19105839_E1_T36	19105839_E1_T37	19105839_E1_T38	19105839_E1_T39	19105839_E1_T40	19105839_E1_T41	19105839_E1_T42	19105839_E1_T43	19105839_E1_T44	19105839_E1_T45	19105839_E1_T46	19105839_E1_T47	19105839_E1_T48	19105839_E1_T49	19105839_E1_T50	19105839_E1_T51	19105839_E1_T52	19105839_E1_T53	19105839_E1_T54	19105839_E1_T55	19105839_E1_T56	19105839_E1_T57	19105839_E1_T58	19105839_E1_T59	19105839_E1_T60	19105839_E1_T61	19105839_E1_T62	19105839_E1_T63	19105839_E1_T64	19105839_E1_T65	19105839_E1_T66	19105839_E1_T67	19105839_E1_T68	19105839_E1_T69	19105839_E1_T70	19105839_E1_T71	19105839_E1_T72	19105839_E1_T73	19105839_E1_T74	19105839_E1_T75	19105839_E1_T76	19105839_E1_T77	19105839_E1_T78	19105839_E1_T79	19105839_E1_T80	19105839_E1_T81	19105839_E1_T82	19105839_E1_T83	19105839_E1_T84	19105839_E1_T85	19105839_E1_T86	19105839_E1_T87	19105839_E1_T88	19105839_E1_T89	19105839_E1_T90	19105839_E1_T91	19105839_E1_T92	19105839_E1_T93	19105839_E1_T94	19105839_E1_T95	19105839_E1_T96	19105839_E1_T97	19105839_E1_T98	19105839_E1_T99	19105839_E1_T100	19105839_E1_T101	19105839_E1_T102	19105839_E1_T103	19105839_E1_T104	19105839_E1_T105	19105839_E1_T106	19105839_E1_T107	19105839_E1_T108	19105839_E1_T109	19105839_E1_T110	19105839_E1_T111	19105839_E1_T112	19105839_E1_T113	19105839_E1_T114	19105839_E1_T115	19105839_E1_T116	19105839_E1_T117	19105839_E1_T118	19105839_E1_T119	19105839_E1_T120	19105839_E1_T121	19105839_E1_T122	19105839_E1_T123	19105839_E1_T124	19105839_E1_T125	19105839_E1_T126	19105839_E1_T127	19105839_E1_T128	19105839_E1_T129	19105839_E1_T130	19105839_E1_T131	19105839_E1_T132	19105839_E1_T133	19105839_E1_T134	19105839_E1_T135	19105839_E1_T136	19105839_E1_T137	19105839_E1_T138	19105839_E1_T139	19105839_E1_T140	19105839_E1_T141	19105839_E1_T142	19105839_E1_T143	19105839_E1_T144	19105839_E1_T145	19105839_E1_T146	19105839_E1_T147	19105839_E1_T148	19105839_E1_T149	19105839_E1_T150	19105839_E1_T151	19105839_E1_T152	19105839_E1_T153	19105839_E1_T154	19105839_E1_T155	19105839_E1_T156	19105839_E1_T157	19105839_E1_T158	19105839_E1_T159	19105839_E1_T160	19105839_E1_T161	19105839_E1_T162	19105839_E1_T163	19105839_E1_T164	19105839_E1_T165	19105839_E1_T166	19105839_E1_T167	19105839_E1_T168	19105839_E1_T169	19105839_E1_T170	19105839_E1_T171	19105839_E1_T172	19105839_E1_T173	19105839_E1_T174	19105839_E1_T175	19105839_E1_T176	19105839_E1_T177	19105839_E1_T178	19105839_E1_T179	19105839_E1_T180	19105839_E1_T181	19105839_E1_T182	19105839_E1_T183	19105839_E1_T184	19105839_E1_T185	19105839_E1_T186	19105839_E1_T187	19105839_E1_T188	19105839_E1_T189	19105839_E1_T190	19105839_E1_T191	19105839_E1_T192	19105839_E1_T193	19105839_E1_T194	19105839_E1_T195	19105839_E1_T196	19105839_E1_T197	19105839_E1_T198	19105839_E1_T199	19105839_E1_T200	19105839_E1_T201	19105839_E1_T202	19105839_E1_T203	19105839_E1_T204	19105839_E1_T205	19105839_E1_T206	19105839_E1_T207	19105839_E1_T208	19105839_E1_T209	19105839_E1_T210	19105839_E1_T211	19105839_E1_T212	19105839_E1_T213	19105839_E1_T214	19105839_E1_T215	19105839_E1_T216	19105839_E1_T217	19105839_E1_T218	19105839_E1_T219	19105839_E1_T220	19105839_E1_T221	19105839_E1_T222	19105839_E1_T223	19105839_E1_T224	19105839_E1_T225	19105839_E1_T226	19105839_E1_T227	12740579_E1_T1	12740579_E1_T2	12740579_E1_T3	12740579_E1_T4	12740579_E1_T5	12740579_E1_T6	12740579_E1_T7	12740579_E1_T8	12740579_E1_T9	12740579_E1_T10	18931682_E1_T1	18931682_E1_T2	18931682_E1_T3	18931682_E1_T4	18931682_E1_T5	18931682_E1_T6	18931682_E1_T7	18931682_E1_T8	18931682_E1_T9	18931682_E1_T10	18931682_E1_T11	18931682_E1_T12	18931682_E1_T13	18931682_E1_T14	18931682_E1_T15	18931682_E1_T16	18931682_E1_T17	18931682_E1_T18	18931682_E1_T19	18931682_E1_T20	18931682_E1_T21	18931682_E1_T22	18931682_E1_T23	18931682_E1_T24	18931682_E1_T25	18931682_E1_T26	18931682_E1_T27	18931682_E1_T28	18931682_E1_T29	18931682_E1_T30	18931682_E1_T31	18931682_E1_T32	18931682_E1_T33	18931682_E1_T34	18931682_E1_T35	18931682_E1_T36	18931682_E1_T37	18931682_E1_T38	18931682_E1_T39	18931682_E1_T40	18931682_E1_T41	18931682_E1_T42	18931682_E1_T43	18931682_E1_T44	18931682_E1_T45	18931682_E1_T46	18931682_E1_T47	18931682_E1_T48	18931682_E1_T49	18931682_E1_T50	18931682_E1_T51	18931682_E1_T52	18931682_E1_T53	18931682_E1_T54	18931682_E1_T55	18931682_E1_T56	18931682_E1_T57	18931682_E1_T58	18931682_E1_T59	18931682_E1_T60	18931682_E1_T61	18931682_E1_T62	18931682_E1_T63	18931682_E1_T64	18931682_E1_T65	18931682_E1_T66	18931682_E1_T67	18931682_E1_T68	18931682_E1_T69	18931682_E1_T70	18931682_E1_T71	18931682_E1_T72	18931682_E1_T73	18931682_E1_T74	18931682_E1_T75	18931682_E1_T76	18931682_E1_T77	18931682_E1_T78	18931682_E1_T79	18931682_E1_T80	18931682_E1_T81	18931682_E1_T82	18931682_E1_T83	18931682_E1_T84	18931682_E1_T85	15371544_E1_T1	15371544_E1_T2	15371544_E1_T3	15371544_E1_T4	15371544_E1_T5	15371544_E1_T6	15371544_E1_T7	15371544_E1_T8	15371544_E1_T9	15371544_E1_T10	15371544_E1_T11	15371544_E1_T12	15371544_E1_T13	15371544_E1_T14	15371544_E1_T15	15371544_E1_T16	15371544_E1_T17	15371544_E1_T18	15371544_E1_T19	15371544_E1_T20	15371544_E1_T21	15371544_E1_T22	15371544_E1_T23	15371544_E1_T24	15371544_E1_T25	15371544_E1_T26	15371544_E1_T27	15371544_E1_T28	15371544_E1_T29	15371544_E1_T30	15371544_E1_T31	15371544_E1_T32	15371544_E1_T33	15371544_E1_T34	15371544_E1_T35	15371544_E1_T36	15371544_E1_T37	15371544_E1_T38	15371544_E1_T39	15371544_E1_T40	15371544_E1_T41	15371544_E1_T42	15371544_E1_T43	15371544_E1_T44	15371544_E1_T45	15371544_E1_T46	15371544_E1_T47	15371544_E1_T48	15371544_E1_T49	15371544_E1_T50	15371544_E1_T51	15371544_E1_T52	15371544_E1_T53	15371544_E1_T54	15371544_E1_T55	15371544_E1_T56	15371544_E1_T57	15371544_E1_T58	15371544_E1_T59	15371544_E1_T60	15371544_E1_T61	15371544_E1_T62	15371544_E1_T63	15371544_E1_T64	15371544_E1_T65	15371544_E1_T66	15371544_E1_T67	15371544_E1_T68	15371544_E1_T69	15371544_E1_T70	11179418_E1_T1	11179418_E1_T2	11179418_E1_T3	11179418_E1_T4	11179418_E1_T5	11179418_E1_T6	11179418_E1_T7	17327492_E1_T1	17327492_E1_T2	17327492_E1_T3	17327492_E1_T4	17327492_E1_T5	17327492_E1_T6	17327492_E2_T1	17327492_E2_T2	17327492_E2_T3	17327492_E2_T4	17327492_E2_T5	17327492_E2_T6	17327914_E6_T1	17327914_E6_T2	17327914_E6_T3	17327914_E6_T4	17327914_E6_T5	17327914_E6_T6	17327914_E6_T7	17327914_E6_T8	17327914_E6_T9	17327914_E6_T10	11504737_E1_T1	11504737_E1_T2	11504737_E1_T3	11504737_E1_T4	22333915_E1_T1	22333915_E1_T2	22333915_E1_T3	22333915_E1_T4	22333915_E1_T5	22333915_E1_T6	22333915_E1_T7	22333915_E1_T8	22333915_E1_T9	22333915_E1_T10	22333915_E1_T11	22333915_E1_T12	22333915_E1_T13	22333915_E1_T14	22333915_E1_T15	22333915_E1_T16	22333915_E1_T17	22333915_E1_T18	22333915_E1_T19	22333915_E1_T20	22333915_E1_T21	22333915_E1_T22	22333915_E1_T23	22333915_E1_T24	22333915_E1_T25	22333915_E1_T26	22333915_E1_T27	22333915_E1_T28	22333915_E1_T29	22333915_E1_T30	22333915_E1_T31	22333915_E1_T32	22333915_E1_T33	22333915_E1_T34	22333915_E1_T35	22333915_E1_T36	22333915_E1_T37	22333915_E1_T38	22333915_E1_T39	22333915_E1_T40	22333915_E1_T41	22333915_E1_T42	22333915_E1_T43	22333915_E1_T44	22333915_E1_T45	22333915_E1_T46	22333915_E1_T47	22333915_E1_T48	22333915_E1_T49	22333915_E1_T50	22333915_E1_T51	22333915_E1_T52	22333915_E1_T53	22333915_E1_T54	22333915_E1_T55	22333915_E1_T56	22333915_E1_T57	22333915_E1_T58	22333915_E1_T59	22333915_E1_T60	22333915_E1_T61	18753408_E12_T1	18753408_E12_T2	18753408_E12_T3	18753408_E12_T4	11179418_E5_T1	11179418_E5_T2	11179418_E5_T3	11179418_E5_T4	11179418_E5_T5	11179418_E5_T6	11179418_E5_T7	11179418_E5_T8	11179418_E5_T9	11179418_E5_T10	11179418_E5_T11	11102521_E7_T1	11102521_E7_T2	11102521_E7_T3	11102521_E7_T4	11102521_E7_T5	11102521_E7_T6	11102521_E7_T7	11102521_E7_T8	21749328_E1_T1	21749328_E1_T2	21749328_E1_T3	21749328_E1_T4	21749328_E1_T5	21749328_E1_T6	21749328_E1_T7	21749328_E1_T8	21749328_E1_T9	21749328_E1_T10	21749328_E1_T11	21749328_E1_T12	21749328_E1_T13	21749328_E1_T14	21749328_E1_T15	21749328_E1_T16	17551510_E1_T1	17551510_E1_T2	17551510_E1_T3	17551510_E1_T4	17551510_E1_T5	17551510_E1_T6	17551510_E1_T7	17551510_E1_T8	17551510_E1_T9	17551510_E1_T10	17551510_E1_T11	17551510_E1_T12	17551510_E1_T13	17551510_E1_T14	17551510_E1_T15	17551510_E1_T16	17551510_E1_T17	17551510_E1_T18	17551510_E1_T19	17551510_E1_T20	11169101_E1_T1	11169101_E1_T2	11169101_E1_T3	11169101_E1_T4	11169101_E1_T5	11169101_E1_T6	11169101_E1_T7	11169101_E1_T8	11169101_E1_T9	11169101_E1_T10	11169101_E1_T11	11169101_E1_T12	11169101_E1_T13	11169101_E1_T14	11169101_E1_T15	18708563_E1_T1	18708563_E1_T2	18708563_E1_T3	18708563_E1_T4	18708563_E1_T5	16209719_E1_T1	16209719_E1_T2	16209719_E1_T3	16209719_E1_T4	16209719_E1_T5	16209719_E1_T6	16209719_E1_T7	16209719_E1_T8	16209719_E1_T9	16209719_E1_T10	16209719_E1_T11	16209719_E1_T12	11102521_E4_T1	11102521_E4_T2	11102521_E4_T3	11102521_E4_T4	11102521_E4_T5	11102521_E3_T1	11102521_E3_T2	11102521_E3_T3	11102521_E3_T4	11102521_E3_T5	11102521_E3_T6	11102521_E3_T7	11102521_E3_T8	18753408_E7_T1	18753408_E7_T2	18753408_E7_T3	18753408_E7_T4	18753408_E7_T5	18212068_E1_T1	18212068_E1_T2	18212068_E1_T3	18212068_E1_T4	18212068_E1_T5	18212068_E1_T6	18212068_E1_T7	18212068_E1_T8	18212068_E1_T9	18212068_E1_T10	18212068_E1_T11	18212068_E1_T12	18212068_E1_T13	18212068_E1_T14	18212068_E1_T15	18212068_E1_T16	18212068_E1_T17	18212068_E1_T18	18212068_E1_T19	16963631_E2_T1	16963631_E2_T2	16963631_E2_T3	16963631_E2_T4	16963631_E2_T5	16963631_E2_T6	16963631_E2_T7	16963631_E2_T8	16963631_E2_T9	16963631_E2_T10	16963631_E2_T11	16963631_E2_T12	16963631_E2_T13	16963631_E2_T14	16963631_E2_T15	16963631_E2_T16	16963631_E2_T17	16963631_E2_T18	16963631_E2_T19	16963631_E2_T20	16963631_E2_T21	16963631_E2_T22	16963631_E2_T23	16963631_E2_T24	18708563_E2_T1	18708563_E2_T2	18708563_E2_T3	18708563_E2_T4	18708563_E2_T5	16328372_E1_T1	16328372_E1_T2	16328372_E1_T3	16328372_E1_T4	16328372_E1_T5	16328372_E1_T6	16328372_E1_T7	16328372_E1_T8	16328372_E1_T9	16328372_E1_T10	16328372_E1_T11	16328372_E1_T12	16328372_E1_T13	16328372_E1_T14	16328372_E1_T15	16328372_E1_T16	16328372_E1_T17	16328372_E1_T18	16328372_E1_T19	16328372_E1_T20	16328372_E1_T21	16328372_E1_T22	16328372_E1_T23	16328372_E1_T24	18753408_E6_T1	18753408_E6_T2	18753408_E6_T3	18753408_E6_T4	18753408_E6_T5	12875747_E1_T1	12875747_E1_T2	12875747_E1_T3	12875747_E1_T4	12875747_E1_T5	12875747_E1_T6	12875747_E1_T7	12875747_E1_T8	11102521_E17_T1	11102521_E17_T2	11102521_E17_T3	11102521_E17_T4	11102521_E17_T5	14722110_E1_T1	14722110_E1_T2	14722110_E1_T3	14722110_E1_T4	14722110_E1_T5	14722110_E1_T6	14722110_E1_T7	14722110_E1_T8	14722110_E1_T9	17327492_E3_T1	17327492_E3_T2	17327492_E3_T3	17327492_E3_T4	17327492_E3_T5	17327492_E3_T6	17327492_E3_T7	17327492_E3_T8	17327492_E3_T9	17327492_E3_T10	17327492_E3_T11	17327492_E3_T12	17560372_E2_T1	17560372_E2_T2	17560372_E2_T3	17560372_E2_T4	17560372_E2_T5	11102521_E8_T1	11102521_E8_T2	11102521_E8_T3	11102521_E8_T4	11102521_E8_T5	11102521_E8_T6	11102521_E8_T7	14555471_E1_T1	14555471_E1_T2	14555471_E1_T3	14555471_E1_T4	14555471_E1_T5	14555471_E1_T6	14555471_E1_T7	14555471_E1_T8	14555471_E1_T9	14555471_E1_T10	14555471_E1_T11	11102521_E5_T1	11102521_E5_T2	11102521_E5_T3	11102521_E5_T4	11102521_E5_T5	11102521_E5_T6	18753408_E3_T1	18753408_E3_T2	18753408_E3_T3	18753408_E3_T4	18753408_E3_T5	18753408_E9_T1	18753408_E9_T2	18753408_E9_T3	18753408_E9_T4	18753408_E9_T5	18753408_E9_T6	18753408_E9_T7	18753408_E9_T8	18753408_E1_T1	18753408_E1_T2	18753408_E1_T3	18753408_E1_T4	18753408_E1_T5	18753408_E1_T6	10847680_E1_T1	10847680_E1_T2	10847680_E1_T3	10847680_E1_T4	10847680_E1_T5	10847680_E1_T6	10847680_E1_T7	10847680_E1_T8	10847680_E1_T9	10847680_E1_T10	14595107_E1_T1	14595107_E1_T2	14595107_E1_T3	14595107_E1_T4	14595107_E1_T5	14595107_E1_T6	14595107_E1_T7	14595107_E1_T8	14595107_E1_T9	14595107_E1_T10	14595107_E1_T11	14595107_E1_T12	14595107_E1_T13	14595107_E1_T14	14595107_E1_T15	14595107_E1_T16	14595107_E1_T17	14595107_E1_T18	14595107_E1_T19	14595107_E1_T20	14595107_E1_T21	14595107_E1_T22	14595107_E1_T23	14595107_E1_T24	14595107_E1_T25	14595107_E1_T26	14595107_E1_T27	14595107_E1_T28	14595107_E1_T29	14595107_E1_T30	14595107_E1_T31	14595107_E1_T32	14595107_E1_T33	14595107_E1_T34	14595107_E1_T35	14595107_E1_T36	14595107_E1_T37	14595107_E1_T38	14595107_E1_T39	14595107_E1_T40	14595107_E1_T41	14595107_E1_T42	14595107_E1_T43	14595107_E1_T44	14595107_E1_T45	14595107_E1_T46	14595107_E1_T47	14595107_E1_T48	14595107_E1_T49	14595107_E1_T50	14595107_E1_T51	14595107_E1_T52	14595107_E1_T53	14595107_E1_T54	14595107_E1_T55	14595107_E1_T56	14595107_E1_T57	14595107_E1_T58	14595107_E1_T59	14595107_E1_T60	14595107_E1_T61	14595107_E1_T62	14595107_E1_T63	14595107_E1_T64	14595107_E1_T65	14595107_E1_T66	14595107_E1_T67	14595107_E1_T68	14595107_E1_T69	14595107_E1_T70	14595107_E1_T71	14595107_E1_T72	14595107_E1_T73	14595107_E1_T74	14595107_E1_T75	14595107_E1_T76	14595107_E1_T77	14595107_E1_T78	14595107_E1_T79	14595107_E1_T80	14595107_E1_T81	14595107_E1_T82	14595107_E1_T83	14595107_E1_T84	14595107_E1_T85	14595107_E1_T86	14595107_E1_T87	14595107_E1_T88	14595107_E1_T89	14595107_E1_T90	14595107_E1_T91	14595107_E1_T92	14595107_E1_T93	14595107_E1_T94	14595107_E1_T95	14595107_E1_T96	14595107_E1_T97	14595107_E1_T98	14595107_E1_T99	14595107_E1_T100	14595107_E1_T101	14595107_E1_T102	14595107_E1_T103	14595107_E1_T104	14595107_E1_T105	14595107_E1_T106	14595107_E1_T107	14595107_E1_T108	14595107_E1_T109	14595107_E1_T110	14595107_E1_T111	14595107_E1_T112	14595107_E1_T113	14595107_E1_T114	14595107_E1_T115	14595107_E1_T116	14595107_E1_T117	14595107_E1_T118	14595107_E1_T119	14595107_E1_T120	14595107_E1_T121	14595107_E1_T122	14595107_E1_T123	14595107_E1_T124	14595107_E1_T125	14595107_E1_T126	14595107_E1_T127	14595107_E1_T128	14595107_E1_T129	14595107_E1_T130	14595107_E1_T131	14595107_E1_T132	14595107_E1_T133	15878181_E1_T1	15878181_E1_T2	15878181_E1_T3	15878181_E1_T4	15878181_E1_T5	15878181_E1_T6	15878181_E1_T7	15878181_E1_T8	15878181_E1_T9	15878181_E1_T10	15878181_E1_T11	15878181_E1_T12	15878181_E1_T13	15878181_E1_T14	15878181_E1_T15	15878181_E1_T16	15878181_E1_T17	15878181_E1_T18	15878181_E1_T19	15878181_E1_T20	15878181_E1_T21	15878181_E1_T22	15878181_E1_T23	15878181_E1_T24	11179418_E2_T1	11179418_E2_T2	11179418_E2_T3	11179418_E2_T4	11179418_E2_T5	11179418_E2_T6	11102521_E11_T1	11102521_E11_T2	11102521_E11_T3	11102521_E11_T4	11102521_E14_T1	11102521_E14_T2	11102521_E14_T3	11102521_E14_T4	11102521_E14_T5	11102521_E14_T6	22802626_E1_T1	22802626_E1_T2	22802626_E1_T3	22802626_E1_T4	22802626_E1_T5	22802626_E1_T6	22802626_E1_T7	22802626_E1_T8	18753408_E2_T1	18753408_E2_T2	18753408_E2_T3	18753408_E2_T4	18753408_E2_T5	18753408_E5_T1	18753408_E5_T2	18753408_E5_T3	18753408_E5_T4	18753408_E5_T5	18753408_E8_T1	18753408_E8_T2	18753408_E8_T3	18753408_E8_T4	18753408_E8_T5	11102521_E6_T1	11102521_E6_T2	11102521_E6_T3	11102521_E6_T4	11102521_E6_T5	11102521_E6_T6	11102521_E6_T7	11102521_E6_T8	17327492_E4_T1	17327492_E4_T2	17327492_E4_T3	17327492_E4_T4	17327492_E4_T5	17327492_E4_T6	17327914_E3_T1	17327914_E3_T2	17327914_E3_T3	17327914_E3_T4	17327914_E3_T5	17327914_E3_T6	17327914_E3_T7	17327914_E3_T8	18753408_E10_T1	18753408_E10_T2	18753408_E10_T3	18753408_E10_T4	18753408_E10_T5	18753408_E10_T6	18753408_E10_T7	18753408_E10_T8	11102521_E18_T1	11102521_E18_T2	11102521_E18_T3	11102521_E18_T4	11102521_E18_T5	11102521_E18_T6	11102521_E18_T7	11102521_E18_T8	11102521_E18_T9	22179789_E1_T1	22179789_E1_T2	22179789_E1_T3	22179789_E1_T4	22179789_E1_T5	22179789_E1_T6	22179789_E1_T7	22179789_E1_T8	22179789_E1_T9	22179789_E1_T10	22179789_E1_T11	22179789_E1_T12	22179789_E1_T13	22179789_E1_T14	22179789_E1_T15	22179789_E1_T16	22179789_E1_T17	22179789_E1_T18	22179789_E1_T19	22179789_E1_T20	22179789_E1_T21	22179789_E1_T22	22179789_E1_T23	22179789_E1_T24	22179789_E1_T25	22179789_E1_T26	22179789_E1_T27	22179789_E1_T28	22179789_E1_T29	22179789_E1_T30	22179789_E1_T31	22179789_E1_T32	22179789_E1_T33	22179789_E1_T34	22179789_E1_T35	22179789_E1_T36	22179789_E1_T37	22179789_E1_T38	22179789_E1_T39	22179789_E1_T40	22179789_E1_T41	22179789_E1_T42	22179789_E1_T43	22179789_E1_T44	22179789_E1_T45	22179789_E1_T46	22179789_E1_T47	22179789_E1_T48	22179789_E1_T49	22179789_E1_T50	22179789_E1_T51	22179789_E1_T52	22179789_E1_T53	22179789_E1_T54	22179789_E1_T55	22179789_E1_T56	22372618_E1_T1	22372618_E1_T2	22372618_E1_T3	22372618_E1_T4	22372618_E1_T5	22372618_E1_T6	22372618_E1_T7	22372618_E1_T8	22372618_E1_T9	22372618_E1_T10	22372618_E1_T11	22372618_E1_T12	11102521_E19_T1	11102521_E19_T2	11102521_E19_T3	11102521_E19_T4	11102521_E19_T5	11102521_E19_T6	11102521_E19_T7	11102521_E19_T8	11102521_E19_T9	11102521_E19_T10	17560372_E1_T1	17560372_E1_T2	17560372_E1_T3	17560372_E1_T4	17560372_E1_T5	17560372_E1_T6	11102521_E10_T1	11102521_E10_T2	11102521_E10_T3	11102521_E10_T4	11102521_E10_T5	11102521_E10_T6	11102521_E10_T7	11102521_E10_T8	11102521_E9_T1	11102521_E9_T2	11102521_E9_T3	11102521_E9_T4	11102521_E9_T5	11102521_E9_T6	11102521_E9_T7	11102521_E9_T8	11102521_E9_T9	12006656_E1_T1	12006656_E1_T2	12006656_E1_T3	12006656_E1_T4	12006656_E1_T5	12006656_E1_T6	12006656_E1_T7	12006656_E1_T8	12006656_E1_T9	12006656_E1_T10	12006656_E1_T11	14623890_E1_T1	14623890_E1_T2	14623890_E1_T3	14623890_E1_T4	11102521_E15_T1	11102521_E15_T2	11102521_E15_T3	11102521_E15_T4	11102521_E15_T5	11102521_E15_T6	11102521_E13_T1	11102521_E13_T2	11102521_E13_T3	11102521_E13_T4	11102521_E13_T5	11102521_E12_T1	11102521_E12_T2	11102521_E12_T3	11102521_E12_T4	11102521_E12_T5
CEN1	NA	NA	NA	NA	NA	NA	NA	NA	NA	NA	NA	NA	NA	NA	NA	NA	NA	NA	NA	NA	NA	NA	NA	NA	NA	NA	NA	NA	NA	NA	NA	NA	NA	NA	NA	NA	NA	NA	NA	NA	NA	NA	NA	NA	NA	NA	NA	NA	NA	NA	NA	NA	NA	NA	NA	NA	NA	NA	NA	NA	NA	NA	NA	NA	NA	NA	NA	NA	NA	NA	NA	NA	NA	NA	NA	NA	NA	NA	NA	NA	NA	NA	NA	NA	NA	NA	NA	NA	NA	NA	NA	NA	NA	NA	NA	NA	NA	NA	NA	NA	NA	NA	NA	NA	NA	NA	NA	NA	NA	NA	NA	NA	NA	NA	NA	NA	NA	NA	NA	NA	NA	NA	NA	NA	NA	NA	NA	NA	NA	NA	NA	NA	NA	NA	NA	NA	NA	NA	NA	NA	NA	NA	NA	NA	NA	NA	NA	NA	NA	NA	NA	NA	NA	NA	NA	NA	NA	NA	NA	NA	NA	NA	NA	NA	NA	NA	NA	NA	NA	NA	NA	NA	NA	NA	NA	NA	NA	NA	NA	NA	NA	NA	NA	NA	NA	NA	NA	NA	NA	NA	NA	NA	NA	NA	NA	NA	NA	NA	NA	NA	NA	NA	NA	NA	NA	NA	NA	NA	NA	NA	NA	NA	NA	NA	NA	NA	NA	NA	NA	NA	NA	NA	NA	NA	NA	NA	NA	NA	NA	NA	NA	NA	NA	NA	NA	NA	NA	NA	NA	NA	NA	NA	NA	NA	NA	NA	NA	NA	NA	NA	NA	NA	NA	NA	NA	NA	NA	NA	NA	NA	NA	NA	NA	NA	NA	NA	NA	NA	NA	NA	NA	NA	NA	NA	NA	NA	NA	NA	NA	NA	NA	NA	NA	NA	NA	NA	NA	NA	NA	NA	NA	NA	NA	NA	NA	NA	NA	NA	NA	NA	NA	NA	NA	NA	NA	NA	NA	NA	NA	NA	NA	NA	NA	NA	NA	NA	NA	NA	NA	NA	NA	NA	NA	NA	NA	NA	NA	NA	NA	NA	NA	NA	NA	NA	NA	NA	NA	NA	NA	NA	NA	NA	NA	NA	NA	NA	NA	NA	NA	NA	NA	NA	NA	NA	NA	NA	NA	NA	NA	NA	NA	NA	NA	NA	NA	NA	NA	NA	NA	NA	NA	NA	NA	NA	NA	NA	NA	NA	NA	NA	NA	NA	NA	NA	NA	NA	NA	NA	NA	NA	NA	NA	NA	NA	NA	NA	NA	NA	NA	NA	NA	NA	NA	NA	NA	NA	NA	NA	NA	NA	NA	NA	NA	NA	NA	NA	NA	NA	NA	NA	NA	NA	NA	NA	NA	NA	NA	NA	NA	NA	NA	NA	NA	NA	NA	NA	NA	NA	NA	NA	NA	NA	NA	NA	NA	NA	NA	NA	NA	NA	NA	NA	NA	NA	NA	NA	NA	NA	NA	NA	NA	NA	NA	NA	NA	NA	NA	NA	NA	NA	NA	NA	NA	NA	NA	NA	NA	NA	NA	NA	NA	NA	NA	NA	NA	NA	NA	NA	NA	NA	NA	NA	NA	NA	NA	NA	NA	NA	NA	NA	NA	NA	NA	NA	NA	NA	NA	NA	NA	NA	NA	NA	NA	NA	NA	NA	NA	NA	NA	NA	NA	NA	NA	NA	NA	NA	NA	NA	NA	NA	NA	NA	NA	NA	NA	NA	NA	NA	NA	NA	NA	NA	NA	NA	NA	NA	NA	NA	NA	NA	NA	NA	NA	NA	NA	NA	NA	NA	NA	NA	NA	NA	NA	NA	NA	NA	NA	NA	NA	NA	NA	NA	NA	NA	NA	NA	NA	NA	NA	NA	NA	NA	NA	NA	NA	NA	NA	NA	NA	NA	NA	NA	NA	NA	NA	NA	NA	NA	NA	NA	NA	NA	NA	NA	NA	NA	NA	NA	NA	NA	NA	NA	NA	NA	NA	NA	NA	NA	NA	NA	NA	NA	NA	NA	NA	NA	NA	NA	NA	NA	NA	NA	NA	NA	NA	NA	NA	NA	NA	NA	NA	NA	NA	NA	NA	NA	NA	NA	NA	NA	NA	NA	NA	NA	NA	NA	NA	NA	NA	NA	NA	NA	NA	NA	NA	NA	NA	NA	NA	NA	NA	NA	NA	NA	NA	NA	NA	NA	NA	NA	NA	NA	NA	NA	NA	NA	NA	NA	NA	NA	NA	NA	NA	NA	NA	NA	NA	NA	NA	NA	NA	NA	NA	NA	NA	NA	NA	NA	NA	NA	NA	NA	NA	NA	NA	NA	NA	NA	NA	NA	NA	NA	NA	NA	NA	NA	NA	NA	NA	NA	NA	NA	NA	NA	NA	NA	NA	NA	NA	NA	NA	NA	NA	NA	NA	NA	NA	NA	NA	NA	NA	NA	NA	NA	NA	NA	NA	NA	NA	NA	NA	NA	NA	NA	NA	NA	NA	NA	NA	NA	NA	NA	NA	NA	NA	NA	NA	NA	NA	NA	NA	NA	NA	NA	NA	NA	NA	NA	NA	NA	NA	NA	NA	NA	NA	NA	NA	NA	NA	NA	NA	NA	NA	NA	NA	NA	NA	NA	NA	NA	NA	NA	NA	NA	NA	NA	NA	NA	NA	NA	NA	NA	NA	NA	NA	NA	NA	NA	NA	NA	NA	NA	NA	NA	NA	NA	NA	NA	NA	NA	NA	NA	NA	NA	NA	NA	NA	NA	NA	NA	NA	NA	NA	NA	NA	NA	NA	NA	NA	NA	NA	NA	NA	NA	NA	NA	NA	NA	NA	NA	NA	NA	NA	NA	NA	NA	NA	NA	NA	NA	NA	NA	NA	NA	NA	NA	NA	NA	NA	NA	NA	NA	NA	NA	NA	NA	NA	NA	NA	NA	NA	NA	NA	NA	NA	NA	NA	NA	NA	NA	NA	NA	NA	NA	NA	NA	NA	NA	NA	NA	NA	NA	NA	NA	NA	NA	NA	NA	NA	NA	NA	NA	NA	NA	NA	NA	NA	NA	NA	NA	NA	NA	NA	NA	NA	NA	NA	NA	NA	NA	NA	NA	NA	NA	NA	NA	NA	NA	NA	NA	NA	NA	NA	NA	NA	NA	-1.5901	-2.3872	-1.8447	-2.0655	-1.8761	-1.6198	-1.9281	-1.8861	-1.8153	-1.9872	-1.9508	NA	NA	NA	NA	NA	NA	NA	NA	NA	NA	NA	NA	NA	NA	NA	NA	NA	NA	NA	NA	NA	NA	NA	NA	NA	NA	NA	NA	NA	NA	NA	NA	NA	NA	NA	NA	NA	NA	NA	NA	NA	NA	NA	NA	NA	NA	NA	NA	NA	NA	NA	NA	NA	NA	NA	NA	NA	NA	NA	NA	NA	NA	NA	NA	NA	NA	NA	NA	NA	NA	NA	NA	NA	NA	NA	NA	NA	NA	NA	NA	NA	NA	NA	NA	NA	NA	NA	NA	NA	NA	NA	NA	NA	NA	NA	NA	NA	NA	NA	NA	NA	NA	NA	NA	NA	NA	NA	NA	NA	NA	NA	NA	NA	NA	NA	NA	NA	NA	NA	NA	NA	NA	NA	NA	NA	NA	NA	NA	NA	NA	NA	NA	NA	NA	NA	NA	NA	NA	NA	NA	NA	NA	NA	NA	NA	NA	NA	NA	NA	NA	NA	NA	NA	NA	NA	NA	NA	NA	NA	NA	NA	NA	NA	NA	NA	NA	NA	NA	NA	NA	NA	NA	NA	NA	NA	NA	NA	NA	NA	NA	NA	NA	NA	NA	NA	NA	NA	NA	NA	NA	NA	NA	NA	NA	NA	NA	NA	NA	NA	NA	NA	NA	NA	NA	NA	NA	NA	NA	NA	NA	NA	NA	NA	NA	NA	NA	NA	NA	NA	NA	NA	NA	NA	NA	NA	NA	NA	NA	NA	NA	NA	NA	NA	NA	NA	NA	NA	NA	NA	NA	NA	NA	NA	NA	NA	NA	NA	NA	NA	NA	NA	NA	NA	NA	NA	NA	NA	NA	NA	NA	NA	NA	NA	NA	NA	NA	NA	NA	NA	NA	NA	NA	NA	NA	NA	NA	NA	NA	NA	NA	NA	NA	NA	NA	NA	NA	NA	NA	NA	NA	NA	NA	NA	NA	NA	NA	NA	NA	NA	NA	NA	NA	NA	NA	NA	NA	NA	NA	NA	NA	NA	NA	NA	NA	NA	NA	NA	NA	NA	NA	NA	NA	NA	NA	NA	NA	NA	NA	NA	NA	NA	NA	NA	NA	NA	NA	NA	NA	NA	NA	NA	NA	NA	NA	NA	NA	NA	NA	NA	NA	NA	NA	NA	NA	NA	NA	NA	NA	NA	NA	NA	NA	NA	NA	NA	NA	NA	NA	NA	NA	NA	NA	NA	NA	NA	NA	NA	NA	NA	NA	NA	NA	NA	NA	NA	NA	NA	NA	NA	NA	NA	NA	NA	NA	NA	NA	NA	NA	NA	NA	NA	NA
CEN12	NA	NA	NA	NA	NA	NA	NA	NA	NA	NA	NA	NA	NA	NA	NA	NA	NA	NA	NA	NA	NA	NA	NA	NA	NA	NA	NA	NA	NA	NA	NA	NA	NA	NA	NA	NA	NA	NA	NA	NA	NA	NA	NA	NA	NA	NA	NA	NA	NA	NA	NA	NA	NA	NA	NA	NA	NA	NA	NA	NA	NA	NA	NA	NA	NA	NA	NA	NA	NA	NA	NA	NA	NA	NA	NA	NA	NA	NA	NA	NA	NA	NA	NA	NA	NA	NA	NA	NA	NA	NA	NA	NA	NA	NA	NA	NA	NA	NA	NA	NA	NA	NA	NA	NA	NA	NA	NA	NA	NA	NA	NA	NA	NA	NA	NA	NA	NA	NA	NA	NA	NA	NA	NA	NA	NA	NA	NA	NA	NA	NA	NA	NA	NA	NA	NA	NA	NA	NA	NA	NA	NA	NA	NA	NA	NA	NA	NA	NA	NA	NA	NA	NA	NA	NA	NA	NA	NA	NA	NA	NA	NA	NA	NA	NA	NA	NA	NA	NA	NA	NA	NA	NA	NA	NA	NA	NA	NA	NA	NA	NA	NA	NA	NA	NA	NA	NA	NA	NA	NA	NA	NA	NA	NA	NA	NA	NA	NA	NA	NA	NA	NA	NA	NA	NA	NA	NA	NA	NA	NA	NA	NA	NA	NA	NA	NA	NA	NA	NA	NA	NA	NA	NA	NA	NA	NA	NA	NA	NA	NA	NA	NA	NA	NA	NA	NA	NA	NA	NA	NA	NA	NA	NA	NA	NA	NA	NA	NA	NA	NA	NA	NA	NA	NA	NA	NA	NA	NA	NA	NA	NA	NA	NA	NA	NA	NA	NA	NA	NA	NA	NA	NA	NA	NA	NA	NA	NA	NA	NA	NA	NA	NA	NA	NA	NA	NA	NA	NA	NA	NA	NA	NA	NA	NA	NA	NA	NA	NA	NA	NA	NA	NA	NA	NA	NA	NA	NA	NA	NA	NA	NA	NA	NA	NA	NA	NA	NA	NA	NA	NA	NA	NA	NA	NA	NA	NA	NA	NA	NA	NA	NA	NA	NA	NA	NA	NA	NA	NA	NA	NA	NA	NA	NA	NA	NA	NA	NA	NA	NA	NA	NA	NA	NA	NA	NA	NA	NA	NA	NA	NA	NA	NA	NA	NA	NA	NA	NA	NA	NA	NA	NA	NA	NA	NA	NA	NA	NA	NA	NA	NA	NA	NA	NA	NA	NA	NA	NA	NA	NA	NA	NA	NA	NA	NA	NA	NA	NA	NA	NA	NA	NA	NA	NA	NA	NA	NA	NA	NA	NA	NA	NA	NA	NA	NA	NA	NA	NA	NA	NA	NA	NA	NA	NA	NA	NA	NA	NA	NA	NA	NA	NA	NA	NA	NA	NA	NA	NA	NA	NA	NA	NA	NA	NA	NA	NA	NA	NA	NA	NA	NA	NA	NA	NA	NA	NA	NA	NA	NA	NA	NA	NA	NA	NA	NA	NA	NA	NA	NA	NA	NA	NA	NA	NA	NA	NA	NA	NA	NA	NA	NA	NA	NA	NA	NA	NA	NA	NA	NA	NA	NA	NA	NA	NA	NA	NA	NA	NA	NA	NA	NA	NA	NA	NA	NA	NA	NA	NA	NA	NA	NA	NA	NA	NA	NA	NA	NA	NA	NA	NA	NA	NA	NA	NA	NA	NA	NA	NA	NA	NA	NA	NA	NA	NA	NA	NA	NA	NA	NA	NA	NA	NA	NA	NA	NA	NA	NA	NA	NA	NA	NA	NA	NA	NA	NA	NA	NA	NA	NA	NA	NA	NA	NA	NA	NA	NA	NA	NA	NA	NA	NA	NA	NA	NA	NA	NA	NA	NA	NA	NA	NA	NA	NA	NA	NA	NA	NA	NA	NA	NA	NA	NA	NA	NA	NA	NA	NA	NA	NA	NA	NA	NA	NA	NA	NA	NA	NA	NA	NA	NA	NA	NA	NA	NA	NA	NA	NA	NA	NA	NA	NA	NA	NA	NA	NA	NA	NA	NA	NA	NA	NA	NA	NA	NA	NA	NA	NA	NA	NA	NA	NA	NA	NA	NA	NA	NA	NA	NA	NA	NA	NA	NA	NA	NA	NA	NA	NA	NA	NA	NA	NA	NA	NA	NA	NA	NA	NA	NA	NA	NA	NA	NA	NA	NA	NA	NA	NA	NA	NA	NA	NA	NA	NA	NA	NA	NA	NA	NA	NA	NA	NA	NA	NA	NA	NA	NA	NA	NA	NA	NA	NA	NA	NA	NA	NA	NA	NA	NA	NA	NA	NA	NA	NA	NA	NA	NA	NA	NA	NA	NA	NA	NA	NA	NA	NA	NA	NA	NA	NA	NA	NA	NA	NA	NA	NA	NA	NA	NA	NA	NA	NA	NA	NA	NA	NA	NA	NA	NA	NA	NA	NA	NA	NA	NA	NA	NA	NA	NA	NA	NA	NA	NA	NA	NA	NA	NA	NA	NA	NA	NA	NA	NA	NA	NA	NA	NA	NA	NA	NA	NA	NA	NA	NA	NA	NA	NA	NA	NA	NA	NA	NA	NA	NA	NA	NA	NA	NA	NA	NA	NA	NA	NA	NA	NA	NA	NA	NA	NA	NA	NA	NA	NA	NA	NA	NA	NA	NA	NA	NA	NA	NA	NA	NA	NA	NA	NA	NA	NA	NA	NA	NA	NA	NA	NA	NA	NA	NA	NA	NA	NA	NA	NA	NA	NA	NA	NA	NA	NA	NA	NA	NA	NA	NA	NA	NA	NA	NA	NA	NA	NA	NA	NA	NA	NA	NA	NA	NA	NA	NA	NA	NA	NA	NA	NA	NA	NA	NA	NA	NA	NA	NA	NA	NA	NA	NA	NA	NA	NA	NA	NA	NA	NA	NA	NA	NA	NA	NA	NA	NA	NA	NA	NA	NA	NA	NA	NA	NA	NA	NA	NA	NA	NA	NA	NA	NA	NA	NA	NA	NA	NA	NA	NA	-0.0718	-0.1987	-0.1550	0.1000	-0.0850	-0.0180	-0.1898	0.1226	NA	NA	NA	NA	NA	NA	NA	NA	NA	NA	NA	NA	NA	NA	NA	NA	NA	NA	NA	NA	NA	NA	NA	NA	NA	NA	NA	NA	NA	NA	NA	NA	NA	NA	NA	NA	NA	NA	-0.4065	-0.3647	-0.3907	-0.2663	-0.3143	-0.4132	-0.4018	-0.4557	-0.2970	-0.2649	-0.2244	NA	NA	NA	NA	NA	NA	NA	NA	NA	NA	NA	NA	NA	NA	NA	NA	NA	NA	NA	NA	NA	NA	NA	NA	NA	NA	NA	NA	NA	NA	NA	NA	NA	NA	NA	NA	NA	NA	NA	NA	NA	NA	NA	NA	NA	NA	NA	NA	NA	NA	NA	NA	NA	NA	NA	NA	NA	NA	NA	NA	NA	NA	NA	NA	NA	NA	NA	NA	NA	NA	NA	NA	NA	NA	NA	NA	NA	NA	NA	NA	NA	NA	NA	NA	NA	NA	NA	NA	NA	NA	NA	NA	NA	NA	NA	NA	NA	NA	NA	NA	NA	NA	NA	NA	NA	NA	NA	NA	NA	NA	NA	NA	NA	NA	NA	NA	NA	NA	NA	NA	NA	NA	NA	NA	NA	NA	NA	NA	NA	NA	NA	NA	NA	NA	NA	NA	NA	NA	NA	NA	NA	NA	NA	NA	NA	NA	NA	NA	NA	NA	NA	NA	NA	NA	NA	NA	NA	NA	NA	NA	NA	NA	NA	NA	NA	NA	NA	NA	NA	NA	NA	NA	NA	NA	NA	NA	NA	NA	NA	NA	NA	NA	NA	NA	NA	NA	NA	NA	NA	NA	NA	NA	NA	NA	NA	NA	NA	NA	NA	NA	NA	NA	NA	NA	NA	NA	NA	NA	NA	NA	NA	NA	NA	NA	NA	NA	NA	NA	NA	NA	NA	NA	NA	NA	NA	NA	NA	NA	NA	NA	NA	NA	NA	NA	NA	NA	NA	NA	NA	NA	NA	NA	NA	NA	NA	NA	NA	NA	NA	NA	NA	NA	NA	NA	NA	NA	NA	NA	NA	NA	NA	NA	NA	NA	NA	NA	NA	NA	NA	NA	NA	NA	NA	NA	NA	NA	NA	NA	NA	NA	NA	NA	NA	NA	NA	NA	NA	NA	NA	NA	NA	NA	NA	NA	NA	NA	NA	NA	NA	NA	NA	NA	NA	NA	NA	NA	NA	NA	NA	NA	NA	NA	NA	NA	NA	NA	NA	NA	NA	NA	NA	NA	NA	NA	NA	NA	NA	NA	NA	NA	NA	NA	NA	NA	NA	NA	NA	NA	NA	NA	NA	NA	NA	NA	NA	NA	NA	NA	NA	NA	NA	NA	NA	NA	NA	NA	NA	NA	NA	NA	NA	NA	NA	NA	NA	NA	NA	NA	NA	NA	NA	NA	NA	NA	NA	NA	NA	NA	NA	NA	NA	NA	-0.5654	-0.4349	-0.9582	-0.3400	NA	NA	NA	NA	NA	NA	NA	NA	NA	NA	NA	NA	NA	NA	NA	NA
CEN13	NA	NA	NA	NA	NA	NA	NA	NA	NA	NA	NA	NA	NA	NA	NA	NA	NA	NA	NA	NA	NA	NA	NA	NA	NA	NA	NA	NA	NA	NA	NA	NA	NA	NA	NA	NA	NA	NA	NA	NA	NA	NA	NA	NA	NA	NA	NA	NA	NA	NA	NA	NA	NA	NA	NA	NA	NA	NA	NA	NA	NA	NA	NA	NA	NA	NA	NA	NA	NA	NA	NA	NA	NA	NA	NA	NA	NA	NA	NA	NA	NA	NA	NA	NA	NA	NA	NA	NA	NA	NA	NA	NA	NA	NA	NA	NA	NA	NA	NA	NA	NA	NA	NA	NA	NA	NA	NA	NA	NA	NA	NA	NA	NA	NA	NA	NA	NA	NA	NA	NA	NA	NA	NA	NA	NA	NA	NA	NA	NA	NA	NA	NA	NA	NA	NA	NA	NA	NA	NA	NA	NA	NA	NA	NA	NA	NA	NA	NA	NA	NA	NA	NA	NA	NA	NA	NA	NA	NA	NA	NA	NA	NA	NA	NA	NA	NA	NA	NA	NA	NA	NA	NA	NA	NA	NA	NA	NA	NA	NA	NA	NA	NA	NA	NA	NA	NA	NA	NA	NA	NA	NA	NA	NA	NA	NA	NA	NA	NA	NA	NA	NA	NA	NA	NA	NA	NA	NA	NA	NA	NA	NA	NA	NA	NA	NA	NA	NA	NA	NA	NA	NA	NA	NA	NA	NA	NA	NA	NA	NA	NA	NA	NA	NA	NA	NA	NA	NA	NA	NA	NA	NA	NA	NA	NA	NA	NA	NA	NA	NA	NA	NA	NA	NA	NA	NA	NA	NA	NA	NA	NA	NA	NA	NA	NA	NA	NA	NA	NA	NA	NA	NA	NA	NA	NA	NA	NA	NA	NA	NA	NA	NA	NA	NA	NA	NA	NA	NA	NA	NA	NA	NA	NA	NA	NA	NA	NA	NA	NA	NA	NA	NA	NA	NA	NA	NA	NA	NA	NA	NA	NA	NA	NA	NA	NA	NA	NA	NA	NA	NA	NA	NA	NA	NA	NA	NA	NA	NA	NA	NA	NA	NA	NA	NA	NA	NA	NA	NA	NA	NA	NA	NA	NA	NA	NA	NA	NA	NA	NA	NA	NA	NA	NA	NA	NA	NA	NA	NA	NA	NA	NA	NA	NA	NA	NA	NA	NA	NA	NA	NA	NA	NA	NA	NA	NA	NA	NA	NA	NA	NA	NA	NA	NA	NA	NA	NA	NA	NA	NA	NA	NA	NA	NA	NA	NA	NA	NA	NA	NA	NA	NA	NA	NA	NA	NA	NA	NA	NA	NA	NA	NA	NA	NA	NA	NA	NA	NA	NA	NA	NA	NA	NA	NA	NA	NA	NA	NA	NA	NA	NA	NA	NA	NA	NA	NA	NA	NA	NA	NA	NA	NA	NA	NA	NA	NA	NA	NA	NA	NA	NA	NA	NA	NA	NA	NA	NA	NA	NA	NA	NA	NA	NA	NA	NA	NA	NA	NA	NA	NA	NA	NA	NA	NA	NA	NA	NA	NA	NA	NA	NA	NA	NA	NA	NA	NA	NA	NA	NA	NA	NA	NA	NA	NA	NA	NA	NA	NA	NA	NA	NA	NA	NA	NA	NA	NA	NA	NA	NA	NA	NA	NA	NA	NA	NA	NA	NA	NA	NA	NA	NA	NA	NA	NA	NA	NA	NA	NA	NA	NA	NA	NA	NA	NA	NA	NA	NA	NA	NA	NA	NA	NA	NA	NA	NA	NA	NA	NA	NA	NA	NA	NA	NA	NA	NA	NA	NA	NA	NA	NA	NA	NA	NA	NA	NA	NA	NA	NA	NA	NA	NA	NA	NA	NA	NA	NA	NA	NA	NA	NA	NA	NA	NA	NA	NA	NA	NA	NA	NA	NA	NA	NA	NA	NA	NA	NA	NA	NA	NA	NA	NA	NA	NA	NA	NA	NA	NA	NA	NA	NA	NA	NA	NA	NA	NA	NA	NA	NA	NA	NA	NA	NA	NA	NA	NA	NA	NA	NA	NA	NA	NA	NA	NA	NA	NA	NA	NA	NA	NA	NA	NA	NA	NA	NA	NA	NA	NA	NA	NA	NA	NA	NA	NA	NA	NA	NA	NA	NA	NA	NA	NA	NA	NA	NA	NA	NA	NA	NA	NA	NA	NA	NA	NA	NA	NA	NA	NA	NA	NA	NA	NA	NA	NA	NA	NA	NA	NA	NA	NA	NA	NA	NA	NA	NA	NA	NA	NA	NA	NA	NA	NA	NA	NA	NA	NA	NA	NA	NA	NA	NA	NA	NA	NA	NA	NA	NA	NA	NA	NA	NA	NA	NA	NA	NA	NA	NA	NA	NA	NA	NA	NA	NA	NA	NA	NA	NA	NA	NA	NA	NA	NA	NA	NA	NA	NA	NA	NA	NA	NA	NA	NA	NA	NA	NA	NA	NA	NA	NA	NA	NA	NA	NA	NA	NA	NA	NA	NA	NA	NA	NA	NA	NA	NA	NA	NA	NA	NA	NA	NA	NA	NA	NA	NA	NA	NA	NA	NA	NA	NA	NA	NA	NA	NA	NA	NA	NA	NA	NA	NA	NA	NA	NA	NA	NA	NA	NA	NA	NA	NA	NA	NA	NA	NA	NA	NA	NA	NA	NA	NA	NA	NA	NA	NA	NA	NA	NA	NA	NA	NA	NA	NA	NA	NA	NA	NA	NA	NA	NA	NA	NA	NA	NA	NA	NA	NA	NA	NA	NA	NA	NA	NA	NA	NA	NA	NA	NA	NA	NA	NA	NA	NA	NA	NA	NA	NA	NA	NA	NA	NA	NA	NA	NA	NA	NA	NA	NA	NA	NA	NA	NA	NA	NA	NA	NA	NA	NA	NA	NA	NA	NA	NA	NA	NA	NA	NA	NA	NA	NA	NA	NA	NA	NA	NA	NA	NA	NA	NA	NA	NA	NA	NA	NA	NA	NA	NA	NA	NA	NA	NA	NA	NA	NA	NA	NA	NA	NA	NA	NA	NA	NA	NA	NA	NA	NA	NA	NA	NA	NA	NA	NA	NA	NA	NA	NA	NA	NA	NA	NA	NA	NA	NA	NA	NA	NA	NA	NA	NA	NA	NA	NA	NA	NA	NA	NA	NA	NA	NA	NA	-1.7122	-1.8827	-2.2147	-2.4437	-1.9747	-1.7352	-2.2757	-1.8633	-1.7721	-1.7496	-2.0088	NA	NA	NA	NA	NA	NA	NA	NA	NA	NA	NA	NA	NA	NA	NA	NA	NA	NA	NA	NA	NA	NA	NA	NA	NA	NA	NA	NA	NA	NA	NA	NA	NA	NA	NA	NA	NA	NA	NA	NA	NA	NA	NA	NA	NA	NA	NA	NA	NA	NA	NA	NA	NA	NA	NA	NA	NA	NA	NA	NA	NA	NA	NA	NA	NA	NA	NA	NA	NA	NA	NA	NA	NA	NA	NA	NA	NA	NA	NA	NA	NA	NA	NA	NA	NA	NA	NA	NA	NA	NA	NA	NA	NA	NA	NA	NA	NA	NA	NA	NA	NA	NA	NA	NA	NA	NA	NA	NA	NA	NA	NA	NA	NA	NA	NA	NA	NA	NA	NA	NA	NA	NA	NA	NA	NA	NA	NA	NA	NA	NA	NA	NA	NA	NA	NA	NA	NA	NA	NA	NA	NA	NA	NA	NA	NA	NA	NA	NA	NA	NA	NA	NA	NA	NA	NA	NA	NA	NA	NA	NA	NA	NA	NA	NA	NA	NA	NA	NA	NA	NA	NA	NA	NA	NA	NA	NA	NA	NA	NA	NA	NA	NA	NA	NA	NA	NA	NA	NA	NA	NA	NA	NA	NA	NA	NA	NA	NA	NA	NA	NA	NA	NA	NA	NA	NA	NA	NA	NA	NA	NA	NA	NA	NA	NA	NA	NA	NA	NA	NA	NA	NA	NA	NA	NA	NA	NA	NA	NA	NA	NA	NA	NA	NA	NA	NA	NA	NA	NA	NA	NA	NA	NA	NA	NA	NA	NA	NA	NA	NA	NA	NA	NA	NA	NA	NA	NA	NA	NA	NA	NA	NA	NA	NA	NA	NA	NA	NA	NA	NA	NA	NA	NA	NA	NA	NA	NA	NA	NA	NA	NA	NA	NA	NA	NA	NA	NA	NA	NA	NA	NA	NA	NA	NA	NA	NA	NA	NA	NA	NA	NA	NA	NA	NA	NA	NA	NA	NA	NA	NA	NA	NA	NA	NA	NA	NA	NA	NA	NA	NA	NA	NA	NA	NA	NA	NA	NA	NA	NA	NA	NA	NA	NA	NA	NA	NA	NA	NA	NA	NA	NA	NA	NA	NA	NA	NA	NA	NA	NA	NA	NA	NA	NA	NA	NA	NA	NA	NA	NA	NA	NA	NA	NA	NA	NA	NA	NA	NA	NA	NA	NA	NA	NA	NA	NA	NA	NA	NA	NA	NA	NA	NA	NA	NA	NA	NA	NA	NA	NA	NA	NA	NA	NA	NA	NA	NA	NA	NA	NA	NA	NA	NA	NA
LSR1	NA	NA	NA	NA	NA	NA	NA	NA	NA	NA	NA	NA	NA	NA	NA	NA	NA	NA	NA	NA	NA	NA	NA	NA	NA	NA	NA	NA	NA	NA	NA	NA	NA	NA	NA	NA	NA	NA	NA	NA	NA	NA	NA	NA	NA	NA	NA	NA	NA	NA	NA	NA	NA	NA	NA	NA	NA	NA	NA	NA	NA	NA	NA	NA	NA	NA	NA	NA	NA	NA	NA	NA	NA	NA	NA	NA	NA	NA	NA	NA	NA	NA	NA	NA	NA	NA	NA	NA	NA	NA	NA	NA	NA	NA	NA	NA	NA	NA	NA	NA	NA	NA	NA	NA	NA	NA	NA	NA	NA	NA	NA	NA	NA	NA	NA	NA	NA	NA	NA	NA	NA	NA	NA	NA	NA	NA	NA	NA	NA	NA	NA	NA	NA	NA	NA	NA	NA	NA	NA	NA	NA	NA	NA	NA	NA	NA	NA	NA	NA	NA	NA	NA	NA	NA	NA	NA	NA	NA	NA	NA	NA	NA	NA	NA	NA	NA	NA	NA	NA	NA	NA	NA	NA	NA	NA	NA	NA	NA	NA	NA	NA	NA	NA	NA	NA	NA	NA	NA	NA	NA	NA	NA	NA	NA	NA	NA	NA	NA	NA	NA	NA	NA	NA	NA	NA	NA	NA	NA	NA	NA	NA	NA	NA	NA	NA	NA	NA	NA	NA	NA	NA	NA	NA	NA	NA	NA	NA	NA	NA	NA	NA	NA	NA	NA	NA	NA	NA	NA	NA	NA	NA	NA	NA	NA	NA	NA	NA	NA	NA	NA	NA	NA	NA	NA	NA	NA	NA	NA	NA	NA	NA	NA	NA	NA	NA	NA	NA	NA	NA	NA	NA	NA	NA	NA	NA	NA	NA	NA	NA	NA	NA	NA	NA	NA	NA	NA	NA	NA	NA	NA	NA	NA	NA	NA	NA	NA	NA	NA	NA	NA	NA	NA	NA	NA	NA	NA	NA	NA	NA	NA	NA	NA	NA	NA	NA	NA	NA	NA	NA	NA	NA	NA	NA	NA	NA	NA	NA	NA	NA	NA	NA	NA	NA	NA	NA	NA	NA	NA	NA	NA	NA	NA	NA	NA	NA	NA	NA	NA	NA	NA	NA	NA	NA	NA	NA	NA	NA	NA	NA	NA	NA	NA	NA	NA	NA	NA	NA	NA	NA	NA	NA	NA	NA	NA	NA	NA	NA	NA	NA	NA	NA	NA	NA	NA	NA	NA	NA	NA	NA	NA	NA	NA	NA	NA	NA	NA	NA	NA	NA	NA	NA	NA	NA	NA	NA	NA	NA	NA	NA	NA	NA	NA	NA	NA	NA	NA	NA	NA	NA	NA	NA	NA	NA	NA	NA	NA	NA	NA	NA	NA	NA	NA	NA	NA	NA	NA	NA	NA	NA	NA	NA	NA	NA	NA	NA	NA	NA	NA	NA	NA	NA	NA	NA	NA	NA	NA	NA	NA	NA	NA	NA	NA	NA	NA	NA	NA	NA	NA	NA	NA	NA	NA	NA	NA	NA	NA	NA	NA	NA	NA	NA	NA	NA	NA	NA	NA	NA	NA	NA	NA	NA	NA	NA	NA	NA	NA	NA	NA	NA	NA	NA	NA	NA	NA	NA	NA	NA	NA	NA	NA	NA	NA	NA	NA	NA	NA	NA	NA	NA	NA	NA	NA	NA	NA	NA	NA	NA	NA	NA	NA	NA	NA	NA	NA	NA	NA	NA	NA	NA	NA	NA	NA	NA	NA	NA	NA	NA	NA	NA	NA	NA	NA	NA	NA	NA	NA	NA	NA	NA	NA	NA	NA	NA	NA	NA	NA	NA	NA	NA	NA	NA	NA	NA	NA	NA	NA	NA	NA	NA	NA	NA	NA	NA	NA	NA	NA	NA	NA	NA	NA	NA	NA	NA	NA	NA	NA	NA	NA	NA	NA	NA	NA	NA	NA	NA	NA	NA	NA	NA	NA	NA	NA	NA	NA	NA	NA	NA	NA	NA	NA	NA	NA	NA	NA	NA	NA	NA	NA	NA	NA	NA	NA	NA	NA	NA	NA	NA	NA	NA	NA	NA	NA	NA	NA	NA	NA	NA	NA	NA	NA	NA	NA	NA	NA	NA	NA	NA	NA	NA	NA	NA	NA	NA	NA	NA	NA	NA	NA	NA	NA	NA	NA	NA	NA	NA	NA	NA	NA	NA	NA	NA	NA	NA	NA	NA	NA	NA	NA	NA	NA	NA	NA	NA	NA	NA	NA	NA	NA	NA	NA	NA	NA	NA	NA	NA	NA	NA	NA	NA	NA	NA	NA	NA	NA	NA	NA	NA	NA	NA	NA	NA	NA	NA	NA	NA	NA	NA	NA	NA	NA	NA	NA	NA	NA	NA	NA	NA	NA	NA	NA	NA	NA	NA	NA	NA	NA	NA	NA	NA	NA	NA	NA	NA	NA	NA	NA	NA	NA	NA	NA	NA	NA	NA	NA	NA	NA	NA	NA	NA	NA	NA	NA	NA	NA	NA	NA	NA	NA	NA	NA	NA	NA	NA	NA	NA	NA	NA	NA	NA	NA	NA	NA	NA	NA	NA	NA	NA	NA	NA	NA	NA	NA	NA	NA	NA	NA	NA	NA	NA	NA	NA	NA	NA	NA	NA	NA	NA	NA	NA	NA	NA	NA	NA	NA	NA	NA	NA	NA	NA	NA	NA	NA	NA	NA	NA	NA	NA	NA	NA	NA	NA	NA	NA	NA	NA	NA	NA	NA	NA	NA	NA	NA	NA	NA	NA	NA	NA	NA	NA	NA	NA	NA	NA	NA	NA	NA	NA	NA	NA	NA	NA	NA	NA	NA	NA	NA	NA	NA	NA	NA	NA	NA	NA	NA	NA	NA	NA	NA	NA	NA	NA	NA	NA	NA	NA	NA	NA	NA	NA	NA	NA	NA	NA	NA	NA	NA	NA	NA	NA	NA	NA	NA	NA	NA	NA	NA	NA	NA	NA	NA	NA	NA	NA	NA	NA	NA	NA	NA	NA	NA	NA	NA	NA	NA	NA	NA	NA	NA	NA	NA	NA	NA	NA	NA	NA	NA	NA	NA	NA	NA	NA	NA	NA	NA	NA	NA	NA	NA	NA	NA	NA	NA	NA	NA	NA	NA	-2.3872	-2.3468	-2.0809	-2.5086	-2.4437	-2.1739	-2.4089	-2.1367	-2.4437	-2.2147	-2.3010	NA	NA	NA	NA	NA	NA	NA	NA	NA	NA	NA	NA	NA	NA	NA	NA	NA	NA	NA	NA	NA	NA	NA	NA	NA	NA	NA	NA	NA	NA	NA	NA	NA	NA	NA	NA	NA	NA	NA	NA	NA	NA	NA	NA	NA	NA	NA	NA	NA	NA	NA	NA	NA	NA	NA	NA	NA	NA	NA	NA	NA	NA	NA	NA	NA	NA	NA	NA	NA	NA	NA	NA	NA	NA	NA	NA	NA	NA	NA	NA	NA	NA	NA	NA	NA	NA	NA	NA	NA	NA	NA	NA	NA	NA	NA	NA	NA	NA	NA	NA	NA	NA	NA	NA	NA	NA	NA	NA	NA	NA	NA	NA	NA	NA	NA	NA	NA	NA	NA	NA	NA	NA	NA	NA	NA	NA	NA	NA	NA	NA	NA	NA	NA	NA	NA	NA	NA	NA	NA	NA	NA	NA	NA	NA	NA	NA	NA	NA	NA	NA	NA	NA	NA	NA	NA	NA	NA	NA	NA	NA	NA	NA	NA	NA	NA	NA	NA	NA	NA	NA	NA	NA	NA	NA	NA	NA	NA	NA	NA	NA	NA	NA	NA	NA	NA	NA	NA	NA	NA	NA	NA	NA	NA	NA	NA	NA	NA	NA	NA	NA	NA	NA	NA	NA	NA	NA	NA	NA	NA	NA	NA	NA	NA	NA	NA	NA	NA	NA	NA	NA	NA	NA	NA	NA	NA	NA	NA	NA	NA	NA	NA	NA	NA	NA	NA	NA	NA	NA	NA	NA	NA	NA	NA	NA	NA	NA	NA	NA	NA	NA	NA	NA	NA	NA	NA	NA	NA	NA	NA	NA	NA	NA	NA	NA	NA	NA	NA	NA	NA	NA	NA	NA	NA	NA	NA	NA	NA	NA	NA	NA	NA	NA	NA	NA	NA	NA	NA	NA	NA	NA	NA	NA	NA	NA	NA	NA	NA	NA	NA	NA	NA	NA	NA	NA	NA	NA	NA	NA	NA	NA	NA	NA	NA	NA	NA	NA	NA	NA	NA	NA	NA	NA	NA	NA	NA	NA	NA	NA	NA	NA	NA	NA	NA	NA	NA	NA	NA	NA	NA	NA	NA	NA	NA	NA	NA	NA	NA	NA	NA	NA	NA	NA	NA	NA	NA	NA	NA	NA	NA	NA	NA	NA	NA	NA	NA	NA	NA	NA	NA	NA	NA	NA	NA	NA	NA	NA	NA	NA	NA	NA	NA	NA	-1.5214	-1.8268	-1.5317	-1.5317	NA	NA	NA	NA	NA	NA	NA	NA	NA	NA	NA	NA	NA	NA	NA	NA
Q0017	NA	NA	NA	NA	NA	NA	NA	NA	NA	NA	NA	NA	NA	NA	NA	NA	NA	NA	NA	NA	NA	NA	NA	NA	NA	NA	NA	NA	NA	NA	NA	NA	NA	NA	NA	NA	NA	NA	NA	NA	NA	NA	NA	NA	NA	NA	NA	NA	NA	NA	NA	NA	NA	NA	NA	NA	NA	NA	NA	NA	NA	NA	NA	NA	NA	NA	NA	NA	NA	NA	NA	NA	NA	NA	NA	NA	NA	NA	NA	NA	NA	NA	NA	NA	NA	NA	NA	NA	NA	NA	NA	NA	NA	NA	NA	NA	NA	NA	NA	NA	NA	NA	NA	NA	NA	NA	NA	NA	NA	NA	NA	NA	NA	NA	NA	NA	NA	NA	NA	NA	NA	NA	NA	NA	NA	NA	NA	NA	NA	NA	NA	NA	NA	NA	NA	NA	NA	NA	NA	NA	NA	NA	NA	NA	NA	NA	NA	NA	NA	NA	NA	NA	NA	NA	NA	NA	NA	NA	NA	NA	NA	NA	NA	NA	NA	NA	NA	NA	NA	NA	NA	NA	NA	NA	NA	NA	NA	NA	NA	NA	NA	NA	NA	NA	NA	NA	NA	NA	NA	NA	NA	NA	NA	NA	NA	NA	NA	NA	NA	NA	NA	NA	NA	NA	NA	NA	NA	NA	NA	NA	NA	NA	NA	NA	NA	NA	NA	NA	NA	NA	NA	NA	NA	NA	NA	NA	NA	NA	NA	NA	NA	NA	NA	NA	NA	NA	NA	NA	NA	NA	NA	NA	NA	NA	NA	NA	NA	NA	NA	NA	NA	NA	NA	NA	NA	NA	NA	NA	NA	NA	NA	NA	NA	NA	NA	NA	NA	NA	NA	NA	NA	NA	NA	NA	NA	NA	NA	NA	NA	NA	NA	NA	NA	NA	NA	NA	NA	NA	NA	NA	NA	NA	NA	NA	NA	NA	NA	NA	NA	NA	NA	NA	NA	NA	NA	NA	NA	NA	NA	NA	NA	NA	NA	NA	NA	NA	NA	NA	NA	NA	NA	NA	NA	NA	NA	NA	NA	NA	NA	NA	NA	NA	NA	NA	NA	NA	NA	NA	NA	NA	NA	NA	NA	NA	NA	NA	NA	NA	NA	NA	NA	NA	NA	NA	NA	NA	NA	NA	NA	NA	NA	NA	NA	NA	NA	NA	NA	NA	NA	NA	NA	NA	NA	NA	NA	NA	NA	NA	NA	NA	NA	NA	NA	NA	NA	NA	NA	NA	NA	NA	NA	NA	NA	NA	NA	NA	NA	NA	NA	NA	NA	NA	NA	NA	NA	NA	NA	NA	NA	NA	NA	NA	NA	NA	NA	NA	NA	NA	NA	NA	NA	NA	NA	NA	NA	NA	NA	NA	NA	NA	NA	NA	NA	NA	NA	NA	NA	NA	NA	NA	NA	NA	NA	NA	NA	NA	NA	NA	NA	NA	NA	NA	NA	NA	NA	NA	NA	NA	NA	NA	NA	NA	NA	NA	NA	NA	NA	NA	NA	NA	NA	NA	NA	NA	NA	NA	NA	NA	NA	NA	NA	NA	NA	NA	NA	NA	NA	NA	NA	NA	NA	NA	NA	NA	NA	NA	NA	NA	NA	NA	NA	NA	NA	NA	NA	NA	NA	NA	NA	NA	NA	NA	NA	NA	NA	NA	NA	NA	NA	NA	NA	NA	NA	NA	NA	NA	NA	NA	NA	NA	NA	NA	NA	NA	NA	NA	NA	NA	NA	NA	NA	NA	NA	NA	NA	NA	NA	NA	NA	NA	NA	NA	NA	NA	NA	NA	NA	NA	NA	NA	NA	NA	NA	NA	NA	NA	NA	NA	NA	NA	NA	NA	NA	NA	NA	NA	NA	NA	NA	NA	NA	NA	NA	NA	NA	NA	NA	NA	NA	NA	NA	NA	NA	NA	NA	NA	NA	NA	NA	NA	NA	NA	NA	NA	NA	NA	NA	NA	NA	NA	NA	NA	NA	NA	NA	NA	NA	NA	NA	NA	NA	NA	NA	NA	NA	NA	NA	NA	NA	NA	NA	NA	NA	NA	NA	NA	NA	NA	NA	NA	NA	NA	NA	NA	NA	NA	NA	NA	NA	NA	NA	NA	NA	NA	NA	NA	NA	NA	NA	NA	NA	NA	NA	NA	NA	NA	NA	NA	NA	NA	NA	NA	NA	NA	NA	NA	NA	NA	NA	NA	NA	NA	NA	NA	NA	NA	NA	NA	NA	NA	NA	NA	NA	NA	NA	NA	NA	NA	NA	NA	NA	NA	NA	NA	NA	NA	NA	NA	NA	NA	NA	NA	NA	NA	NA	NA	NA	NA	NA	NA	NA	NA	NA	NA	NA	NA	NA	NA	NA	NA	NA	NA	NA	NA	NA	NA	NA	NA	NA	NA	NA	NA	NA	NA	NA	NA	NA	NA	NA	NA	NA	NA	NA	NA	NA	NA	NA	NA	NA	NA	NA	NA	NA	NA	NA	NA	NA	NA	NA	NA	NA	NA	NA	0.246	0.212	-0.168	-0.396	0.429	-0.082	-0.213	-0.631	0.441	-0.467	-0.372	-0.312	-0.811	0.337	0.689	0.017	0.385	0.217	-0.019	-0.690	NA	NA	NA	NA	NA	NA	NA	NA	NA	NA	NA	NA	NA	NA	NA	NA	NA	NA	NA	NA	NA	NA	NA	NA	NA	NA	NA	NA	NA	NA	NA	NA	NA	NA	NA	NA	NA	NA	NA	NA	NA	NA	NA	NA	NA	NA	NA	NA	NA	NA	NA	NA	NA	NA	NA	NA	NA	NA	NA	NA	NA	NA	NA	NA	NA	NA	NA	NA	NA	NA	NA	NA	NA	NA	NA	NA	NA	NA	NA	NA	NA	NA	NA	NA	NA	NA	NA	NA	NA	NA	NA	NA	NA	NA	NA	NA	NA	NA	NA	NA	NA	NA	NA	NA	NA	NA	NA	NA	NA	NA	NA	NA	NA	NA	NA	NA	NA	NA	NA	NA	NA	NA	NA	NA	NA	NA	NA	NA	NA	NA	NA	NA	NA	NA	NA	NA	NA	NA	NA	NA	NA	NA	NA	NA	NA	NA	NA	NA	NA	NA	NA	NA	NA	NA	NA	NA	NA	NA	NA	NA	NA	NA	NA	NA	NA	NA	NA	NA	NA	NA	NA	NA	NA	NA	NA	NA	NA	NA	NA	NA	NA	NA	NA	NA	NA	NA	NA	NA	NA	NA	NA	NA	NA	NA	NA	NA	NA	NA	NA	NA	NA	NA	NA	NA	NA	NA	NA	NA	NA	NA	NA	NA	NA	NA	NA	NA	NA	NA	NA	NA	NA	NA	NA	NA	NA	NA	NA	NA	NA	NA	NA	NA	NA	NA	NA	NA	NA	NA	NA	NA	NA	NA	NA	NA	NA	NA	NA	NA	NA	NA	NA	NA	NA	NA	NA	NA	NA	NA	NA	NA	NA	NA	NA	NA	NA	NA	NA	NA	NA	NA	NA	NA	NA	NA	NA	NA	NA	NA	NA	NA	NA	NA	NA	NA	NA	NA	NA	NA	NA	NA	NA	NA	NA	NA	NA	NA	NA	NA	NA	NA	NA	NA	NA	NA	NA	NA	NA	NA	NA	NA	NA	NA	NA	NA	NA	NA	NA	NA	NA	NA	NA	NA	NA	NA	NA	NA	NA	NA	NA	NA	NA	NA	NA	NA	NA	NA	NA	NA	NA	NA	NA	NA	NA	NA	NA	NA	NA	NA	NA	NA	NA	NA	NA	NA	NA	NA	NA	NA	NA	NA	NA	NA	NA	NA	NA	NA	NA	NA	NA	NA	NA	NA	NA	NA	NA	NA	NA	NA	NA	NA	NA	NA	NA	NA	NA	NA	NA	NA	NA	NA	NA	NA	NA	NA	NA	NA	NA	NA	NA	NA	NA	NA	NA	NA	NA	NA	NA	NA	NA	NA	NA	NA	NA	NA	NA	NA	NA	NA	NA	NA	NA	NA	NA	NA	NA	NA	NA	NA	NA	NA	NA	NA	NA	NA	NA	NA	NA	NA	NA	NA	NA	NA	NA	NA	NA	NA	NA	NA	NA	NA	NA	NA	NA	NA	NA	NA	NA	NA	NA	NA	NA	NA	NA	NA	NA	NA	NA	NA	NA	NA	NA	NA	NA	NA	NA	NA	NA	NA	NA	NA	NA	NA	NA	NA	NA	NA	NA	NA	NA	NA	NA	NA	NA	NA	NA	NA	NA	NA	NA	NA	NA	NA	NA	NA	NA	NA	NA	NA	NA	NA	NA	NA	NA	NA	NA	NA	NA	NA	NA	NA	NA	NA	NA	NA	NA	NA	NA	NA	NA	NA	NA	NA	NA	NA	NA	NA	NA	NA	NA	NA	NA	NA	NA	NA	NA	NA	NA	NA	NA	NA	NA	NA	NA	NA	NA	NA	NA	NA	NA	NA	NA	NA	NA	NA	NA	NA	NA	NA	NA	NA	NA	NA	NA	NA	NA	NA	NA	NA	NA	NA	NA	NA	NA	NA	NA	NA
Q0045	-0.500	-0.400	-1.330	-1.970	0.040	NA	NA	NA	NA	NA	NA	NA	NA	NA	NA	NA	NA	NA	NA	NA	NA	NA	NA	NA	NA	NA	NA	NA	NA	NA	NA	NA	NA	NA	NA	NA	NA	NA	NA	NA	NA	NA	NA	NA	NA	NA	NA	NA	NA	NA	NA	NA	NA	NA	NA	NA	NA	NA	NA	NA	NA	NA	NA	NA	NA	NA	NA	NA	NA	NA	NA	NA	NA	NA	NA	NA	NA	NA	NA	NA	NA	NA	NA	NA	NA	NA	NA	NA	NA	NA	NA	NA	NA	NA	NA	NA	NA	NA	NA	NA	NA	NA	NA	NA	NA	NA	NA	NA	NA	NA	NA	NA	0.030	0.230	-0.470	-0.280	NA	NA	NA	NA	NA	NA	NA	NA	NA	NA	NA	NA	NA	NA	NA	NA	-0.650	-0.290	-0.930	-0.950	NA	NA	NA	NA	NA	NA	NA	NA	NA	NA	NA	NA	NA	-0.1113	0.0099	-0.2375	-0.0653	-0.3283	-0.1602	-0.4403	-1.4034	-1.9743	-2.6261	-2.3605	-2.4673	-2.0209	-2.0608	-1.9094	-1.8305	-1.7834	-1.8808	-1.9896	-1.5526	-1.379	-1.1826	-0.5929	NA	NA	NA	NA	NA	NA	NA	NA	NA	NA	NA	NA	NA	NA	NA	NA	NA	NA	NA	NA	NA	NA	NA	NA	NA	NA	NA	NA	NA	NA	NA	NA	NA	NA	NA	NA	NA	NA	NA	NA	NA	NA	NA	NA	NA	NA	NA	NA	NA	NA	NA	NA	NA	NA	NA	NA	NA	NA	NA	NA	NA	0.196	-0.130	-0.090	0.380	-0.990	-0.870	-0.540	-0.420	NA	NA	NA	NA	NA	NA	NA	-0.288	-0.330	0.610	-0.140	-0.139	0.426	-0.586	-0.095	0.720	-0.234	0.469	-0.107	0.060	-0.071	0.437	0.197	-0.062	0.002	-0.278	0.239	0.058	-0.016	0.560	-0.022	0.685	0.161	-0.336	-0.114	0.124	-0.226	0.415	0.119	-0.261	-0.444	-0.044	-0.397	-0.174	-0.015	-0.066	-1.150	-0.638	-1.026	-0.857	-0.902	-1.207	-1.501	-0.970	-1.447	-1.549	-0.787	-1.282	-0.206	-0.932	-1.394	-0.385	-1.224	-1.452	0.120	0.938	0.486	0.562	0.790	-0.301	0.306	0.789	-0.668	0.185	0.614	-0.806	0.041	0.593	-0.555	0.149	-0.077	0.045	-0.095	0.398	-1.431	0.056	0.242	-0.735	-0.039	0.228	-1.188	-0.091	0.381	-0.891	0.376	0.946	-0.611	-0.183	0.369	0.661	-0.269	0.288	0.495	-0.544	0.534	0.887	-0.728	0.351	0.512	-0.348	0.441	0.559	-0.398	0.331	-0.071	0.164	0.080	-0.411	-0.281	0.219	-1.703	-0.861	-0.799	-2.520	-1.050	-1.505	-2.338	-2.441	-2.252	-2.445	-1.375	-2.414	-3.107	-1.511	-1.937	-1.562	-1.615	-2.039	-0.447	0.051	0.320	0.146	0.046	-0.388	0.285	-0.055	0.029	0.129	0.469	-0.102	0.257	0.049	0.331	0.190	0.190	-0.035	0.204	-0.121	-0.064	0.110	0.849	0.371	0.321	0.576	0.954	0.641	0.838	0.960	1.053	2.157	0.998	-1.215	-1.291	-0.224	-0.868	-0.817	0.114	-1.815	-0.609	-0.683	-0.952	-0.528	-0.678	-0.072	-0.132	0.287	-0.186	0.158	-0.197	-0.672	-0.029	-0.175	0.018	-0.841	0.028	-1.414	-1.827	-1.256	-3.141	-1.875	-1.964	0.192	-0.677	-1.634	-0.799	-2.076	-1.307	-0.381	-1.273	-0.781	-1.647	-0.048	-1.593	-0.892	-1.436	-0.420	-0.931	-0.790	-1.530	-0.308	-1.829	-1.301	-0.904	-1.540	-0.873	-1.234	-2.513	-1.186	-1.737	-1.727	-1.115	-1.813	-2.882	-2.657	NA	NA	NA	NA	NA	NA	NA	NA	NA	NA	NA	NA	NA	NA	NA	NA	NA	NA	NA	NA	NA	NA	NA	NA	NA	NA	NA	NA	NA	NA	NA	NA	NA	NA	NA	NA	NA	NA	NA	NA	NA	NA	NA	NA	NA	NA	NA	NA	NA	NA	NA	NA	NA	NA	NA	NA	NA	NA	NA	NA	NA	NA	NA	NA	NA	NA	NA	NA	NA	NA	NA	NA	NA	NA	NA	NA	NA	NA	NA	NA	NA	NA	NA	NA	NA	NA	NA	NA	NA	NA	NA	NA	NA	NA	NA	NA	NA	NA	NA	NA	NA	NA	NA	NA	NA	NA	NA	NA	NA	NA	NA	NA	NA	NA	NA	NA	NA	NA	NA	NA	NA	NA	NA	NA	NA	NA	NA	NA	NA	NA	NA	NA	NA	NA	NA	NA	NA	NA	NA	NA	NA	NA	NA	NA	NA	NA	NA	NA	NA	NA	NA	NA	NA	NA	NA	NA	NA	NA	NA	NA	NA	NA	NA	NA	NA	NA	NA	NA	NA	NA	NA	NA	NA	NA	NA	NA	NA	NA	NA	NA	NA	NA	NA	NA	NA	NA	NA	NA	NA	NA	NA	NA	NA	NA	NA	NA	NA	NA	-0.232552	-1.316640	0.059864	-1.090330	0.397380	-0.027968	-0.012496	0.701766	0.085762	0.836409	-1.302720	-0.323105	0.340946	-2.313550	-0.247581	0.405725	-0.777275	-0.088520	-0.482434	1.154650	-1.271450	1.234150	0.509449	-1.420500	-0.557837	-0.502400	-0.433081	0.188629	-2.991590	-1.279470	0.031879	0.853280	-2.581220	0.429680	-1.089880	1.857700	1.120720	-1.425520	-0.793726	0.622335	-0.440060	-1.052110	-0.816566	-1.626490	0.599947	0.746360	-0.102957	-0.366060	-0.508013	-0.259543	-1.819340	0.995815	-1.208520	1.717150	-1.402220	0.802286	-0.114758	-0.994579	-1.543020	-0.356368	1.882150	-0.330	-1.100	-0.760	-0.830	NA	NA	NA	NA	NA	NA	NA	NA	NA	NA	NA	NA	NA	NA	NA	NA	NA	NA	NA	NA	NA	NA	NA	NA	NA	NA	NA	NA	NA	NA	NA	NA	NA	NA	NA	-0.137	-0.229	-0.224	-0.257	-0.074	0.034	0.083	-0.002	-0.218	-0.274	-0.381	0.200	0.278	0.221	0.147	0.290	0.249	0.396	-0.163	-0.418	NA	NA	NA	NA	NA	NA	NA	NA	NA	NA	NA	NA	NA	NA	NA	NA	NA	NA	NA	NA	NA	NA	NA	NA	NA	NA	NA	NA	NA	NA	NA	NA	NA	NA	NA	NA	NA	NA	NA	NA	NA	NA	NA	NA	NA	-0.860	-0.670	-0.760	-1.730	-0.370	NA	NA	NA	NA	NA	NA	NA	NA	NA	NA	NA	NA	NA	NA	NA	NA	NA	NA	NA	NA	-0.0392	0.1288	0.1247	-0.1175	0.0455	-0.3402	-0.1302	-0.9834	-1.0341	-1.3514	-1.2514	-0.8895	-1.0659	-1.2299	-1.4384	-1.5826	-1.5538	-1.5415	-1.9564	-1.726	-1.9133	-1.7805	-1.3435	NA	NA	NA	NA	NA	NA	NA	NA	NA	NA	NA	NA	NA	NA	NA	NA	NA	NA	NA	NA	NA	NA	NA	NA	NA	NA	NA	NA	NA	-1.080	-1.190	-1.170	0.350	-0.500	NA	NA	NA	NA	NA	NA	NA	NA	NA	NA	NA	NA	NA	NA	NA	NA	NA	NA	NA	NA	NA	NA	NA	NA	NA	NA	NA	NA	NA	NA	NA	NA	NA	NA	NA	NA	NA	NA	NA	NA	NA	NA	NA	NA	NA	NA	NA	NA	NA	NA	NA	NA	NA	NA	NA	NA	NA	NA	NA	NA	NA	NA	NA	-0.900	-1.350	-0.530	0.100	0.439	0.030	-0.390	-0.200	-2.010	-0.200	-0.732	-0.406	-0.745	0.330	-0.060	-0.260	0.792	-0.790	-0.870	NA	NA	NA	NA	NA	NA	NA	NA	NA	NA	NA	NA	NA	NA	NA	NA	NA	NA	NA	NA	NA	NA	NA	NA	NA	NA	NA	NA	NA	NA	NA	NA	NA	NA	NA	NA	NA	NA	NA	NA	NA	NA	NA	NA	NA	NA	NA	NA	NA	NA	NA	NA	NA	NA	NA	NA	NA	NA	NA	NA	NA	NA	NA	NA	NA	NA	NA	NA	NA	NA	NA	NA	NA	NA	NA	NA	NA	NA	NA	NA	NA	NA	NA	NA	NA	NA	NA	NA	NA	NA	NA	NA	NA	NA	NA	NA	NA	NA	NA	NA	NA	NA	NA	NA	NA	NA	NA	NA	NA	NA	NA	NA	NA	NA	NA	NA	NA	NA	NA	NA	NA	NA	NA	NA	NA	NA	NA	NA	NA	NA	NA	NA	NA	NA	NA	NA	NA	NA	NA	NA	NA	NA	NA	NA	NA	NA	NA	NA	NA	NA	NA	NA	NA	NA	NA	NA	NA	NA	NA	NA	NA	NA	NA	NA	NA	NA	NA	NA	NA	NA	NA	NA	NA	NA	NA	NA	NA	NA	NA	NA	NA	NA	NA	0.201000	0.344000	0.845000	-0.478000	0.429000	0.261000	-0.591000	-0.156000	0.040	-0.069	0.050	-0.375	-0.100	-0.270	-0.820	-0.900	0.530	-1.118	0.580	-0.400	-0.320	-0.015	-0.040	NA	NA	NA	NA	NA	NA	NA	NA	NA	NA	NA	NA	NA	NA	NA	NA	NA	NA	NA	NA	NA	NA	0.330	0.160	-0.308	-0.525	0.370	-0.620	-0.090	-0.450	NA	NA	NA	NA	NA	NA	NA	NA	NA	-0.298517	-0.430002	-0.102579	0.436533	0.343653	0.535507	0.073993	-0.136082	-0.389582	-0.195873	-0.067129	-0.290990	0.380334	-0.208230	-0.057163	-0.192170	-0.948378	-0.508094	-0.346748	-0.005153	-0.082786	0.111495	0.024952	0.020641	-0.107819	-0.155690	0.043059	-0.038363	-0.208623	-0.092227	0.130742	0.162879	0.045538	0.024847	-0.098671	-0.127232	0.252150	-0.240612	-0.139761	0.151398	-0.026500	0.003379	-0.106833	-0.114239	-0.228971	-0.143633	-0.106427	-0.193733	0.375086	-0.197676	-0.146079	-0.199107	-0.291560	-0.112274	-0.279241	-0.318154	NA	NA	NA	NA	NA	NA	NA	NA	NA	NA	NA	NA	NA	NA	NA	NA	NA	NA	NA	NA	NA	NA	NA	NA	NA	NA	NA	NA	NA	NA	NA	NA	NA	NA	NA	NA	NA	NA	NA	NA	NA	NA	NA	NA	NA	NA	NA	NA	NA	NA	NA	NA	NA	NA	NA	NA	NA	NA	NA	NA	NA	NA	NA	NA	NA	NA	NA	NA	NA	NA	NA	NA	NA	NA	NA	NA
Q0050	-0.860	-0.090	-0.800	-2.630	0.770	NA	NA	NA	NA	NA	NA	NA	NA	NA	NA	NA	NA	NA	NA	NA	NA	NA	NA	NA	NA	NA	NA	NA	NA	NA	NA	NA	NA	NA	NA	NA	NA	NA	NA	NA	NA	NA	NA	NA	NA	NA	NA	NA	NA	NA	NA	NA	NA	NA	NA	NA	NA	NA	NA	NA	NA	NA	NA	NA	NA	NA	NA	NA	NA	NA	NA	NA	NA	NA	NA	NA	NA	NA	NA	NA	NA	NA	NA	NA	NA	NA	NA	NA	NA	NA	NA	NA	NA	NA	NA	NA	NA	NA	NA	NA	NA	NA	NA	NA	NA	NA	NA	NA	NA	NA	NA	NA	0.430	0.840	-0.360	-0.090	NA	NA	NA	NA	NA	NA	NA	NA	NA	NA	NA	NA	NA	NA	NA	NA	-0.480	-0.450	-1.250	-0.880	NA	NA	NA	NA	NA	NA	NA	NA	NA	NA	NA	NA	NA	0.1603	0.4653	0.569	0.5005	0.2385	0.3824	0.2723	-0.342	-1.3342	-1.168	-1.1344	-0.7285	-0.8931	-1.1836	-1.0769	-0.9142	-1.0727	-1.1468	-1.5307	-1.0687	-0.9528	-0.6728	-0.1706	NA	NA	NA	NA	NA	NA	NA	NA	NA	NA	NA	NA	NA	NA	NA	NA	NA	NA	NA	NA	NA	NA	NA	NA	NA	NA	NA	NA	NA	NA	NA	NA	NA	NA	NA	NA	NA	NA	NA	NA	NA	NA	NA	NA	NA	NA	NA	NA	NA	NA	NA	NA	NA	NA	NA	NA	NA	NA	NA	NA	NA	0.080	0.190	0.410	-0.200	-0.880	-0.940	-0.420	-0.040	NA	NA	NA	NA	NA	NA	NA	0.118	-0.114	1.007	0.499	0.536	0.661	-0.096	0.239	1.106	-0.339	0.554	-0.282	0.284	0.304	0.864	-0.389	0.073	0.480	-1.172	0.305	-0.067	-0.656	0.164	0.370	0.322	0.091	0.139	-0.800	0.107	0.221	-0.285	0.219	0.189	-2.200	0.068	0.227	-0.925	0.066	0.205	-1.849	-0.257	-0.538	0.015	-0.372	-0.715	-2.006	-0.488	-0.616	-1.142	-0.107	-0.929	-0.610	-0.181	-0.908	-0.172	-0.083	-0.509	0.047	0.102	0.319	0.064	0.271	0.208	0.347	0.238	-0.378	-0.020	-0.038	-0.054	-0.107	0.278	-0.906	-0.190	0.040	-0.090	-0.034	0.042	-1.331	0.200	0.157	-0.389	0.383	0.532	-0.868	0.363	0.298	-0.571	0.733	0.953	0.082	0.039	0.658	0.028	-0.185	0.935	0.455	0.373	0.841	0.907	0.666	0.726	1.040	0.671	0.753	0.803	0.660	1.069	-0.289	0.839	0.409	0.131	0.546	0.864	-0.673	-0.101	0.473	-1.558	-0.304	-1.416	-1.109	-0.856	-0.814	-1.274	-0.728	-0.676	-0.341	-0.545	-0.575	-0.920	-1.061	0.026	0.453	0.182	1.488	-0.020	0.595	0.678	1.034	0.284	0.255	0.993	0.660	0.408	0.593	0.296	0.697	0.652	0.584	0.127	0.439	-0.287	0.060	0.337	0.641	0.620	0.497	0.593	0.855	0.583	1.130	1.072	1.400	1.864	1.028	-1.046	-1.362	0.436	-1.268	-0.176	0.662	-1.518	-0.043	0.059	-1.421	-0.760	-0.309	0.066	-0.859	0.497	-0.635	0.174	0.493	-0.535	0.675	0.031	0.079	-0.423	0.524	-1.053	-1.600	-0.527	-2.296	-1.471	-1.301	0.037	0.086	-0.626	-0.715	-1.781	-0.220	-0.950	-0.448	-0.085	-1.453	0.403	-0.039	-0.901	-0.902	0.020	-0.634	-0.447	-0.481	-0.723	-1.203	-1.217	-1.236	-0.632	-0.284	-1.437	-1.696	-0.304	-1.085	-1.013	-0.635	-1.357	-1.630	-2.355	NA	NA	NA	NA	NA	NA	NA	NA	NA	NA	NA	NA	NA	NA	NA	NA	NA	NA	NA	NA	NA	NA	NA	NA	NA	NA	NA	NA	NA	NA	NA	NA	NA	NA	NA	NA	NA	NA	NA	NA	NA	NA	NA	NA	NA	NA	NA	NA	NA	NA	NA	NA	NA	NA	NA	NA	NA	NA	NA	NA	NA	NA	NA	NA	NA	NA	NA	NA	NA	NA	NA	NA	NA	NA	NA	NA	NA	NA	NA	NA	NA	NA	NA	NA	NA	NA	NA	NA	NA	NA	NA	NA	NA	NA	NA	NA	NA	NA	NA	NA	NA	NA	NA	NA	NA	NA	NA	NA	NA	NA	NA	NA	NA	NA	NA	NA	NA	NA	NA	NA	NA	NA	NA	NA	NA	NA	NA	NA	NA	NA	NA	NA	NA	NA	NA	NA	NA	NA	NA	NA	NA	NA	NA	NA	NA	NA	NA	NA	NA	NA	NA	NA	NA	NA	NA	NA	NA	NA	NA	NA	NA	NA	NA	NA	NA	NA	NA	NA	NA	NA	NA	NA	NA	NA	NA	NA	NA	NA	NA	NA	NA	NA	NA	NA	NA	NA	NA	NA	NA	NA	NA	NA	NA	NA	NA	NA	NA	NA	-0.136079	-1.509000	0.032775	-0.958168	0.081807	-0.659923	-0.569927	-0.571021	0.274472	0.359231	-0.639311	0.709325	-0.072855	-1.204800	-0.131630	0.078407	-0.228329	-0.045291	-0.034865	1.214490	-0.790177	0.982933	-1.204930	-1.352690	-0.260607	0.037979	0.070852	0.028974	-2.524550	-0.551457	0.423888	-0.839705	-1.485560	0.424869	-1.177840	-0.163834	1.029400	-1.809020	-1.848200	0.542867	-0.337258	-1.394970	-0.498618	-1.169300	-0.455562	-0.455219	0.368595	-0.150286	-0.682673	0.594491	-1.673000	1.181420	-1.055570	2.539430	-1.589590	0.934479	0.140420	-0.607244	-1.019360	-0.909827	1.119410	0.020	-1.270	-0.760	-0.460	NA	NA	NA	NA	NA	NA	NA	NA	NA	NA	NA	NA	NA	NA	NA	NA	NA	NA	NA	NA	NA	NA	NA	NA	NA	NA	NA	NA	NA	NA	NA	NA	NA	NA	NA	-0.096	-0.154	-0.405	-0.208	-0.064	-0.036	0.147	-0.012	0.036	-0.219	-0.665	0.254	-0.737	0.444	0.651	-0.345	0.759	0.841	-0.501	-2.450	NA	NA	NA	NA	NA	NA	NA	NA	NA	NA	NA	NA	NA	NA	NA	NA	NA	NA	NA	NA	-0.959	-0.959	-1.272	-1.272	-0.888	-0.888	-0.809	-0.809	-1.926	-1.926	-1.275	-1.275	NA	NA	NA	NA	NA	NA	NA	NA	NA	NA	NA	NA	NA	-0.660	-0.370	-0.940	-0.410	-0.640	NA	NA	NA	NA	NA	NA	NA	NA	NA	NA	NA	NA	NA	NA	NA	NA	NA	NA	NA	NA	-0.3658	-0.0952	0.1293	-0.2122	-0.0136	-0.6898	-0.2725	-0.9359	-0.4118	-1.0915	-0.7806	-0.6208	-0.3095	-0.2843	-0.3962	-0.5028	-0.7107	-0.5451	-0.9064	-0.4763	-0.4499	-0.4355	0.1238	NA	NA	NA	NA	NA	NA	NA	NA	NA	NA	NA	NA	NA	NA	NA	NA	NA	NA	NA	NA	NA	NA	NA	NA	NA	NA	NA	NA	NA	-0.890	-0.760	-0.330	1.520	0.140	NA	NA	NA	NA	NA	NA	NA	NA	NA	NA	NA	NA	NA	NA	NA	NA	NA	NA	NA	NA	NA	NA	NA	NA	NA	NA	NA	NA	NA	NA	NA	NA	NA	NA	NA	NA	NA	NA	NA	NA	NA	NA	NA	NA	NA	NA	NA	NA	NA	NA	NA	NA	NA	NA	NA	NA	NA	NA	NA	NA	NA	NA	NA	-1.010	-1.370	0.530	0.400	0.730	-0.590	-0.410	0.410	-0.570	-0.620	-0.900	-1.050	-1.250	1.120	0.460	1.380	4.610	0.240	-0.940	NA	NA	NA	NA	NA	NA	NA	NA	NA	NA	NA	NA	NA	NA	NA	NA	NA	NA	NA	NA	NA	NA	NA	NA	NA	NA	NA	NA	NA	NA	NA	NA	NA	NA	NA	NA	NA	NA	NA	NA	NA	NA	NA	NA	NA	NA	NA	NA	NA	NA	NA	NA	NA	NA	NA	NA	NA	NA	NA	NA	NA	NA	NA	NA	NA	NA	NA	NA	NA	NA	NA	NA	NA	NA	NA	NA	NA	NA	NA	NA	NA	NA	NA	NA	NA	NA	NA	NA	NA	NA	NA	NA	NA	NA	NA	NA	NA	NA	NA	NA	NA	NA	NA	NA	NA	NA	NA	NA	NA	NA	NA	NA	NA	NA	NA	NA	NA	NA	NA	NA	NA	NA	NA	NA	NA	NA	NA	NA	NA	NA	NA	NA	NA	NA	NA	NA	NA	NA	NA	NA	NA	NA	NA	NA	NA	NA	NA	NA	NA	NA	NA	NA	NA	NA	NA	NA	NA	NA	NA	NA	NA	NA	NA	NA	NA	NA	NA	NA	NA	NA	NA	NA	NA	NA	NA	NA	NA	NA	NA	NA	NA	NA	NA	0.430000	0.449000	0.172000	0.321000	0.385000	0.679000	-0.229000	0.401000	0.480	-0.520	0.380	0.835	0.120	-0.380	-0.900	-0.470	-0.060	-0.734	0.130	-0.570	-0.810	0.910	0.350	NA	NA	NA	NA	NA	NA	NA	NA	NA	NA	NA	NA	NA	NA	NA	NA	NA	NA	NA	NA	NA	NA	0.340	0.570	0.350	0.040	0.220	-0.040	-0.370	-0.550	NA	NA	NA	NA	NA	NA	NA	NA	NA	-0.875965	-0.979285	-0.093066	0.052256	-0.131131	0.029114	0.162953	-0.279524	-0.628879	-0.209677	0.058865	-0.510055	0.838750	-0.014537	-0.083236	-0.347279	-1.960810	-0.992136	-0.473311	-0.122323	-0.290071	0.148217	-0.146176	-0.215937	-0.489197	-0.628061	-0.147544	-0.116601	-0.166729	0.066075	0.094501	0.008428	-0.006795	0.042526	0.061506	0.194263	0.418666	-0.066601	0.033867	-0.017169	-0.092850	0.002508	-0.123140	-0.014348	-0.104805	0.031261	0.143544	0.037387	0.561703	0.058710	0.067801	0.163776	0.118028	-0.034173	-0.511807	-0.667217	NA	NA	NA	NA	NA	NA	NA	NA	NA	NA	NA	NA	NA	NA	NA	NA	NA	NA	NA	NA	NA	NA	NA	NA	NA	NA	NA	NA	NA	NA	NA	NA	NA	NA	NA	NA	NA	NA	NA	NA	NA	NA	NA	NA	NA	NA	NA	NA	NA	NA	NA	NA	NA	NA	NA	NA	NA	NA	NA	NA	NA	NA	NA	NA	NA	NA	NA	NA	NA	NA	NA	NA	NA	NA	NA	NA
Q0055	-0.520	-0.300	-0.720	-2.270	0.470	NA	NA	NA	NA	NA	NA	NA	NA	NA	NA	NA	NA	NA	NA	NA	NA	NA	NA	NA	NA	NA	NA	NA	NA	NA	NA	NA	NA	NA	NA	NA	NA	NA	NA	NA	NA	NA	NA	NA	NA	NA	NA	NA	NA	NA	NA	NA	NA	NA	NA	NA	NA	NA	NA	NA	NA	NA	NA	NA	NA	NA	NA	NA	NA	NA	NA	NA	NA	NA	NA	NA	NA	NA	NA	NA	NA	NA	NA	NA	NA	NA	NA	NA	NA	NA	NA	NA	NA	NA	NA	NA	NA	NA	NA	NA	NA	NA	NA	NA	NA	NA	NA	NA	NA	NA	NA	NA	0.180	0.840	-0.360	-0.380	NA	NA	NA	NA	NA	NA	NA	NA	NA	NA	NA	NA	NA	NA	NA	NA	-0.730	-0.790	-1.590	-1.460	NA	NA	NA	NA	NA	NA	NA	NA	NA	NA	NA	NA	NA	0.3666	0.4213	0.4358	0.5817	0.4598	0.4555	0.3744	-0.2234	-0.7528	-1.1987	-0.6363	-1.4558	-0.6705	-0.8547	-0.7928	-0.8548	-0.7558	-0.9231	-1.3639	-0.8947	-0.6598	-0.5548	0.0118	NA	NA	NA	NA	NA	NA	NA	NA	NA	NA	NA	NA	NA	NA	NA	NA	NA	NA	NA	NA	NA	NA	NA	NA	NA	NA	NA	NA	NA	NA	NA	NA	NA	NA	NA	NA	NA	NA	NA	NA	NA	NA	NA	NA	NA	NA	NA	NA	NA	NA	NA	NA	NA	NA	NA	NA	NA	NA	NA	NA	NA	0.760	-0.410	0.220	-0.030	-1.130	-1.040	-0.790	-0.090	NA	NA	NA	NA	NA	NA	NA	-0.135	-0.795	0.440	0.059	-0.436	0.240	-0.799	0.069	0.609	-0.895	0.324	0.095	0.105	-0.109	0.699	-0.031	-0.214	-0.059	-0.343	0.032	0.042	-0.111	0.299	0.210	0.095	0.044	-0.007	0.161	0.042	0.036	0.106	0.034	0.193	-2.115	-0.089	-0.098	0.062	0.070	0.268	-0.321	-0.179	-0.261	-0.204	-0.108	-0.639	-0.312	-0.166	-0.436	-0.482	0.062	-0.840	-0.549	-0.008	-0.571	0.289	0.035	-0.372	-0.249	0.087	0.424	-0.212	0.156	0.169	0.084	0.167	-0.627	-0.139	-0.052	0.152	-0.104	0.121	-0.640	-0.311	-0.213	-0.087	-0.008	0.040	-1.086	0.028	0.090	-0.240	0.074	0.393	-0.901	0.190	-0.092	-0.515	0.489	0.652	0.166	-0.144	0.439	-0.269	-0.098	1.008	0.216	0.264	0.393	0.633	0.154	0.463	0.716	0.419	0.733	0.619	0.774	1.090	-0.459	0.644	0.284	0.365	0.267	0.518	-0.594	-0.145	0.094	-1.079	-0.043	-1.110	-1.126	-1.014	-1.430	-1.026	-0.601	-0.256	-3.491	-0.257	-0.593	-1.016	-0.947	-0.022	0.633	0.480	1.329	0.551	0.842	0.496	1.226	0.373	0.476	0.569	0.611	0.708	1.197	-0.004	0.993	0.826	0.581	0.276	0.542	-0.505	0.324	0.454	0.742	0.574	0.625	0.862	0.986	0.824	0.962	1.003	1.258	2.198	1.032	-1.689	-1.811	-0.120	-1.194	-0.827	0.070	-1.297	-0.849	-0.365	-1.030	-0.922	-0.221	-0.192	-0.828	0.249	-0.199	-0.074	-0.154	-0.910	0.104	-0.119	-0.295	-0.759	0.206	-2.392	-1.798	-1.425	-2.202	-2.175	-1.279	-0.117	-0.004	-1.240	-0.797	-2.079	-0.696	-1.265	-0.392	-0.588	-1.720	0.020	-0.680	-1.792	-0.737	-0.569	-0.756	-0.903	-0.651	-0.660	-1.168	-2.337	-1.480	-0.519	-0.589	-1.294	-1.099	-0.608	-0.685	-0.720	-0.268	-1.071	-1.436	-2.790	NA	NA	NA	NA	NA	NA	NA	NA	NA	NA	NA	NA	NA	NA	NA	NA	NA	NA	NA	NA	NA	NA	NA	NA	NA	NA	NA	NA	NA	NA	NA	NA	NA	NA	NA	NA	NA	NA	NA	NA	NA	NA	NA	NA	NA	NA	NA	NA	NA	NA	NA	NA	NA	NA	NA	NA	NA	NA	NA	NA	NA	NA	NA	NA	NA	NA	NA	NA	NA	NA	NA	NA	NA	NA	NA	NA	NA	NA	NA	NA	NA	NA	NA	NA	NA	NA	NA	NA	NA	NA	NA	NA	NA	NA	NA	NA	NA	NA	NA	NA	NA	NA	NA	NA	NA	NA	NA	NA	NA	NA	NA	NA	NA	NA	NA	NA	NA	NA	NA	NA	NA	NA	NA	NA	NA	NA	NA	NA	NA	NA	NA	NA	NA	NA	NA	NA	NA	NA	NA	NA	NA	NA	NA	NA	NA	NA	NA	NA	NA	NA	NA	NA	NA	NA	NA	NA	NA	NA	NA	NA	NA	NA	NA	NA	NA	NA	NA	NA	NA	NA	NA	NA	NA	NA	NA	NA	NA	NA	NA	NA	NA	NA	NA	NA	NA	NA	NA	NA	NA	NA	NA	NA	NA	NA	NA	NA	NA	NA	0.175169	-1.337240	0.198455	-1.366170	-0.227916	0.230478	-0.907479	-0.835983	0.066295	-0.679901	-1.528370	0.452879	-1.097050	0.089439	-0.874966	-0.634848	-0.478920	-0.597626	-0.067101	0.872019	-0.135080	1.457250	-1.271530	-1.058880	-0.176810	-0.014717	-0.375989	-0.408103	-2.509620	-1.432180	0.237283	-0.202964	-1.743860	0.299376	-0.964114	-0.159728	1.141380	-1.157070	-1.756070	0.191054	-0.526619	-1.675200	-1.022760	-1.259550	0.188878	0.961519	0.425947	-0.245140	-0.276850	0.400455	-1.459680	1.577320	-1.163680	2.473060	-1.089010	1.096520	0.316175	-0.595248	-1.102940	-0.109480	1.748260	-0.410	-1.480	-1.120	-0.990	NA	NA	NA	NA	NA	NA	NA	NA	NA	NA	NA	NA	NA	NA	NA	NA	NA	NA	NA	NA	NA	NA	NA	NA	NA	NA	NA	NA	NA	NA	NA	NA	NA	NA	NA	0.424	0.590	-0.303	-0.306	0.049	0.074	0.125	-0.003	0.009	-0.413	-0.876	-0.030	-0.365	0.310	0.435	0.116	-0.186	0.305	-0.404	-1.379	NA	NA	NA	NA	NA	NA	NA	NA	NA	NA	NA	NA	NA	NA	NA	NA	NA	NA	NA	NA	NA	NA	NA	NA	NA	NA	NA	NA	NA	NA	NA	NA	NA	NA	NA	NA	NA	NA	NA	NA	NA	NA	NA	NA	NA	-0.650	-0.440	-0.870	-0.740	-0.350	NA	NA	NA	NA	NA	NA	NA	NA	NA	NA	NA	NA	NA	NA	NA	NA	NA	NA	NA	NA	0.0117	0.2343	0.1456	0.181	0.2123	-0.666	0.2348	-0.1523	-0.2155	-0.2032	-0.3189	-0.2745	0.0854	0.0361	-0.127	-0.0148	-0.2096	-0.2055	-0.3532	-0.0426	-0.1466	-0.141	0.4338	NA	NA	NA	NA	NA	NA	NA	NA	NA	NA	NA	NA	NA	NA	NA	NA	NA	NA	NA	NA	NA	NA	NA	NA	NA	NA	NA	NA	NA	-0.710	-0.480	-0.790	0.810	-0.230	NA	NA	NA	NA	NA	NA	NA	NA	NA	NA	NA	NA	NA	NA	NA	NA	NA	NA	NA	NA	NA	NA	NA	NA	NA	NA	NA	NA	NA	NA	NA	NA	NA	NA	NA	NA	NA	NA	NA	NA	NA	NA	NA	NA	NA	NA	NA	NA	NA	NA	NA	NA	NA	NA	NA	NA	NA	NA	NA	NA	NA	NA	NA	-0.800	-1.090	0.120	0.590	0.485	-0.960	-0.840	-0.020	-1.450	-0.540	-0.600	-0.535	-0.440	0.120	1.440	1.280	1.860	0.120	-1.040	NA	NA	NA	NA	NA	NA	NA	NA	NA	NA	NA	NA	NA	NA	NA	NA	NA	NA	NA	NA	NA	NA	NA	NA	NA	NA	NA	NA	NA	NA	NA	NA	NA	NA	NA	NA	NA	NA	NA	NA	NA	NA	NA	NA	NA	NA	NA	NA	NA	NA	NA	NA	NA	NA	NA	NA	NA	NA	NA	NA	NA	NA	NA	NA	NA	NA	NA	NA	NA	NA	NA	NA	NA	NA	NA	NA	NA	NA	NA	NA	NA	NA	NA	NA	NA	NA	NA	NA	NA	NA	NA	NA	NA	NA	NA	NA	NA	NA	NA	NA	NA	NA	NA	NA	NA	NA	NA	NA	NA	NA	NA	NA	NA	NA	NA	NA	NA	NA	NA	NA	NA	NA	NA	NA	NA	NA	NA	NA	NA	NA	NA	NA	NA	NA	NA	NA	NA	NA	NA	NA	NA	NA	NA	NA	NA	NA	NA	NA	NA	NA	NA	NA	NA	NA	NA	NA	NA	NA	NA	NA	NA	NA	NA	NA	NA	NA	NA	NA	NA	NA	NA	NA	NA	NA	NA	NA	NA	NA	NA	NA	NA	NA	NA	0.945000	0.840000	1.737000	1.150000	0.606000	0.581000	-0.624000	0.406000	0.240	-0.103	0.260	0.433	-0.260	-0.320	-0.320	-0.410	0.280	-0.969	-0.030	-0.590	-0.700	1.080	0.063	NA	NA	NA	NA	NA	NA	NA	NA	NA	NA	NA	NA	NA	NA	NA	NA	NA	NA	NA	NA	NA	NA	0.220	-0.040	-0.239	-0.290	0.150	-0.560	-0.420	-0.640	NA	NA	NA	NA	NA	NA	NA	NA	NA	-0.817047	-0.651440	-0.117660	0.187258	-0.043541	0.368207	-0.051066	-0.311073	-0.311478	0.207349	0.126012	-0.688267	0.679295	-0.066373	-0.148846	-0.346793	-1.458070	-0.703877	-0.299632	0.199692	0.126938	0.240810	0.008250	0.056095	-0.047465	-0.132522	0.226517	0.048889	0.075872	0.250288	0.379663	0.332455	0.530628	0.271813	0.260994	0.297583	0.600747	-0.065955	0.172361	0.189055	0.005161	0.072727	-0.021903	0.139297	0.013849	-0.043600	0.051714	0.005453	0.881195	0.148198	0.157077	0.097074	0.312279	0.301637	-0.251784	-0.351253	NA	NA	NA	NA	NA	NA	NA	NA	NA	NA	NA	NA	NA	NA	NA	NA	NA	NA	NA	NA	NA	NA	NA	NA	NA	NA	NA	NA	NA	NA	NA	NA	NA	NA	NA	NA	NA	NA	NA	NA	NA	NA	NA	NA	NA	NA	NA	NA	NA	NA	NA	NA	NA	NA	NA	NA	NA	NA	NA	NA	NA	NA	NA	NA	NA	NA	NA	NA	NA	NA	NA	NA	NA	NA	NA	NA
Q0060	-0.700	0.110	-0.710	-2.600	0.580	NA	NA	NA	NA	NA	NA	NA	NA	NA	NA	NA	NA	NA	NA	NA	NA	NA	NA	NA	NA	NA	NA	NA	NA	NA	NA	NA	NA	NA	NA	NA	NA	NA	NA	NA	NA	NA	NA	NA	NA	NA	NA	NA	NA	NA	NA	NA	NA	NA	NA	NA	NA	NA	NA	NA	NA	NA	NA	NA	NA	NA	NA	NA	NA	NA	NA	NA	NA	NA	NA	NA	NA	NA	NA	NA	NA	NA	NA	NA	NA	NA	NA	NA	NA	NA	NA	NA	NA	NA	NA	NA	NA	NA	NA	NA	NA	NA	NA	NA	NA	NA	NA	NA	NA	NA	NA	NA	0.280	0.580	-0.190	-0.660	NA	NA	NA	NA	NA	NA	NA	NA	NA	NA	NA	NA	NA	NA	NA	NA	-0.440	-0.740	-1.530	-1.290	NA	NA	NA	NA	NA	NA	NA	NA	NA	NA	NA	NA	NA	0.509	0.4731	0.8639	0.5556	0.3759	0.501	0.3932	0.0786	-0.7103	0.1725	0.1345	0.3855	0.1904	0.1132	-0.0153	-0.0413	-0.3333	-0.1137	0.0943	0.1423	0.307	0.2636	0.2313	NA	NA	NA	NA	NA	NA	NA	NA	NA	NA	NA	NA	NA	NA	NA	NA	NA	NA	NA	NA	NA	NA	NA	NA	NA	NA	NA	NA	NA	NA	NA	NA	NA	NA	NA	NA	NA	NA	NA	NA	NA	NA	NA	NA	NA	NA	NA	NA	NA	NA	NA	NA	NA	NA	NA	NA	NA	NA	NA	NA	NA	0.690	-0.074	0.070	-0.040	-0.644	-0.600	-0.670	-0.080	NA	NA	NA	NA	NA	NA	NA	0.098	-0.539	0.866	-0.041	-0.050	-0.006	-0.542	0.171	0.481	-0.578	0.309	0.156	0.143	0.462	0.952	0.168	0.199	0.320	0.325	0.370	0.281	0.527	0.312	0.188	0.351	0.130	0.451	0.241	0.290	0.182	0.233	0.096	0.245	-1.890	0.108	0.164	0.299	0.092	0.161	0.238	0.348	0.163	0.055	-0.013	-0.338	-0.387	-0.218	-0.406	0.215	-0.093	-0.721	-0.415	0.032	-0.496	0.187	0.013	-0.277	0.139	0.176	0.367	-0.098	0.125	0.351	0.178	-0.016	-0.389	-0.248	-0.099	0.050	-0.199	0.106	-0.755	-0.290	-0.017	-0.162	-0.126	0.123	0.060	0.009	0.314	-0.173	0.604	0.824	-0.340	0.471	0.385	-0.301	0.835	0.959	0.439	-0.169	0.595	-0.107	-0.158	1.264	0.740	0.202	0.823	0.713	1.086	0.830	0.994	0.473	0.807	0.705	0.735	1.177	-0.466	0.771	0.443	0.201	0.548	0.750	-0.220	0.266	0.509	-1.018	0.129	-0.923	0.215	0.407	0.215	0.250	0.271	0.202	0.589	0.178	0.707	0.341	0.115	0.434	1.612	1.358	1.486	1.436	1.443	1.346	1.194	1.452	1.195	1.366	1.282	1.114	0.571	1.344	0.971	1.193	1.279	1.072	1.387	1.398	1.383	1.309	1.527	1.476	1.543	1.658	1.606	1.225	1.797	1.655	1.623	1.335	1.621	0.296	-0.106	0.841	-0.297	0.177	0.256	-0.508	0.315	0.015	-1.029	-0.708	-0.157	-0.355	-1.145	-0.245	-0.993	-0.147	-0.436	-0.062	0.081	-0.036	-0.304	-0.065	0.125	0.096	0.350	0.480	-0.209	0.114	0.170	0.479	-0.383	0.319	0.419	-0.075	0.420	-0.221	0.173	0.602	0.285	0.508	0.650	0.098	0.031	0.489	0.423	0.201	0.188	-0.364	-0.433	0.474	0.479	-0.182	0.202	-0.163	-0.625	0.208	-0.479	-0.340	-0.421	-0.524	-0.867	-0.912	NA	NA	NA	NA	NA	NA	NA	NA	NA	NA	NA	NA	NA	NA	NA	NA	NA	NA	NA	NA	NA	NA	NA	NA	NA	NA	NA	NA	NA	NA	NA	NA	NA	NA	NA	NA	NA	NA	NA	NA	NA	NA	NA	NA	NA	NA	NA	NA	NA	NA	NA	NA	NA	NA	NA	NA	NA	NA	NA	NA	NA	NA	NA	NA	NA	NA	NA	NA	NA	NA	NA	NA	NA	NA	NA	NA	NA	NA	NA	NA	NA	NA	NA	NA	NA	NA	NA	NA	NA	NA	NA	NA	NA	NA	NA	NA	NA	NA	NA	NA	NA	NA	NA	NA	NA	NA	NA	NA	NA	NA	NA	NA	NA	NA	NA	NA	NA	NA	NA	NA	NA	NA	NA	NA	NA	NA	NA	NA	NA	NA	NA	NA	NA	NA	NA	NA	NA	NA	NA	NA	NA	NA	NA	NA	NA	NA	NA	NA	NA	NA	NA	NA	NA	NA	NA	NA	NA	NA	NA	NA	NA	NA	NA	NA	NA	NA	NA	NA	NA	NA	NA	NA	NA	NA	NA	NA	NA	NA	NA	NA	NA	NA	NA	NA	NA	NA	NA	NA	NA	NA	NA	NA	NA	NA	NA	NA	NA	NA	-0.237221	-1.429190	-0.025926	-0.993123	0.190066	0.102710	-0.228415	0.186274	-0.693647	-0.005825	-2.136450	-0.998628	-0.477267	-2.037770	-1.153830	-0.425213	-0.591083	-0.245802	0.224532	0.994827	-1.183310	1.040930	0.056339	-1.515730	-0.551156	-0.291903	-0.347154	-0.345504	-3.165340	-1.365160	0.475886	0.111311	-2.521540	0.597775	-0.914408	1.241250	0.584979	-0.934233	-1.488330	-0.305447	0.155504	-1.136390	-0.979188	-1.476410	0.160519	0.977560	0.480823	0.403930	-0.525746	0.451882	-1.771870	1.179390	-0.891263	2.633350	-1.492640	0.826820	0.225553	-0.546724	-1.236730	-0.169646	2.070470	-0.300	-1.620	-0.930	-0.820	NA	NA	NA	NA	NA	NA	NA	NA	NA	NA	NA	NA	NA	NA	NA	NA	NA	NA	NA	NA	NA	NA	NA	NA	NA	NA	NA	NA	NA	NA	NA	NA	NA	NA	NA	0.128	0.007	0.010	-0.265	0.020	0.001	0.157	0.042	-0.052	-0.351	-0.837	-0.035	-0.282	0.636	0.837	-0.060	0.277	0.198	-0.162	-1.457	NA	NA	NA	NA	NA	NA	NA	NA	NA	NA	NA	NA	NA	NA	NA	NA	NA	NA	NA	NA	NA	NA	NA	NA	NA	NA	NA	NA	NA	NA	NA	NA	NA	NA	NA	NA	NA	NA	NA	NA	NA	NA	NA	NA	NA	-0.350	-0.614	-1.110	-1.410	-0.430	NA	NA	NA	NA	NA	NA	NA	NA	NA	NA	NA	NA	NA	NA	NA	NA	NA	NA	NA	NA	0.0962	0.1131	0.0816	0.0082	-0.0377	-0.7686	-0.0451	0.0207	-0.3275	-0.5661	-0.4287	-0.5224	-0.2547	-0.3561	-0.5575	-0.5808	-0.7645	-0.6382	-0.4839	-0.4323	-0.1192	-0.297	0.2625	NA	NA	NA	NA	NA	NA	NA	NA	NA	NA	NA	NA	NA	NA	NA	NA	NA	NA	NA	NA	NA	NA	NA	NA	NA	NA	NA	NA	NA	-0.460	-0.310	-0.740	0.720	0.090	NA	NA	NA	NA	NA	NA	NA	NA	NA	NA	NA	NA	NA	NA	NA	NA	NA	NA	NA	NA	NA	NA	NA	NA	NA	NA	NA	NA	NA	NA	NA	NA	NA	NA	NA	NA	NA	NA	NA	NA	NA	NA	NA	NA	NA	NA	NA	NA	NA	NA	NA	NA	NA	NA	NA	NA	NA	NA	NA	NA	NA	NA	NA	-0.760	-0.870	-0.300	1.310	0.417	-1.410	-0.810	-0.159	-1.400	-0.690	-1.330	-0.416	-1.540	0.280	-0.380	0.240	1.470	0.040	-0.600	NA	NA	NA	NA	NA	NA	NA	NA	NA	NA	NA	NA	NA	NA	NA	NA	NA	NA	NA	NA	NA	NA	NA	NA	NA	NA	NA	NA	NA	NA	NA	NA	NA	NA	NA	NA	NA	NA	NA	NA	NA	NA	NA	NA	NA	NA	NA	NA	NA	NA	NA	NA	NA	NA	NA	NA	NA	NA	NA	NA	NA	NA	NA	NA	NA	NA	NA	NA	NA	NA	NA	NA	NA	NA	NA	NA	NA	NA	NA	NA	NA	NA	NA	NA	NA	NA	NA	NA	NA	NA	NA	NA	NA	NA	NA	NA	NA	NA	NA	NA	NA	NA	NA	NA	NA	NA	NA	NA	NA	NA	NA	NA	NA	NA	NA	NA	NA	NA	NA	NA	NA	NA	NA	NA	NA	NA	NA	NA	NA	NA	NA	NA	NA	NA	NA	NA	NA	NA	NA	NA	NA	NA	NA	NA	NA	NA	NA	NA	NA	NA	NA	NA	NA	NA	NA	NA	NA	NA	NA	NA	NA	NA	NA	NA	NA	NA	NA	NA	NA	NA	NA	NA	NA	NA	NA	NA	NA	NA	NA	NA	NA	NA	NA	1.395000	2.264000	2.781000	2.593000	1.551000	-0.845000	-0.500000	0.094000	0.130	-0.100	0.210	0.238	-0.010	-0.510	-0.800	-0.460	0.260	-0.619	0.190	-0.490	-0.640	-0.016	1.030	NA	NA	NA	NA	NA	NA	NA	NA	NA	NA	NA	NA	NA	NA	NA	NA	NA	NA	NA	NA	NA	NA	0.140	-0.310	-0.220	0.250	-0.130	-0.220	-0.164	-0.300	NA	NA	NA	NA	NA	NA	NA	NA	NA	-0.357801	-0.541420	-0.360962	0.157605	0.378095	0.067872	0.024298	-0.187609	-0.272045	-0.013860	-0.150044	-0.398150	0.229581	0.030547	-0.061291	-0.109884	-0.652501	-0.292433	-0.301513	0.204137	0.250889	0.165541	0.113530	0.129365	0.009354	0.068675	0.675417	0.138879	-0.025017	0.309752	0.349520	0.375105	0.403116	0.354454	0.303572	0.197192	0.468842	0.212947	0.219817	0.259295	0.083671	0.113939	0.034320	0.113431	-0.007501	-0.007750	0.039111	-0.147923	0.314770	-0.069158	0.068605	0.037236	0.090451	0.144826	-0.107613	-0.060331	NA	NA	NA	NA	NA	NA	NA	NA	NA	NA	NA	NA	NA	NA	NA	NA	NA	NA	NA	NA	NA	NA	NA	NA	NA	NA	NA	NA	NA	NA	NA	NA	NA	NA	NA	NA	NA	NA	NA	NA	NA	NA	NA	NA	NA	NA	NA	NA	NA	NA	NA	NA	NA	NA	NA	NA	NA	NA	NA	NA	NA	NA	NA	NA	NA	NA	NA	NA	NA	NA	NA	NA	NA	NA	NA	NA
Q0065	-0.390	-0.090	-0.690	-2.920	0.820	NA	NA	NA	NA	NA	NA	NA	NA	NA	NA	NA	NA	NA	NA	NA	NA	NA	NA	NA	NA	NA	NA	NA	NA	NA	NA	NA	NA	NA	NA	NA	NA	NA	NA	NA	NA	NA	NA	NA	NA	NA	NA	NA	NA	NA	NA	NA	NA	NA	NA	NA	NA	NA	NA	NA	NA	NA	NA	NA	NA	NA	NA	NA	NA	NA	NA	NA	NA	NA	NA	NA	NA	NA	NA	NA	NA	NA	NA	NA	NA	NA	NA	NA	NA	NA	NA	NA	NA	NA	NA	NA	NA	NA	NA	NA	NA	NA	NA	NA	NA	NA	NA	NA	NA	NA	NA	NA	0.340	0.480	-0.220	-0.590	NA	NA	NA	NA	NA	NA	NA	NA	NA	NA	NA	NA	NA	NA	NA	NA	-0.400	-0.480	-0.990	-1.010	NA	NA	NA	NA	NA	NA	NA	NA	NA	NA	NA	NA	NA	0.2843	0.2527	0.2538	0.3342	0.0755	0.293	0.1819	-0.524	-1.1579	-1.7701	-1.4004	-1.7494	-1.4267	-1.6028	-1.4078	-1.5751	-1.4569	-1.5569	-1.5856	-1.4668	-1.0284	-0.7852	-0.4333	NA	NA	NA	NA	NA	NA	NA	NA	NA	NA	NA	NA	NA	NA	NA	NA	NA	NA	NA	NA	NA	NA	NA	NA	NA	NA	NA	NA	NA	NA	NA	NA	NA	NA	NA	NA	NA	NA	NA	NA	NA	NA	NA	NA	NA	NA	NA	NA	NA	NA	NA	NA	NA	NA	NA	NA	NA	NA	NA	NA	NA	0.670	0.030	0.010	-0.090	-0.510	-1.030	-0.480	-0.220	NA	NA	NA	NA	NA	NA	NA	0.061	-0.224	0.755	0.156	-0.366	0.433	-0.553	-0.092	0.873	-0.578	-0.045	0.236	0.036	-0.423	0.682	0.015	0.074	-0.031	0.022	0.240	0.327	0.090	0.566	0.078	0.488	0.180	-0.074	0.229	0.099	-0.000	0.411	-0.143	-0.168	-0.602	-0.396	-0.356	-0.046	-0.191	-0.188	-0.471	-0.383	-0.469	-0.730	-0.606	-1.195	-0.815	-0.591	-0.910	-0.626	-0.317	-1.105	0.006	-0.577	-0.928	0.239	-0.425	-0.732	-0.017	0.515	0.416	-0.316	0.312	-0.173	-0.055	0.218	-0.310	-0.379	0.035	-0.244	-0.306	0.048	-0.556	-0.226	-0.251	-0.670	-0.144	0.356	-0.890	0.015	0.235	-0.046	0.180	0.589	-0.615	0.429	0.597	-0.027	0.510	0.796	0.209	-0.025	0.529	0.171	0.047	0.859	0.622	0.052	0.725	0.656	0.013	0.667	0.756	0.085	0.777	0.815	0.113	0.733	0.055	0.588	0.448	0.230	0.339	0.651	-0.704	-0.153	-0.041	-1.444	-0.349	-1.006	-1.686	-1.396	-1.554	-1.272	-0.902	-1.353	-2.442	-0.814	-1.317	-1.271	-1.406	-0.929	0.258	0.489	0.981	0.272	0.653	0.274	0.903	0.154	0.727	0.407	0.402	0.473	0.600	0.275	0.762	0.504	0.393	0.440	0.600	0.280	0.371	0.352	0.750	0.505	0.949	0.995	0.978	1.114	1.152	1.387	1.592	2.052	1.063	-0.895	-0.998	-0.335	-0.696	-0.641	-0.061	-0.924	-0.484	-0.529	-0.939	-0.358	-0.365	0.160	-0.161	0.077	-0.006	-0.014	-0.187	-0.525	-0.101	-0.176	-0.327	-0.481	-0.129	-1.385	-1.400	-1.376	-1.919	-1.284	-1.142	0.330	-0.346	-0.985	-0.587	-0.750	-0.985	-0.407	-0.270	-0.715	-0.692	-0.211	-0.991	-1.003	-0.598	-0.645	-0.629	-0.890	-1.059	-0.692	-1.162	-1.199	-1.023	-1.036	-1.021	-1.396	-0.793	-1.338	-0.698	-0.902	-0.773	-0.990	-1.040	-2.556	NA	NA	NA	NA	NA	NA	NA	NA	NA	NA	NA	NA	NA	NA	NA	NA	NA	NA	NA	NA	NA	NA	NA	NA	NA	NA	NA	NA	NA	NA	NA	NA	NA	NA	NA	NA	NA	NA	NA	NA	NA	NA	NA	NA	NA	NA	NA	NA	NA	NA	NA	NA	NA	NA	NA	NA	NA	NA	NA	NA	NA	NA	NA	NA	NA	NA	NA	NA	NA	NA	NA	NA	NA	NA	NA	NA	NA	NA	NA	NA	NA	NA	NA	NA	NA	NA	NA	NA	NA	NA	NA	NA	NA	NA	NA	NA	NA	NA	NA	NA	NA	NA	NA	NA	NA	NA	NA	NA	NA	NA	NA	NA	NA	NA	NA	NA	NA	NA	NA	NA	NA	NA	NA	NA	NA	NA	NA	NA	NA	NA	NA	NA	NA	NA	NA	NA	NA	NA	NA	NA	NA	NA	NA	NA	NA	NA	NA	NA	NA	NA	NA	NA	NA	NA	NA	NA	NA	NA	NA	NA	NA	NA	NA	NA	NA	NA	NA	NA	NA	NA	NA	NA	NA	NA	NA	NA	NA	NA	NA	NA	NA	NA	NA	NA	NA	NA	NA	NA	NA	NA	NA	NA	NA	NA	NA	NA	NA	NA	-0.155929	-1.378410	0.421892	-0.688245	0.534246	-0.138513	-0.062229	-0.004709	0.195318	0.969489	-0.633965	0.124757	0.365800	-1.603240	-0.069023	0.260220	-0.673678	0.204939	-0.652721	1.419010	-1.498230	0.874704	-0.204298	-0.951492	0.002104	0.099270	-0.314903	-0.251813	-2.205250	-1.249180	0.499601	0.183831	-1.558100	0.481840	-0.945458	0.963433	1.004540	-1.314710	-0.932082	-0.307178	-0.024565	0.970647	-1.368340	-1.958340	1.341440	0.722943	0.169358	-0.015159	0.028251	0.197250	-0.833736	0.929042	-0.549956	1.354480	-0.410651	0.739703	0.130802	-0.212538	-0.541452	-0.430733	0.690067	-0.100	-1.210	-1.000	-0.820	NA	NA	NA	NA	NA	NA	NA	NA	NA	NA	NA	NA	NA	NA	NA	NA	NA	NA	NA	NA	NA	NA	NA	NA	NA	NA	NA	NA	NA	NA	NA	NA	NA	NA	NA	-0.124	-0.078	-0.104	-0.230	-0.144	-0.237	0.229	0.170	-0.238	-0.148	-0.756	0.434	-0.499	0.193	1.185	-0.135	0.094	0.421	0.024	-1.496	NA	NA	NA	NA	NA	NA	NA	NA	NA	NA	NA	NA	NA	NA	NA	NA	NA	NA	NA	NA	NA	NA	NA	NA	NA	NA	NA	NA	NA	NA	NA	NA	NA	NA	NA	NA	NA	NA	NA	NA	NA	NA	NA	NA	NA	-0.700	-0.420	-0.870	-0.570	-0.600	NA	NA	NA	NA	NA	NA	NA	NA	NA	NA	NA	NA	NA	NA	NA	NA	NA	NA	NA	NA	0.1772	0.2254	0.1784	0.0899	0.0141	-0.4704	-0.1614	-0.4604	-0.8629	-0.7914	-0.7023	-0.5187	-0.3257	-0.6893	-0.5487	-0.8262	-0.9017	-1.0126	-0.8563	-0.5625	-0.5785	-0.2973	-0.1253	NA	NA	NA	NA	NA	NA	NA	NA	NA	NA	NA	NA	NA	NA	NA	NA	NA	NA	NA	NA	NA	NA	NA	NA	NA	NA	NA	NA	NA	-0.740	-0.460	-0.530	1.020	-0.050	NA	NA	NA	NA	NA	NA	NA	NA	NA	NA	NA	NA	NA	NA	NA	NA	NA	NA	NA	NA	NA	NA	NA	NA	NA	NA	NA	NA	NA	NA	NA	NA	NA	NA	NA	NA	NA	NA	NA	NA	NA	NA	NA	NA	NA	NA	NA	NA	NA	NA	NA	NA	NA	NA	NA	NA	NA	NA	NA	NA	NA	NA	NA	-0.780	-1.110	0.560	0.060	1.760	-0.300	-0.660	-0.210	-1.170	-0.750	-0.990	-0.860	-1.500	0.980	0.600	0.790	2.570	0.010	-1.030	NA	NA	NA	NA	NA	NA	NA	NA	NA	NA	NA	NA	NA	NA	NA	NA	NA	NA	NA	NA	NA	NA	NA	NA	NA	NA	NA	NA	NA	NA	NA	NA	NA	NA	NA	NA	NA	NA	NA	NA	NA	NA	NA	NA	NA	NA	NA	NA	NA	NA	NA	NA	NA	NA	NA	NA	NA	NA	NA	NA	NA	NA	NA	NA	NA	NA	NA	NA	NA	NA	NA	NA	NA	NA	NA	NA	NA	NA	NA	NA	NA	NA	NA	NA	NA	NA	NA	NA	NA	NA	NA	NA	NA	NA	NA	NA	NA	NA	NA	NA	NA	NA	NA	NA	NA	NA	NA	NA	NA	NA	NA	NA	NA	NA	NA	NA	NA	NA	NA	NA	NA	NA	NA	NA	NA	NA	NA	NA	NA	NA	NA	NA	NA	NA	NA	NA	NA	NA	NA	NA	NA	NA	NA	NA	NA	NA	NA	NA	NA	NA	NA	NA	NA	NA	NA	NA	NA	NA	NA	NA	NA	NA	NA	NA	NA	NA	NA	NA	NA	NA	NA	NA	NA	NA	NA	NA	NA	NA	NA	NA	NA	NA	NA	NA	NA	NA	NA	NA	NA	NA	NA	0.630	-0.140	0.100	0.637	-0.300	-0.340	-0.610	-0.430	0.250	-0.530	-0.160	-0.730	-0.800	0.860	0.435	NA	NA	NA	NA	NA	NA	NA	NA	NA	NA	NA	NA	NA	NA	NA	NA	NA	NA	NA	NA	NA	NA	0.230	-0.090	-0.280	-0.660	0.220	-0.760	-0.580	-0.910	NA	NA	NA	NA	NA	NA	NA	NA	NA	-0.861682	-0.954000	-0.030671	-0.004402	-0.046418	-0.038599	0.109323	-0.311813	-0.806925	-0.433237	-0.021534	-0.203746	0.369787	-0.054971	-0.241826	-0.272621	-1.278770	-0.469861	-0.293818	-0.080540	-0.354206	-0.310507	-0.294183	-0.292327	-0.615012	-0.552108	-0.429843	-0.382849	-0.132660	0.020887	0.030729	0.038082	-0.002868	0.090671	-0.127089	-0.005257	0.032241	-0.016034	-0.007686	-0.031309	-0.273911	-0.152657	-0.294409	-0.257406	-0.320632	-0.255193	0.015089	-0.067232	-0.199521	-0.311048	-0.389121	-0.099749	-0.348599	-0.238408	-0.447354	-0.542814	NA	NA	NA	NA	NA	NA	NA	NA	NA	NA	NA	NA	NA	NA	NA	NA	NA	NA	NA	NA	NA	NA	NA	NA	NA	NA	NA	NA	NA	NA	NA	NA	NA	NA	NA	NA	NA	NA	NA	NA	NA	NA	NA	NA	NA	NA	NA	NA	NA	NA	NA	NA	NA	NA	NA	NA	NA	NA	NA	NA	NA	NA	NA	NA	NA	NA	NA	NA	NA	NA	NA	NA	NA	NA	NA	NA
Q0070	-0.530	0.080	-0.600	-1.540	0.420	NA	NA	NA	NA	NA	NA	NA	NA	NA	NA	NA	NA	NA	NA	NA	NA	NA	NA	NA	NA	NA	NA	NA	NA	NA	NA	NA	NA	NA	NA	NA	NA	NA	NA	NA	NA	NA	NA	NA	NA	NA	NA	NA	NA	NA	NA	NA	NA	NA	NA	NA	NA	NA	NA	NA	NA	NA	NA	NA	NA	NA	NA	NA	NA	NA	NA	NA	NA	NA	NA	NA	NA	NA	NA	NA	NA	NA	NA	NA	NA	NA	NA	NA	NA	NA	NA	NA	NA	NA	NA	NA	NA	NA	NA	NA	NA	NA	NA	NA	NA	NA	NA	NA	NA	NA	NA	NA	0.290	0.500	-0.400	-0.230	NA	NA	NA	NA	NA	NA	NA	NA	NA	NA	NA	NA	NA	NA	NA	NA	-0.430	-0.710	-1.270	-1.280	NA	NA	NA	NA	NA	NA	NA	NA	NA	NA	NA	NA	NA	0.3023	0.3729	0.6823	0.5541	-0.0505	0.2694	0.2643	-0.2661	-0.9228	-1.136	-0.9358	-1.073	-0.8875	-0.9567	-1.0557	-1.1631	-1.1878	-1.0773	-1.2074	-1.1082	-0.729	-0.5421	0.0028	NA	NA	NA	NA	NA	NA	NA	NA	NA	NA	NA	NA	NA	NA	NA	NA	NA	NA	NA	NA	NA	NA	NA	NA	NA	NA	NA	NA	NA	NA	NA	NA	NA	NA	NA	NA	NA	NA	NA	NA	NA	NA	NA	NA	NA	NA	NA	NA	NA	NA	NA	NA	NA	NA	NA	NA	NA	NA	NA	NA	NA	0.530	0.160	0.090	-0.230	-0.240	-0.640	-0.070	-0.390	NA	NA	NA	NA	NA	NA	NA	0.257	-0.558	0.685	0.659	0.385	0.593	0.118	0.182	0.696	0.180	0.218	0.554	0.107	0.400	0.544	-0.122	0.195	0.238	0.439	0.793	0.356	0.388	0.418	0.490	0.562	0.408	0.341	0.249	0.555	0.345	0.277	0.135	0.248	-0.016	0.171	0.140	-0.190	0.003	-0.105	-0.133	0.389	0.118	-0.223	-0.267	-0.316	-0.767	-0.343	-0.229	-0.142	0.054	-0.362	0.271	0.106	-0.228	0.369	0.279	-0.089	0.027	0.154	0.442	-0.271	0.102	0.130	-0.073	-0.026	0.407	-0.430	-0.183	-0.308	-0.376	0.130	0.055	-0.275	-0.068	0.168	-0.294	0.096	-0.058	-0.044	0.571	0.325	0.823	0.570	0.592	0.678	0.806	0.609	1.008	1.121	1.060	0.251	0.298	-0.015	0.107	0.680	0.655	0.447	0.726	0.480	1.315	0.655	0.611	0.699	0.713	0.785	0.044	0.456	-0.116	0.505	0.390	0.255	0.536	0.537	-0.213	-0.065	0.015	-0.947	-0.448	-0.839	-1.057	-0.603	-1.212	-0.540	-0.771	-0.962	-1.171	-0.791	-0.722	-0.902	-1.131	-0.095	1.279	1.092	1.390	1.124	1.212	1.218	1.067	0.986	1.203	0.949	0.992	0.994	0.766	1.091	1.003	1.026	1.054	1.112	0.993	0.938	0.871	1.044	1.133	0.922	1.475	1.258	1.504	1.697	1.466	1.634	2.461	2.443	1.528	-0.373	-0.649	-0.122	-0.173	-0.315	-0.073	-0.173	0.286	-0.048	-0.328	-0.460	-0.149	0.093	-0.326	0.140	0.432	0.325	0.269	0.296	0.494	0.155	-0.095	0.066	0.214	-0.492	-0.718	-0.504	-0.805	-0.551	-0.518	0.415	-0.341	-0.254	-0.372	-0.570	-0.405	-0.643	-0.282	-0.332	-0.166	-0.460	-0.283	-0.520	-0.570	-0.454	-0.357	-0.704	-0.822	-0.725	-1.022	-0.933	-0.437	-0.935	-0.669	-0.671	-0.441	-0.559	-0.472	-0.570	-0.210	-0.225	-0.518	-1.066	NA	NA	NA	NA	NA	NA	NA	NA	NA	NA	NA	NA	NA	NA	NA	NA	NA	NA	NA	NA	NA	NA	NA	NA	NA	NA	NA	NA	NA	NA	NA	NA	NA	NA	NA	NA	NA	NA	NA	NA	NA	NA	NA	NA	NA	NA	NA	NA	NA	NA	NA	NA	NA	NA	NA	NA	NA	NA	NA	NA	NA	NA	NA	NA	NA	NA	NA	NA	NA	NA	NA	NA	NA	NA	NA	NA	NA	NA	NA	NA	NA	NA	NA	NA	NA	NA	NA	NA	NA	NA	NA	NA	NA	NA	NA	NA	NA	NA	NA	NA	NA	NA	NA	NA	NA	NA	NA	NA	NA	NA	NA	NA	NA	NA	NA	NA	NA	NA	NA	NA	NA	NA	NA	NA	NA	NA	NA	NA	NA	NA	NA	NA	NA	NA	NA	NA	NA	NA	NA	NA	NA	NA	NA	NA	NA	NA	NA	NA	NA	NA	NA	NA	NA	NA	NA	NA	NA	NA	NA	NA	NA	NA	NA	NA	NA	NA	NA	NA	NA	NA	NA	NA	NA	NA	NA	NA	NA	NA	NA	NA	NA	NA	NA	NA	NA	NA	NA	NA	NA	NA	NA	NA	NA	NA	NA	NA	NA	NA	0.259288	-0.862914	0.341168	-0.973437	0.331067	0.390460	-0.315242	0.822488	-0.511126	0.181464	-0.512806	-0.308111	-0.358741	-0.432270	-0.750557	-0.554674	0.047555	-0.129037	0.055019	0.642639	-1.632690	0.412261	0.085791	-0.774656	-0.053734	-0.188287	-0.532757	-0.233298	-1.651790	-1.082560	0.074382	0.069157	-1.633360	0.335047	-0.586840	1.219070	1.316860	-0.594263	-1.633000	0.518618	0.281985	0.715579	-1.547390	-1.384520	0.187317	1.251540	0.223860	0.096354	-0.068927	-0.123608	-1.171340	1.860810	-0.802864	1.693620	-0.550185	0.782008	0.085614	-0.354958	-0.966359	-0.256092	1.249600	-0.360	-1.080	-1.090	-1.210	NA	NA	NA	NA	NA	NA	NA	NA	NA	NA	NA	NA	NA	NA	NA	NA	NA	NA	NA	NA	NA	NA	NA	NA	NA	NA	NA	NA	NA	NA	NA	NA	NA	NA	NA	0.170	0.103	-0.136	-0.129	-0.156	-0.126	0.046	0.079	-0.191	-0.295	-0.699	0.556	-0.356	0.431	1.118	-0.273	0.167	0.277	-0.052	-1.505	NA	NA	NA	NA	NA	NA	NA	NA	NA	NA	NA	NA	NA	NA	NA	NA	NA	NA	NA	NA	NA	NA	NA	NA	NA	NA	NA	NA	NA	NA	NA	NA	NA	NA	NA	NA	NA	NA	NA	NA	NA	NA	NA	NA	NA	-0.230	-0.200	-0.820	-0.050	-0.150	NA	NA	NA	NA	NA	NA	NA	NA	NA	NA	NA	NA	NA	NA	NA	NA	NA	NA	NA	NA	0.4255	0.3283	0.3331	0.2794	0.1165	-0.0056	-0.2013	0.021	-0.3724	-0.5502	-0.2539	-0.0543	0.0827	-0.1382	-0.0226	-0.4324	-0.1889	-0.1838	-0.2106	0.1585	0.5364	0.5724	0.9378	NA	NA	NA	NA	NA	NA	NA	NA	NA	NA	NA	NA	NA	NA	NA	NA	NA	NA	NA	NA	NA	NA	NA	NA	NA	NA	NA	NA	NA	-0.820	-0.980	-1.270	0.600	-0.530	NA	NA	NA	NA	NA	NA	NA	NA	NA	NA	NA	NA	NA	NA	NA	NA	NA	NA	NA	NA	NA	NA	NA	NA	NA	NA	NA	NA	NA	NA	NA	NA	NA	NA	NA	NA	NA	NA	NA	NA	NA	NA	NA	NA	NA	NA	NA	NA	NA	NA	NA	NA	NA	NA	NA	NA	NA	NA	NA	NA	NA	NA	NA	-0.750	-1.010	0.480	-0.270	0.730	0.150	-0.530	0.230	-0.960	-0.680	-0.540	-0.320	-0.530	0.340	-0.660	-0.180	0.730	-0.370	-0.640	NA	NA	NA	NA	NA	NA	NA	NA	NA	NA	NA	NA	NA	NA	NA	NA	NA	NA	NA	NA	NA	NA	NA	NA	NA	NA	NA	NA	NA	NA	NA	NA	NA	NA	NA	NA	NA	NA	NA	NA	NA	NA	NA	NA	NA	NA	NA	NA	NA	NA	NA	NA	NA	NA	NA	NA	NA	NA	NA	NA	NA	NA	NA	NA	NA	NA	NA	NA	NA	NA	NA	NA	NA	NA	NA	NA	NA	NA	NA	NA	NA	NA	NA	NA	NA	NA	NA	NA	NA	NA	NA	NA	NA	NA	NA	NA	NA	NA	NA	NA	NA	NA	NA	NA	NA	NA	NA	NA	NA	NA	NA	NA	NA	NA	NA	NA	NA	NA	NA	NA	NA	NA	NA	NA	NA	NA	NA	NA	NA	NA	NA	NA	NA	NA	NA	NA	NA	NA	NA	NA	NA	NA	NA	NA	NA	NA	NA	NA	NA	NA	NA	NA	NA	NA	NA	NA	NA	NA	NA	NA	NA	NA	NA	NA	NA	NA	NA	NA	NA	NA	NA	NA	NA	NA	NA	NA	NA	NA	NA	NA	NA	NA	NA	0.320000	0.134000	0.827000	0.594000	0.492000	0.076000	0.001000	0.151000	0.630	-0.320	0.240	0.890	-0.250	-0.090	-0.020	-0.040	0.110	-0.250	0.030	-0.100	-0.400	0.450	0.630	NA	NA	NA	NA	NA	NA	NA	NA	NA	NA	NA	NA	NA	NA	NA	NA	NA	NA	NA	NA	NA	NA	-0.270	-0.360	-0.420	-0.470	-0.460	-1.290	-0.730	-1.450	NA	NA	NA	NA	NA	NA	NA	NA	NA	-0.354135	-0.509130	-0.120722	0.194729	0.199513	0.374531	-0.037898	-0.222445	-0.333787	-0.263357	-0.208531	0.058095	0.356320	-0.180826	-0.152115	-0.297842	-0.373655	-0.207097	-0.227615	0.301767	-0.004714	0.037225	-0.059582	-0.080410	-0.046476	-0.144492	0.191782	-0.050072	-0.063591	0.381111	0.382541	0.449466	0.291267	0.348013	0.169006	0.282083	0.374544	0.133584	0.127311	0.258629	-0.055345	-0.030104	-0.092566	-0.019563	-0.134469	0.067647	0.070590	-0.044057	-0.009027	-0.116349	-0.057999	0.046259	0.192663	0.138218	-0.130980	-0.160858	NA	NA	NA	NA	NA	NA	NA	NA	NA	NA	NA	NA	NA	NA	NA	NA	NA	NA	NA	NA	NA	NA	NA	NA	NA	NA	NA	NA	NA	NA	NA	NA	NA	NA	NA	NA	NA	NA	NA	NA	NA	NA	NA	NA	NA	NA	NA	NA	NA	NA	NA	NA	NA	NA	NA	NA	NA	NA	NA	NA	NA	NA	NA	NA	NA	NA	NA	NA	NA	NA	NA	NA	NA	NA	NA	NA
Q0075	-0.510	-0.120	-0.770	-2.960	0.490	NA	NA	NA	NA	NA	NA	NA	NA	NA	NA	NA	NA	NA	NA	NA	NA	NA	NA	NA	NA	NA	NA	NA	NA	NA	NA	NA	NA	NA	NA	NA	NA	NA	NA	NA	NA	NA	NA	NA	NA	NA	NA	NA	NA	NA	NA	NA	NA	NA	NA	NA	NA	NA	NA	NA	NA	NA	NA	NA	NA	NA	NA	NA	NA	NA	NA	NA	NA	NA	NA	NA	NA	NA	NA	NA	NA	NA	NA	NA	NA	NA	NA	NA	NA	NA	NA	NA	NA	NA	NA	NA	NA	NA	NA	NA	NA	NA	NA	NA	NA	NA	NA	NA	NA	NA	NA	NA	0.370	0.750	-0.410	0.040	NA	NA	NA	NA	NA	NA	NA	NA	NA	NA	NA	NA	NA	NA	NA	NA	-0.650	-0.670	-1.470	-1.550	NA	NA	NA	NA	NA	NA	NA	NA	NA	NA	NA	NA	NA	0.0977	0.1751	0.1986	0.3298	0.2022	0.4405	0.4033	-0.166	-0.5799	-0.6086	-0.6219	-0.9836	-0.4114	-0.7559	-0.6989	-0.7771	-0.5497	-0.5691	-0.7253	-0.682	-0.5463	-0.3292	-0.0897	NA	NA	NA	NA	NA	NA	NA	NA	NA	NA	NA	NA	NA	NA	NA	NA	NA	NA	NA	NA	NA	NA	NA	NA	NA	NA	NA	NA	NA	NA	NA	NA	NA	NA	NA	NA	NA	NA	NA	NA	NA	NA	NA	NA	NA	NA	NA	NA	NA	NA	NA	NA	NA	NA	NA	NA	NA	NA	NA	NA	NA	0.400	-0.030	-0.010	0.100	-1.510	-1.070	-0.940	-0.470	NA	NA	NA	NA	NA	NA	NA	-0.242	-0.420	0.293	-0.335	-0.340	-0.071	-0.411	-0.079	0.476	-0.284	0.154	0.144	0.036	0.531	0.469	-0.273	-0.205	-0.420	-0.749	-0.202	-0.308	-0.453	0.150	-0.287	0.014	0.060	-0.239	-0.320	-0.081	-0.213	0.048	-0.174	-0.100	-1.317	-0.164	-0.453	-0.275	-0.049	0.158	-0.363	0.049	-0.179	-0.124	-0.133	-0.472	-1.117	-0.518	-0.700	-0.898	-0.338	-0.790	-0.428	-0.424	-1.016	-0.105	-0.337	-0.709	0.039	0.353	0.273	0.025	0.337	-0.188	0.292	0.267	-0.746	0.019	0.209	-0.302	0.099	0.175	-0.148	0.005	-0.164	0.077	0.025	-0.087	-0.876	-0.105	-0.007	-0.376	0.141	0.064	-0.705	0.084	0.186	-0.280	0.118	0.421	-0.264	-0.488	0.214	-0.034	-0.477	0.254	0.210	-0.225	0.138	0.305	-0.297	0.197	0.388	-0.168	0.349	0.501	-0.117	0.355	0.061	0.360	0.317	0.272	0.166	0.464	-0.625	-0.118	-0.063	-1.028	-0.365	-0.654	-0.858	-0.727	-0.549	-0.690	-0.774	-0.709	-2.039	-0.520	-0.700	-0.600	-0.804	-0.138	0.994	0.676	0.776	0.483	0.569	0.360	0.856	0.334	0.393	0.443	0.453	0.453	1.012	0.333	0.685	0.886	0.563	0.523	0.553	0.522	0.429	0.543	0.664	0.427	0.557	0.780	0.703	0.946	0.773	0.973	1.152	1.543	0.716	-1.035	-0.805	-0.016	-1.152	-0.363	0.230	-1.131	-0.451	0.060	-0.825	-0.155	-0.045	0.141	-0.108	0.430	-0.145	0.621	0.412	-0.212	0.532	0.762	0.125	-0.015	0.682	-0.633	-0.703	-0.337	-0.980	-0.452	0.160	0.709	0.148	0.109	-0.013	-0.911	0.300	0.478	0.103	0.365	-1.036	1.020	0.433	0.074	0.221	0.372	0.029	0.362	0.483	0.629	0.107	-0.942	-0.052	0.152	0.327	0.136	-0.038	0.459	-0.356	0.028	0.211	-0.281	-0.702	-1.581	NA	NA	NA	NA	NA	NA	NA	NA	NA	NA	NA	NA	NA	NA	NA	NA	NA	NA	NA	NA	NA	NA	NA	NA	NA	NA	NA	NA	NA	NA	NA	NA	NA	NA	NA	NA	NA	NA	NA	NA	NA	NA	NA	NA	NA	NA	NA	NA	NA	NA	NA	NA	NA	NA	NA	NA	NA	NA	NA	NA	NA	NA	NA	NA	NA	NA	NA	NA	NA	NA	NA	NA	NA	NA	NA	NA	NA	NA	NA	NA	NA	NA	NA	NA	NA	NA	NA	NA	NA	NA	NA	NA	NA	NA	NA	NA	NA	NA	NA	NA	NA	NA	NA	NA	NA	NA	NA	NA	NA	NA	NA	NA	NA	NA	NA	NA	NA	NA	NA	NA	NA	NA	NA	NA	NA	NA	NA	NA	NA	NA	NA	NA	NA	NA	NA	NA	NA	NA	NA	NA	NA	NA	NA	NA	NA	NA	NA	NA	NA	NA	NA	NA	NA	NA	NA	NA	NA	NA	NA	NA	NA	NA	NA	NA	NA	NA	NA	NA	NA	NA	NA	NA	NA	NA	NA	NA	NA	NA	NA	NA	NA	NA	NA	NA	NA	NA	NA	NA	NA	NA	NA	NA	NA	NA	NA	NA	NA	NA	-0.063906	-1.419290	0.068621	-1.080260	0.289783	0.104987	-0.300798	0.588754	-0.142099	0.842131	-1.109510	-0.646340	0.197876	-2.010390	-0.096877	0.104912	-0.830293	0.361376	-0.421899	0.728309	-1.207840	1.064630	0.457919	-1.699710	-0.770176	-0.093751	-0.110978	0.183026	-2.810500	-1.296390	0.057188	0.467701	-2.641230	0.500135	-1.368460	1.805320	0.386018	-0.884383	-1.702630	0.078627	0.624204	-0.487563	-0.795575	-1.555940	0.381157	1.029960	-0.009466	0.192151	-0.051155	-0.416051	-0.988149	1.845640	-0.867275	1.664940	-0.446792	0.726673	-0.113218	-0.566523	-1.422620	0.203583	1.991740	-0.420	-1.700	-1.360	-1.370	NA	NA	NA	NA	NA	NA	NA	NA	NA	NA	NA	NA	NA	NA	NA	NA	NA	NA	NA	NA	NA	NA	NA	NA	NA	NA	NA	NA	NA	NA	NA	NA	NA	NA	NA	0.059	-0.060	-0.102	-0.208	-0.023	-0.136	0.146	0.034	-0.051	-0.482	-0.959	0.082	-0.394	0.576	0.548	-0.083	-0.044	0.298	-0.182	-1.280	NA	NA	NA	NA	NA	NA	NA	NA	NA	NA	NA	NA	NA	NA	NA	NA	NA	NA	NA	NA	NA	NA	NA	NA	NA	NA	NA	NA	NA	NA	NA	NA	NA	NA	NA	NA	NA	NA	NA	NA	NA	NA	NA	NA	NA	-0.670	-0.300	-0.800	0.070	-0.340	NA	NA	NA	NA	NA	NA	NA	NA	NA	NA	NA	NA	NA	NA	NA	NA	NA	NA	NA	NA	-0.1204	0.1029	0.2444	0.0945	0.2241	-0.3451	0.244	0.1352	0.0567	-0.4789	-0.376	-0.3233	-0.0844	-0.2485	-0.3682	-0.3309	-0.2641	-0.3335	-0.6189	-0.4692	-0.4731	-0.3094	-0.2143	NA	NA	NA	NA	NA	NA	NA	NA	NA	NA	NA	NA	NA	NA	NA	NA	NA	NA	NA	NA	NA	NA	NA	NA	NA	NA	NA	NA	NA	-0.910	-0.820	-1.310	0.460	-0.220	NA	NA	NA	NA	NA	NA	NA	NA	NA	NA	NA	NA	NA	NA	NA	NA	NA	NA	NA	NA	NA	NA	NA	NA	NA	NA	NA	NA	NA	NA	NA	NA	NA	NA	NA	NA	NA	NA	NA	NA	NA	NA	NA	NA	NA	NA	NA	NA	NA	NA	NA	NA	NA	NA	NA	NA	NA	NA	NA	NA	NA	NA	NA	-1.480	-1.730	0.370	0.210	0.590	-0.700	-0.750	-0.140	-1.210	-1.010	-1.210	-0.676	-1.540	0.370	0.420	0.120	2.820	0.100	-1.070	NA	NA	NA	NA	NA	NA	NA	NA	NA	NA	NA	NA	NA	NA	NA	NA	NA	NA	NA	NA	NA	NA	NA	NA	NA	NA	NA	NA	NA	NA	NA	NA	NA	NA	NA	NA	NA	NA	NA	NA	NA	NA	NA	NA	NA	NA	NA	NA	NA	NA	NA	NA	NA	NA	NA	NA	NA	NA	NA	NA	NA	NA	NA	NA	NA	NA	NA	NA	NA	NA	NA	NA	NA	NA	NA	NA	NA	NA	NA	NA	NA	NA	NA	NA	NA	NA	NA	NA	NA	NA	NA	NA	NA	NA	NA	NA	NA	NA	NA	NA	NA	NA	NA	NA	NA	NA	NA	NA	NA	NA	NA	NA	NA	NA	NA	NA	NA	NA	NA	NA	NA	NA	NA	NA	NA	NA	NA	NA	NA	NA	NA	NA	NA	NA	NA	NA	NA	NA	NA	NA	NA	NA	NA	NA	NA	NA	NA	NA	NA	NA	NA	NA	NA	NA	NA	NA	NA	NA	NA	NA	NA	NA	NA	NA	NA	NA	NA	NA	NA	NA	NA	NA	NA	NA	NA	NA	NA	NA	NA	NA	NA	NA	NA	0.584000	0.606000	0.905000	0.140000	0.750000	-0.352000	-1.210000	0.223000	0.300	0.440	0.430	0.086	0.020	-0.270	-0.556	-0.640	0.470	-0.668	-0.510	-0.810	-0.600	0.770	0.011	NA	NA	NA	NA	NA	NA	NA	NA	NA	NA	NA	NA	NA	NA	NA	NA	NA	NA	NA	NA	NA	NA	-0.120	-0.290	-0.810	-1.110	-0.170	-1.470	-0.490	-1.390	NA	NA	NA	NA	NA	NA	NA	NA	NA	-0.436102	-0.491232	-0.028291	0.350802	0.263372	0.616290	0.264649	-0.148559	-0.350874	-0.317129	0.001022	-0.137726	0.722012	-0.202962	-0.033749	-0.159848	-1.083680	-0.711983	-0.434871	0.119923	-0.008220	0.141059	0.090791	-0.053297	-0.093570	-0.105466	0.063159	0.087394	-0.113024	0.222724	0.253537	0.328273	0.076771	0.496682	-0.019246	0.065105	0.371820	0.180429	-0.134708	0.214663	0.036575	0.004435	-0.162878	-0.154706	-0.189454	-0.211169	-0.127449	-0.248550	0.306295	-0.053313	-0.049678	-0.094811	-0.022407	0.032548	-0.297421	-0.133217	NA	NA	NA	NA	NA	NA	NA	NA	NA	NA	NA	NA	NA	NA	NA	NA	NA	NA	NA	NA	NA	NA	NA	NA	NA	NA	NA	NA	NA	NA	NA	NA	NA	NA	NA	NA	NA	NA	NA	NA	NA	NA	NA	NA	NA	NA	NA	NA	NA	NA	NA	NA	NA	NA	NA	NA	NA	NA	NA	NA	NA	NA	NA	NA	NA	NA	NA	NA	NA	NA	NA	NA	NA	NA	NA	NA
Q0080	-0.580	0.250	-1.170	-2.380	0.650	NA	NA	NA	NA	NA	NA	NA	NA	NA	NA	NA	NA	NA	NA	NA	NA	NA	NA	NA	NA	NA	NA	NA	NA	NA	NA	NA	NA	NA	NA	NA	NA	NA	NA	NA	NA	NA	NA	NA	NA	NA	NA	NA	NA	NA	NA	NA	NA	NA	NA	NA	NA	NA	NA	NA	NA	NA	NA	NA	NA	NA	NA	NA	NA	NA	NA	NA	NA	NA	NA	NA	NA	NA	NA	NA	NA	NA	NA	NA	NA	NA	NA	NA	NA	NA	NA	NA	NA	NA	NA	NA	NA	NA	NA	NA	NA	NA	NA	NA	NA	NA	NA	NA	NA	NA	NA	NA	1.170	1.620	-0.260	0.520	NA	NA	NA	NA	NA	NA	NA	NA	NA	NA	NA	NA	NA	NA	NA	NA	-0.280	-0.060	-0.290	-0.280	NA	NA	NA	NA	NA	NA	NA	NA	NA	NA	NA	NA	NA	0.0958	0.3632	0.3893	0.0757	-0.259	0.1673	-0.0631	-1.0361	-1.2858	-1.7671	-1.5499	-1.4244	-1.0963	-1.3712	-1.1501	-1.0271	-1.2942	-1.2939	-1.472	-0.7037	-0.73	-0.4494	-0.0441	NA	NA	NA	NA	NA	NA	NA	NA	NA	NA	NA	NA	NA	NA	NA	NA	NA	NA	NA	NA	NA	NA	NA	NA	NA	NA	NA	NA	NA	NA	NA	NA	NA	NA	NA	NA	NA	NA	NA	NA	NA	NA	NA	NA	NA	NA	NA	NA	NA	NA	NA	NA	NA	NA	NA	NA	NA	NA	NA	NA	NA	0.500	0.440	0.100	0.020	-0.670	-0.790	-0.410	-0.140	NA	NA	NA	NA	NA	NA	NA	0.993	0.858	1.636	1.997	1.678	2.244	1.759	1.812	2.817	2.021	2.240	2.168	1.072	1.338	2.061	0.084	-0.036	-0.240	-0.093	0.456	-0.183	0.241	0.477	-0.309	0.927	0.223	-0.467	-0.128	0.448	-0.214	0.592	0.103	-0.479	0.132	-0.021	-0.644	-0.075	-0.101	-0.254	-0.673	-0.176	-0.631	-0.960	-1.291	-1.007	-1.969	-1.168	-1.674	-1.257	-0.860	-1.529	0.004	-1.058	-1.579	-0.456	-1.287	-1.735	0.098	1.024	0.351	-0.093	1.163	-0.695	-0.171	0.744	-0.659	-0.609	0.441	-0.992	-0.880	0.474	-1.028	-0.250	0.072	-0.046	-0.742	0.549	-1.729	-0.540	0.453	-1.004	-0.367	0.275	-1.214	-0.378	0.543	-1.430	-0.005	1.158	-0.853	-0.814	-0.445	0.446	-1.082	-0.099	0.655	-0.833	0.000	1.109	-0.333	0.015	0.674	-0.736	-0.368	0.518	-1.091	-0.374	-0.124	-0.392	0.185	-1.060	-0.305	0.363	-2.002	-1.413	-0.506	-2.649	-0.889	-1.132	-2.386	-1.401	-2.326	-2.006	-1.388	-2.068	-2.129	-1.449	-1.507	-1.097	-1.684	-1.321	0.361	0.571	1.011	0.394	0.437	0.287	1.136	0.502	0.144	0.662	1.241	0.247	0.397	0.435	0.516	0.517	0.707	0.125	0.782	0.162	-0.128	0.522	1.849	0.749	1.010	0.958	1.073	1.196	1.499	1.188	1.592	2.488	1.019	-2.326	-2.335	-1.034	-2.019	-1.591	-0.595	-2.465	-1.025	-0.716	-2.304	-1.656	-1.665	-0.130	-1.602	-0.729	-1.312	-0.311	-0.865	-0.599	-0.761	-0.737	-0.700	-1.079	-0.715	-1.304	-1.043	-1.942	-3.937	-2.059	-3.324	-0.017	-1.504	-1.683	-1.117	-3.281	-1.854	-1.149	-2.061	-1.566	-2.283	-0.545	-1.797	-1.069	-2.485	-1.079	-0.737	-1.381	-2.208	-0.712	-2.900	-1.717	-1.071	-2.438	-1.729	-1.834	-3.437	-1.669	-1.447	-1.490	-1.467	-1.810	-3.686	-3.221	NA	NA	NA	NA	NA	NA	NA	NA	NA	NA	NA	NA	NA	NA	NA	NA	NA	NA	NA	NA	NA	NA	NA	NA	NA	NA	NA	NA	NA	NA	NA	NA	NA	NA	NA	NA	NA	NA	NA	NA	NA	NA	NA	NA	NA	NA	NA	NA	NA	NA	NA	NA	NA	NA	NA	NA	NA	NA	NA	NA	NA	NA	NA	NA	NA	NA	NA	NA	NA	NA	NA	NA	NA	NA	NA	NA	NA	NA	NA	NA	NA	NA	NA	NA	NA	NA	NA	NA	NA	NA	NA	NA	NA	NA	NA	NA	NA	NA	NA	NA	NA	NA	NA	NA	NA	NA	NA	NA	NA	NA	NA	NA	NA	NA	NA	NA	NA	NA	NA	NA	NA	NA	NA	NA	NA	NA	NA	NA	NA	NA	NA	NA	NA	NA	NA	NA	NA	NA	NA	NA	NA	NA	NA	NA	NA	NA	NA	NA	NA	NA	NA	NA	NA	NA	NA	NA	NA	NA	NA	NA	NA	NA	NA	NA	NA	NA	NA	NA	NA	NA	NA	NA	NA	NA	NA	NA	NA	NA	NA	NA	NA	NA	NA	NA	NA	NA	NA	NA	NA	NA	NA	NA	NA	NA	NA	NA	NA	NA	0.247752	-1.099040	0.486833	-0.740693	0.276161	0.229743	0.283670	-0.114736	0.026901	1.043530	-0.930760	0.295120	0.318456	-0.672863	-0.371364	-0.007904	-0.622532	0.031257	-0.338305	0.677605	-1.129650	1.465160	-0.098602	-0.935565	0.181313	-0.113503	-0.776195	-0.141942	-1.887920	-1.910540	-0.027238	0.002240	-1.927440	0.728660	-0.808300	0.440339	0.635667	-0.647797	-1.692510	0.305159	0.581698	-1.050350	-0.280999	-0.984603	-0.201640	0.853036	0.125941	0.025554	0.061869	0.157107	-0.815540	1.337300	-0.894204	1.786750	-0.620807	1.011810	0.077812	-0.538013	-0.730121	-0.092097	1.658750	-0.090	-1.000	-0.640	-0.420	NA	NA	NA	NA	NA	NA	NA	NA	NA	NA	NA	NA	NA	NA	NA	NA	NA	NA	NA	NA	NA	NA	NA	NA	NA	NA	NA	NA	NA	NA	NA	NA	NA	NA	NA	-0.155	-0.276	-0.318	-0.321	-0.103	-0.053	0.551	-0.031	-0.335	-0.160	-0.845	-0.154	-0.307	0.498	0.241	-0.077	0.433	0.331	-0.027	-1.589	NA	NA	NA	NA	NA	NA	NA	NA	NA	NA	NA	NA	NA	NA	NA	NA	NA	NA	NA	NA	1.271	1.271	1.001	1.001	0.376	0.376	0.185	0.185	0.793	0.793	-0.057	-0.057	NA	NA	NA	NA	NA	NA	NA	NA	NA	NA	NA	NA	NA	-1.110	-0.840	-1.540	-0.720	-0.850	NA	NA	NA	NA	NA	NA	NA	NA	NA	NA	NA	NA	NA	NA	NA	NA	NA	NA	NA	NA	0.1239	0.2003	0.2919	0.0994	0.1361	-0.1134	-0.0792	-0.429	-1.0218	-1.5395	-1.1511	-0.8135	-1.0954	-1.4611	-1.6146	-1.9725	-2.0644	-1.6606	-2.2267	-1.9497	-2.0215	-2.0079	-1.4859	NA	NA	NA	NA	NA	NA	NA	NA	NA	NA	NA	NA	NA	NA	NA	NA	NA	NA	NA	NA	NA	NA	NA	NA	NA	NA	NA	NA	NA	-0.910	-1.430	-1.140	0.800	-0.410	NA	NA	NA	NA	NA	NA	NA	NA	NA	NA	NA	NA	NA	NA	NA	NA	NA	NA	NA	NA	NA	NA	NA	NA	NA	NA	NA	NA	NA	NA	NA	NA	NA	NA	NA	NA	NA	NA	NA	NA	NA	NA	NA	NA	NA	NA	NA	NA	NA	NA	NA	NA	NA	NA	NA	NA	NA	NA	NA	NA	NA	NA	NA	-1.040	-1.480	0.880	0.100	0.677	-0.250	-0.600	0.250	-0.860	-0.620	-0.540	-0.680	-1.160	1.060	0.950	1.180	2.510	1.110	-0.790	NA	NA	NA	NA	NA	NA	NA	NA	NA	NA	NA	NA	NA	NA	NA	NA	NA	NA	NA	NA	NA	NA	NA	NA	NA	NA	NA	NA	NA	NA	NA	NA	NA	NA	NA	NA	NA	NA	NA	NA	NA	NA	NA	NA	NA	NA	NA	NA	NA	NA	NA	NA	NA	NA	NA	NA	NA	NA	NA	NA	NA	NA	NA	NA	NA	NA	NA	NA	NA	NA	NA	NA	NA	NA	NA	NA	NA	NA	NA	NA	NA	NA	NA	NA	NA	NA	NA	NA	NA	NA	NA	NA	NA	NA	NA	NA	NA	NA	NA	NA	NA	NA	NA	NA	NA	NA	NA	NA	NA	NA	NA	NA	NA	NA	NA	NA	NA	NA	NA	NA	NA	NA	NA	NA	NA	NA	NA	NA	NA	NA	NA	NA	NA	NA	NA	NA	NA	NA	NA	NA	NA	NA	NA	NA	NA	NA	NA	NA	NA	NA	NA	NA	NA	NA	NA	NA	NA	NA	NA	NA	NA	NA	NA	NA	NA	NA	NA	NA	NA	NA	NA	NA	NA	NA	NA	NA	NA	NA	NA	NA	NA	NA	NA	-0.275000	-0.030000	0.219000	-0.367000	0.190000	-0.284000	-1.095000	-0.342000	0.300	-0.420	0.160	1.530	0.250	-0.400	-0.690	-1.040	0.640	-0.790	-0.430	-0.980	-0.810	0.790	0.700	NA	NA	NA	NA	NA	NA	NA	NA	NA	NA	NA	NA	NA	NA	NA	NA	NA	NA	NA	NA	NA	NA	0.010	0.140	-0.330	-0.030	-0.610	-0.280	-0.800	-0.480	NA	NA	NA	NA	NA	NA	NA	NA	NA	-0.767115	-0.744900	-0.121073	0.100992	-0.058403	0.125434	0.051205	-0.294318	-0.841957	-0.452027	-0.100641	-0.146993	0.352945	-0.060364	-0.192267	-0.270331	-0.829936	-0.316350	-0.031849	0.257288	-0.089771	-0.127347	-0.218060	-0.236972	-0.235162	-0.241291	0.215664	-0.304400	-0.055563	0.074881	0.131867	0.233774	0.347365	0.096634	0.262033	-0.028876	0.430362	0.040730	0.233393	0.130011	-0.174624	-0.139337	-0.295704	-0.056701	-0.203810	0.094130	0.089843	0.008455	-0.115223	-0.203989	-0.120381	0.042399	0.032989	0.326908	-0.492943	-0.557552	NA	NA	NA	NA	NA	NA	NA	NA	NA	NA	NA	NA	NA	NA	NA	NA	NA	NA	NA	NA	NA	NA	NA	NA	NA	NA	NA	NA	NA	NA	NA	NA	NA	NA	NA	NA	NA	NA	NA	NA	NA	NA	NA	NA	NA	NA	NA	NA	NA	NA	NA	NA	NA	NA	NA	NA	NA	NA	NA	NA	NA	NA	NA	NA	NA	NA	NA	NA	NA	NA	NA	NA	NA	NA	NA	NA
Q0085	-0.010	0.010	-2.010	-0.270	0.070	NA	NA	NA	NA	NA	NA	NA	NA	NA	NA	NA	NA	NA	NA	NA	NA	NA	NA	NA	NA	NA	NA	NA	NA	NA	NA	NA	NA	NA	NA	NA	NA	NA	NA	NA	NA	NA	NA	NA	NA	NA	NA	NA	NA	NA	NA	NA	NA	NA	NA	NA	NA	NA	NA	NA	NA	NA	NA	NA	NA	NA	NA	NA	NA	NA	NA	NA	NA	NA	NA	NA	NA	NA	NA	NA	NA	NA	NA	NA	NA	NA	NA	NA	NA	NA	NA	NA	NA	NA	NA	NA	NA	NA	NA	NA	NA	NA	NA	NA	NA	NA	NA	NA	NA	NA	NA	NA	1.020	1.000	0.230	0.130	NA	NA	NA	NA	NA	NA	NA	NA	NA	NA	NA	NA	NA	NA	NA	NA	0.200	0.560	0.300	0.380	NA	NA	NA	NA	NA	NA	NA	NA	NA	NA	NA	NA	NA	-0.2036	0.3011	-0.2919	0.0667	-0.1388	-0.4071	-0.1257	-1.0382	-1.3455	-0.9304	-0.9861	-1.1928	-1.3437	-1.5567	-1.3278	-1.4309	-1.1886	-1.4236	-1.5626	-1.0999	-0.9881	-1.1685	-0.5179	NA	NA	NA	NA	NA	NA	NA	NA	NA	NA	NA	NA	NA	NA	NA	NA	NA	NA	NA	NA	NA	NA	NA	NA	NA	NA	NA	NA	NA	NA	NA	NA	NA	NA	NA	NA	NA	NA	NA	NA	NA	NA	NA	NA	NA	NA	NA	NA	NA	NA	NA	NA	NA	NA	NA	NA	NA	NA	NA	NA	NA	0.049	-0.602	-0.280	0.780	-1.140	0.060	-0.528	0.740	NA	NA	NA	NA	NA	NA	NA	0.260	-0.373	-0.149	1.025	0.163	0.029	-0.222	0.454	-0.080	-0.161	1.359	-0.180	1.001	0.338	-0.065	0.525	0.350	0.106	-0.075	0.835	-0.038	0.973	0.694	0.079	-0.031	0.469	-0.513	0.940	0.442	0.371	1.152	0.933	-0.044	-2.442	0.348	0.064	0.725	0.437	0.209	0.320	0.342	-0.096	0.445	0.280	-0.392	-1.209	-0.295	-1.076	-0.619	-0.351	-0.770	-1.988	-0.751	-1.367	-0.106	-1.076	-1.045	0.022	1.513	1.059	0.645	1.402	-1.052	0.379	1.455	-0.034	0.196	1.081	-1.126	-0.007	0.776	0.279	0.518	0.233	0.900	-0.328	0.562	-0.613	-0.274	0.628	0.436	-0.002	0.831	-0.408	-0.145	1.144	0.117	0.028	1.866	0.979	0.899	0.430	-0.368	0.632	0.272	-0.555	0.635	0.693	0.537	0.013	0.389	-0.317	0.671	0.284	0.206	0.627	0.510	-0.593	0.256	-0.429	0.808	-0.039	-0.184	-0.414	-0.647	-1.093	-1.151	-0.512	-1.413	-1.107	-1.125	0.402	-0.921	-0.284	-0.792	-1.825	-0.331	-0.461	-0.954	-1.028	-1.088	1.057	1.501	1.718	1.213	1.440	0.983	1.457	1.413	1.454	1.220	1.673	1.122	1.570	1.363	1.807	1.271	1.478	1.287	1.420	0.949	1.250	1.162	1.994	1.851	1.632	1.828	1.882	1.196	2.149	1.456	1.421	3.314	2.017	-0.646	-0.307	0.616	0.086	0.113	1.426	-0.915	-0.028	1.280	-0.141	0.160	0.437	1.581	0.264	1.440	1.010	1.457	0.855	0.734	1.080	1.262	1.376	-0.051	1.110	-0.618	-0.722	0.023	-1.905	-1.320	-0.196	0.778	0.681	-0.409	-0.344	-1.704	-0.160	-0.089	-0.091	-0.253	-0.400	1.178	-0.214	-0.906	-0.104	0.027	-0.294	-0.110	-0.169	0.323	-0.734	-0.429	-1.156	-0.203	-0.048	-0.421	-1.040	0.041	-1.158	-0.957	-0.232	-0.675	-0.938	-1.369	NA	NA	NA	NA	NA	NA	NA	NA	NA	NA	NA	NA	NA	NA	NA	NA	NA	NA	NA	NA	NA	NA	NA	NA	NA	NA	NA	NA	NA	NA	NA	NA	NA	NA	NA	NA	NA	NA	NA	NA	NA	NA	NA	NA	NA	NA	NA	NA	NA	NA	NA	NA	NA	NA	NA	NA	NA	NA	NA	NA	NA	NA	NA	NA	NA	NA	NA	NA	NA	NA	NA	NA	NA	NA	NA	NA	NA	NA	NA	NA	NA	NA	NA	NA	NA	NA	NA	NA	NA	NA	NA	NA	NA	NA	NA	NA	NA	NA	NA	NA	NA	NA	NA	NA	NA	NA	NA	NA	NA	NA	NA	NA	NA	NA	NA	NA	NA	NA	NA	NA	NA	NA	NA	NA	NA	NA	NA	NA	NA	NA	NA	NA	NA	NA	NA	NA	NA	NA	NA	NA	NA	NA	NA	NA	NA	NA	NA	NA	NA	NA	NA	NA	NA	NA	NA	NA	NA	NA	NA	NA	NA	NA	NA	NA	NA	NA	NA	NA	NA	NA	NA	NA	NA	NA	NA	NA	NA	NA	NA	NA	NA	NA	NA	NA	NA	NA	NA	NA	NA	NA	NA	NA	NA	NA	NA	NA	NA	NA	0.227800	-0.978396	0.514658	-0.665270	-0.000469	-0.291964	-0.338622	-0.593700	0.212945	0.307593	-0.664565	0.717117	0.004323	-0.190248	-0.044695	0.178617	-0.630938	-0.861140	-0.580143	0.533062	-0.675449	1.227270	-0.681840	-0.335913	0.003151	-0.089913	0.042185	0.245336	-1.037870	-1.713400	-0.232699	-0.436678	-0.881565	0.975683	-0.571442	-0.284006	0.832247	-1.041080	-0.587565	1.049630	-0.585037	-1.180280	-0.300814	-0.689189	-0.358312	0.814020	0.212363	-0.210605	-0.467474	0.381710	-0.829928	0.082433	-1.004580	1.458920	-1.392430	1.122360	0.189788	-0.425687	-0.029368	-0.683192	-0.129629	0.410	0.060	0.290	0.330	NA	NA	NA	NA	NA	NA	NA	NA	NA	NA	NA	NA	NA	NA	NA	NA	NA	NA	NA	NA	NA	NA	NA	NA	NA	NA	NA	NA	NA	NA	NA	NA	NA	NA	NA	0.029	0.008	-0.208	-0.169	-0.208	-0.154	0.072	0.136	-0.295	-0.233	-0.172	0.500	-0.083	0.217	-0.209	0.405	0.096	0.212	0.045	-0.374	NA	NA	NA	NA	NA	NA	NA	NA	NA	NA	NA	NA	NA	NA	NA	NA	NA	NA	NA	NA	-1.136	-1.136	-0.096	-0.096	0.317	0.317	-1.266	-1.266	0.857	0.857	-0.014	-0.014	NA	NA	NA	NA	NA	NA	NA	NA	NA	NA	NA	NA	NA	-0.070	-0.320	-0.510	-0.620	-0.600	NA	NA	NA	NA	NA	NA	NA	NA	NA	NA	NA	NA	NA	NA	NA	NA	NA	NA	NA	NA	-0.0862	0.2551	-0.3519	0.2573	0.3538	-1.0038	0.13	-0.138	-0.2159	-1.1869	-0.9069	-1.6955	-1.3872	-1.9203	-1.652	-2.2018	-1.9029	-1.7019	-2.3787	-1.9888	-2.1117	-1.88	-1.2946	NA	NA	NA	NA	NA	NA	NA	NA	NA	NA	NA	NA	NA	NA	NA	NA	NA	NA	NA	NA	NA	NA	NA	NA	NA	NA	NA	NA	NA	-0.630	-0.920	-0.210	1.250	-0.460	-1.6840	-1.7352	-1.4473	-1.8041	-2.2218	-1.8570	-1.6073	-1.9355	NA	NA	NA	NA	NA	NA	NA	NA	NA	NA	NA	NA	NA	NA	NA	NA	NA	NA	NA	NA	NA	NA	NA	NA	NA	NA	NA	NA	NA	NA	NA	NA	NA	NA	NA	NA	NA	NA	-1.2351	-2.0757	-1.2676	-1.2211	-1.8539	-1.1624	-1.4935	-1.4660	-1.3170	-1.3045	-1.6635	NA	NA	NA	NA	NA	NA	-0.730	-0.780	-1.060	0.550	-0.149	-0.310	0.340	-0.350	-0.900	0.100	0.330	-0.044	0.310	0.570	1.090	0.260	0.052	-0.360	0.060	NA	NA	NA	NA	NA	NA	NA	NA	NA	NA	NA	NA	NA	NA	NA	NA	NA	NA	NA	NA	NA	NA	NA	NA	NA	NA	NA	NA	NA	NA	NA	NA	NA	NA	NA	NA	NA	NA	NA	NA	NA	NA	NA	NA	NA	NA	NA	NA	NA	NA	NA	NA	NA	NA	NA	NA	NA	NA	NA	NA	NA	NA	NA	NA	NA	NA	NA	NA	NA	NA	NA	NA	NA	NA	NA	NA	NA	NA	NA	NA	NA	NA	NA	NA	NA	NA	NA	NA	NA	NA	NA	NA	NA	NA	NA	NA	NA	NA	NA	NA	NA	NA	NA	NA	NA	NA	NA	NA	NA	NA	NA	NA	NA	NA	NA	NA	NA	NA	NA	NA	NA	NA	NA	NA	NA	NA	NA	NA	NA	NA	NA	NA	NA	NA	NA	NA	NA	NA	NA	NA	NA	NA	NA	NA	NA	NA	NA	NA	NA	NA	NA	NA	NA	NA	NA	NA	NA	NA	NA	NA	NA	NA	NA	NA	NA	NA	NA	NA	NA	NA	NA	NA	NA	NA	NA	NA	NA	NA	NA	NA	NA	NA	NA	-0.396000	-0.205000	0.178000	-0.442000	0.603000	-0.450000	-0.023000	-0.420000	0.150	1.450	0.240	0.625	0.260	0.170	-2.420	-1.540	-0.220	1.440	0.780	-0.120	-0.120	-0.040	0.289	NA	NA	NA	NA	NA	NA	NA	NA	NA	NA	NA	NA	NA	NA	NA	NA	NA	NA	NA	NA	NA	NA	-0.240	1.880	0.023	2.710	0.290	1.530	-0.290	1.770	NA	NA	NA	NA	NA	NA	NA	NA	NA	0.014460	0.075268	-0.066159	-0.065811	-0.161626	-0.189250	-0.120587	0.149832	0.257236	0.414519	0.100247	-0.205549	-0.009301	-0.103667	-0.078565	0.072836	-0.308339	0.146034	-0.071297	-0.090880	-0.027039	0.058319	-0.125840	0.084912	-0.156871	0.081429	-0.130981	0.001044	-0.298542	-0.018089	-0.145331	-0.139538	-0.111059	0.024019	-0.085652	-0.115738	-0.150528	-0.096139	-0.164539	0.081195	-0.163990	0.090514	-0.461735	-0.000148	-0.388154	0.113712	-0.256442	-0.006751	0.086079	-0.189463	-0.313667	-0.093048	-0.448605	-0.141061	-0.423096	-0.076135	NA	NA	NA	NA	NA	NA	NA	NA	NA	NA	NA	NA	NA	NA	NA	NA	NA	NA	NA	NA	NA	NA	NA	NA	NA	NA	NA	NA	NA	NA	NA	NA	NA	NA	NA	NA	NA	NA	NA	NA	NA	NA	NA	NA	NA	NA	NA	NA	NA	NA	NA	NA	NA	NA	NA	NA	-1.4634	-1.4056	-0.2325	-1.1090	NA	NA	NA	NA	NA	NA	NA	NA	NA	NA	NA	NA	NA	NA	NA	NA
Q0092	NA	NA	NA	NA	NA	NA	NA	NA	NA	NA	NA	NA	NA	NA	NA	NA	NA	NA	NA	NA	NA	NA	NA	NA	NA	NA	NA	NA	NA	NA	NA	NA	NA	NA	NA	NA	NA	NA	NA	NA	NA	NA	NA	NA	NA	NA	NA	NA	NA	NA	NA	NA	NA	NA	NA	NA	NA	NA	NA	NA	NA	NA	NA	NA	NA	NA	NA	NA	NA	NA	NA	NA	NA	NA	NA	NA	NA	NA	NA	NA	NA	NA	NA	NA	NA	NA	NA	NA	NA	NA	NA	NA	NA	NA	NA	NA	NA	NA	NA	NA	NA	NA	NA	NA	NA	NA	NA	NA	NA	NA	NA	NA	NA	NA	NA	NA	NA	NA	NA	NA	NA	NA	NA	NA	NA	NA	NA	NA	NA	NA	NA	NA	NA	NA	NA	NA	NA	NA	NA	NA	NA	NA	NA	NA	NA	NA	NA	NA	NA	NA	NA	NA	NA	NA	NA	NA	NA	NA	NA	NA	NA	NA	NA	NA	NA	NA	NA	NA	NA	NA	NA	NA	NA	NA	NA	NA	NA	NA	NA	NA	NA	NA	NA	NA	NA	NA	NA	NA	NA	NA	NA	NA	NA	NA	NA	NA	NA	NA	NA	NA	NA	NA	NA	NA	NA	NA	NA	NA	NA	NA	NA	NA	NA	NA	NA	NA	NA	NA	NA	NA	NA	NA	NA	NA	NA	NA	NA	NA	NA	NA	NA	NA	NA	NA	NA	NA	NA	NA	NA	NA	NA	NA	NA	NA	NA	NA	NA	NA	NA	NA	NA	NA	NA	NA	NA	NA	NA	NA	NA	NA	NA	NA	NA	NA	NA	NA	NA	NA	NA	NA	NA	NA	NA	NA	NA	NA	NA	NA	NA	NA	NA	NA	NA	NA	NA	NA	NA	NA	NA	NA	NA	NA	NA	NA	NA	NA	NA	NA	NA	NA	NA	NA	NA	NA	NA	NA	NA	NA	NA	NA	NA	NA	NA	NA	NA	NA	NA	NA	NA	NA	NA	NA	NA	NA	NA	NA	NA	NA	NA	NA	NA	NA	NA	NA	NA	NA	NA	NA	NA	NA	NA	NA	NA	NA	NA	NA	NA	NA	NA	NA	NA	NA	NA	NA	NA	NA	NA	NA	NA	NA	NA	NA	NA	NA	NA	NA	NA	NA	NA	NA	NA	NA	NA	NA	NA	NA	NA	NA	NA	NA	NA	NA	NA	NA	NA	NA	NA	NA	NA	NA	NA	NA	NA	NA	NA	NA	NA	NA	NA	NA	NA	NA	NA	NA	NA	NA	NA	NA	NA	NA	NA	NA	NA	NA	NA	NA	NA	NA	NA	NA	NA	NA	NA	NA	NA	NA	NA	NA	NA	NA	NA	NA	NA	NA	NA	NA	NA	NA	NA	NA	NA	NA	NA	NA	NA	NA	NA	NA	NA	NA	NA	NA	NA	NA	NA	NA	NA	NA	NA	NA	NA	NA	NA	NA	NA	NA	NA	NA	NA	NA	NA	NA	NA	NA	NA	NA	NA	NA	NA	NA	NA	NA	NA	NA	NA	NA	NA	NA	NA	NA	NA	NA	NA	NA	NA	NA	NA	NA	NA	NA	NA	NA	NA	NA	NA	NA	NA	NA	NA	NA	NA	NA	NA	NA	NA	NA	NA	NA	NA	NA	NA	NA	NA	NA	NA	NA	NA	NA	NA	NA	NA	NA	NA	NA	NA	NA	NA	NA	NA	NA	NA	NA	NA	NA	NA	NA	NA	NA	NA	NA	NA	NA	NA	NA	NA	NA	NA	NA	NA	NA	NA	NA	NA	NA	NA	NA	NA	NA	NA	NA	NA	NA	NA	NA	NA	NA	NA	NA	NA	NA	NA	NA	NA	NA	NA	NA	NA	NA	NA	NA	NA	NA	NA	NA	NA	NA	NA	NA	NA	NA	NA	NA	NA	NA	NA	NA	NA	NA	NA	NA	NA	NA	NA	NA	NA	NA	NA	NA	NA	NA	NA	NA	NA	NA	NA	NA	NA	NA	NA	NA	NA	NA	NA	NA	NA	NA	NA	NA	NA	NA	NA	NA	NA	NA	NA	NA	NA	NA	NA	NA	NA	NA	NA	NA	NA	NA	NA	NA	NA	NA	NA	NA	NA	NA	NA	NA	NA	NA	NA	NA	NA	NA	NA	NA	NA	NA	NA	NA	NA	NA	NA	NA	NA	NA	NA	NA	NA	NA	NA	NA	NA	NA	NA	NA	NA	NA	NA	NA	NA	NA	NA	NA	NA	NA	NA	NA	NA	NA	NA	NA	NA	NA	NA	NA	NA	NA	NA	NA	NA	NA	NA	NA	NA	NA	NA	NA	NA	NA	NA	NA	NA	NA	NA	NA	NA	NA	NA	NA	NA	NA	NA	NA	NA	NA	NA	NA	NA	NA	NA	NA	NA	NA	NA	NA	NA	NA	NA	NA	NA	NA	NA	NA	NA	NA	NA	NA	NA	NA	NA	NA	NA	NA	NA	0.048	0.332	-0.246	-0.309	0.424	0.066	-0.270	-1.072	0.523	-0.430	-0.272	-0.042	-0.093	0.131	-0.232	-0.372	0.264	0.059	-0.622	-1.203	NA	NA	NA	NA	NA	NA	NA	NA	NA	NA	NA	NA	NA	NA	NA	NA	NA	NA	NA	NA	NA	NA	NA	NA	NA	NA	NA	NA	NA	NA	NA	NA	NA	NA	NA	NA	NA	NA	NA	NA	NA	NA	NA	NA	NA	NA	NA	NA	NA	NA	NA	NA	NA	NA	NA	NA	NA	NA	NA	NA	NA	NA	NA	NA	NA	NA	NA	NA	NA	NA	NA	NA	NA	NA	NA	NA	NA	NA	NA	NA	NA	NA	NA	NA	NA	NA	NA	NA	NA	NA	NA	NA	NA	NA	NA	NA	NA	NA	NA	NA	NA	NA	NA	NA	NA	NA	NA	NA	NA	NA	NA	NA	NA	NA	NA	NA	NA	NA	NA	NA	NA	NA	NA	NA	NA	NA	NA	NA	NA	NA	NA	NA	NA	NA	NA	NA	NA	NA	NA	NA	NA	NA	NA	NA	NA	NA	NA	NA	NA	NA	NA	NA	NA	NA	NA	NA	NA	NA	NA	NA	NA	NA	NA	NA	NA	NA	NA	NA	NA	NA	NA	NA	NA	NA	NA	NA	NA	NA	NA	NA	NA	NA	NA	NA	NA	NA	NA	NA	NA	NA	NA	NA	NA	NA	NA	NA	NA	NA	NA	NA	NA	NA	NA	NA	NA	NA	NA	NA	NA	NA	NA	NA	NA	NA	NA	NA	NA	NA	NA	NA	NA	NA	NA	NA	NA	NA	NA	NA	NA	NA	NA	NA	NA	NA	NA	NA	NA	NA	NA	NA	NA	NA	NA	NA	NA	NA	NA	NA	NA	NA	NA	NA	NA	NA	NA	NA	NA	NA	NA	NA	NA	NA	NA	NA	NA	NA	NA	NA	NA	NA	NA	NA	NA	NA	NA	NA	NA	NA	NA	NA	NA	NA	NA	NA	NA	NA	NA	NA	NA	NA	NA	NA	NA	NA	NA	NA	NA	NA	NA	NA	NA	NA	NA	NA	NA	NA	NA	NA	NA	NA	NA	NA	NA	NA	NA	NA	NA	NA	NA	NA	NA	NA	NA	NA	NA	NA	NA	NA	NA	NA	NA	NA	NA	NA	NA	NA	NA	NA	NA	NA	NA	NA	NA	NA	NA	NA	NA	NA	NA	NA	NA	NA	NA	NA	NA	NA	NA	NA	NA	NA	NA	NA	NA	NA	NA	NA	NA	NA	NA	NA	NA	NA	NA	NA	NA	NA	NA	NA	NA	NA	NA	NA	NA	NA	NA	NA	NA	NA	NA	NA	NA	NA	NA	NA	NA	NA	NA	NA	NA	NA	NA	NA	NA	NA	NA	NA	NA	NA	NA	NA	NA	NA	NA	NA	NA	NA	NA	NA	NA	NA	NA	NA	NA	NA	NA	NA	NA	NA	NA	NA	NA	NA	NA	NA	NA	NA	NA	NA	NA	NA	NA	NA	NA	NA	NA	NA	NA	NA	NA	NA	NA	NA	NA	NA	NA	NA	NA	NA	NA	NA	NA	NA	NA	NA	NA	NA	NA	NA	NA	NA	NA	NA	NA	NA	NA	NA	NA	NA	NA	NA	NA	NA	NA	NA	NA	NA	NA	NA	NA	NA	NA	NA	NA	NA	NA	NA	NA	NA	NA	NA	NA	NA	NA	NA	NA	NA	NA	NA	NA	NA	NA	NA	NA	NA	NA	NA	NA	NA	NA	NA	NA	NA	NA	NA	NA	NA	NA	NA	NA	NA	NA	NA	NA	NA	NA	NA	NA	NA	NA	NA	NA	NA	NA	NA	NA	NA	NA	NA	NA	NA	NA	NA	NA	NA	NA	NA	NA	NA	NA	NA	NA	NA	NA	NA	NA	NA	NA	NA	NA	NA	NA	NA	NA	NA	NA	NA	NA	NA	NA	NA	NA	NA	NA	NA	NA	NA
Q0105	NA	NA	NA	NA	NA	NA	NA	NA	NA	NA	NA	NA	NA	NA	NA	NA	NA	NA	NA	NA	NA	NA	NA	NA	NA	NA	NA	NA	NA	NA	NA	NA	NA	NA	NA	NA	NA	NA	NA	NA	NA	NA	NA	NA	NA	NA	NA	NA	NA	NA	NA	NA	NA	NA	NA	NA	NA	NA	NA	NA	NA	NA	NA	NA	NA	NA	NA	NA	NA	NA	NA	NA	NA	NA	NA	NA	NA	NA	NA	NA	NA	NA	NA	NA	NA	NA	NA	NA	NA	NA	NA	NA	NA	NA	NA	NA	NA	NA	NA	NA	NA	NA	NA	NA	NA	NA	NA	NA	NA	NA	NA	NA	NA	NA	NA	NA	NA	NA	NA	NA	NA	NA	NA	NA	NA	NA	NA	NA	NA	NA	NA	NA	NA	NA	NA	NA	NA	NA	NA	NA	NA	NA	NA	NA	NA	NA	NA	NA	NA	-0.0665	0.1902	-0.203	-0.1097	-0.2088	-0.1129	-0.3889	-1.2064	-0.9143	-1.1405	-0.8863	-1.1402	-0.7566	-0.5813	-0.6446	-0.5775	-0.3075	-0.583	-0.6647	-0.0807	-0.2655	-0.0209	0.0652	NA	NA	NA	NA	NA	NA	NA	NA	NA	NA	NA	NA	NA	NA	NA	NA	NA	NA	NA	NA	NA	NA	NA	NA	NA	NA	NA	NA	NA	NA	NA	NA	NA	NA	NA	NA	NA	NA	NA	NA	NA	NA	NA	NA	NA	NA	NA	NA	NA	NA	NA	NA	NA	NA	NA	NA	NA	NA	NA	NA	NA	NA	NA	NA	NA	NA	NA	NA	NA	NA	NA	NA	NA	NA	NA	NA	0.152	-0.228	1.034	0.608	0.379	1.640	0.139	0.511	1.863	0.323	0.978	0.321	0.368	0.922	1.214	-0.747	-0.886	-0.838	-2.274	-0.656	-0.620	-2.067	0.013	-0.899	0.590	-0.296	-1.091	-2.085	-0.590	-0.747	-1.870	-0.642	-0.983	-2.428	-0.722	-1.096	-1.796	-0.659	-0.323	-2.560	-0.853	-1.211	-0.345	-0.562	-1.266	-3.234	-1.049	-1.456	-3.111	-0.893	-1.169	-0.245	-1.253	-1.648	-0.311	-1.343	-1.607	0.040	0.947	0.341	0.203	0.907	-0.027	0.187	0.707	-0.325	-0.216	0.666	-0.553	-0.283	0.571	-0.727	-0.224	0.291	0.052	-0.365	0.570	-1.223	-0.253	0.155	-0.902	-0.280	0.362	-1.166	-0.312	0.363	-1.040	-0.029	0.786	-1.193	-0.692	-0.102	0.435	-1.148	0.226	0.363	-0.901	0.239	0.873	-1.198	-0.119	0.348	-0.905	0.147	0.069	-0.846	0.068	-0.208	-0.133	-0.332	-1.053	-0.338	-0.135	-1.965	-0.949	-1.064	-1.812	-0.442	-0.849	-1.223	-1.201	-1.357	-1.137	-0.619	-1.263	-1.844	-0.658	-1.278	-0.681	-0.832	-1.117	-0.751	-0.479	0.055	-0.290	-0.096	-0.263	-0.229	-0.324	-0.287	-0.196	0.023	-0.465	0.036	-0.055	0.190	-0.284	-0.203	-0.168	0.011	-0.553	-0.358	-0.022	0.622	0.253	-0.137	0.225	0.210	0.172	0.347	0.513	0.152	0.985	0.152	-2.824	-1.834	-1.914	-3.034	-2.474	-0.483	-2.894	-2.258	-0.640	-2.740	-1.216	-2.183	-0.958	-0.813	-1.898	-1.836	-0.651	-0.971	-1.645	-1.706	-0.881	-1.700	-1.941	-1.421	-2.006	-2.337	-2.273	-4.007	-2.286	-2.753	0.094	-1.526	-1.427	-1.234	-2.901	-1.229	-0.166	-1.987	-0.945	-2.473	-0.192	-1.405	-1.164	-2.093	-0.915	-1.479	-0.859	-1.910	-0.473	-2.613	-1.290	-1.567	-2.619	-1.235	-0.870	-3.175	-1.185	-1.372	-0.969	-0.550	-1.064	-2.745	-1.272	NA	NA	NA	NA	NA	NA	NA	NA	NA	NA	NA	NA	NA	NA	NA	NA	NA	NA	NA	NA	NA	NA	NA	NA	NA	NA	NA	NA	NA	NA	NA	NA	NA	NA	NA	NA	NA	NA	NA	NA	NA	NA	NA	NA	NA	NA	NA	NA	NA	NA	NA	NA	NA	NA	NA	NA	NA	NA	NA	NA	NA	NA	NA	NA	NA	NA	NA	NA	NA	NA	NA	NA	NA	NA	NA	NA	NA	NA	NA	NA	NA	NA	NA	NA	NA	NA	NA	NA	NA	NA	NA	NA	NA	NA	NA	NA	NA	NA	NA	NA	NA	NA	NA	NA	NA	NA	NA	NA	NA	NA	NA	NA	NA	NA	NA	NA	NA	NA	NA	NA	NA	NA	NA	NA	NA	NA	NA	NA	NA	NA	NA	NA	NA	NA	NA	NA	NA	NA	NA	NA	NA	NA	NA	NA	NA	NA	NA	NA	NA	NA	NA	NA	NA	NA	NA	NA	NA	NA	NA	NA	NA	NA	NA	NA	NA	NA	NA	NA	NA	NA	NA	NA	NA	NA	NA	NA	NA	NA	NA	NA	NA	NA	NA	NA	NA	NA	NA	NA	NA	NA	NA	NA	NA	NA	NA	NA	NA	NA	-0.713917	-1.880230	-0.338858	-1.459740	-0.413748	-0.892666	-0.798889	-0.562155	0.198304	0.809431	-0.872297	-0.507247	-0.261452	-2.690100	-0.075151	0.231237	-1.147660	-0.194766	-0.800455	1.240750	-0.902432	1.345280	-0.188928	-1.603220	-0.122255	-0.443245	-0.611605	-0.495452	-2.357030	-0.957139	0.526474	0.292874	-1.333700	0.483319	-1.195460	1.008680	0.655639	-1.447430	-0.516310	0.475507	-0.270041	-0.712427	-0.143061	-0.979822	0.177647	-0.344014	0.520047	0.005250	-0.631060	0.579638	-2.038330	1.075440	-0.914875	2.950520	-2.214320	1.123970	0.259661	-0.842712	-0.932651	-0.425231	0.966697	NA	NA	NA	NA	NA	NA	NA	NA	NA	NA	NA	NA	NA	NA	NA	NA	NA	NA	NA	NA	NA	NA	NA	NA	NA	NA	NA	NA	NA	NA	NA	NA	NA	NA	NA	NA	NA	NA	NA	-0.055	-0.145	-0.542	-0.274	-0.015	0.010	0.007	0.021	-0.075	-0.061	-0.047	0.185	0.320	0.318	0.299	-0.057	0.027	0.364	-0.039	-0.615	NA	NA	NA	NA	NA	NA	NA	NA	NA	NA	NA	NA	NA	NA	NA	NA	NA	NA	NA	NA	NA	NA	NA	NA	NA	NA	NA	NA	NA	NA	NA	NA	NA	NA	NA	NA	NA	NA	NA	NA	NA	NA	NA	NA	NA	NA	NA	NA	NA	NA	NA	NA	NA	NA	NA	NA	NA	NA	NA	NA	NA	NA	NA	NA	NA	NA	NA	NA	NA	NA	-0.3594	-0.1603	0.5579	-0.3168	-0.341	-0.5915	-0.1019	-0.7177	0.0996	-1.089	-0.9007	-0.2249	-0.2629	-0.3447	-0.2583	-0.7399	-0.8516	-0.6654	-1.0444	-1.0385	-1.0667	-1.0351	-0.8506	NA	NA	NA	NA	NA	NA	NA	NA	NA	NA	NA	NA	NA	NA	NA	NA	NA	NA	NA	NA	NA	NA	NA	NA	NA	NA	NA	NA	NA	NA	NA	NA	NA	NA	NA	NA	NA	NA	NA	NA	NA	NA	NA	NA	NA	NA	NA	NA	NA	NA	NA	NA	NA	NA	NA	NA	NA	NA	NA	NA	NA	NA	NA	NA	NA	NA	NA	NA	NA	NA	NA	NA	NA	NA	NA	NA	NA	NA	NA	NA	NA	NA	NA	NA	NA	NA	NA	NA	NA	NA	NA	NA	NA	NA	NA	NA	NA	NA	NA	NA	NA	NA	NA	NA	NA	NA	NA	NA	NA	NA	NA	NA	NA	NA	NA	NA	NA	NA	NA	NA	NA	NA	NA	NA	NA	NA	NA	NA	NA	NA	NA	NA	NA	NA	NA	NA	NA	NA	NA	NA	NA	NA	NA	NA	NA	NA	NA	NA	NA	NA	NA	NA	NA	NA	NA	NA	NA	NA	NA	NA	NA	NA	NA	NA	NA	NA	NA	NA	NA	NA	NA	NA	NA	NA	NA	NA	NA	NA	NA	NA	NA	NA	NA	NA	NA	NA	NA	NA	NA	NA	NA	NA	NA	NA	NA	NA	NA	NA	NA	NA	NA	NA	NA	NA	NA	NA	NA	NA	NA	NA	NA	NA	NA	NA	NA	NA	NA	NA	NA	NA	NA	NA	NA	NA	NA	NA	NA	NA	NA	NA	NA	NA	NA	NA	NA	NA	NA	NA	NA	NA	NA	NA	NA	NA	NA	NA	NA	NA	NA	NA	NA	NA	NA	NA	NA	NA	NA	NA	NA	NA	NA	NA	NA	NA	NA	NA	NA	NA	NA	NA	NA	NA	NA	NA	NA	NA	NA	NA	NA	NA	NA	NA	NA	NA	NA	NA	NA	NA	NA	NA	NA	NA	NA	NA	NA	NA	NA	NA	NA	0.097000	0.710000	1.225000	-0.221000	0.729000	0.376000	-0.533000	-0.012000	NA	NA	NA	NA	NA	NA	NA	NA	NA	NA	NA	NA	NA	NA	NA	NA	NA	NA	NA	NA	NA	NA	NA	NA	NA	NA	NA	NA	NA	NA	NA	NA	NA	NA	NA	NA	NA	NA	NA	NA	NA	NA	NA	NA	NA	NA	NA	NA	NA	NA	NA	NA	NA	NA	-0.133320	0.273818	-0.421431	0.270074	0.483812	0.419086	-0.022969	-0.108696	-0.053172	0.248783	-0.168263	-0.686222	-0.020059	-0.130556	-0.233177	-0.288428	-0.858517	-0.991394	-0.218219	-0.101350	-0.228114	-0.115843	-0.044676	-0.008328	0.024406	-0.074301	-0.095824	-0.401818	-0.309019	-0.169341	-0.261579	-0.190722	-0.269722	0.132492	-0.282921	-0.262767	-0.226746	-0.043528	-0.493949	0.241027	0.017943	0.038114	-0.364022	-0.078662	0.155452	-0.467121	-0.242368	-0.146161	0.535866	0.034062	-0.547926	0.146823	0.696383	0.084074	-0.726880	-0.866221	NA	NA	NA	NA	NA	NA	NA	NA	NA	NA	NA	NA	NA	NA	NA	NA	NA	NA	NA	NA	NA	NA	NA	NA	NA	NA	NA	NA	NA	NA	NA	NA	NA	NA	NA	NA	NA	NA	NA	NA	NA	NA	NA	NA	NA	NA	NA	NA	NA	NA	NA	NA	NA	NA	NA	NA	NA	NA	NA	NA	NA	NA	NA	NA	NA	NA	NA	NA	NA	NA	NA	NA	NA	NA	NA	NA
Q0110	-0.630	-0.290	-1.370	-1.416	0.540	NA	NA	NA	NA	NA	NA	NA	NA	NA	NA	NA	NA	NA	NA	NA	NA	NA	NA	NA	NA	NA	NA	NA	NA	NA	NA	NA	NA	NA	NA	NA	NA	NA	NA	NA	NA	NA	NA	NA	NA	NA	NA	NA	NA	NA	NA	NA	NA	NA	NA	NA	NA	NA	NA	NA	NA	NA	NA	NA	NA	NA	NA	NA	NA	NA	NA	NA	NA	NA	NA	NA	NA	NA	NA	NA	NA	NA	NA	NA	NA	NA	NA	NA	NA	NA	NA	NA	NA	NA	NA	NA	NA	NA	NA	NA	NA	NA	NA	NA	NA	NA	NA	NA	NA	NA	NA	NA	0.550	0.720	-0.380	-0.440	NA	NA	NA	NA	NA	NA	NA	NA	NA	NA	NA	NA	NA	NA	NA	NA	-0.820	-0.970	-1.216	-1.730	NA	NA	NA	NA	NA	NA	NA	NA	NA	NA	NA	NA	NA	-0.3932	-0.1704	-0.009	-0.0769	-0.1047	-0.3471	-0.3468	-0.0672	3.1222	2.8815	3.0776	2.0642	1.886	1.8718	1.7009	1.666	1.3939	1.0673	0.7535	0.4306	0.3732	0.4024	0.5284	NA	NA	NA	NA	NA	NA	NA	NA	NA	NA	NA	NA	NA	NA	NA	NA	NA	NA	NA	NA	NA	NA	NA	NA	NA	NA	NA	NA	NA	NA	NA	NA	NA	NA	NA	NA	NA	NA	NA	NA	NA	NA	NA	NA	NA	NA	NA	NA	NA	NA	NA	NA	NA	NA	NA	NA	NA	NA	NA	NA	NA	0.170	-0.488	-0.301	-0.230	-0.870	-0.980	-0.516	-0.480	NA	NA	NA	NA	NA	NA	NA	-0.471	-0.494	0.043	-0.239	-0.027	0.456	-0.272	-0.477	0.267	-0.340	0.024	-0.773	2.065	1.736	1.717	-1.330	-1.460	-1.700	-1.754	-1.288	-1.555	-1.128	-1.343	-1.495	-1.313	-1.362	-1.442	-1.464	-1.200	-1.359	-1.543	-1.193	-1.413	-2.142	-1.249	-1.660	-1.829	-1.541	-1.526	-0.650	0.145	-0.191	1.827	1.985	1.567	1.240	1.066	1.075	0.921	0.699	0.787	0.356	0.365	0.347	0.441	0.101	-0.013	1.872	1.031	1.479	1.629	0.918	1.007	1.130	0.669	0.669	0.943	0.328	0.305	0.399	0.174	0.069	-0.016	-0.215	-0.423	-0.457	-0.648	-1.237	-0.385	-0.570	-0.978	-0.600	-0.531	-1.055	-0.405	-0.444	-1.202	-0.845	-0.534	-1.416	-1.170	-0.832	-0.945	-1.458	-1.376	-1.293	-1.373	-1.276	-0.810	-0.836	-1.140	-0.999	-1.031	-1.123	-1.025	-1.172	-0.815	-1.275	-1.183	-1.476	-1.478	-1.329	-1.181	-1.028	-1.048	-1.073	2.208	2.212	1.998	1.768	2.116	1.813	1.884	2.364	2.037	0.391	1.402	1.451	0.990	1.034	0.685	0.760	0.976	1.158	0.990	0.949	0.912	0.653	0.817	0.868	0.873	0.715	0.646	0.427	0.347	0.643	0.128	0.059	0.251	-0.202	-0.191	-0.110	-0.556	-0.454	-0.463	-0.360	-0.738	-0.547	-0.514	-0.244	-0.799	-0.414	-0.186	-0.580	-1.431	-1.537	-1.144	-1.638	-1.171	-0.672	-1.676	-0.773	-1.048	-1.856	-1.371	-1.136	-0.894	-1.426	-0.886	-1.839	-1.188	-1.244	-1.359	-1.034	-1.440	-0.943	-1.638	-1.340	-1.592	-1.976	-1.492	-2.615	-1.809	-2.039	-0.747	-0.907	-1.957	-1.283	-2.203	-1.689	-0.948	-1.411	-1.126	-1.086	-0.796	-1.689	-0.949	-1.444	-0.941	-1.313	-1.177	-1.892	-1.017	-1.654	-1.230	-1.376	-1.471	-1.183	0.328	-0.994	0.180	2.405	3.234	3.065	2.848	1.741	2.854	NA	NA	NA	NA	NA	NA	NA	NA	NA	NA	NA	NA	NA	NA	NA	NA	NA	NA	NA	NA	NA	NA	NA	NA	NA	NA	NA	NA	NA	NA	NA	NA	NA	NA	NA	NA	NA	NA	NA	NA	NA	NA	NA	NA	NA	NA	NA	NA	NA	NA	NA	NA	NA	NA	NA	NA	NA	NA	NA	NA	NA	NA	NA	NA	NA	NA	NA	NA	NA	NA	NA	NA	NA	NA	NA	NA	NA	NA	NA	NA	NA	NA	NA	NA	NA	NA	NA	NA	NA	NA	NA	NA	NA	NA	NA	NA	NA	NA	NA	NA	NA	NA	NA	NA	NA	NA	NA	NA	NA	NA	NA	NA	NA	NA	NA	NA	NA	NA	NA	NA	NA	NA	NA	NA	NA	NA	NA	NA	NA	NA	NA	NA	NA	NA	NA	NA	NA	NA	NA	NA	NA	NA	NA	NA	NA	NA	NA	NA	NA	NA	NA	NA	NA	NA	NA	NA	NA	NA	NA	NA	NA	NA	NA	NA	NA	NA	NA	NA	NA	NA	NA	NA	NA	NA	NA	NA	NA	NA	NA	NA	NA	NA	NA	NA	NA	NA	NA	NA	NA	NA	NA	NA	NA	NA	NA	NA	NA	NA	-0.156267	-1.357020	0.019892	-1.306790	0.344884	0.089952	-0.528705	0.460297	-0.418882	-0.163353	-2.120520	-1.311190	-0.716138	-2.702390	-1.107010	-0.534630	-0.826988	0.672385	-0.420042	0.998722	-1.395550	1.224720	-0.065549	-1.703510	-0.480282	-0.506478	-0.226024	-0.242863	-3.600930	-0.570906	0.530260	0.034535	-2.335670	0.376216	-0.913404	1.582140	-0.376851	-1.695830	0.426655	-1.106140	-0.766995	-0.330734	-0.516974	-1.328480	0.605964	0.110574	-0.054167	-0.013966	-0.273938	-0.198900	-1.188470	1.480880	-1.074630	2.117590	-0.982571	0.851225	0.148345	-0.894546	-1.092230	-0.077418	1.390520	-0.120	-1.310	-0.970	-0.780	NA	NA	NA	NA	NA	NA	NA	NA	NA	NA	NA	NA	NA	NA	NA	NA	NA	NA	NA	NA	NA	NA	NA	NA	NA	NA	NA	NA	NA	NA	NA	NA	NA	NA	NA	NA	NA	NA	NA	NA	NA	NA	NA	NA	NA	NA	NA	NA	NA	NA	NA	NA	NA	NA	NA	NA	NA	NA	NA	NA	NA	NA	NA	NA	NA	NA	NA	NA	NA	NA	NA	NA	NA	NA	NA	NA	NA	NA	NA	NA	NA	NA	NA	NA	NA	NA	NA	NA	NA	NA	NA	NA	NA	NA	NA	NA	NA	NA	NA	NA	-0.150	-1.120	-0.640	-1.250	0.240	NA	NA	NA	NA	NA	NA	NA	NA	NA	NA	NA	NA	NA	NA	NA	NA	NA	NA	NA	NA	-0.0359	0.1743	0.1241	0.1555	0.1134	-0.1873	-0.1354	1.2645	3.2896	2.6235	2.2989	1.8526	1.673	1.3971	1.0354	0.738	0.4265	-0.0053	-0.5684	-0.4319	-0.5161	-0.471	-0.7189	NA	NA	NA	NA	NA	NA	NA	NA	NA	NA	NA	NA	NA	NA	NA	NA	NA	NA	NA	NA	NA	NA	NA	NA	NA	NA	NA	NA	NA	-1.000	-1.340	-1.200	0.850	0.160	NA	NA	NA	NA	NA	NA	NA	NA	NA	NA	NA	NA	NA	NA	NA	NA	NA	NA	NA	NA	NA	NA	NA	NA	NA	NA	NA	NA	NA	NA	NA	NA	NA	NA	NA	NA	NA	NA	NA	NA	NA	NA	NA	NA	NA	NA	NA	NA	NA	NA	NA	NA	NA	NA	NA	NA	NA	NA	NA	NA	NA	NA	NA	-1.490	-1.980	-0.640	0.093	0.178	-2.680	-0.533	-0.470	-0.880	-0.686	-1.760	-0.990	-1.930	0.820	0.620	1.810	1.172	-0.278	-0.980	NA	NA	NA	NA	NA	NA	NA	NA	NA	NA	NA	NA	NA	NA	NA	NA	NA	NA	NA	NA	NA	NA	NA	NA	NA	NA	NA	NA	NA	NA	NA	NA	NA	NA	NA	NA	NA	NA	NA	NA	NA	NA	NA	NA	NA	NA	NA	NA	NA	NA	NA	NA	NA	NA	NA	NA	NA	NA	NA	NA	NA	NA	NA	NA	NA	NA	NA	NA	NA	NA	NA	NA	NA	NA	NA	NA	NA	NA	NA	NA	NA	NA	NA	NA	NA	NA	NA	NA	NA	NA	NA	NA	NA	NA	NA	NA	NA	NA	NA	NA	NA	NA	NA	NA	NA	NA	NA	NA	NA	NA	NA	NA	NA	NA	NA	NA	NA	NA	NA	NA	NA	NA	NA	NA	NA	NA	NA	NA	NA	NA	NA	NA	NA	NA	NA	NA	NA	NA	NA	NA	NA	NA	NA	NA	NA	NA	NA	NA	NA	NA	NA	NA	NA	NA	NA	NA	NA	NA	NA	NA	NA	NA	NA	NA	NA	NA	NA	NA	NA	NA	NA	NA	NA	NA	NA	NA	NA	NA	NA	NA	NA	NA	NA	-0.987000	-0.509000	0.398000	-0.250000	-1.179000	-0.755000	-0.682000	-0.315000	0.120	0.010	0.220	-0.072	-0.340	-0.120	-0.790	-0.730	-0.084	-0.486	-0.280	-0.500	-0.620	0.102	-0.143	NA	NA	NA	NA	NA	NA	NA	NA	NA	NA	NA	NA	NA	NA	NA	NA	NA	NA	NA	NA	NA	NA	-3.190	-0.180	-0.530	-0.352	-0.090	-0.615	-0.230	-0.669	NA	NA	NA	NA	NA	NA	NA	NA	NA	0.047036	-0.188258	-0.134569	-0.018727	0.140661	-0.384685	-0.004060	-0.148368	-0.182823	-0.029680	-0.119921	-0.376992	0.109979	0.001191	-0.022677	-0.086497	-0.724942	-0.342388	-0.288702	0.093724	0.029873	0.181935	0.115448	0.093878	0.171838	0.158076	0.721093	0.235121	-0.015860	0.032697	0.063098	0.017140	0.254691	0.482885	0.146338	0.116121	0.431184	-0.030392	0.111720	0.288614	0.161726	0.152023	0.016150	0.083943	-0.026564	-0.005859	-0.012207	-0.225257	0.432280	0.088128	0.078500	0.066593	0.269866	0.333909	-0.197099	-0.267664	NA	NA	NA	NA	NA	NA	NA	NA	NA	NA	NA	NA	NA	NA	NA	NA	NA	NA	NA	NA	NA	NA	NA	NA	NA	NA	NA	NA	NA	NA	NA	NA	NA	NA	NA	NA	NA	NA	NA	NA	NA	NA	NA	NA	NA	NA	NA	NA	NA	NA	NA	NA	NA	NA	NA	NA	NA	NA	NA	NA	NA	NA	NA	NA	NA	NA	NA	NA	NA	NA	NA	NA	NA	NA	NA	NA
Q0115	NA	NA	NA	NA	NA	NA	NA	NA	NA	NA	NA	NA	NA	NA	NA	NA	NA	NA	NA	NA	NA	NA	NA	NA	NA	NA	NA	NA	NA	NA	NA	NA	NA	NA	NA	NA	NA	NA	NA	NA	NA	NA	NA	NA	NA	NA	NA	NA	NA	NA	NA	NA	NA	NA	NA	NA	NA	NA	NA	NA	NA	NA	NA	NA	NA	NA	NA	NA	NA	NA	NA	NA	NA	NA	NA	NA	NA	NA	NA	NA	NA	NA	NA	NA	NA	NA	NA	NA	NA	NA	NA	NA	NA	NA	NA	NA	NA	NA	NA	NA	NA	NA	NA	NA	NA	NA	NA	NA	NA	NA	NA	NA	NA	NA	NA	NA	NA	NA	NA	NA	NA	NA	NA	NA	NA	NA	NA	NA	NA	NA	NA	NA	NA	NA	NA	NA	NA	NA	NA	NA	NA	NA	NA	NA	NA	NA	NA	NA	NA	-0.0181	0.232	0.2079	0.1433	-0.0446	-0.04	-0.324	-0.8356	-1.0766	-1.2388	-1.135	-1.1136	-0.7252	-0.8119	-0.9284	-0.818	-0.5061	-0.8616	-0.9271	-0.3842	-0.4514	-0.1506	0.0081	NA	NA	NA	NA	NA	NA	NA	NA	NA	NA	NA	NA	NA	NA	NA	NA	NA	NA	NA	NA	NA	NA	NA	NA	NA	NA	NA	NA	NA	NA	NA	NA	NA	NA	NA	NA	NA	NA	NA	NA	NA	NA	NA	NA	NA	NA	NA	NA	NA	NA	NA	NA	NA	NA	NA	NA	NA	NA	NA	NA	NA	NA	NA	NA	NA	NA	NA	NA	NA	NA	NA	NA	NA	NA	NA	NA	0.009	-0.660	0.855	0.161	-0.046	1.022	-0.090	0.236	1.091	-0.388	0.510	-0.241	-0.112	-0.054	0.678	-0.413	-0.524	-0.466	-0.885	-0.038	-0.037	-0.359	0.502	-0.031	0.259	0.036	-0.298	-0.616	0.087	-0.170	0.020	-0.042	-0.582	-1.897	-0.494	-0.418	-0.686	-0.088	-0.343	-1.125	-0.704	-0.957	-0.316	-0.653	-0.968	-1.524	-0.789	-0.881	-1.317	-0.732	-0.670	-0.517	-0.779	-1.186	-0.298	-1.262	-1.042	0.452	0.611	0.157	0.376	0.796	-0.201	0.293	0.699	-0.351	0.064	0.413	-0.796	0.140	0.418	-0.605	-0.012	0.127	0.158	0.235	0.626	-1.218	0.279	0.124	-0.619	0.538	0.525	-0.863	0.228	0.724	-0.538	0.090	0.665	-0.534	-0.061	0.616	0.252	-0.345	0.658	0.440	0.159	0.586	0.758	-0.203	0.638	0.996	0.007	0.609	0.620	0.124	0.457	0.092	0.300	0.158	-0.143	0.040	-0.062	-1.062	-0.315	-0.322	-1.472	-0.096	-0.855	-0.854	-1.247	-0.809	-0.999	-0.812	-0.787	-0.948	-0.826	-0.760	-0.478	-0.442	-0.449	-0.815	-1.431	-0.755	-1.045	-1.065	-1.151	-1.117	-1.376	-1.118	-1.115	-0.883	-1.282	-0.697	-0.942	-0.705	-0.989	-1.270	-1.152	-1.049	-1.454	-1.103	-1.012	-0.249	-0.717	-1.130	-0.433	-0.616	-0.550	-0.389	-0.339	-0.779	0.438	-0.461	-1.423	-1.617	-0.684	-1.279	-0.751	0.226	-1.491	-0.649	-0.451	-1.284	-0.594	-0.448	-0.321	-0.620	-0.291	-1.246	-0.892	-0.698	-0.934	-0.881	-1.035	-0.911	-1.428	-0.182	-1.652	-1.666	-1.050	-2.937	-1.884	-0.925	0.182	-0.121	-0.968	-0.764	-2.040	-0.403	-0.125	-0.823	-0.475	-1.347	0.153	-0.662	-0.840	-1.059	-0.480	-0.827	-0.670	-0.860	-0.377	-1.473	-0.841	-1.421	-0.966	-0.869	-0.559	-2.339	-1.133	-1.652	-1.212	-0.747	-1.721	-2.146	-1.419	NA	NA	NA	NA	NA	NA	NA	NA	NA	NA	NA	NA	NA	NA	NA	NA	NA	NA	NA	NA	NA	NA	NA	NA	NA	NA	NA	NA	NA	NA	NA	NA	NA	NA	NA	NA	NA	NA	NA	NA	NA	NA	NA	NA	NA	NA	NA	NA	NA	NA	NA	NA	NA	NA	NA	NA	NA	NA	NA	NA	NA	NA	NA	NA	NA	NA	NA	NA	NA	NA	NA	NA	NA	NA	NA	NA	NA	NA	NA	NA	NA	NA	NA	NA	NA	NA	NA	NA	NA	NA	NA	NA	NA	NA	NA	NA	NA	NA	NA	NA	NA	NA	NA	NA	NA	NA	NA	NA	NA	NA	NA	NA	NA	NA	NA	NA	NA	NA	NA	NA	NA	NA	NA	NA	NA	NA	NA	NA	NA	NA	NA	NA	NA	NA	NA	NA	NA	NA	NA	NA	NA	NA	NA	NA	NA	NA	NA	NA	NA	NA	NA	NA	NA	NA	NA	NA	NA	NA	NA	NA	NA	NA	NA	NA	NA	NA	NA	NA	NA	NA	NA	NA	NA	NA	NA	NA	NA	NA	NA	NA	NA	NA	NA	NA	NA	NA	NA	NA	NA	NA	NA	NA	NA	NA	NA	NA	NA	NA	-0.188897	-1.424810	-0.201003	-1.523890	0.117219	0.015827	-0.823874	0.393908	-0.314871	-0.448097	-1.977590	-1.017790	-0.745878	-2.647570	-0.908849	-0.249963	-0.689120	0.217709	-0.142324	1.235330	-0.916631	1.097730	-0.179141	-1.765090	-0.599533	-0.590152	-0.312290	-0.332578	-3.499560	-0.446539	0.574538	0.249458	-2.342200	0.109491	-0.855992	1.928750	-0.193507	-2.047450	0.361875	-1.062990	-0.793291	-0.281336	-0.626380	-1.367220	0.413106	-0.198019	-0.071719	0.069225	-0.564266	-0.111733	-1.371300	1.449840	-0.985989	1.734260	-1.046640	0.766525	0.046034	-0.709286	-1.523240	-0.391593	1.625520	NA	NA	NA	NA	NA	NA	NA	NA	NA	NA	NA	NA	NA	NA	NA	NA	NA	NA	NA	NA	NA	NA	NA	NA	NA	NA	NA	NA	NA	NA	NA	NA	NA	NA	NA	NA	NA	NA	NA	NA	NA	NA	NA	NA	NA	NA	NA	NA	NA	NA	NA	NA	NA	NA	NA	NA	NA	NA	NA	NA	NA	NA	NA	NA	NA	NA	NA	NA	NA	NA	NA	NA	NA	NA	NA	NA	NA	NA	NA	NA	NA	NA	NA	NA	NA	NA	NA	NA	NA	NA	NA	NA	NA	NA	NA	NA	NA	NA	NA	NA	NA	NA	NA	NA	NA	NA	NA	NA	NA	NA	NA	NA	NA	NA	NA	NA	NA	NA	NA	NA	NA	NA	NA	NA	NA	NA	NA	NA	NA	0.1474	0.505	0.4669	0.235	0.2664	-0.4684	0.0954	-0.4608	-0.1781	-0.5971	-0.4385	-0.3594	-0.3995	-0.4829	-0.5926	-0.9129	-0.822	-0.7152	-0.9253	-0.8783	-0.7398	-0.6683	-0.7324	NA	NA	NA	NA	NA	NA	NA	NA	NA	NA	NA	NA	NA	NA	NA	NA	NA	NA	NA	NA	NA	NA	NA	NA	NA	NA	NA	NA	NA	NA	NA	NA	NA	NA	-1.5467	-1.7122	-1.4225	-1.6840	-1.4202	-1.1040	-1.5719	-1.5017	NA	NA	NA	NA	NA	NA	NA	NA	NA	NA	NA	NA	NA	NA	NA	NA	NA	NA	NA	NA	NA	NA	NA	NA	NA	NA	NA	NA	NA	NA	NA	NA	NA	NA	NA	NA	NA	NA	-0.8027	-1.3325	-0.8716	-0.8410	-1.3851	-0.8383	-1.3002	-1.2336	-1.0526	-0.9038	-1.1475	NA	NA	NA	NA	NA	NA	NA	NA	NA	NA	NA	NA	NA	NA	NA	NA	NA	NA	NA	NA	NA	NA	NA	NA	NA	NA	NA	NA	NA	NA	NA	NA	NA	NA	NA	NA	NA	NA	NA	NA	NA	NA	NA	NA	NA	NA	NA	NA	NA	NA	NA	NA	NA	NA	NA	NA	NA	NA	NA	NA	NA	NA	NA	NA	NA	NA	NA	NA	NA	NA	NA	NA	NA	NA	NA	NA	NA	NA	NA	NA	NA	NA	NA	NA	NA	NA	NA	NA	NA	NA	NA	NA	NA	NA	NA	NA	NA	NA	NA	NA	NA	NA	NA	NA	NA	NA	NA	NA	NA	NA	NA	NA	NA	NA	NA	NA	NA	NA	NA	NA	NA	NA	NA	NA	NA	NA	NA	NA	NA	NA	NA	NA	NA	NA	NA	NA	NA	NA	NA	NA	NA	NA	NA	NA	NA	NA	NA	NA	NA	NA	NA	NA	NA	NA	NA	NA	NA	NA	NA	NA	NA	NA	NA	NA	NA	NA	NA	NA	NA	NA	NA	NA	NA	NA	NA	NA	NA	NA	NA	NA	NA	NA	NA	NA	NA	NA	NA	NA	NA	NA	NA	NA	NA	NA	NA	NA	NA	NA	NA	NA	NA	NA	NA	NA	NA	NA	NA	NA	0.448000	-0.476000	1.519000	-0.550000	-0.569000	0.391077	-0.370000	0.137000	NA	NA	NA	NA	NA	NA	NA	NA	NA	NA	NA	NA	NA	NA	NA	NA	NA	NA	NA	NA	NA	NA	NA	NA	NA	NA	NA	NA	NA	NA	NA	NA	NA	NA	NA	NA	NA	NA	NA	NA	NA	NA	NA	NA	NA	NA	NA	NA	NA	NA	NA	NA	NA	NA	0.256195	-0.053687	-0.012452	-0.098934	-0.046318	-0.425943	0.085201	-0.067484	0.035996	0.079853	-0.058638	-0.420273	0.074441	-0.252019	0.133984	-0.038071	-0.569799	-0.391876	-0.318846	-0.174745	-0.108231	0.197997	0.216546	0.044692	0.299996	0.213528	0.600802	0.136628	-0.144766	-0.121274	-0.244684	-0.294776	0.068562	0.238814	-0.054449	0.042322	0.283910	0.036655	-0.026870	0.110014	0.156018	0.146236	0.034656	-0.027141	-0.119158	-0.236300	-0.105289	-0.329688	0.406070	-0.081027	0.004747	0.058422	0.058461	0.004998	-0.265686	-0.305303	NA	NA	NA	NA	NA	NA	NA	NA	NA	NA	NA	NA	NA	NA	NA	NA	NA	NA	NA	NA	NA	NA	NA	NA	NA	NA	NA	NA	NA	NA	NA	NA	NA	NA	NA	NA	NA	NA	NA	NA	NA	NA	NA	NA	NA	NA	NA	NA	NA	NA	NA	NA	NA	NA	NA	NA	-1.4056	-1.1630	-0.0143	-0.8119	NA	NA	NA	NA	NA	NA	NA	NA	NA	NA	NA	NA	NA	NA	NA	NA
Q0120	NA	NA	NA	NA	NA	NA	NA	NA	NA	NA	NA	NA	NA	NA	NA	NA	NA	NA	NA	NA	NA	NA	NA	NA	NA	NA	NA	NA	NA	NA	NA	NA	NA	NA	NA	NA	NA	NA	NA	NA	NA	NA	NA	NA	NA	NA	NA	NA	NA	NA	NA	NA	NA	NA	NA	NA	NA	NA	NA	NA	NA	NA	NA	NA	NA	NA	NA	NA	NA	NA	NA	NA	NA	NA	NA	NA	NA	NA	NA	NA	NA	NA	NA	NA	NA	NA	NA	NA	NA	NA	NA	NA	NA	NA	NA	NA	NA	NA	NA	NA	NA	NA	NA	NA	NA	NA	NA	NA	NA	NA	NA	NA	NA	NA	NA	NA	NA	NA	NA	NA	NA	NA	NA	NA	NA	NA	NA	NA	NA	NA	NA	NA	NA	NA	NA	NA	NA	NA	NA	NA	NA	NA	NA	NA	NA	NA	NA	NA	NA	-0.0008	0.2824	0.3572	0.1612	-0.0819	-0.0065	-0.3377	-0.7132	-1.0464	-1.8562	-1.6851	-1.9427	-1.2482	-1.2494	-1.2094	-1.1786	-1.0198	-1.1377	-1.0127	-0.5916	-0.4138	-0.1055	-0.0767	NA	NA	NA	NA	NA	NA	NA	NA	NA	NA	NA	NA	NA	NA	NA	NA	NA	NA	NA	NA	NA	NA	NA	NA	NA	NA	NA	NA	NA	NA	NA	NA	NA	NA	NA	NA	NA	NA	NA	NA	NA	NA	NA	NA	NA	NA	NA	NA	NA	NA	NA	NA	NA	NA	NA	NA	NA	NA	NA	NA	NA	NA	NA	NA	NA	NA	NA	NA	NA	NA	NA	NA	NA	NA	NA	NA	0.652	0.670	1.530	1.084	1.149	1.690	0.734	1.047	1.989	1.140	1.213	0.760	0.699	0.725	1.140	-0.282	-0.150	-0.025	-0.349	0.193	0.482	0.019	0.575	0.401	0.668	0.320	0.258	-0.208	0.299	0.050	0.379	0.303	-0.005	-0.636	-0.004	0.165	-0.262	0.108	-0.100	-0.984	-0.366	-0.537	-0.362	-0.433	-0.917	-1.168	-0.692	-0.667	-0.520	-0.848	-1.250	-0.415	-0.786	-0.842	-0.310	-0.987	-0.771	0.393	0.620	0.437	0.226	0.716	-0.422	0.022	0.712	-0.117	-0.000	0.386	-0.381	-0.017	0.508	-0.295	-0.128	0.389	0.218	0.106	0.631	-0.562	0.197	0.320	-0.333	0.300	0.723	-0.376	0.352	0.510	-0.351	0.410	1.017	-0.335	0.148	0.528	0.539	-0.012	0.622	0.603	0.173	0.879	1.010	0.517	0.907	0.862	0.341	0.641	0.717	-0.050	0.787	0.233	0.479	0.318	-0.235	0.194	0.242	-0.387	-0.362	-0.176	-1.300	-0.069	-0.556	-1.271	-1.748	-1.334	-1.443	-1.157	-1.240	-2.433	-1.220	-0.960	-0.481	-1.227	-0.822	-0.286	0.130	0.572	0.061	0.227	0.125	0.126	0.177	0.229	0.327	0.234	0.064	0.136	0.412	0.554	0.156	0.368	0.224	0.492	0.388	0.243	0.487	0.972	0.927	0.980	0.944	0.995	1.113	1.383	1.349	1.303	1.724	0.903	0.116	-1.402	-0.140	-0.521	-0.316	0.343	-0.102	0.343	0.366	-0.008	-0.497	0.226	0.443	-0.127	0.431	-0.494	0.313	0.315	0.530	0.089	0.122	-0.044	-0.443	-0.204	-0.294	-0.456	-0.455	-1.585	-0.809	-0.925	0.676	-0.157	-0.608	0.019	-1.415	-0.442	0.088	-0.399	0.057	-0.945	0.231	-0.711	0.168	-0.510	0.011	-0.100	-0.133	-1.219	-0.157	-1.031	-0.178	-0.367	-0.608	-0.500	-0.583	-1.682	-0.465	-0.900	-0.849	-0.684	-1.511	-1.862	-1.550	NA	NA	NA	NA	NA	NA	NA	NA	NA	NA	NA	NA	NA	NA	NA	NA	NA	NA	NA	NA	NA	NA	NA	NA	NA	NA	NA	NA	NA	NA	NA	NA	NA	NA	NA	NA	NA	NA	NA	NA	NA	NA	NA	NA	NA	NA	NA	NA	NA	NA	NA	NA	NA	NA	NA	NA	NA	NA	NA	NA	NA	NA	NA	NA	NA	NA	NA	NA	NA	NA	NA	NA	NA	NA	NA	NA	NA	NA	NA	NA	NA	NA	NA	NA	NA	NA	NA	NA	NA	NA	NA	NA	NA	NA	NA	NA	NA	NA	NA	NA	NA	NA	NA	NA	NA	NA	NA	NA	NA	NA	NA	NA	NA	NA	NA	NA	NA	NA	NA	NA	NA	NA	NA	NA	NA	NA	NA	NA	NA	NA	NA	NA	NA	NA	NA	NA	NA	NA	NA	NA	NA	NA	NA	NA	NA	NA	NA	NA	NA	NA	NA	NA	NA	NA	NA	NA	NA	NA	NA	NA	NA	NA	NA	NA	NA	NA	NA	NA	NA	NA	NA	NA	NA	NA	NA	NA	NA	NA	NA	NA	NA	NA	NA	NA	NA	NA	NA	NA	NA	NA	NA	NA	NA	NA	NA	NA	NA	NA	-0.635860	-1.474870	-0.110341	-1.349030	0.105581	-0.667225	-0.450062	0.137138	0.478551	0.566700	-1.379070	-0.409943	-0.093487	-2.837810	-0.043961	0.674060	-0.445321	0.216795	-0.750011	1.483430	-1.181790	1.263740	-0.247384	-1.995290	-0.506774	-0.414945	-0.214324	-0.075986	-2.843080	-0.357810	-0.024341	0.483920	-2.287630	0.155476	-1.303690	1.661180	0.508769	-2.182740	-0.037259	-0.175907	-0.171067	0.550075	-0.253564	-1.026220	1.054070	-0.676115	-0.194906	-0.010254	-0.293748	-0.622069	-1.011300	1.247000	-1.048600	1.281520	-0.588497	0.543151	-0.091175	-0.928450	-0.927938	-0.403914	1.144870	NA	NA	NA	NA	NA	NA	NA	NA	NA	NA	NA	NA	NA	NA	NA	NA	NA	NA	NA	NA	NA	NA	NA	NA	NA	NA	NA	NA	NA	NA	NA	NA	NA	NA	NA	NA	NA	NA	NA	0.110	0.182	-0.132	-0.181	-0.097	0.089	-0.244	0.004	0.156	-0.273	-0.208	0.133	-0.125	0.168	0.447	-0.196	0.507	0.053	0.097	-1.167	NA	NA	NA	NA	NA	NA	NA	NA	NA	NA	NA	NA	NA	NA	NA	NA	NA	NA	NA	NA	NA	NA	NA	NA	NA	NA	NA	NA	NA	NA	NA	NA	NA	NA	NA	NA	NA	NA	NA	NA	NA	NA	NA	NA	NA	NA	NA	NA	NA	NA	NA	NA	NA	NA	NA	NA	NA	NA	NA	NA	NA	NA	NA	NA	NA	NA	NA	NA	NA	NA	0.2611	0.4841	0.5676	0.1993	0.378	-0.006	0.0675	-0.4768	-0.4185	-0.6899	-0.7205	-0.5285	-0.537	-0.847	-0.8149	-0.8279	-0.9552	-0.8606	-0.9623	-0.959	-0.8051	-0.8507	-0.6566	NA	NA	NA	NA	NA	NA	NA	NA	NA	NA	NA	NA	NA	NA	NA	NA	NA	NA	NA	NA	NA	NA	NA	NA	NA	NA	NA	NA	NA	NA	NA	NA	NA	NA	NA	NA	NA	NA	NA	NA	NA	NA	NA	NA	NA	NA	NA	NA	NA	NA	NA	NA	NA	NA	NA	NA	NA	NA	NA	NA	NA	NA	NA	NA	NA	NA	NA	NA	NA	NA	NA	NA	NA	NA	NA	NA	NA	NA	NA	NA	NA	NA	NA	NA	NA	NA	NA	NA	NA	NA	NA	NA	NA	NA	NA	NA	NA	NA	NA	NA	NA	NA	NA	NA	NA	NA	NA	NA	NA	NA	NA	NA	NA	NA	NA	NA	NA	NA	NA	NA	NA	NA	NA	NA	NA	NA	NA	NA	NA	NA	NA	NA	NA	NA	NA	NA	NA	NA	NA	NA	NA	NA	NA	NA	NA	NA	NA	NA	NA	NA	NA	NA	NA	NA	NA	NA	NA	NA	NA	NA	NA	NA	NA	NA	NA	NA	NA	NA	NA	NA	NA	NA	NA	NA	NA	NA	NA	NA	NA	NA	NA	NA	NA	NA	NA	NA	NA	NA	NA	NA	NA	NA	NA	NA	NA	NA	NA	NA	NA	NA	NA	NA	NA	NA	NA	NA	NA	NA	NA	NA	NA	NA	NA	NA	NA	NA	NA	NA	NA	NA	NA	NA	NA	NA	NA	NA	NA	NA	NA	NA	NA	NA	NA	NA	NA	NA	NA	NA	NA	NA	NA	NA	NA	NA	NA	NA	NA	NA	NA	NA	NA	NA	NA	NA	NA	NA	NA	NA	NA	NA	NA	NA	NA	NA	NA	NA	NA	NA	NA	NA	NA	NA	NA	NA	NA	NA	NA	NA	NA	NA	NA	NA	NA	NA	NA	NA	NA	NA	NA	NA	NA	NA	NA	NA	NA	NA	NA	NA	NA	-0.594473	-0.406710	-0.721000	-2.166000	-0.621000	-0.930000	-0.852000	-0.999000	NA	NA	NA	NA	NA	NA	NA	NA	NA	NA	NA	NA	NA	NA	NA	NA	NA	NA	NA	NA	NA	NA	NA	NA	NA	NA	NA	NA	NA	NA	NA	NA	NA	NA	NA	NA	NA	NA	NA	NA	NA	NA	NA	NA	NA	NA	NA	NA	NA	NA	NA	NA	NA	NA	0.175698	-0.029153	-0.003048	-0.022873	-0.133898	-0.345344	-0.295023	-0.135140	0.113678	0.244618	0.013310	-0.443594	0.226723	-0.115079	0.062701	-0.133335	-0.820871	-0.643182	-0.256701	-0.181007	0.010076	0.265891	0.242081	0.190093	0.296394	0.161242	0.423931	0.125516	0.004708	-0.102433	-0.033736	-0.164180	0.019813	0.159698	-0.010404	0.030252	0.355851	-0.027337	0.029654	0.139552	0.186298	0.172617	0.055024	0.018121	-0.040988	-0.111411	-0.099964	-0.226657	0.629792	0.116813	0.048258	0.070454	0.394275	0.232045	-0.204882	-0.310166	NA	NA	NA	NA	NA	NA	NA	NA	NA	NA	NA	NA	NA	NA	NA	NA	NA	NA	NA	NA	NA	NA	NA	NA	NA	NA	NA	NA	NA	NA	NA	NA	NA	NA	NA	NA	NA	NA	NA	NA	NA	NA	NA	NA	NA	NA	NA	NA	NA	NA	NA	NA	NA	NA	NA	NA	-1.8125	-1.2865	-0.6757	-1.5017	NA	NA	NA	NA	NA	NA	NA	NA	NA	NA	NA	NA	NA	NA	NA	NA
Q0130	-0.040	0.130	-0.710	-2.230	1.000	NA	NA	NA	NA	NA	NA	NA	NA	NA	NA	NA	NA	NA	NA	NA	NA	NA	NA	NA	NA	NA	NA	NA	NA	NA	NA	NA	NA	NA	NA	NA	NA	NA	NA	NA	NA	NA	NA	NA	NA	NA	NA	NA	NA	NA	NA	NA	NA	NA	NA	NA	NA	NA	NA	NA	NA	NA	NA	NA	NA	NA	NA	NA	NA	NA	NA	NA	NA	NA	NA	NA	NA	NA	NA	NA	NA	NA	NA	NA	NA	NA	NA	NA	NA	NA	NA	NA	NA	NA	NA	NA	NA	NA	NA	NA	NA	NA	NA	NA	NA	NA	NA	NA	NA	NA	NA	NA	0.790	1.530	-0.220	0.350	NA	NA	NA	NA	NA	NA	NA	NA	NA	NA	NA	NA	NA	NA	NA	NA	-0.258	0.580	0.120	0.080	NA	NA	NA	NA	NA	NA	NA	NA	NA	NA	NA	NA	NA	0.0685	0.0609	-0.0814	-0.1014	-0.3713	-0.201	-0.3868	-0.8273	-0.8707	-2.595	-2.5041	-2.6051	-2.2643	-2.2871	-2.3577	-1.9865	-1.9586	-1.7522	-1.8132	-1.3427	-1.3145	-0.9486	-1.0289	NA	NA	NA	NA	NA	NA	NA	NA	NA	NA	NA	NA	NA	NA	NA	NA	NA	NA	NA	NA	NA	NA	NA	NA	NA	NA	NA	NA	NA	NA	NA	NA	NA	NA	NA	NA	NA	NA	NA	NA	NA	NA	NA	NA	NA	NA	NA	NA	NA	NA	NA	NA	NA	NA	NA	NA	NA	NA	NA	NA	NA	0.650	0.270	0.060	0.620	-0.640	-0.530	-0.520	0.350	NA	NA	NA	NA	NA	NA	NA	1.705	1.053	1.846	1.740	1.010	1.610	1.346	0.798	2.021	1.541	0.855	1.616	0.505	0.501	0.706	0.011	0.141	0.514	0.482	0.851	0.861	0.309	0.992	0.779	0.302	0.390	0.019	-0.133	0.503	0.289	0.763	0.303	-0.377	0.181	-0.425	-0.116	-0.390	0.317	-0.967	-0.456	-0.529	-0.023	-0.750	-1.156	-0.663	-1.305	-1.056	-0.699	-1.217	-1.227	-0.907	-0.536	-1.058	-0.666	-0.809	-1.384	-1.033	-0.421	0.141	0.183	-0.382	0.034	-1.332	-0.232	0.388	-0.099	-0.585	0.185	-1.715	-0.239	0.263	-0.099	-0.381	0.245	0.359	-0.010	0.681	-0.141	0.314	0.505	0.051	0.266	0.656	0.147	0.416	0.353	0.149	0.270	0.966	0.066	0.405	0.571	0.551	0.215	0.613	0.905	0.304	0.671	0.736	-0.126	0.747	0.663	-0.024	0.556	0.692	-0.618	0.369	0.663	0.232	0.385	-0.128	0.209	0.286	-0.641	-0.101	-0.212	-0.890	-0.016	-0.178	-2.139	-2.556	-1.563	-2.118	-1.972	-1.894	-2.571	-1.854	-1.863	-1.546	-1.847	-1.872	2.090	2.086	2.219	2.165	2.148	2.013	2.121	1.923	2.070	2.427	2.420	2.381	2.400	2.360	2.552	2.905	2.377	2.650	2.708	2.458	2.582	2.870	3.284	3.007	3.072	3.091	3.081	3.263	3.279	3.800	3.434	3.560	3.107	0.584	-1.119	0.682	0.914	0.354	0.624	1.131	1.046	0.656	0.254	-0.273	1.058	0.835	-0.083	0.955	0.190	0.772	0.519	0.901	0.279	0.321	0.161	0.058	1.574	0.283	0.182	-0.066	-1.053	-0.008	0.349	0.690	-0.624	-0.196	0.515	-0.383	-0.514	-0.066	0.132	0.027	-1.326	0.097	-1.044	-0.327	-0.270	-0.128	0.309	-0.132	-1.234	-0.435	-0.601	-0.087	0.147	-0.226	-0.718	-0.568	-1.045	-0.765	0.206	-0.248	-0.152	-1.277	-1.624	-1.837	NA	NA	NA	NA	NA	NA	NA	NA	NA	NA	NA	NA	NA	NA	NA	NA	NA	NA	NA	NA	NA	NA	NA	NA	NA	NA	NA	NA	NA	NA	NA	NA	NA	NA	NA	NA	NA	NA	NA	NA	NA	NA	NA	NA	NA	NA	NA	NA	NA	NA	NA	NA	NA	NA	NA	NA	NA	NA	NA	NA	NA	NA	NA	NA	NA	NA	NA	NA	NA	NA	NA	NA	NA	NA	NA	NA	NA	NA	NA	NA	NA	NA	NA	NA	NA	NA	NA	NA	NA	NA	NA	NA	NA	NA	NA	NA	NA	NA	NA	NA	NA	NA	NA	NA	NA	NA	NA	NA	NA	NA	NA	NA	NA	NA	NA	NA	NA	NA	NA	NA	NA	NA	NA	NA	NA	NA	NA	NA	NA	NA	NA	NA	NA	NA	NA	NA	NA	NA	NA	NA	NA	NA	NA	NA	NA	NA	NA	NA	NA	NA	NA	NA	NA	NA	NA	NA	NA	NA	NA	NA	NA	NA	NA	NA	NA	NA	NA	NA	NA	NA	NA	NA	NA	NA	NA	NA	NA	NA	NA	NA	NA	NA	NA	NA	NA	NA	NA	NA	NA	NA	NA	NA	NA	NA	NA	NA	NA	NA	0.124026	-0.898829	0.926754	-0.147700	0.843271	-0.164192	0.271605	-0.364575	0.091475	1.748680	-0.539698	0.741538	0.675714	-0.376310	0.014872	0.378021	-0.426090	0.379536	-0.910005	1.513850	0.903706	0.948141	-1.090570	-0.333425	-0.109678	-0.599876	0.100425	0.226806	-0.528854	-0.425054	-0.272572	-0.719821	-0.199913	0.878769	-1.455920	-0.655082	1.238330	-1.631030	-0.560250	1.118180	0.128719	0.676284	-0.357366	-0.686498	0.227944	-0.320772	0.149120	-0.189271	0.747238	-0.209483	0.150197	0.573080	-0.790501	0.807166	0.368098	0.954964	0.315600	0.134588	0.057762	-0.638415	-0.435702	-0.140	-0.600	0.010	0.170	NA	NA	NA	NA	NA	NA	NA	NA	NA	NA	NA	NA	NA	NA	NA	NA	NA	NA	NA	NA	NA	NA	NA	NA	NA	NA	NA	NA	NA	NA	NA	NA	NA	NA	NA	0.223	-0.109	-0.246	0.117	-0.113	0.037	0.047	-0.007	-0.093	-0.075	-0.022	-0.022	0.037	0.039	1.438	-0.345	0.622	0.448	-0.211	-0.223	NA	NA	NA	NA	NA	NA	NA	NA	NA	NA	NA	NA	NA	NA	NA	NA	NA	NA	NA	NA	1.024	1.024	0.762	0.762	-0.031	-0.031	-0.369	-0.369	1.006	1.006	0.543	0.543	NA	NA	NA	NA	NA	NA	NA	NA	NA	NA	NA	NA	NA	-0.790	-0.610	-1.280	-0.150	-0.540	NA	NA	NA	NA	NA	NA	NA	NA	NA	NA	NA	NA	NA	NA	NA	NA	NA	NA	NA	NA	0.5089	0.4714	0.0151	-0.0028	0.0076	-0.3425	-0.5687	-0.5585	-1.0782	-1.2422	-1.3392	-0.9753	-1.2972	-1.8247	-1.2461	-1.9697	-1.2899	-1.1906	-1.0883	-0.9745	-0.9085	-0.9587	-0.8309	NA	NA	NA	NA	NA	NA	NA	NA	NA	NA	NA	NA	NA	NA	NA	NA	NA	NA	NA	NA	NA	NA	NA	NA	NA	NA	NA	NA	NA	-0.550	-0.600	-1.070	0.950	0.430	NA	NA	NA	NA	NA	NA	NA	NA	NA	NA	NA	NA	NA	NA	NA	NA	NA	NA	NA	NA	NA	NA	NA	NA	NA	NA	NA	NA	NA	NA	NA	NA	NA	NA	NA	NA	NA	NA	NA	NA	NA	NA	NA	NA	NA	NA	-2.3565	-2.2840	-2.3768	-2.1549	-2.2840	-2.3468	-2.3468	-2.1549	-2.4685	-2.1549	-2.0458	NA	NA	NA	NA	NA	NA	-0.600	-1.160	1.130	0.060	1.630	-0.010	-0.100	0.800	0.180	0.220	0.450	-0.040	0.100	2.160	2.180	2.200	2.740	0.570	-0.530	NA	NA	NA	NA	NA	NA	NA	NA	NA	NA	NA	NA	NA	NA	NA	NA	NA	NA	NA	NA	NA	NA	NA	NA	NA	NA	NA	NA	NA	NA	NA	NA	NA	NA	NA	NA	NA	NA	NA	NA	NA	NA	NA	NA	NA	NA	NA	NA	NA	NA	NA	NA	NA	NA	NA	NA	NA	NA	NA	NA	NA	NA	NA	NA	NA	NA	NA	NA	NA	NA	NA	NA	NA	NA	NA	NA	NA	NA	NA	NA	NA	NA	NA	NA	NA	NA	NA	NA	NA	NA	NA	NA	NA	NA	NA	NA	NA	NA	NA	NA	NA	NA	NA	NA	NA	NA	NA	NA	NA	NA	NA	NA	NA	NA	NA	NA	NA	NA	NA	NA	NA	NA	NA	NA	NA	NA	NA	NA	NA	NA	NA	NA	NA	NA	NA	NA	NA	NA	NA	NA	NA	NA	NA	NA	NA	NA	NA	NA	NA	NA	NA	NA	NA	NA	NA	NA	NA	NA	NA	NA	NA	NA	NA	NA	NA	NA	NA	NA	NA	NA	NA	NA	NA	NA	NA	NA	NA	NA	NA	NA	NA	NA	NA	-1.238000	-0.614000	0.016000	-0.105000	-0.357000	-0.353000	-1.024000	-0.713000	0.310	-0.100	0.110	1.820	-0.330	-0.420	-0.290	-0.880	0.650	-0.280	-0.360	-0.900	-0.930	0.890	0.580	NA	NA	NA	NA	NA	NA	NA	NA	NA	NA	NA	NA	NA	NA	NA	NA	NA	NA	NA	NA	NA	NA	0.540	0.380	0.100	0.040	0.450	0.150	0.360	0.210	NA	NA	NA	NA	NA	NA	NA	NA	NA	-1.162650	-1.564790	-0.299885	-0.474923	-0.238926	-0.284775	0.385216	-0.428663	-0.682589	-0.241181	0.085241	0.270621	-0.100762	0.227824	-0.435519	-0.186800	-1.294710	-0.704982	-0.452391	0.263144	-0.693914	-0.224384	-0.304469	-0.160603	-0.347389	-0.874078	-0.705887	-0.296511	-0.308119	0.020147	-0.494972	0.429578	-0.606044	-0.177520	-0.692826	0.003352	-0.571324	0.270175	-0.737863	0.162473	-0.525659	-0.170473	-0.833700	0.078292	-0.524027	0.282122	0.305785	0.221857	-0.660424	-0.562695	-0.275616	-0.207831	-0.632335	-0.197846	-0.228283	-0.289648	NA	NA	NA	NA	NA	NA	NA	NA	NA	NA	NA	NA	NA	NA	NA	NA	NA	NA	NA	NA	NA	NA	NA	NA	NA	NA	NA	NA	NA	NA	NA	NA	NA	NA	NA	NA	NA	NA	NA	NA	NA	NA	NA	NA	NA	NA	NA	NA	NA	NA	NA	NA	NA	NA	NA	NA	-1.7235	-1.6925	-0.7889	-1.1331	NA	NA	NA	NA	NA	NA	NA	NA	NA	NA	NA	NA	NA	NA	NA	NA
Q0140	NA	NA	NA	NA	NA	NA	NA	NA	NA	NA	NA	NA	NA	NA	NA	NA	NA	NA	NA	NA	NA	NA	NA	NA	NA	NA	NA	NA	NA	NA	NA	NA	NA	NA	NA	NA	NA	NA	NA	NA	NA	NA	NA	NA	NA	NA	NA	NA	NA	NA	NA	NA	NA	NA	NA	NA	NA	NA	NA	NA	NA	NA	NA	NA	NA	NA	NA	NA	NA	NA	NA	NA	NA	NA	NA	NA	NA	NA	NA	NA	NA	NA	NA	NA	NA	NA	NA	NA	NA	NA	NA	NA	NA	NA	NA	NA	NA	NA	NA	NA	NA	NA	NA	NA	NA	NA	NA	NA	NA	NA	NA	NA	NA	NA	NA	NA	NA	NA	NA	NA	NA	NA	NA	NA	NA	NA	NA	NA	NA	NA	NA	NA	NA	NA	NA	NA	NA	NA	NA	NA	NA	NA	NA	NA	NA	NA	NA	NA	NA	-0.19	0.3013	0.0465	0.1158	-0.5039	-0.0287	-0.4388	-1.5422	-1.7084	-2.6695	-2.6744	-3.3355	-1.511	-1.3338	-1.3772	-0.8738	-1.3578	-1.2849	-1.4156	-0.3259	-0.0529	0.4948	0.4457	NA	NA	NA	NA	NA	NA	NA	NA	NA	NA	NA	NA	NA	NA	NA	NA	NA	NA	NA	NA	NA	NA	NA	NA	NA	NA	NA	NA	NA	NA	NA	NA	NA	NA	NA	NA	NA	NA	NA	NA	NA	NA	NA	NA	NA	NA	NA	NA	NA	NA	NA	NA	NA	NA	NA	NA	NA	NA	NA	NA	NA	NA	NA	NA	NA	NA	NA	NA	NA	NA	NA	NA	NA	NA	NA	NA	1.158	1.148	1.969	1.643	1.763	2.456	1.370	1.649	2.507	1.510	1.920	1.353	1.299	1.179	1.586	-0.064	-0.373	-0.267	-0.367	0.338	-0.050	0.194	0.510	-0.003	0.784	0.233	-0.127	-0.156	0.419	-0.090	0.634	0.270	-0.231	-1.665	-0.299	-0.329	-0.119	-0.287	-0.284	-0.919	-0.297	-0.999	-0.381	-0.722	-1.358	-1.825	-1.229	-1.250	-1.661	-1.306	-1.891	-0.378	-1.478	-1.773	-0.202	-1.854	-2.015	0.730	1.616	0.775	0.755	1.732	-1.087	0.675	1.525	0.281	0.290	1.177	-1.800	0.201	0.973	0.098	0.400	0.752	0.376	0.057	1.041	-0.413	0.242	0.790	-0.171	0.331	0.878	-0.463	0.283	0.891	-0.557	0.437	1.595	-0.655	0.184	0.864	0.384	-0.369	0.825	0.406	-0.155	1.289	1.202	0.103	1.239	0.230	-0.070	1.001	0.849	-1.080	0.803	0.198	0.782	0.115	-0.384	0.349	0.151	-1.554	-0.620	-1.020	-2.375	-0.167	-1.151	-2.281	-2.854	-1.440	-2.260	-1.979	-2.352	-4.794	-1.992	-1.788	-0.620	-1.698	-0.783	-1.863	-1.066	0.105	-1.060	-0.926	-0.307	-1.053	-1.096	-0.275	-0.393	-0.394	-0.126	-1.142	-1.758	0.534	-0.738	-0.876	-0.533	-0.033	-2.307	-0.199	-0.798	0.479	1.050	0.386	0.041	1.123	0.781	0.999	1.412	0.750	1.164	1.132	-1.891	-2.187	0.389	-1.270	0.421	0.769	-1.866	0.550	0.583	-1.680	-0.784	0.728	1.633	-0.504	1.324	-0.965	1.102	0.845	0.743	1.370	0.603	1.004	0.087	1.252	-0.994	-1.107	0.208	-3.299	-1.541	-0.141	1.421	-0.190	-0.623	0.624	-1.064	-0.479	-0.493	0.158	0.409	-0.915	1.499	-1.022	-0.471	-0.177	0.907	0.142	0.021	-1.583	0.106	-0.621	0.449	-1.326	0.207	-0.180	-0.702	-1.231	-0.089	-0.876	-0.808	-0.532	-1.785	-1.620	-1.768	NA	NA	NA	NA	NA	NA	NA	NA	NA	NA	NA	NA	NA	NA	NA	NA	NA	NA	NA	NA	NA	NA	NA	NA	NA	NA	NA	NA	NA	NA	NA	NA	NA	NA	NA	NA	NA	NA	NA	NA	NA	NA	NA	NA	NA	NA	NA	NA	NA	NA	NA	NA	NA	NA	NA	NA	NA	NA	NA	NA	NA	NA	NA	NA	NA	NA	NA	NA	NA	NA	NA	NA	NA	NA	NA	NA	NA	NA	NA	NA	NA	NA	NA	NA	NA	NA	NA	NA	NA	NA	NA	NA	NA	NA	NA	NA	NA	NA	NA	NA	NA	NA	NA	NA	NA	NA	NA	NA	NA	NA	NA	NA	NA	NA	NA	NA	NA	NA	NA	NA	NA	NA	NA	NA	NA	NA	NA	NA	NA	NA	NA	NA	NA	NA	NA	NA	NA	NA	NA	NA	NA	NA	NA	NA	NA	NA	NA	NA	NA	NA	NA	NA	NA	NA	NA	NA	NA	NA	NA	NA	NA	NA	NA	NA	NA	NA	NA	NA	NA	NA	NA	NA	NA	NA	NA	NA	NA	NA	NA	NA	NA	NA	NA	NA	NA	NA	NA	NA	NA	NA	NA	NA	NA	NA	NA	NA	NA	NA	-1.147300	-2.267690	-0.525951	-2.263690	-0.710025	-0.882520	-1.585950	-0.328824	-0.212756	-0.090996	-0.664711	-0.540132	-1.349710	-2.132920	-0.960693	-0.777865	-0.012608	0.834341	-1.554680	1.223230	0.257249	1.066330	-2.284570	-2.557550	-0.995752	-0.788785	0.381120	-0.237352	-2.590920	0.081081	0.898151	-0.130949	-1.484890	0.369046	-2.032690	0.910343	0.645611	-1.543810	-1.319110	0.206084	-0.246655	-1.476280	-0.539133	-0.991060	-0.333031	-0.346344	-0.050939	-0.616927	0.410210	-0.568605	-0.983312	1.864890	-1.899030	1.951680	-0.069729	1.425340	0.832338	-0.869097	-0.780830	-0.403037	1.004370	NA	NA	NA	NA	NA	NA	NA	NA	NA	NA	NA	NA	NA	NA	NA	NA	NA	NA	NA	NA	NA	NA	NA	NA	NA	NA	NA	NA	NA	NA	NA	NA	NA	NA	NA	NA	NA	NA	NA	0.218	0.049	-0.150	-0.263	0.479	0.228	-0.224	0.065	0.414	-0.285	0.240	0.123	-0.184	0.009	0.200	0.389	0.383	0.072	0.201	-0.598	NA	NA	NA	NA	NA	NA	NA	NA	NA	NA	NA	NA	NA	NA	NA	NA	NA	NA	NA	NA	NA	NA	NA	NA	NA	NA	NA	NA	NA	NA	NA	NA	NA	NA	NA	NA	NA	NA	NA	NA	NA	NA	NA	NA	NA	NA	NA	NA	NA	NA	NA	NA	NA	NA	NA	NA	NA	NA	NA	NA	NA	NA	NA	NA	NA	NA	NA	NA	NA	NA	0.2085	0.468	0.5314	0.2921	0.4591	-0.5296	0.0049	-0.5035	-0.5853	-1.2001	-1.3846	-0.9751	-1.122	-1.6953	-1.3351	-2.273	-1.7382	-1.6527	-1.9338	-1.8751	-1.9135	-1.9564	-1.7031	NA	NA	NA	NA	NA	NA	NA	NA	NA	NA	NA	NA	NA	NA	NA	NA	NA	NA	NA	NA	NA	NA	NA	NA	NA	NA	NA	NA	NA	NA	NA	NA	NA	NA	NA	NA	NA	NA	NA	NA	NA	NA	NA	NA	NA	NA	NA	NA	NA	NA	NA	NA	NA	NA	NA	NA	NA	NA	NA	NA	NA	NA	NA	NA	NA	NA	NA	NA	NA	NA	NA	NA	NA	NA	NA	NA	NA	NA	NA	NA	NA	NA	NA	NA	NA	NA	NA	NA	NA	NA	NA	NA	NA	NA	NA	NA	NA	NA	NA	NA	NA	NA	NA	NA	NA	NA	NA	NA	NA	NA	NA	NA	NA	NA	NA	NA	NA	NA	NA	NA	NA	NA	NA	NA	NA	NA	NA	NA	NA	NA	NA	NA	NA	NA	NA	NA	NA	NA	NA	NA	NA	NA	NA	NA	NA	NA	NA	NA	NA	NA	NA	NA	NA	NA	NA	NA	NA	NA	NA	NA	NA	NA	NA	NA	NA	NA	NA	NA	NA	NA	NA	NA	NA	NA	NA	NA	NA	NA	NA	NA	NA	NA	NA	NA	NA	NA	NA	NA	NA	NA	NA	NA	NA	NA	NA	NA	NA	NA	NA	NA	NA	NA	NA	NA	NA	NA	NA	NA	NA	NA	NA	NA	NA	NA	NA	NA	NA	NA	NA	NA	NA	NA	NA	NA	NA	NA	NA	NA	NA	NA	NA	NA	NA	NA	NA	NA	NA	NA	NA	NA	NA	NA	NA	NA	NA	NA	NA	NA	NA	NA	NA	NA	NA	NA	NA	NA	NA	NA	NA	NA	NA	NA	NA	NA	NA	NA	NA	NA	NA	NA	NA	NA	NA	NA	NA	NA	NA	NA	NA	NA	NA	NA	NA	NA	NA	NA	NA	NA	NA	NA	NA	NA	NA	NA	NA	NA	NA	NA	NA	0.053000	-0.267000	0.830000	0.213000	0.487000	-0.612000	-0.884000	0.645000	NA	NA	NA	NA	NA	NA	NA	NA	NA	NA	NA	NA	NA	NA	NA	NA	NA	NA	NA	NA	NA	NA	NA	NA	NA	NA	NA	NA	NA	NA	NA	NA	NA	NA	NA	NA	NA	NA	NA	NA	NA	NA	NA	NA	NA	NA	NA	NA	NA	NA	NA	NA	NA	NA	0.037073	-0.201535	0.000005	0.237558	0.108023	0.372209	0.241484	-0.058016	-0.308555	-0.401190	-0.115244	-0.436356	0.598620	-0.025325	0.080844	0.011342	-1.581460	-1.148490	-0.862844	0.106957	0.343115	0.380476	0.251550	0.019557	0.025934	0.003068	0.459743	0.124553	-0.213427	-0.057527	0.387615	0.281758	0.328090	0.245940	0.276691	0.330604	0.436429	0.070247	0.041535	0.230800	0.027447	0.055554	-0.061354	-0.258363	-0.012125	0.003060	-0.097311	-0.089093	0.411070	-0.024327	-0.033019	-0.085067	0.057256	0.249808	-0.200871	-0.153885	NA	NA	NA	NA	NA	NA	NA	NA	NA	NA	NA	NA	NA	NA	NA	NA	NA	NA	NA	NA	NA	NA	NA	NA	NA	NA	NA	NA	NA	NA	NA	NA	NA	NA	NA	NA	NA	NA	NA	NA	NA	NA	NA	NA	NA	NA	NA	NA	NA	NA	NA	NA	NA	NA	NA	NA	NA	NA	NA	NA	NA	NA	NA	NA	NA	NA	NA	NA	NA	NA	NA	NA	NA	NA	NA	NA
Q0143	-0.130	0.040	0.056	-0.230	-0.120	NA	NA	NA	NA	NA	NA	NA	NA	NA	NA	NA	NA	NA	NA	NA	NA	NA	NA	NA	NA	NA	NA	NA	NA	NA	NA	NA	NA	NA	NA	NA	NA	NA	NA	NA	NA	NA	NA	NA	NA	NA	NA	NA	NA	NA	NA	NA	NA	NA	NA	NA	NA	NA	NA	NA	NA	NA	NA	NA	NA	NA	NA	NA	NA	NA	NA	NA	NA	NA	NA	NA	NA	NA	NA	NA	NA	NA	NA	NA	NA	NA	NA	NA	NA	NA	NA	NA	NA	NA	NA	NA	NA	NA	NA	NA	NA	NA	NA	NA	NA	NA	NA	NA	NA	NA	NA	NA	0.090	-0.210	-0.600	-0.110	NA	NA	NA	NA	NA	NA	NA	NA	NA	NA	NA	NA	NA	NA	NA	NA	-0.230	-0.160	0.121	0.094	NA	NA	NA	NA	NA	NA	NA	NA	NA	NA	NA	NA	NA	NA	NA	NA	NA	NA	NA	NA	NA	NA	NA	NA	NA	NA	NA	NA	NA	NA	NA	NA	NA	NA	NA	NA	NA	NA	NA	NA	NA	NA	NA	NA	NA	NA	NA	NA	NA	NA	NA	NA	NA	NA	NA	NA	NA	NA	NA	NA	NA	NA	NA	NA	NA	NA	NA	NA	NA	NA	NA	NA	NA	NA	NA	NA	NA	NA	NA	NA	NA	NA	NA	NA	NA	NA	NA	NA	NA	NA	NA	NA	NA	NA	NA	NA	NA	0.270	0.141	-0.012	-0.340	-0.190	-0.320	0.230	0.450	NA	NA	NA	NA	NA	NA	NA	NA	NA	NA	NA	NA	NA	NA	NA	NA	NA	NA	NA	NA	NA	NA	NA	NA	NA	NA	NA	NA	NA	NA	NA	NA	NA	NA	NA	NA	NA	NA	NA	NA	NA	NA	NA	NA	NA	NA	NA	NA	NA	NA	NA	NA	NA	NA	NA	NA	NA	NA	NA	NA	NA	NA	NA	NA	NA	NA	NA	NA	NA	NA	NA	NA	NA	NA	NA	NA	NA	NA	NA	NA	NA	NA	NA	NA	NA	NA	NA	NA	NA	NA	NA	NA	NA	NA	NA	NA	NA	NA	NA	NA	NA	NA	NA	NA	NA	NA	NA	NA	NA	NA	NA	NA	NA	NA	NA	NA	NA	NA	NA	NA	NA	NA	NA	NA	NA	NA	NA	NA	NA	NA	NA	NA	NA	NA	NA	NA	NA	NA	NA	NA	NA	NA	NA	NA	NA	NA	NA	NA	NA	NA	NA	NA	NA	NA	NA	NA	NA	NA	NA	NA	NA	NA	NA	NA	NA	NA	NA	NA	NA	NA	NA	NA	NA	NA	NA	NA	NA	NA	NA	NA	NA	NA	NA	NA	NA	NA	NA	NA	NA	NA	NA	NA	NA	NA	NA	NA	NA	NA	NA	NA	NA	NA	NA	NA	NA	NA	NA	NA	NA	NA	NA	NA	NA	NA	NA	NA	NA	NA	NA	NA	NA	NA	NA	NA	NA	NA	NA	NA	NA	NA	NA	NA	NA	NA	NA	NA	NA	NA	NA	NA	NA	NA	NA	NA	NA	NA	NA	NA	NA	NA	NA	NA	NA	NA	NA	NA	NA	NA	NA	NA	NA	NA	NA	NA	NA	NA	NA	NA	NA	NA	NA	NA	NA	NA	NA	NA	NA	NA	NA	NA	NA	NA	NA	NA	NA	NA	NA	NA	NA	NA	NA	NA	NA	NA	NA	NA	NA	NA	NA	NA	NA	NA	NA	NA	NA	NA	NA	NA	NA	NA	NA	NA	NA	NA	NA	NA	NA	NA	NA	NA	NA	NA	NA	NA	NA	NA	NA	NA	NA	NA	NA	NA	NA	NA	NA	NA	NA	NA	NA	NA	NA	NA	NA	NA	NA	NA	NA	NA	NA	NA	NA	NA	NA	NA	NA	NA	NA	NA	NA	NA	NA	NA	NA	NA	NA	NA	NA	NA	NA	NA	NA	NA	NA	NA	NA	NA	NA	NA	NA	NA	NA	NA	NA	NA	NA	NA	NA	NA	NA	NA	NA	NA	NA	NA	NA	NA	NA	NA	NA	NA	NA	NA	NA	NA	NA	NA	NA	NA	NA	NA	NA	NA	NA	NA	NA	NA	NA	NA	NA	NA	NA	NA	NA	NA	NA	NA	NA	NA	NA	NA	NA	NA	NA	NA	NA	NA	NA	NA	NA	NA	NA	NA	NA	NA	NA	NA	NA	NA	NA	NA	NA	NA	NA	NA	NA	NA	NA	NA	NA	NA	NA	NA	NA	NA	NA	NA	NA	NA	NA	NA	NA	NA	NA	NA	NA	NA	NA	NA	NA	NA	NA	NA	NA	NA	NA	NA	NA	NA	NA	NA	NA	NA	NA	-0.080	0.120	0.150	-0.030	NA	NA	NA	NA	NA	NA	NA	NA	NA	NA	NA	NA	NA	NA	NA	NA	NA	NA	NA	NA	NA	NA	NA	NA	NA	NA	NA	NA	NA	NA	NA	NA	NA	NA	NA	NA	NA	NA	NA	NA	NA	NA	NA	NA	NA	NA	NA	NA	NA	NA	NA	NA	NA	NA	NA	NA	NA	NA	NA	NA	NA	NA	NA	NA	NA	NA	NA	NA	NA	NA	NA	NA	NA	NA	NA	1.014	1.014	0.605	0.605	0.387	0.387	-0.078	-0.078	1.206	1.206	0.121	0.121	NA	NA	NA	NA	NA	NA	NA	NA	NA	NA	NA	NA	NA	1.190	0.973	1.270	1.220	1.370	NA	NA	NA	NA	NA	NA	NA	NA	NA	NA	NA	NA	NA	NA	NA	NA	NA	NA	NA	NA	NA	NA	NA	NA	NA	NA	NA	NA	NA	NA	NA	NA	NA	NA	NA	NA	NA	NA	NA	NA	NA	NA	NA	NA	NA	NA	NA	NA	NA	NA	NA	NA	NA	NA	NA	NA	NA	NA	NA	NA	NA	NA	NA	NA	NA	NA	NA	NA	NA	NA	NA	NA	-0.260	-0.134	-0.390	0.490	0.240	NA	NA	NA	NA	NA	NA	NA	NA	NA	NA	NA	NA	NA	NA	NA	NA	NA	NA	NA	NA	NA	NA	NA	NA	NA	NA	NA	NA	NA	NA	NA	NA	NA	NA	NA	NA	NA	NA	NA	NA	NA	NA	NA	NA	NA	NA	NA	NA	NA	NA	NA	NA	NA	NA	NA	NA	NA	NA	NA	NA	NA	NA	NA	-0.020	-0.300	-0.530	-1.080	-0.573	-0.277	-0.025	0.180	0.166	0.170	0.440	0.120	0.670	0.500	-0.270	0.140	-2.000	-0.380	-0.320	NA	NA	NA	NA	NA	NA	NA	NA	NA	NA	NA	NA	NA	NA	NA	NA	NA	NA	NA	NA	NA	NA	NA	NA	NA	NA	NA	NA	NA	NA	NA	NA	NA	NA	NA	NA	NA	NA	NA	NA	NA	NA	NA	NA	NA	NA	NA	NA	NA	NA	NA	NA	NA	NA	NA	NA	NA	NA	NA	NA	NA	NA	NA	NA	NA	NA	NA	NA	NA	NA	NA	NA	NA	NA	NA	NA	NA	NA	NA	NA	NA	NA	NA	NA	NA	NA	NA	NA	NA	NA	NA	NA	NA	NA	NA	NA	NA	NA	NA	NA	NA	NA	NA	NA	NA	NA	NA	NA	NA	NA	NA	NA	NA	NA	NA	NA	NA	NA	NA	NA	NA	NA	NA	NA	NA	NA	NA	NA	NA	NA	NA	NA	NA	NA	NA	NA	NA	NA	NA	NA	NA	NA	NA	NA	NA	NA	NA	NA	NA	NA	NA	NA	NA	NA	NA	NA	NA	NA	NA	NA	NA	NA	NA	NA	NA	NA	NA	NA	NA	NA	NA	NA	NA	NA	NA	NA	NA	NA	NA	NA	NA	NA	NA	NA	NA	NA	NA	NA	NA	NA	NA	1.180	1.240	0.940	0.989	1.000	1.600	0.990	0.210	1.270	1.340	1.420	1.860	1.430	1.160	1.254	NA	NA	NA	NA	NA	NA	NA	NA	NA	NA	NA	NA	NA	NA	NA	NA	NA	NA	NA	NA	NA	NA	-2.390	-0.043	-0.820	-0.167	-0.740	-0.176	-0.590	-0.069	NA	NA	NA	NA	NA	NA	NA	NA	NA	NA	NA	NA	NA	NA	NA	NA	NA	NA	NA	NA	NA	NA	NA	NA	NA	NA	NA	NA	NA	NA	NA	NA	NA	NA	NA	NA	NA	NA	NA	NA	NA	NA	NA	NA	NA	NA	NA	NA	NA	NA	NA	NA	NA	NA	NA	NA	NA	NA	NA	NA	NA	NA	NA	NA	NA	NA	NA	NA	NA	NA	NA	NA	NA	NA	NA	NA	NA	NA	NA	NA	NA	NA	NA	NA	NA	NA	NA	NA	NA	NA	NA	NA	NA	NA	NA	NA	NA	NA	NA	NA	NA	NA	NA	NA	NA	NA	NA	NA	NA	NA	NA	NA	NA	NA	NA	NA	NA	NA	NA	NA	NA	NA	NA	NA	NA	NA	NA	NA	NA	NA	NA	NA	NA	NA	NA	NA	NA	NA	NA	NA	NA
Q0160	-0.810	-0.370	-1.340	-1.250	0.460	NA	NA	NA	NA	NA	NA	NA	NA	NA	NA	NA	NA	NA	NA	NA	NA	NA	NA	NA	NA	NA	NA	NA	NA	NA	NA	NA	NA	NA	NA	NA	NA	NA	NA	NA	NA	NA	NA	NA	NA	NA	NA	NA	NA	NA	NA	NA	NA	NA	NA	NA	NA	NA	NA	NA	NA	NA	NA	NA	NA	NA	NA	NA	NA	NA	NA	NA	NA	NA	NA	NA	NA	NA	NA	NA	NA	NA	NA	NA	NA	NA	NA	NA	NA	NA	NA	NA	NA	NA	NA	NA	NA	NA	NA	NA	NA	NA	NA	NA	NA	NA	NA	NA	NA	NA	NA	NA	0.180	0.130	-0.500	0.020	NA	NA	NA	NA	NA	NA	NA	NA	NA	NA	NA	NA	NA	NA	NA	NA	0.160	0.560	0.010	0.160	NA	NA	NA	NA	NA	NA	NA	NA	NA	NA	NA	NA	NA	0.0053	0.4496	0.237	-0.0364	-0.3317	-0.4817	-0.5834	-1.34	-1.5005	-1.4089	-1.3468	-1.8092	-1.0085	-1.0733	-1.0524	-0.9279	-0.9182	-0.9797	-0.8586	-0.3225	-0.0874	0.0956	0.2347	NA	NA	NA	NA	NA	NA	NA	NA	NA	NA	NA	NA	NA	NA	NA	NA	NA	NA	NA	NA	NA	NA	NA	NA	NA	NA	NA	NA	NA	NA	NA	NA	NA	NA	NA	NA	NA	NA	NA	NA	NA	NA	NA	NA	NA	NA	NA	NA	NA	NA	NA	NA	NA	NA	NA	NA	NA	NA	NA	NA	NA	-0.250	-0.750	-0.279	-0.920	-1.430	-1.050	-0.343	0.230	NA	NA	NA	NA	NA	NA	NA	0.568	0.246	0.997	1.133	0.957	1.094	0.882	0.776	1.274	0.788	1.122	0.329	0.938	0.720	0.478	0.026	-0.070	-0.063	0.197	0.755	-0.180	0.590	0.509	0.171	0.589	0.458	-0.124	0.331	0.501	0.232	0.585	0.562	-0.117	-2.190	-0.153	-0.186	-0.248	-0.195	-0.290	-0.999	-0.550	-1.057	-0.443	-0.637	-1.157	-1.832	-1.017	-1.491	-1.127	-0.919	-1.337	-1.427	-0.684	-1.503	-0.480	-1.260	-1.446	0.157	0.587	0.333	0.175	0.696	-0.776	-0.041	0.732	-0.198	-0.150	0.281	-1.080	-0.484	0.335	-0.520	0.015	0.188	0.305	-0.205	0.584	-0.589	0.011	0.423	-0.085	0.163	1.054	-0.271	0.176	0.993	-0.286	0.405	1.350	0.375	0.190	0.569	0.152	-0.063	0.744	0.246	0.280	0.816	1.164	0.442	0.914	0.266	0.250	0.229	0.323	-0.084	0.236	-0.236	0.215	-0.571	-0.331	-0.236	-0.272	-1.344	-0.950	-0.815	-1.653	-0.631	-1.307	-1.209	-1.483	-0.623	-1.207	-1.027	-0.896	-2.959	-0.605	-0.953	-0.501	-0.906	-0.708	-0.128	0.168	0.972	0.127	0.587	0.102	0.321	0.204	0.354	0.520	0.476	0.257	0.029	0.225	1.028	0.295	0.446	0.357	1.032	-0.157	0.587	0.713	1.219	1.138	1.310	1.144	1.321	1.134	1.562	1.628	1.328	2.028	1.384	-0.467	-1.422	0.589	0.316	0.111	1.423	-0.729	0.114	1.308	-0.515	-0.515	0.373	0.628	-0.283	0.901	0.045	0.878	0.680	-0.361	0.480	0.275	0.059	-0.657	0.466	-1.409	-1.389	-0.646	-1.790	-1.719	-1.356	0.686	-0.441	-0.788	-0.791	-2.404	-0.228	-0.384	-0.426	-0.055	-2.236	0.872	-0.406	-0.147	-0.698	0.167	-0.869	-0.006	-0.638	-0.135	-1.230	-0.383	-1.655	-0.898	-0.529	-0.788	-2.165	-0.254	-1.938	-1.336	-0.693	-1.677	-2.346	-2.343	NA	NA	NA	NA	NA	NA	NA	NA	NA	NA	NA	NA	NA	NA	NA	NA	NA	NA	NA	NA	NA	NA	NA	NA	NA	NA	NA	NA	NA	NA	NA	NA	NA	NA	NA	NA	NA	NA	NA	NA	NA	NA	NA	NA	NA	NA	NA	NA	NA	NA	NA	NA	NA	NA	NA	NA	NA	NA	NA	NA	NA	NA	NA	NA	NA	NA	NA	NA	NA	NA	NA	NA	NA	NA	NA	NA	NA	NA	NA	NA	NA	NA	NA	NA	NA	NA	NA	NA	NA	NA	NA	NA	NA	NA	NA	NA	NA	NA	NA	NA	NA	NA	NA	NA	NA	NA	NA	NA	NA	NA	NA	NA	NA	NA	NA	NA	NA	NA	NA	NA	NA	NA	NA	NA	NA	NA	NA	NA	NA	NA	NA	NA	NA	NA	NA	NA	NA	NA	NA	NA	NA	NA	NA	NA	NA	NA	NA	NA	NA	NA	NA	NA	NA	NA	NA	NA	NA	NA	NA	NA	NA	NA	NA	NA	NA	NA	NA	NA	NA	NA	NA	NA	NA	NA	NA	NA	NA	NA	NA	NA	NA	NA	NA	NA	NA	NA	NA	NA	NA	NA	NA	NA	NA	NA	NA	NA	NA	NA	-0.310749	-1.509310	0.203147	-1.504470	-0.032914	-0.024422	-1.057470	0.169715	-0.422602	-0.556113	-1.493840	-0.809306	-1.209110	-1.210380	-0.951428	-0.765730	0.170293	0.202699	-0.282431	0.890942	-0.506097	1.224500	-0.827694	-1.843820	-0.441627	-0.588837	0.018825	-0.111191	-2.921150	-0.371610	0.205042	-0.334545	-2.257140	0.009980	-0.738161	0.925938	0.183466	-1.355750	-0.701490	-0.358978	-0.585850	-1.118350	-0.224967	-0.667894	-0.286597	-0.412480	0.529678	-0.017935	-0.074403	0.344607	-1.032600	1.574780	-1.158870	2.421140	-0.700097	1.169910	1.056150	-0.554345	-1.144880	-0.219436	1.024400	0.500	-0.260	0.500	0.960	NA	NA	NA	NA	NA	NA	NA	NA	NA	NA	NA	NA	NA	NA	NA	NA	NA	NA	NA	NA	NA	NA	NA	NA	NA	NA	NA	NA	NA	NA	NA	NA	NA	NA	NA	0.146	0.122	-0.077	-0.196	-0.092	-0.001	-0.027	0.080	-0.059	-0.198	0.023	-0.306	0.252	-0.196	0.619	-0.178	0.181	0.409	0.103	-1.071	NA	NA	NA	NA	NA	NA	NA	NA	NA	NA	NA	NA	NA	NA	NA	NA	NA	NA	NA	NA	0.660	0.660	0.669	0.669	0.138	0.138	-0.836	-0.836	1.016	1.016	-0.701	-0.701	NA	NA	NA	NA	NA	NA	NA	NA	NA	NA	NA	NA	NA	-0.570	-1.460	-1.260	0.730	-0.390	NA	NA	NA	NA	NA	NA	NA	NA	NA	NA	NA	NA	NA	NA	NA	NA	NA	NA	NA	NA	0.2926	0.4588	0.3434	0.3899	0.379	-0.8073	-0.2086	-0.8333	-0.7104	-1.4108	-1.0925	-1.169	-1.0263	-1.3535	-1.2208	-1.7016	-1.6083	-1.216	-1.4551	-1.2684	-1.0697	-1.0905	-0.6752	NA	NA	NA	NA	NA	NA	NA	NA	NA	NA	NA	NA	NA	NA	NA	NA	NA	NA	NA	NA	NA	NA	NA	NA	NA	NA	NA	NA	NA	-0.040	-0.780	-0.310	0.890	-0.140	NA	NA	NA	NA	NA	NA	NA	NA	NA	NA	NA	NA	NA	NA	NA	NA	NA	NA	NA	NA	NA	NA	NA	NA	NA	NA	NA	NA	NA	NA	NA	NA	NA	NA	NA	NA	NA	NA	NA	NA	NA	NA	NA	NA	NA	NA	NA	NA	NA	NA	NA	NA	NA	NA	NA	NA	NA	NA	NA	NA	NA	NA	NA	-1.310	-1.140	-0.770	0.250	0.213	-0.371	0.050	-0.140	0.030	-0.110	0.134	-0.440	0.010	-0.190	0.520	-0.196	0.400	-0.010	-1.050	NA	NA	NA	NA	NA	NA	NA	NA	NA	NA	NA	NA	NA	NA	NA	NA	NA	NA	NA	NA	NA	NA	NA	NA	NA	NA	NA	NA	NA	NA	NA	NA	NA	NA	NA	NA	NA	NA	NA	NA	NA	NA	NA	NA	NA	NA	NA	NA	NA	NA	NA	NA	NA	NA	NA	NA	NA	NA	NA	NA	NA	NA	NA	NA	NA	NA	NA	NA	NA	NA	NA	NA	NA	NA	NA	NA	NA	NA	NA	NA	NA	NA	NA	NA	NA	NA	NA	NA	NA	NA	NA	NA	NA	NA	NA	NA	NA	NA	NA	NA	NA	NA	NA	NA	NA	NA	NA	NA	NA	NA	NA	NA	NA	NA	NA	NA	NA	NA	NA	NA	NA	NA	NA	NA	NA	NA	NA	NA	NA	NA	NA	NA	NA	NA	NA	NA	NA	NA	NA	NA	NA	NA	NA	NA	NA	NA	NA	NA	NA	NA	NA	NA	NA	NA	NA	NA	NA	NA	NA	NA	NA	NA	NA	NA	NA	NA	NA	NA	NA	NA	NA	NA	NA	NA	NA	NA	NA	NA	NA	NA	NA	NA	NA	-0.918519	-0.951000	-0.429000	2.112000	-0.356000	0.533684	-1.539000	-0.135000	-0.540	0.070	0.780	0.570	-0.110	-1.170	-0.910	-1.280	-0.100	0.012	-0.250	-0.710	-0.760	0.350	0.260	NA	NA	NA	NA	NA	NA	NA	NA	NA	NA	NA	NA	NA	NA	NA	NA	NA	NA	NA	NA	NA	NA	-0.010	2.410	0.290	2.040	-0.030	1.840	0.230	1.900	NA	NA	NA	NA	NA	NA	NA	NA	NA	-0.667692	-0.570212	-0.265878	0.562429	0.497783	0.762732	0.192570	-0.187254	-0.666526	-0.311362	-0.110621	-0.168522	0.743278	0.149466	-0.079345	-0.342963	-1.284910	-0.363315	-0.241514	0.224447	0.252552	0.017069	-0.018875	-0.087693	-0.127867	0.065878	0.419866	0.225545	-0.025885	0.265758	0.359681	0.402874	0.128564	0.231365	0.171608	0.162994	0.329923	0.255569	0.185619	0.345711	-0.110517	0.083974	-0.140367	-0.085456	-0.026316	0.010114	0.054041	-0.174690	0.328337	-0.044406	0.102915	0.017457	-0.010469	0.128496	-0.090957	-0.170886	NA	NA	NA	NA	NA	NA	NA	NA	NA	NA	NA	NA	NA	NA	NA	NA	NA	NA	NA	NA	NA	NA	NA	NA	NA	NA	NA	NA	NA	NA	NA	NA	NA	NA	NA	NA	NA	NA	NA	NA	NA	NA	NA	NA	NA	NA	NA	NA	NA	NA	NA	NA	NA	NA	NA	NA	NA	NA	NA	NA	NA	NA	NA	NA	NA	NA	NA	NA	NA	NA	NA	NA	NA	NA	NA	NA
Q0250	NA	NA	NA	NA	NA	NA	NA	NA	NA	NA	NA	NA	NA	NA	NA	NA	NA	NA	NA	NA	NA	NA	NA	NA	NA	NA	NA	NA	NA	NA	NA	NA	NA	NA	NA	NA	NA	NA	NA	NA	NA	NA	NA	NA	NA	NA	NA	NA	NA	NA	NA	NA	NA	NA	NA	NA	NA	NA	NA	NA	NA	NA	NA	NA	NA	NA	NA	NA	NA	NA	NA	NA	NA	NA	NA	NA	NA	NA	NA	NA	NA	NA	NA	NA	NA	NA	NA	NA	NA	NA	NA	NA	NA	NA	NA	NA	NA	NA	NA	NA	NA	NA	NA	NA	NA	NA	NA	NA	NA	NA	NA	NA	NA	NA	NA	NA	NA	NA	NA	NA	NA	NA	NA	NA	NA	NA	NA	NA	NA	NA	NA	NA	NA	NA	NA	NA	NA	NA	NA	NA	NA	NA	NA	NA	NA	NA	NA	NA	NA	-0.3767	-0.0171	0.0546	-0.095	-0.1705	-0.3648	-0.5676	-0.571	-0.9551	-0.2803	-0.5182	-0.4716	-0.5311	-0.5144	-0.4406	-0.4792	-0.4536	-0.5086	-0.2807	-0.2675	-0.0832	-0.2816	0.0371	NA	NA	NA	NA	NA	NA	NA	NA	NA	NA	NA	NA	NA	NA	NA	NA	NA	NA	NA	NA	NA	NA	NA	NA	NA	NA	NA	NA	NA	NA	NA	NA	NA	NA	NA	NA	NA	NA	NA	NA	NA	NA	NA	NA	NA	NA	NA	NA	NA	NA	NA	NA	NA	NA	NA	NA	NA	NA	NA	NA	NA	NA	NA	NA	NA	NA	NA	NA	NA	NA	NA	NA	NA	NA	NA	NA	-0.030	-0.163	0.360	0.346	0.747	0.738	-0.331	0.804	0.745	-0.027	1.164	0.226	1.718	1.025	0.399	-0.510	0.053	0.117	-1.313	0.610	-0.077	-0.451	0.175	0.022	0.103	0.102	0.206	-0.610	0.429	0.478	-0.444	0.622	0.261	-0.855	0.324	0.528	-1.009	0.626	0.043	-1.467	-0.143	-0.274	0.482	0.006	-0.195	-0.111	-0.348	0.006	-1.341	-0.377	-0.358	-0.227	-0.536	-0.236	-0.649	-1.040	-0.534	0.428	0.338	0.251	0.499	0.149	0.363	0.056	-0.042	0.435	-0.156	-0.130	-0.460	0.214	0.318	0.307	0.174	0.167	0.403	0.413	0.396	-0.221	0.218	0.452	0.146	0.743	0.405	-0.057	0.554	0.404	-0.261	0.431	0.489	-0.059	0.332	0.446	0.307	-0.160	-0.034	0.149	0.515	0.197	0.321	0.576	0.267	0.405	0.481	0.152	0.168	0.122	0.186	0.265	0.162	-0.169	-0.176	-0.361	-0.081	-0.315	-0.297	-0.016	-0.747	-0.394	-0.640	0.096	0.033	0.115	-0.188	0.017	-0.299	-0.332	0.077	-0.074	-0.087	0.002	-0.423	-0.461	-0.305	-0.189	-0.547	-0.199	-0.159	-0.191	-0.361	-0.132	-0.334	-0.078	-0.387	-0.386	0.023	-0.360	-0.416	-0.142	-0.329	-0.117	-0.008	-0.078	-0.058	-0.180	0.074	0.201	0.027	0.161	-0.268	0.144	-0.083	0.110	0.536	0.104	-1.061	0.504	0.407	-1.165	0.160	0.752	-0.904	0.574	0.457	-0.905	0.196	0.452	0.492	0.599	0.789	-0.654	0.558	0.398	0.885	0.679	0.585	0.477	-0.129	0.536	-0.126	-0.206	0.250	-1.686	-0.262	-0.014	0.443	-0.355	0.235	-0.502	-0.894	0.401	0.721	-0.816	0.797	0.204	0.547	0.354	0.451	-0.708	0.599	0.081	0.171	-0.094	0.392	-0.936	0.249	-0.449	-0.956	0.421	0.131	-1.458	0.370	-1.037	-0.664	-0.059	-0.373	-1.481	-0.757	NA	NA	NA	NA	NA	NA	NA	NA	NA	NA	NA	NA	NA	NA	NA	NA	NA	NA	NA	NA	NA	NA	NA	NA	NA	NA	NA	NA	NA	NA	NA	NA	NA	NA	NA	NA	NA	NA	NA	NA	NA	NA	NA	NA	NA	NA	NA	NA	NA	NA	NA	NA	NA	NA	NA	NA	NA	NA	NA	NA	NA	NA	NA	NA	NA	NA	NA	NA	NA	NA	NA	NA	NA	NA	NA	NA	NA	NA	NA	NA	NA	NA	NA	NA	NA	NA	NA	NA	NA	NA	NA	NA	NA	NA	NA	NA	NA	NA	NA	NA	NA	NA	NA	NA	NA	NA	NA	NA	NA	NA	NA	NA	NA	NA	NA	NA	NA	NA	NA	NA	NA	NA	NA	NA	NA	NA	NA	NA	NA	NA	NA	NA	NA	NA	NA	NA	NA	NA	NA	NA	NA	NA	NA	NA	NA	NA	NA	NA	NA	NA	NA	NA	NA	NA	NA	NA	NA	NA	NA	NA	NA	NA	NA	NA	NA	NA	NA	NA	NA	NA	NA	NA	NA	NA	NA	NA	NA	NA	NA	NA	NA	NA	NA	NA	NA	NA	NA	NA	NA	NA	NA	NA	NA	NA	NA	NA	NA	NA	-0.690072	-1.801810	-0.373209	-1.447960	-0.334743	-0.615714	-0.651596	-0.416159	0.663363	0.162670	-1.593580	0.607129	-0.239091	-1.163950	-0.218063	0.218357	-1.461220	-0.629455	-0.549083	1.017890	-0.167623	1.743230	-0.945615	-1.642930	-0.535960	-0.044962	-0.392436	-0.027910	-2.077460	-1.728240	-0.467277	0.589663	-1.733960	0.738861	-1.458760	0.312785	1.453430	-0.649395	-1.856430	1.657470	0.143105	-2.134650	0.244052	-0.307703	-0.854510	0.202640	0.818938	-0.200134	-1.043820	0.921267	-2.394820	1.204450	-1.571360	3.671500	-2.372350	1.329670	0.548069	-0.868530	-1.032130	-0.864273	0.740624	NA	NA	NA	NA	NA	NA	NA	NA	NA	NA	NA	NA	NA	NA	NA	NA	NA	NA	NA	NA	NA	NA	NA	NA	NA	NA	NA	NA	NA	NA	NA	NA	NA	NA	NA	NA	NA	NA	NA	0.009	-0.108	-0.170	-0.187	0.132	0.286	-0.062	-0.021	-0.218	-0.303	-0.001	0.335	0.013	0.137	0.689	0.145	0.381	0.225	-0.231	-1.067	NA	NA	NA	NA	NA	NA	NA	NA	NA	NA	NA	NA	NA	NA	NA	NA	NA	NA	NA	NA	0.483	0.483	0.731	0.731	-0.039	-0.039	-0.687	-0.687	-0.295	-0.295	0.358	0.358	NA	NA	NA	NA	NA	NA	NA	NA	NA	NA	NA	NA	NA	NA	NA	NA	NA	NA	NA	NA	NA	NA	NA	NA	NA	NA	NA	NA	NA	NA	NA	NA	NA	NA	NA	NA	NA	NA	-0.1467	0.0285	0.2503	0.2123	0.2596	0.1122	NA	-0.515	0.2108	-0.0581	-0.5786	-0.22	-0.6277	-0.6293	-0.817	-1.2153	-0.6873	-0.7185	-0.7703	-0.6945	-0.603	-0.7342	-0.6796	NA	NA	NA	NA	NA	NA	NA	NA	NA	NA	NA	NA	NA	NA	NA	NA	NA	NA	NA	NA	NA	NA	NA	NA	NA	NA	NA	NA	NA	NA	NA	NA	NA	NA	NA	NA	NA	NA	NA	NA	NA	NA	NA	NA	NA	NA	NA	NA	NA	NA	NA	NA	NA	NA	NA	NA	NA	NA	NA	NA	NA	NA	NA	NA	NA	NA	NA	NA	NA	NA	NA	NA	NA	NA	NA	NA	NA	NA	NA	NA	NA	NA	NA	NA	NA	NA	NA	NA	NA	NA	NA	NA	NA	NA	NA	NA	NA	NA	NA	NA	NA	NA	NA	NA	NA	NA	NA	NA	NA	NA	NA	NA	NA	NA	NA	NA	NA	NA	NA	NA	NA	NA	NA	NA	NA	NA	NA	NA	NA	NA	NA	NA	NA	NA	NA	NA	NA	NA	NA	NA	NA	NA	NA	NA	NA	NA	NA	NA	NA	NA	NA	NA	NA	NA	NA	NA	NA	NA	NA	NA	NA	NA	NA	NA	NA	NA	NA	NA	NA	NA	NA	NA	NA	NA	NA	NA	NA	NA	NA	NA	NA	NA	NA	NA	NA	NA	NA	NA	NA	NA	NA	NA	NA	NA	NA	NA	NA	NA	NA	NA	NA	NA	NA	NA	NA	NA	NA	NA	NA	NA	NA	NA	NA	NA	NA	NA	NA	NA	NA	NA	NA	NA	NA	NA	NA	NA	NA	NA	NA	NA	NA	NA	NA	NA	NA	NA	NA	NA	NA	NA	NA	NA	NA	NA	NA	NA	NA	NA	NA	NA	NA	NA	NA	NA	NA	NA	NA	NA	NA	NA	NA	NA	NA	NA	NA	NA	NA	NA	NA	NA	NA	NA	NA	NA	NA	NA	NA	NA	NA	NA	NA	NA	NA	NA	NA	NA	NA	NA	NA	NA	NA	NA	NA	NA	NA	NA	NA	NA	NA	0.344000	-0.225000	0.758000	0.793000	0.787000	0.383000	0.075000	0.581000	NA	NA	NA	NA	NA	NA	NA	NA	NA	NA	NA	NA	NA	NA	NA	NA	NA	NA	NA	NA	NA	NA	NA	NA	NA	NA	NA	NA	NA	NA	NA	NA	NA	NA	NA	NA	NA	NA	NA	NA	NA	NA	NA	NA	NA	NA	NA	NA	NA	NA	NA	NA	NA	NA	-0.346996	-0.574062	-0.210590	0.250107	0.367140	0.223628	-0.032949	-0.110644	-0.171620	0.070056	-0.043252	-0.960522	0.563621	-0.050644	-0.147837	-0.134844	-2.010370	-1.347330	-0.599464	-0.232722	0.113176	0.363796	0.052370	0.154741	0.054922	0.005762	0.169083	-0.129696	-0.205317	-0.101297	0.154335	-0.046324	-0.123527	0.008588	-0.068552	0.057407	0.328495	-0.188929	-0.016552	0.233457	0.023398	0.057242	-0.108285	-0.037799	-0.149218	-0.138251	-0.017554	-0.143746	0.877958	-0.040440	-0.063363	-0.007051	0.022882	0.135299	-0.299127	-0.338915	NA	NA	NA	NA	NA	NA	NA	NA	NA	NA	NA	NA	NA	NA	NA	NA	NA	NA	NA	NA	NA	NA	NA	NA	NA	NA	NA	NA	NA	NA	NA	NA	NA	NA	NA	NA	NA	NA	NA	NA	NA	NA	NA	NA	NA	NA	NA	NA	NA	NA	NA	NA	NA	NA	NA	NA	NA	NA	NA	NA	NA	NA	NA	NA	NA	NA	NA	NA	NA	NA	NA	NA	NA	NA	NA	NA
Q0255	NA	NA	NA	NA	NA	NA	NA	NA	NA	NA	NA	NA	NA	NA	NA	NA	NA	NA	NA	NA	NA	NA	NA	NA	NA	NA	NA	NA	NA	NA	NA	NA	NA	NA	NA	NA	NA	NA	NA	NA	NA	NA	NA	NA	NA	NA	NA	NA	NA	NA	NA	NA	NA	NA	NA	NA	NA	NA	NA	NA	NA	NA	NA	NA	NA	NA	NA	NA	NA	NA	NA	NA	NA	NA	NA	NA	NA	NA	NA	NA	NA	NA	NA	NA	NA	NA	NA	NA	NA	NA	NA	NA	NA	NA	NA	NA	NA	NA	NA	NA	NA	NA	NA	NA	NA	NA	NA	NA	NA	NA	NA	NA	NA	NA	NA	NA	NA	NA	NA	NA	NA	NA	NA	NA	NA	NA	NA	NA	NA	NA	NA	NA	NA	NA	NA	NA	NA	NA	NA	NA	NA	NA	NA	NA	NA	NA	NA	NA	NA	-0.237	-0.0496	-0.0506	-0.1241	0.091	-0.3627	-0.6705	-0.4418	-1.1268	-0.7542	-0.857	-0.7592	-0.8069	-0.7452	-0.4498	-0.5106	-0.4337	-0.455	-0.213	-0.2466	-0.0935	-0.2543	-0.0295	NA	NA	NA	NA	NA	NA	NA	NA	NA	NA	NA	NA	NA	NA	NA	NA	NA	NA	NA	NA	NA	NA	NA	NA	NA	NA	NA	NA	NA	NA	NA	NA	NA	NA	NA	NA	NA	NA	NA	NA	NA	NA	NA	NA	NA	NA	NA	NA	NA	NA	NA	NA	NA	NA	NA	NA	NA	NA	NA	NA	NA	NA	NA	NA	NA	NA	NA	NA	NA	NA	NA	NA	NA	NA	NA	NA	-0.314	-0.100	0.919	0.282	0.669	1.025	-0.156	0.087	1.080	0.086	1.019	-0.328	0.239	-1.225	0.829	-0.452	0.095	-0.145	-0.292	0.270	0.416	-0.291	-0.010	0.165	0.187	0.052	0.189	-0.448	0.635	0.312	-0.248	0.412	0.268	-0.062	0.414	0.093	0.195	0.624	-0.141	-0.924	-0.047	-0.279	-0.357	-0.812	-0.919	-0.819	-0.473	-0.474	-0.979	-0.373	-0.809	-0.629	-0.720	-0.862	-0.458	-1.194	-1.331	-0.568	-0.135	-0.081	-0.115	-0.272	-0.062	-0.015	-0.040	0.165	-0.624	0.154	-0.752	-0.215	-0.191	-0.163	-0.424	-0.554	0.204	-0.009	0.063	-0.853	-0.165	-0.327	-0.220	0.019	-0.155	-0.831	-0.765	0.587	-0.374	0.169	-0.509	-0.662	0.335	-0.067	-0.395	-0.264	0.105	-0.679	-0.337	-0.128	0.189	-0.240	0.044	-0.083	-0.092	-0.111	-0.296	-0.014	0.307	-0.147	-0.347	-0.464	-0.523	-0.760	-0.856	-0.642	-0.618	-0.192	-1.686	-0.124	-1.698	-0.554	-1.152	-0.684	-0.555	-0.896	-1.247	-1.092	-0.631	-0.682	-0.663	-0.466	-1.419	-1.608	-0.499	-1.065	-1.068	-0.940	-0.979	-0.927	-0.319	-0.855	-1.087	-0.187	-1.009	-0.718	-0.379	-0.956	-0.956	-0.505	-0.656	-0.378	-0.381	-0.631	-1.035	-0.425	-0.031	-0.545	-0.441	-0.047	-0.526	-0.146	-0.843	-0.808	0.121	-0.153	-0.293	-1.345	0.163	-1.075	0.055	0.097	-0.853	0.230	-0.319	-0.159	-0.165	0.139	0.276	-0.281	0.409	-0.444	-0.037	0.389	-0.005	0.189	0.415	0.334	-0.160	0.378	0.017	-0.024	-0.085	-1.147	-0.533	-0.103	0.067	-0.084	-0.272	0.102	-0.448	-0.010	0.289	0.175	0.503	0.006	0.309	-0.327	-0.619	-0.167	0.322	0.257	-0.207	-0.226	-0.266	-0.725	-0.078	-0.558	-0.854	-0.442	-0.366	-0.704	-0.848	-0.750	-0.450	-0.250	-0.756	-1.489	-1.021	NA	NA	NA	NA	NA	NA	NA	NA	NA	NA	NA	NA	NA	NA	NA	NA	NA	NA	NA	NA	NA	NA	NA	NA	NA	NA	NA	NA	NA	NA	NA	NA	NA	NA	NA	NA	NA	NA	NA	NA	NA	NA	NA	NA	NA	NA	NA	NA	NA	NA	NA	NA	NA	NA	NA	NA	NA	NA	NA	NA	NA	NA	NA	NA	NA	NA	NA	NA	NA	NA	NA	NA	NA	NA	NA	NA	NA	NA	NA	NA	NA	NA	NA	NA	NA	NA	NA	NA	NA	NA	NA	NA	NA	NA	NA	NA	NA	NA	NA	NA	NA	NA	NA	NA	NA	NA	NA	NA	NA	NA	NA	NA	NA	NA	NA	NA	NA	NA	NA	NA	NA	NA	NA	NA	NA	NA	NA	NA	NA	NA	NA	NA	NA	NA	NA	NA	NA	NA	NA	NA	NA	NA	NA	NA	NA	NA	NA	NA	NA	NA	NA	NA	NA	NA	NA	NA	NA	NA	NA	NA	NA	NA	NA	NA	NA	NA	NA	NA	NA	NA	NA	NA	NA	NA	NA	NA	NA	NA	NA	NA	NA	NA	NA	NA	NA	NA	NA	NA	NA	NA	NA	NA	NA	NA	NA	NA	NA	NA	NA	NA	NA	NA	NA	NA	NA	NA	NA	NA	NA	NA	NA	NA	NA	NA	NA	NA	NA	NA	NA	NA	NA	NA	NA	NA	NA	NA	NA	NA	NA	NA	NA	NA	NA	NA	NA	NA	NA	NA	NA	NA	NA	NA	NA	NA	NA	NA	NA	NA	NA	NA	NA	NA	NA	NA	NA	NA	NA	NA	NA	NA	NA	NA	NA	NA	NA	NA	NA	NA	NA	NA	NA	NA	NA	NA	NA	NA	NA	NA	NA	NA	NA	NA	NA	NA	NA	NA	NA	NA	NA	NA	NA	NA	NA	NA	NA	NA	NA	NA	0.076	0.052	-0.109	-0.047	-0.141	0.534	-0.226	-0.182	-0.094	-0.314	-0.096	0.273	-0.030	0.169	0.351	-0.008	0.459	0.128	-0.006	-0.339	NA	NA	NA	NA	NA	NA	NA	NA	NA	NA	NA	NA	NA	NA	NA	NA	NA	NA	NA	NA	-0.060	-0.060	-0.306	-0.306	-0.170	-0.170	0.745	0.745	-0.577	-0.577	-0.451	-0.451	NA	NA	NA	NA	NA	NA	NA	NA	NA	NA	NA	NA	NA	NA	NA	NA	NA	NA	NA	NA	NA	NA	NA	NA	NA	NA	NA	NA	NA	NA	NA	NA	NA	NA	NA	NA	NA	NA	0.2987	0.1221	0.3103	0.3338	0.3115	0.3158	0.3933	-0.2491	-0.5284	-0.421	-0.5527	-0.5694	-0.8268	-0.7148	-0.5289	-0.9728	-0.7549	-0.8233	-0.8317	-0.8027	-0.8877	-0.7496	-0.8994	NA	NA	NA	NA	NA	NA	NA	NA	NA	NA	NA	NA	NA	NA	NA	NA	NA	NA	NA	NA	NA	NA	NA	NA	NA	NA	NA	NA	NA	NA	NA	NA	NA	NA	NA	NA	NA	NA	NA	NA	NA	NA	NA	NA	NA	NA	NA	NA	NA	NA	NA	NA	NA	NA	NA	NA	NA	NA	NA	NA	NA	NA	NA	NA	NA	NA	NA	NA	NA	NA	NA	NA	NA	NA	NA	NA	NA	NA	NA	NA	NA	NA	NA	NA	NA	NA	NA	NA	NA	NA	NA	NA	NA	NA	NA	NA	NA	NA	NA	NA	NA	NA	NA	NA	NA	NA	NA	NA	NA	NA	NA	NA	NA	NA	NA	NA	NA	NA	NA	NA	NA	NA	NA	NA	NA	NA	NA	NA	NA	NA	NA	NA	NA	NA	NA	NA	NA	NA	NA	NA	NA	NA	NA	NA	NA	NA	NA	NA	NA	NA	NA	NA	NA	NA	NA	NA	NA	NA	NA	NA	NA	NA	NA	NA	NA	NA	NA	NA	NA	NA	NA	NA	NA	NA	NA	NA	NA	NA	NA	NA	NA	NA	NA	NA	NA	NA	NA	NA	NA	NA	NA	NA	NA	NA	NA	NA	NA	NA	NA	NA	NA	NA	NA	NA	NA	NA	NA	NA	NA	NA	NA	NA	NA	NA	NA	NA	NA	NA	NA	NA	NA	NA	NA	NA	NA	NA	NA	NA	NA	NA	NA	NA	NA	NA	NA	NA	NA	NA	NA	NA	NA	NA	NA	NA	NA	NA	NA	NA	NA	NA	NA	NA	NA	NA	NA	NA	NA	NA	NA	NA	NA	NA	NA	NA	NA	NA	NA	NA	NA	NA	NA	NA	NA	NA	NA	NA	NA	NA	NA	NA	NA	NA	NA	NA	NA	NA	NA	NA	NA	NA	NA	NA	NA	NA	NA	NA	NA	NA	NA	NA	NA	NA	NA	NA	NA	NA	NA	NA	NA	NA	NA	NA	NA	NA	NA	NA	NA	NA	NA	NA	NA	NA	NA	NA	NA	NA	NA	NA	NA	NA	NA	NA	NA	NA	NA	NA	NA	NA	NA	NA	NA	NA	NA	NA	NA	NA	NA	NA	NA	NA	NA	NA	NA	NA	NA	NA	NA	NA	NA	NA	NA	NA	NA	NA	NA	NA	NA	NA	NA	NA	NA	NA	NA	NA	NA	NA	NA	NA	NA	NA	NA	NA	NA	NA	NA	NA	NA	NA	NA	NA	NA	NA	NA	NA	NA	NA	NA	NA	NA	NA	NA	NA	NA	NA	NA	NA	NA	NA	NA	NA	NA	NA	NA	NA	NA	NA	NA	NA	NA	NA	NA	NA	NA	NA	NA	NA	NA	NA	NA	NA	NA	NA	NA	NA	NA	NA	NA	NA	NA	NA	NA	NA	NA	NA	NA	NA	NA	NA	NA	NA	NA	NA	NA	NA	NA	NA	NA	NA	NA	NA	NA	NA	NA	NA	NA	NA	NA	NA	NA	NA	NA	NA	NA	NA	NA	NA	NA	NA	NA	NA	NA	NA	NA	NA	NA	NA	NA	NA	NA	NA	NA	NA	NA
Q0275	NA	NA	NA	NA	NA	NA	NA	NA	NA	NA	NA	NA	NA	NA	NA	NA	NA	NA	NA	NA	NA	NA	NA	NA	NA	NA	NA	NA	NA	NA	NA	NA	NA	NA	NA	NA	NA	NA	NA	NA	NA	NA	NA	NA	NA	NA	NA	NA	NA	NA	NA	NA	NA	NA	NA	NA	NA	NA	NA	NA	NA	NA	NA	NA	NA	NA	NA	NA	NA	NA	NA	NA	NA	NA	NA	NA	NA	NA	NA	NA	NA	NA	NA	NA	NA	NA	NA	NA	NA	NA	NA	NA	NA	NA	NA	NA	NA	NA	NA	NA	NA	NA	NA	NA	NA	NA	NA	NA	NA	NA	NA	NA	NA	NA	NA	NA	NA	NA	NA	NA	NA	NA	NA	NA	NA	NA	NA	NA	NA	NA	NA	NA	NA	NA	NA	NA	NA	NA	NA	NA	NA	NA	NA	NA	NA	NA	NA	NA	NA	-0.071	0.1362	0.2525	0.1049	-0.066	-0.1369	-0.1522	-1.0525	-1.1135	-1.3285	-1.0996	-0.8636	-0.7305	-0.789	-0.6964	-0.4698	-0.568	-0.7211	-0.6556	-0.2574	-0.1892	0.2601	0.344	NA	NA	NA	NA	NA	NA	NA	NA	NA	NA	NA	NA	NA	NA	NA	NA	NA	NA	NA	NA	NA	NA	NA	NA	NA	NA	NA	NA	NA	NA	NA	NA	NA	NA	NA	NA	NA	NA	NA	NA	NA	NA	NA	NA	NA	NA	NA	NA	NA	NA	NA	NA	NA	NA	NA	NA	NA	NA	NA	NA	NA	NA	NA	NA	NA	NA	NA	NA	NA	NA	NA	NA	NA	NA	NA	NA	-0.071	-0.056	0.951	-0.398	0.278	0.541	-0.508	0.008	0.694	-0.026	0.242	0.608	0.298	0.147	0.367	-0.059	-0.329	-0.161	0.161	0.505	0.303	0.288	0.364	0.257	0.528	0.290	0.182	-0.026	0.320	0.211	0.280	0.281	0.096	-0.016	0.202	-0.119	-0.162	0.042	-0.075	-1.031	-0.554	-0.870	-0.435	-0.711	-1.056	-1.134	-1.080	-1.028	-1.040	-1.105	-1.243	-0.456	-1.210	-1.252	-0.713	-1.324	-1.222	-0.284	0.110	-0.015	-0.135	0.294	-0.253	-0.224	0.273	-0.131	-0.372	0.034	-0.595	-0.129	0.242	-0.272	-0.189	0.278	0.260	-0.295	0.328	-0.429	-0.232	0.279	-0.276	0.130	0.358	-0.064	0.207	0.312	-0.467	0.399	0.799	-0.179	-0.187	0.286	0.465	-0.568	0.531	0.388	-0.255	0.578	0.649	0.376	0.506	0.440	-0.061	0.428	0.512	-0.274	0.403	0.236	0.270	-0.168	-0.304	0.172	0.239	-1.138	-0.744	-0.712	-1.490	-0.616	-0.670	-1.156	-1.140	-1.125	-0.988	-0.689	-1.059	-0.902	-0.585	-0.539	-0.453	-0.625	-0.549	-0.119	0.038	0.168	-0.118	-0.016	0.045	0.027	-0.032	0.194	0.428	0.589	-0.147	0.162	0.305	0.108	0.121	0.070	-0.076	0.319	-0.010	0.003	0.245	0.860	0.402	0.693	0.444	0.575	1.055	1.019	0.985	1.094	1.640	0.577	-0.559	-0.874	-0.046	-0.081	-0.025	0.673	-0.420	0.353	0.346	-0.116	-0.133	0.213	0.737	0.205	0.664	0.400	0.727	0.571	0.762	0.741	0.404	0.571	0.211	0.313	-0.034	-0.200	-0.190	-1.536	-0.431	-0.843	0.729	0.285	-0.322	0.026	-1.162	-0.238	0.219	-0.251	-0.029	-0.374	0.305	-0.256	0.163	-0.566	0.116	0.031	-0.186	-0.782	-0.021	-0.854	-0.251	-0.142	-0.354	-0.212	-0.861	-1.752	-0.711	-0.894	-0.977	-0.826	-1.191	-1.990	-1.752	NA	NA	NA	NA	NA	NA	NA	NA	NA	NA	NA	NA	NA	NA	NA	NA	NA	NA	NA	NA	NA	NA	NA	NA	NA	NA	NA	NA	NA	NA	NA	NA	NA	NA	NA	NA	NA	NA	NA	NA	NA	NA	NA	NA	NA	NA	NA	NA	NA	NA	NA	NA	NA	NA	NA	NA	NA	NA	NA	NA	NA	NA	NA	NA	NA	NA	NA	NA	NA	NA	NA	NA	NA	NA	NA	NA	NA	NA	NA	NA	NA	NA	NA	NA	NA	NA	NA	NA	NA	NA	NA	NA	NA	NA	NA	NA	NA	NA	NA	NA	NA	NA	NA	NA	NA	NA	NA	NA	NA	NA	NA	NA	NA	NA	NA	NA	NA	NA	NA	NA	NA	NA	NA	NA	NA	NA	NA	NA	NA	NA	NA	NA	NA	NA	NA	NA	NA	NA	NA	NA	NA	NA	NA	NA	NA	NA	NA	NA	NA	NA	NA	NA	NA	NA	NA	NA	NA	NA	NA	NA	NA	NA	NA	NA	NA	NA	NA	NA	NA	NA	NA	NA	NA	NA	NA	NA	NA	NA	NA	NA	NA	NA	NA	NA	NA	NA	NA	NA	NA	NA	NA	NA	NA	NA	NA	NA	NA	NA	-0.183022	-1.279020	-0.107769	-1.612920	0.092170	-0.180662	-0.939141	0.415187	0.474473	-0.077154	-1.378960	0.413672	-0.469563	-0.893024	-0.779556	0.051633	0.316604	-1.829760	0.298841	0.796107	-0.640359	1.531110	-0.350897	-1.497720	-0.295046	-0.487227	-0.424620	-0.345953	-2.482030	-1.824540	-1.068320	-0.164118	-1.745490	0.427960	-0.768706	0.598565	0.744307	-0.992809	-1.705750	0.876429	-0.346817	-2.097620	-0.114820	-0.839207	-0.543029	0.072772	0.373518	0.036440	-0.610819	-0.117412	-1.246990	1.108100	-1.044700	1.778680	-1.062710	0.743892	0.247654	-0.400171	-1.088900	-0.471917	1.354200	NA	NA	NA	NA	NA	NA	NA	NA	NA	NA	NA	NA	NA	NA	NA	NA	NA	NA	NA	NA	NA	NA	NA	NA	NA	NA	NA	NA	NA	NA	NA	NA	NA	NA	NA	NA	NA	NA	NA	NA	NA	NA	NA	NA	NA	NA	NA	NA	NA	NA	NA	NA	NA	NA	NA	NA	NA	NA	NA	NA	NA	NA	NA	NA	NA	NA	NA	NA	NA	NA	NA	NA	NA	NA	NA	NA	NA	NA	NA	0.241	0.241	0.012	0.012	-0.196	-0.196	-0.412	-0.412	0.334	0.334	-0.146	-0.146	NA	NA	NA	NA	NA	NA	NA	NA	NA	NA	NA	NA	NA	NA	NA	NA	NA	NA	NA	NA	NA	NA	NA	NA	NA	NA	NA	NA	NA	NA	NA	NA	NA	NA	NA	NA	NA	NA	0.5063	0.4862	0.5165	0.3514	0.402	0.2057	0.1183	-0.6349	-0.551	-0.8976	-0.9461	-0.7899	-0.9032	-0.8716	-0.8671	-1.1509	-0.8929	-0.7239	-0.9719	-0.9165	-0.6986	-0.8229	-0.5002	NA	NA	NA	NA	NA	NA	NA	NA	NA	NA	NA	NA	NA	NA	NA	NA	NA	NA	NA	NA	NA	NA	NA	NA	NA	NA	NA	NA	NA	NA	NA	NA	NA	NA	NA	NA	NA	NA	NA	NA	NA	NA	NA	NA	NA	NA	NA	NA	NA	NA	NA	NA	NA	NA	NA	NA	NA	NA	NA	NA	NA	NA	NA	NA	NA	NA	NA	NA	NA	NA	NA	NA	NA	NA	NA	NA	NA	NA	NA	NA	NA	NA	NA	NA	NA	NA	NA	NA	NA	NA	NA	NA	NA	NA	NA	NA	NA	NA	NA	NA	NA	NA	NA	NA	NA	NA	NA	NA	NA	NA	NA	NA	NA	NA	NA	NA	NA	NA	NA	NA	NA	NA	NA	NA	NA	NA	NA	NA	NA	NA	NA	NA	NA	NA	NA	NA	NA	NA	NA	NA	NA	NA	NA	NA	NA	NA	NA	NA	NA	NA	NA	NA	NA	NA	NA	NA	NA	NA	NA	NA	NA	NA	NA	NA	NA	NA	NA	NA	NA	NA	NA	NA	NA	NA	NA	NA	NA	NA	NA	NA	NA	NA	NA	NA	NA	NA	NA	NA	NA	NA	NA	NA	NA	NA	NA	NA	NA	NA	NA	NA	NA	NA	NA	NA	NA	NA	NA	NA	NA	NA	NA	NA	NA	NA	NA	NA	NA	NA	NA	NA	NA	NA	NA	NA	NA	NA	NA	NA	NA	NA	NA	NA	NA	NA	NA	NA	NA	NA	NA	NA	NA	NA	NA	NA	NA	NA	NA	NA	NA	NA	NA	NA	NA	NA	NA	NA	NA	NA	NA	NA	NA	NA	NA	NA	NA	NA	NA	NA	NA	NA	NA	NA	NA	NA	NA	NA	NA	NA	NA	NA	NA	NA	NA	NA	NA	NA	NA	NA	NA	NA	NA	NA	NA	NA	NA	NA	NA	NA	NA	0.134000	0.574000	0.853000	-0.129000	0.351000	-0.161000	0.420000	-0.167000	NA	NA	NA	NA	NA	NA	NA	NA	NA	NA	NA	NA	NA	NA	NA	NA	NA	NA	NA	NA	NA	NA	NA	NA	NA	NA	NA	NA	NA	NA	NA	NA	NA	NA	NA	NA	NA	NA	NA	NA	NA	NA	NA	NA	NA	NA	NA	NA	NA	NA	NA	NA	NA	NA	-0.188186	-0.298894	-0.196149	0.187741	0.503283	0.460647	0.241438	-0.083759	0.173130	0.316123	0.105979	-1.028330	0.494350	-0.048906	-0.057618	-0.449357	-1.392820	-0.618255	-0.206381	-0.336085	0.178048	0.333629	0.027843	0.133924	0.159836	0.012875	0.332091	-0.447569	-0.205665	-0.280333	0.192620	-0.201383	0.023193	-0.020185	0.048330	0.138096	0.405557	-0.381499	-0.116533	0.070497	0.008612	0.038971	-0.010645	0.015230	-0.030978	-0.066532	0.028532	0.033300	0.701127	0.068981	0.002157	0.138743	0.305794	0.276689	-0.399915	-0.525130	NA	NA	NA	NA	NA	NA	NA	NA	NA	NA	NA	NA	NA	NA	NA	NA	NA	NA	NA	NA	NA	NA	NA	NA	NA	NA	NA	NA	NA	NA	NA	NA	NA	NA	NA	NA	NA	NA	NA	NA	NA	NA	NA	NA	NA	NA	NA	NA	NA	NA	NA	NA	NA	NA	NA	NA	NA	NA	NA	NA	NA	NA	NA	NA	NA	NA	NA	NA	NA	NA	NA	NA	NA	NA	NA	NA
Q0297	0.650	-0.560	-0.990	-1.020	-0.130	NA	NA	NA	NA	NA	NA	NA	NA	NA	NA	NA	NA	NA	NA	NA	NA	NA	NA	NA	NA	NA	NA	NA	NA	NA	NA	NA	NA	NA	NA	NA	NA	NA	NA	NA	NA	NA	NA	NA	NA	NA	NA	NA	NA	NA	NA	NA	NA	NA	NA	NA	NA	NA	NA	NA	NA	NA	NA	NA	NA	NA	NA	NA	NA	NA	NA	NA	NA	NA	NA	NA	NA	NA	NA	NA	NA	NA	NA	NA	NA	NA	NA	NA	NA	NA	NA	NA	NA	NA	NA	NA	NA	NA	NA	NA	NA	NA	NA	NA	NA	NA	NA	NA	NA	NA	NA	NA	0.740	1.130	-0.030	-0.240	NA	NA	NA	NA	NA	NA	NA	NA	NA	NA	NA	NA	NA	NA	NA	NA	0.090	-0.030	0.040	-0.440	NA	NA	NA	NA	NA	NA	NA	NA	NA	NA	NA	NA	NA	NA	NA	NA	NA	NA	NA	NA	NA	NA	NA	NA	NA	NA	NA	NA	NA	NA	NA	NA	NA	NA	NA	NA	NA	NA	NA	NA	NA	NA	NA	NA	NA	NA	NA	NA	NA	NA	NA	NA	NA	NA	NA	NA	NA	NA	NA	NA	NA	NA	NA	NA	NA	NA	NA	NA	NA	NA	NA	NA	NA	NA	NA	NA	NA	NA	NA	NA	NA	NA	NA	NA	NA	NA	NA	NA	NA	NA	NA	NA	NA	NA	NA	NA	NA	0.020	0.074	-0.320	0.102	-0.660	-0.400	-0.680	-0.930	NA	NA	NA	NA	NA	NA	NA	NA	NA	NA	NA	NA	NA	NA	NA	NA	NA	NA	NA	NA	NA	NA	NA	NA	NA	NA	NA	NA	NA	NA	NA	NA	NA	NA	NA	NA	NA	NA	NA	NA	NA	NA	NA	NA	NA	NA	NA	NA	NA	NA	NA	NA	NA	NA	NA	NA	NA	NA	NA	NA	NA	NA	NA	NA	NA	NA	NA	NA	NA	NA	NA	NA	NA	NA	NA	NA	NA	NA	NA	NA	NA	NA	NA	NA	NA	NA	NA	NA	NA	NA	NA	NA	NA	NA	NA	NA	NA	NA	NA	NA	NA	NA	NA	NA	NA	NA	NA	NA	NA	NA	NA	NA	NA	NA	NA	NA	NA	NA	NA	NA	NA	NA	NA	NA	NA	NA	NA	NA	NA	NA	NA	NA	NA	NA	NA	NA	NA	NA	NA	NA	NA	NA	NA	NA	NA	NA	NA	NA	NA	NA	NA	NA	NA	NA	NA	NA	NA	NA	NA	NA	NA	NA	NA	NA	NA	NA	NA	NA	NA	NA	NA	NA	NA	NA	NA	NA	NA	NA	NA	NA	NA	NA	NA	NA	NA	NA	NA	NA	NA	NA	NA	NA	NA	NA	NA	NA	NA	NA	NA	NA	NA	NA	NA	NA	NA	NA	NA	NA	NA	NA	NA	NA	NA	NA	NA	NA	NA	NA	NA	NA	NA	NA	NA	NA	NA	NA	NA	NA	NA	NA	NA	NA	NA	NA	NA	NA	NA	NA	NA	NA	NA	NA	NA	NA	NA	NA	NA	NA	NA	NA	NA	NA	NA	NA	NA	NA	NA	NA	NA	NA	NA	NA	NA	NA	NA	NA	NA	NA	NA	NA	NA	NA	NA	NA	NA	NA	NA	NA	NA	NA	NA	NA	NA	NA	NA	NA	NA	NA	NA	NA	NA	NA	NA	NA	NA	NA	NA	NA	NA	NA	NA	NA	NA	NA	NA	NA	NA	NA	NA	NA	NA	NA	NA	NA	NA	NA	NA	NA	NA	NA	NA	NA	NA	NA	NA	NA	NA	NA	NA	NA	NA	NA	NA	NA	NA	NA	NA	NA	NA	NA	NA	NA	NA	NA	NA	NA	NA	NA	NA	NA	NA	NA	NA	NA	NA	NA	NA	NA	NA	NA	NA	NA	NA	NA	NA	NA	NA	NA	NA	NA	NA	NA	NA	NA	NA	NA	NA	NA	NA	NA	NA	NA	NA	NA	NA	NA	NA	NA	NA	NA	NA	NA	NA	NA	NA	NA	NA	NA	NA	NA	NA	NA	NA	NA	NA	NA	NA	NA	NA	NA	NA	NA	NA	NA	NA	NA	NA	NA	NA	NA	NA	NA	NA	NA	NA	NA	NA	NA	NA	NA	NA	NA	NA	NA	NA	NA	NA	NA	NA	NA	NA	NA	NA	NA	NA	NA	NA	NA	NA	NA	NA	NA	NA	NA	NA	NA	NA	NA	NA	NA	NA	NA	NA	NA	NA	NA	NA	NA	NA	NA	NA	NA	NA	NA	NA	NA	NA	NA	NA	NA	NA	NA	NA	NA	NA	NA	NA	NA	NA	NA	NA	NA	NA	-0.021	-0.430	0.050	-0.280	NA	NA	NA	NA	NA	NA	NA	NA	NA	NA	NA	NA	NA	NA	NA	NA	NA	NA	NA	NA	NA	NA	NA	NA	NA	NA	NA	NA	NA	NA	NA	NA	NA	NA	NA	NA	NA	NA	NA	NA	NA	NA	NA	NA	NA	NA	NA	NA	NA	NA	NA	NA	NA	NA	NA	NA	NA	NA	NA	NA	NA	NA	NA	NA	NA	NA	NA	NA	NA	NA	NA	NA	NA	NA	NA	NA	NA	NA	NA	NA	NA	NA	NA	NA	NA	NA	NA	NA	NA	NA	NA	NA	NA	NA	NA	NA	NA	NA	NA	NA	-0.230	-1.150	-0.280	-0.287	-0.168	NA	NA	NA	NA	NA	NA	NA	NA	NA	NA	NA	NA	NA	NA	NA	NA	NA	NA	NA	NA	NA	NA	NA	NA	NA	NA	NA	NA	NA	NA	NA	NA	NA	NA	NA	NA	NA	NA	NA	NA	NA	NA	NA	NA	NA	NA	NA	NA	NA	NA	NA	NA	NA	NA	NA	NA	NA	NA	NA	NA	NA	NA	NA	NA	NA	NA	NA	NA	NA	NA	NA	NA	-0.320	-1.750	-1.370	0.150	-0.040	NA	NA	NA	NA	NA	NA	NA	NA	NA	NA	NA	NA	NA	NA	NA	NA	NA	NA	NA	NA	NA	NA	NA	NA	NA	NA	NA	NA	NA	NA	NA	NA	NA	NA	NA	NA	NA	NA	NA	NA	NA	NA	NA	NA	NA	NA	NA	NA	NA	NA	NA	NA	NA	NA	NA	NA	NA	NA	NA	NA	NA	NA	NA	-1.420	-1.390	-1.210	0.010	-0.220	-0.420	-0.143	0.062	0.220	-0.180	-0.209	-0.227	-0.280	-0.580	-0.110	-0.189	0.125	0.060	-0.400	NA	NA	NA	NA	NA	NA	NA	NA	NA	NA	NA	NA	NA	NA	NA	NA	NA	NA	NA	NA	NA	NA	NA	NA	NA	NA	NA	NA	NA	NA	NA	NA	NA	NA	NA	NA	NA	NA	NA	NA	NA	NA	NA	NA	NA	NA	NA	NA	NA	NA	NA	NA	NA	NA	NA	NA	NA	NA	NA	NA	NA	NA	NA	NA	NA	NA	NA	NA	NA	NA	NA	NA	NA	NA	NA	NA	NA	NA	NA	NA	NA	NA	NA	NA	NA	NA	NA	NA	NA	NA	NA	NA	NA	NA	NA	NA	NA	NA	NA	NA	NA	NA	NA	NA	NA	NA	NA	NA	NA	NA	NA	NA	NA	NA	NA	NA	NA	NA	NA	NA	NA	NA	NA	NA	NA	NA	NA	NA	NA	NA	NA	NA	NA	NA	NA	NA	NA	NA	NA	NA	NA	NA	NA	NA	NA	NA	NA	NA	NA	NA	NA	NA	NA	NA	NA	NA	NA	NA	NA	NA	NA	NA	NA	NA	NA	NA	NA	NA	NA	NA	NA	NA	NA	NA	NA	NA	NA	NA	NA	NA	NA	NA	NA	NA	NA	NA	NA	NA	NA	NA	NA	-0.620	-0.175	-0.140	-0.023	0.400	0.230	-0.080	-0.400	0.270	-0.608	-0.100	-0.430	-0.340	-0.040	-0.410	NA	NA	NA	NA	NA	NA	NA	NA	NA	NA	NA	NA	NA	NA	NA	NA	NA	NA	NA	NA	NA	NA	0.080	0.120	-0.570	-0.047	0.120	-0.700	-0.270	0.130	NA	NA	NA	NA	NA	NA	NA	NA	NA	NA	NA	NA	NA	NA	NA	NA	NA	NA	NA	NA	NA	NA	NA	NA	NA	NA	NA	NA	NA	NA	NA	NA	NA	NA	NA	NA	NA	NA	NA	NA	NA	NA	NA	NA	NA	NA	NA	NA	NA	NA	NA	NA	NA	NA	NA	NA	NA	NA	NA	NA	NA	NA	NA	NA	NA	NA	NA	NA	NA	NA	NA	NA	NA	NA	NA	NA	NA	NA	NA	NA	NA	NA	NA	NA	NA	NA	NA	NA	NA	NA	NA	NA	NA	NA	NA	NA	NA	NA	NA	NA	NA	NA	NA	NA	NA	NA	NA	NA	NA	NA	NA	NA	NA	NA	NA	NA	NA	NA	NA	NA	NA	NA	NA	NA	NA	NA	NA	NA	NA	NA	NA	NA	NA	NA	NA	NA	NA	NA	NA	NA	NA
RDN18-1	NA	NA	NA	NA	NA	NA	NA	NA	NA	NA	NA	NA	NA	NA	NA	NA	NA	NA	NA	NA	NA	NA	NA	NA	NA	NA	NA	NA	NA	NA	NA	NA	NA	NA	NA	NA	NA	NA	NA	NA	NA	NA	NA	NA	NA	NA	NA	NA	NA	NA	NA	NA	NA	NA	NA	NA	NA	NA	NA	NA	NA	NA	NA	NA	NA	NA	NA	NA	NA	NA	NA	NA	NA	NA	NA	NA	NA	NA	NA	NA	NA	NA	NA	NA	NA	NA	NA	NA	NA	NA	NA	NA	NA	NA	NA	NA	NA	NA	NA	NA	NA	NA	NA	NA	NA	NA	NA	NA	NA	NA	NA	NA	NA	NA	NA	NA	NA	NA	NA	NA	NA	NA	NA	NA	NA	NA	NA	NA	NA	NA	NA	NA	NA	NA	NA	NA	NA	NA	NA	NA	NA	NA	NA	NA	NA	NA	NA	NA	NA	NA	NA	NA	NA	NA	NA	NA	NA	NA	NA	NA	NA	NA	NA	NA	NA	NA	NA	NA	NA	NA	NA	NA	NA	NA	NA	NA	NA	NA	NA	NA	NA	NA	NA	NA	NA	NA	NA	NA	NA	NA	NA	NA	NA	NA	NA	NA	NA	NA	NA	NA	NA	NA	NA	NA	NA	NA	NA	NA	NA	NA	NA	NA	NA	NA	NA	NA	NA	NA	NA	NA	NA	NA	NA	NA	NA	NA	NA	NA	NA	NA	NA	NA	NA	NA	NA	NA	NA	NA	NA	NA	NA	NA	NA	NA	NA	NA	NA	NA	NA	NA	NA	NA	NA	NA	NA	NA	NA	NA	NA	NA	NA	NA	NA	NA	NA	NA	NA	NA	NA	NA	NA	NA	NA	NA	NA	NA	NA	NA	NA	NA	NA	NA	NA	NA	NA	NA	NA	NA	NA	NA	NA	NA	NA	NA	NA	NA	NA	NA	NA	NA	NA	NA	NA	NA	NA	NA	NA	NA	NA	NA	NA	NA	NA	NA	NA	NA	NA	NA	NA	NA	NA	NA	NA	NA	NA	NA	NA	NA	NA	NA	NA	NA	NA	NA	NA	NA	NA	NA	NA	NA	NA	NA	NA	NA	NA	NA	NA	NA	NA	NA	NA	NA	NA	NA	NA	NA	NA	NA	NA	NA	NA	NA	NA	NA	NA	NA	NA	NA	NA	NA	NA	NA	NA	NA	NA	NA	NA	NA	NA	NA	NA	NA	NA	NA	NA	NA	NA	NA	NA	NA	NA	NA	NA	NA	NA	NA	NA	NA	NA	NA	NA	NA	NA	NA	NA	NA	NA	NA	NA	NA	NA	NA	NA	NA	NA	NA	NA	NA	NA	NA	NA	NA	NA	NA	NA	NA	NA	NA	NA	NA	NA	NA	NA	NA	NA	NA	NA	NA	NA	NA	NA	NA	NA	NA	NA	NA	NA	NA	NA	NA	NA	NA	NA	NA	NA	NA	NA	NA	NA	NA	NA	NA	NA	NA	NA	NA	NA	NA	NA	NA	NA	NA	NA	NA	NA	NA	NA	NA	NA	NA	NA	NA	NA	NA	NA	NA	NA	NA	NA	NA	NA	NA	NA	NA	NA	NA	NA	NA	NA	NA	NA	NA	NA	NA	NA	NA	NA	NA	NA	NA	NA	NA	NA	NA	NA	NA	NA	NA	NA	NA	NA	NA	NA	NA	NA	NA	NA	NA	NA	NA	NA	NA	NA	NA	NA	NA	NA	NA	NA	NA	NA	NA	NA	NA	NA	NA	NA	NA	NA	NA	NA	NA	NA	NA	NA	NA	NA	NA	NA	NA	NA	NA	NA	NA	NA	NA	NA	NA	NA	NA	NA	NA	NA	NA	NA	NA	NA	NA	NA	NA	NA	NA	NA	NA	NA	NA	NA	NA	NA	NA	NA	NA	NA	NA	NA	NA	NA	NA	NA	NA	NA	NA	NA	NA	NA	NA	NA	NA	NA	NA	NA	NA	NA	NA	NA	NA	NA	NA	NA	NA	NA	NA	NA	NA	NA	NA	NA	NA	NA	NA	NA	NA	NA	NA	NA	NA	NA	NA	NA	NA	NA	NA	NA	NA	NA	NA	NA	NA	NA	NA	NA	NA	NA	NA	NA	NA	NA	NA	NA	NA	NA	NA	NA	NA	NA	NA	NA	NA	NA	NA	NA	NA	NA	NA	NA	NA	NA	NA	NA	NA	NA	NA	NA	NA	NA	NA	NA	NA	NA	NA	NA	NA	NA	NA	NA	NA	NA	NA	NA	NA	NA	NA	NA	NA	NA	NA	NA	NA	NA	NA	NA	NA	NA	NA	NA	NA	NA	NA	NA	NA	NA	NA	NA	NA	NA	NA	NA	NA	NA	NA	NA	NA	NA	NA	NA	NA	NA	NA	NA	NA	NA	NA	NA	NA	NA	NA	NA	NA	NA	NA	NA	NA	NA	NA	NA	NA	NA	NA	NA	NA	NA	NA	NA	NA	NA	NA	NA	NA	NA	NA	NA	NA	NA	NA	NA	NA	NA	NA	NA	NA	NA	NA	NA	NA	NA	NA	NA	NA	NA	NA	NA	NA	NA	NA	NA	NA	NA	NA	NA	NA	NA	NA	NA	NA	NA	NA	NA	NA	NA	NA	NA	NA	NA	NA	NA	NA	NA	NA	NA	NA	NA	NA	NA	NA	NA	NA	NA	NA	NA	NA	NA	NA	NA	NA	NA	NA	NA	NA	NA	NA	NA	NA	NA	NA	NA	NA	NA	NA	NA	NA	NA	NA	NA	NA	NA	NA	NA	NA	NA	NA	NA	NA	NA	NA	NA	NA	NA	NA	NA	NA	NA	NA	NA	NA	NA	NA	NA	NA	NA	NA	NA	NA	NA	NA	NA	NA	NA	NA	NA	NA	NA	NA	NA	NA	NA	NA	NA	NA	NA	NA	NA	NA	NA	NA	NA	NA	NA	NA	NA	NA	NA	NA	NA	NA	NA	NA	NA	NA	NA	NA	-0.1111	-0.0393	-0.3425	-1.1864	0.3671	-0.0927	0.2369	-1.2840	NA	NA	NA	NA	NA	NA	NA	NA	NA	NA	NA	NA	NA	NA	NA	NA	NA	NA	NA	NA	NA	NA	NA	NA	NA	NA	NA	NA	NA	NA	NA	NA	NA	NA	NA	NA	NA	NA	-2.4437	-2.1249	-2.4437	-2.1487	-2.3188	-1.7167	-1.4935	-1.5100	-1.8416	-1.8013	-2.3010	NA	NA	NA	NA	NA	NA	NA	NA	NA	NA	NA	NA	NA	NA	NA	NA	NA	NA	NA	NA	NA	NA	NA	NA	NA	NA	NA	NA	NA	NA	NA	NA	NA	NA	NA	NA	NA	NA	NA	NA	NA	NA	NA	NA	NA	NA	NA	NA	NA	NA	NA	NA	NA	NA	NA	NA	NA	NA	NA	NA	NA	NA	NA	NA	NA	NA	NA	NA	NA	NA	NA	NA	NA	NA	NA	NA	NA	NA	NA	NA	NA	NA	NA	NA	NA	NA	NA	NA	NA	NA	NA	NA	NA	NA	NA	NA	NA	NA	NA	NA	NA	NA	NA	NA	NA	NA	NA	NA	NA	NA	NA	NA	NA	NA	NA	NA	NA	NA	NA	NA	NA	NA	NA	NA	NA	NA	NA	NA	NA	NA	NA	NA	NA	NA	NA	NA	NA	NA	NA	NA	NA	NA	NA	NA	NA	NA	NA	NA	NA	NA	NA	NA	NA	NA	NA	NA	NA	NA	NA	NA	NA	NA	NA	NA	NA	NA	NA	NA	NA	NA	NA	NA	NA	NA	NA	NA	NA	NA	NA	NA	NA	NA	NA	NA	NA	NA	NA	NA	NA	NA	NA	NA	NA	NA	NA	NA	NA	NA	NA	NA	NA	NA	NA	NA	NA	NA	NA	NA	NA	NA	NA	NA	NA	NA	NA	NA	NA	NA	NA	NA	NA	NA	NA	NA	NA	NA	NA	NA	NA	NA	NA	NA	NA	NA	NA	NA	NA	NA	NA	NA	NA	NA	NA	NA	NA	NA	NA	NA	NA	NA	NA	NA	NA	NA	NA	NA	NA	NA	NA	NA	NA	NA	NA	NA	NA	NA	NA	NA	NA	NA	NA	NA	NA	NA	NA	NA	NA	NA	NA	NA	NA	NA	NA	NA	NA	NA	NA	NA	NA	NA	NA	NA	NA	NA	NA	NA	NA	NA	NA	NA	NA	NA	NA	NA	NA	NA	NA	NA	NA	NA	NA	NA	NA	NA	NA	NA	NA	NA	NA	NA	NA	NA	NA	NA	NA	NA	NA	NA	NA	NA	NA	NA	NA	NA	NA	NA	NA	NA	NA	NA	NA	NA	NA	NA	NA	NA	NA	NA	NA	NA	NA	NA	NA	NA	NA	NA	NA	NA	NA	NA	NA	NA	NA	NA	NA	NA	NA	NA	NA	NA	NA	NA	NA	NA	NA	NA	NA	NA	NA	NA	NA	NA	NA	NA	NA	NA	NA	NA	NA	NA	NA	NA	NA	NA	NA	NA	NA	NA	NA	NA	NA	NA
RDN25-1	NA	NA	NA	NA	NA	NA	NA	NA	NA	NA	NA	NA	NA	NA	NA	NA	NA	NA	NA	NA	NA	NA	NA	NA	NA	NA	NA	NA	NA	NA	NA	NA	NA	NA	NA	NA	NA	NA	NA	NA	NA	NA	NA	NA	NA	NA	NA	NA	NA	NA	NA	NA	NA	NA	NA	NA	NA	NA	NA	NA	NA	NA	NA	NA	NA	NA	NA	NA	NA	NA	NA	NA	NA	NA	NA	NA	NA	NA	NA	NA	NA	NA	NA	NA	NA	NA	NA	NA	NA	NA	NA	NA	NA	NA	NA	NA	NA	NA	NA	NA	NA	NA	NA	NA	NA	NA	NA	NA	NA	NA	NA	NA	NA	NA	NA	NA	NA	NA	NA	NA	NA	NA	NA	NA	NA	NA	NA	NA	NA	NA	NA	NA	NA	NA	NA	NA	NA	NA	NA	NA	NA	NA	NA	NA	NA	NA	NA	NA	NA	NA	NA	NA	NA	NA	NA	NA	NA	NA	NA	NA	NA	NA	NA	NA	NA	NA	NA	NA	NA	NA	NA	NA	NA	NA	NA	NA	NA	NA	NA	NA	NA	NA	NA	NA	NA	NA	NA	NA	NA	NA	NA	NA	NA	NA	NA	NA	NA	NA	NA	NA	NA	NA	NA	NA	NA	NA	NA	NA	NA	NA	NA	NA	NA	NA	NA	NA	NA	NA	NA	NA	NA	NA	NA	NA	NA	NA	NA	NA	NA	NA	NA	NA	NA	NA	NA	NA	NA	NA	NA	NA	NA	NA	NA	NA	NA	NA	NA	NA	NA	NA	NA	NA	NA	NA	NA	NA	NA	NA	NA	NA	NA	NA	NA	NA	NA	NA	NA	NA	NA	NA	NA	NA	NA	NA	NA	NA	NA	NA	NA	NA	NA	NA	NA	NA	NA	NA	NA	NA	NA	NA	NA	NA	NA	NA	NA	NA	NA	NA	NA	NA	NA	NA	NA	NA	NA	NA	NA	NA	NA	NA	NA	NA	NA	NA	NA	NA	NA	NA	NA	NA	NA	NA	NA	NA	NA	NA	NA	NA	NA	NA	NA	NA	NA	NA	NA	NA	NA	NA	NA	NA	NA	NA	NA	NA	NA	NA	NA	NA	NA	NA	NA	NA	NA	NA	NA	NA	NA	NA	NA	NA	NA	NA	NA	NA	NA	NA	NA	NA	NA	NA	NA	NA	NA	NA	NA	NA	NA	NA	NA	NA	NA	NA	NA	NA	NA	NA	NA	NA	NA	NA	NA	NA	NA	NA	NA	NA	NA	NA	NA	NA	NA	NA	NA	NA	NA	NA	NA	NA	NA	NA	NA	NA	NA	NA	NA	NA	NA	NA	NA	NA	NA	NA	NA	NA	NA	NA	NA	NA	NA	NA	NA	NA	NA	NA	NA	NA	NA	NA	NA	NA	NA	NA	NA	NA	NA	NA	NA	NA	NA	NA	NA	NA	NA	NA	NA	NA	NA	NA	NA	NA	NA	NA	NA	NA	NA	NA	NA	NA	NA	NA	NA	NA	NA	NA	NA	NA	NA	NA	NA	NA	NA	NA	NA	NA	NA	NA	NA	NA	NA	NA	NA	NA	NA	NA	NA	NA	NA	NA	NA	NA	NA	NA	NA	NA	NA	NA	NA	NA	NA	NA	NA	NA	NA	NA	NA	NA	NA	NA	NA	NA	NA	NA	NA	NA	NA	NA	NA	NA	NA	NA	NA	NA	NA	NA	NA	NA	NA	NA	NA	NA	NA	NA	NA	NA	NA	NA	NA	NA	NA	NA	NA	NA	NA	NA	NA	NA	NA	NA	NA	NA	NA	NA	NA	NA	NA	NA	NA	NA	NA	NA	NA	NA	NA	NA	NA	NA	NA	NA	NA	NA	NA	NA	NA	NA	NA	NA	NA	NA	NA	NA	NA	NA	NA	NA	NA	NA	NA	NA	NA	NA	NA	NA	NA	NA	NA	NA	NA	NA	NA	NA	NA	NA	NA	NA	NA	NA	NA	NA	NA	NA	NA	NA	NA	NA	NA	NA	NA	NA	NA	NA	NA	NA	NA	NA	NA	NA	NA	NA	NA	NA	NA	NA	NA	NA	NA	NA	NA	NA	NA	NA	NA	NA	NA	NA	NA	NA	NA	NA	NA	NA	NA	NA	NA	NA	NA	NA	NA	NA	NA	NA	NA	NA	NA	NA	NA	NA	NA	NA	NA	NA	NA	NA	NA	NA	NA	NA	NA	NA	NA	NA	NA	NA	NA	NA	NA	NA	NA	NA	NA	NA	NA	NA	NA	NA	NA	NA	NA	NA	NA	NA	NA	NA	NA	NA	NA	NA	NA	NA	NA	NA	NA	NA	NA	NA	NA	NA	NA	NA	NA	NA	NA	NA	NA	NA	NA	NA	NA	NA	NA	NA	NA	NA	NA	NA	NA	NA	NA	NA	NA	NA	NA	NA	NA	NA	NA	NA	NA	NA	NA	NA	NA	NA	NA	NA	NA	NA	NA	NA	NA	NA	NA	NA	NA	NA	NA	NA	NA	NA	NA	NA	NA	NA	NA	NA	NA	NA	NA	NA	NA	NA	NA	NA	NA	NA	NA	NA	NA	NA	NA	NA	NA	NA	NA	NA	NA	NA	NA	NA	NA	NA	NA	NA	NA	NA	NA	NA	NA	NA	NA	NA	NA	NA	NA	NA	NA	NA	NA	NA	NA	NA	NA	NA	NA	NA	NA	NA	NA	NA	NA	NA	NA	NA	NA	NA	NA	NA	NA	NA	NA	NA	NA	NA	NA	NA	NA	NA	NA	NA	NA	NA	NA	NA	NA	NA	NA	NA	NA	NA	NA	NA	NA	NA	NA	NA	NA	NA	NA	NA	NA	NA	NA	NA	NA	NA	NA	NA	NA	NA	NA	NA	NA	NA	NA	NA	NA	NA	NA	NA	NA	NA	NA	NA	NA	NA	NA	NA	NA	NA	NA	NA	NA	NA	NA	NA	NA	NA	NA	NA	NA	NA	0.5594	0.4204	0.3091	-0.4777	0.8086	0.6144	0.7166	-0.4451	NA	NA	NA	NA	NA	NA	NA	NA	NA	NA	NA	NA	NA	NA	NA	NA	NA	NA	NA	NA	NA	NA	NA	NA	NA	NA	NA	NA	NA	NA	NA	NA	NA	NA	NA	NA	NA	NA	-0.6936	-1.2284	-0.3610	-0.6162	-1.0223	-0.1855	-0.5387	-0.2941	-0.4800	-0.8190	-1.0680	NA	NA	NA	NA	NA	NA	NA	NA	NA	NA	NA	NA	NA	NA	NA	NA	NA	NA	NA	NA	NA	NA	NA	NA	NA	NA	NA	NA	NA	NA	NA	NA	NA	NA	NA	NA	NA	NA	NA	NA	NA	NA	NA	NA	NA	NA	NA	NA	NA	NA	NA	NA	NA	NA	NA	NA	NA	NA	NA	NA	NA	NA	NA	NA	NA	NA	NA	NA	NA	NA	NA	NA	NA	NA	NA	NA	NA	NA	NA	NA	NA	NA	NA	NA	NA	NA	NA	NA	NA	NA	NA	NA	NA	NA	NA	NA	NA	NA	NA	NA	NA	NA	NA	NA	NA	NA	NA	NA	NA	NA	NA	NA	NA	NA	NA	NA	NA	NA	NA	NA	NA	NA	NA	NA	NA	NA	NA	NA	NA	NA	NA	NA	NA	NA	NA	NA	NA	NA	NA	NA	NA	NA	NA	NA	NA	NA	NA	NA	NA	NA	NA	NA	NA	NA	NA	NA	NA	NA	NA	NA	NA	NA	NA	NA	NA	NA	NA	NA	NA	NA	NA	NA	NA	NA	NA	NA	NA	NA	NA	NA	NA	NA	NA	NA	NA	NA	NA	NA	NA	NA	NA	NA	NA	NA	NA	NA	NA	NA	NA	NA	NA	NA	NA	NA	NA	NA	NA	NA	NA	NA	NA	NA	NA	NA	NA	NA	NA	NA	NA	NA	NA	NA	NA	NA	NA	NA	NA	NA	NA	NA	NA	NA	NA	NA	NA	NA	NA	NA	NA	NA	NA	NA	NA	NA	NA	NA	NA	NA	NA	NA	NA	NA	NA	NA	NA	NA	NA	NA	NA	NA	NA	NA	NA	NA	NA	NA	NA	NA	NA	NA	NA	NA	NA	NA	NA	NA	NA	NA	NA	NA	NA	NA	NA	NA	NA	NA	NA	NA	NA	NA	NA	NA	NA	NA	NA	NA	NA	NA	NA	NA	NA	NA	NA	NA	NA	NA	NA	NA	NA	NA	NA	NA	NA	NA	NA	NA	NA	NA	NA	NA	NA	NA	NA	NA	NA	NA	NA	NA	NA	NA	NA	NA	NA	NA	NA	NA	NA	NA	NA	NA	NA	NA	NA	NA	NA	NA	NA	NA	NA	NA	NA	NA	NA	NA	NA	NA	NA	NA	NA	NA	NA	NA	NA	NA	NA	NA	NA	NA	NA	NA	NA	NA	NA	NA	NA	NA	NA	NA	NA	NA	NA	NA	-1.5258	-0.6077	-1.3410	-1.6383	NA	NA	NA	NA	NA	NA	NA	NA	NA	NA	NA	NA	NA	NA	NA	NA
RDN37-1	NA	NA	NA	NA	NA	NA	NA	NA	NA	NA	NA	NA	NA	NA	NA	NA	NA	NA	NA	NA	NA	NA	NA	NA	NA	NA	NA	NA	NA	NA	NA	NA	NA	NA	NA	NA	NA	NA	NA	NA	NA	NA	NA	NA	NA	NA	NA	NA	NA	NA	NA	NA	NA	NA	NA	NA	NA	NA	NA	NA	NA	NA	NA	NA	NA	NA	NA	NA	NA	NA	NA	NA	NA	NA	NA	NA	NA	NA	NA	NA	NA	NA	NA	NA	NA	NA	NA	NA	NA	NA	NA	NA	NA	NA	NA	NA	NA	NA	NA	NA	NA	NA	NA	NA	NA	NA	NA	NA	NA	NA	NA	NA	NA	NA	NA	NA	NA	NA	NA	NA	NA	NA	NA	NA	NA	NA	NA	NA	NA	NA	NA	NA	NA	NA	NA	NA	NA	NA	NA	NA	NA	NA	NA	NA	NA	NA	NA	NA	NA	NA	NA	NA	NA	NA	NA	NA	NA	NA	NA	NA	NA	NA	NA	NA	NA	NA	NA	NA	NA	NA	NA	NA	NA	NA	NA	NA	NA	NA	NA	NA	NA	NA	NA	NA	NA	NA	NA	NA	NA	NA	NA	NA	NA	NA	NA	NA	NA	NA	NA	NA	NA	NA	NA	NA	NA	NA	NA	NA	NA	NA	NA	NA	NA	NA	NA	NA	NA	NA	NA	NA	NA	NA	NA	NA	NA	NA	NA	NA	NA	NA	NA	NA	NA	NA	NA	NA	NA	NA	NA	NA	NA	NA	NA	NA	NA	NA	NA	NA	NA	NA	NA	NA	NA	NA	NA	NA	NA	NA	NA	NA	NA	NA	NA	NA	NA	NA	NA	NA	NA	NA	NA	NA	NA	NA	NA	NA	NA	NA	NA	NA	NA	NA	NA	NA	NA	NA	NA	NA	NA	NA	NA	NA	NA	NA	NA	NA	NA	NA	NA	NA	NA	NA	NA	NA	NA	NA	NA	NA	NA	NA	NA	NA	NA	NA	NA	NA	NA	NA	NA	NA	NA	NA	NA	NA	NA	NA	NA	NA	NA	NA	NA	NA	NA	NA	NA	NA	NA	NA	NA	NA	NA	NA	NA	NA	NA	NA	NA	NA	NA	NA	NA	NA	NA	NA	NA	NA	NA	NA	NA	NA	NA	NA	NA	NA	NA	NA	NA	NA	NA	NA	NA	NA	NA	NA	NA	NA	NA	NA	NA	NA	NA	NA	NA	NA	NA	NA	NA	NA	NA	NA	NA	NA	NA	NA	NA	NA	NA	NA	NA	NA	NA	NA	NA	NA	NA	NA	NA	NA	NA	NA	NA	NA	NA	NA	NA	NA	NA	NA	NA	NA	NA	NA	NA	NA	NA	NA	NA	NA	NA	NA	NA	NA	NA	NA	NA	NA	NA	NA	NA	NA	NA	NA	NA	NA	NA	NA	NA	NA	NA	NA	NA	NA	NA	NA	NA	NA	NA	NA	NA	NA	NA	NA	NA	NA	NA	NA	NA	NA	NA	NA	NA	NA	NA	NA	NA	NA	NA	NA	NA	NA	NA	NA	NA	NA	NA	NA	NA	NA	NA	NA	NA	NA	NA	NA	NA	NA	NA	NA	NA	NA	NA	NA	NA	NA	NA	NA	NA	NA	NA	NA	NA	NA	NA	NA	NA	NA	NA	NA	NA	NA	NA	NA	NA	NA	NA	NA	NA	NA	NA	NA	NA	NA	NA	NA	NA	NA	NA	NA	NA	NA	NA	NA	NA	NA	NA	NA	NA	NA	NA	NA	NA	NA	NA	NA	NA	NA	NA	NA	NA	NA	NA	NA	NA	NA	NA	NA	NA	NA	NA	NA	NA	NA	NA	NA	NA	NA	NA	NA	NA	NA	NA	NA	NA	NA	NA	NA	NA	NA	NA	NA	NA	NA	NA	NA	NA	NA	NA	NA	NA	NA	NA	NA	NA	NA	NA	NA	NA	NA	NA	NA	NA	NA	NA	NA	NA	NA	NA	NA	NA	NA	NA	NA	NA	NA	NA	NA	NA	NA	NA	NA	NA	NA	NA	NA	NA	NA	NA	NA	NA	NA	NA	NA	NA	NA	NA	NA	NA	NA	NA	NA	NA	NA	NA	NA	NA	NA	NA	NA	NA	NA	NA	NA	NA	NA	NA	NA	NA	NA	NA	NA	NA	NA	NA	NA	NA	NA	NA	NA	NA	NA	NA	NA	NA	NA	NA	NA	NA	NA	NA	NA	NA	NA	NA	NA	NA	NA	NA	NA	NA	NA	NA	NA	NA	NA	NA	NA	NA	NA	NA	NA	NA	NA	NA	NA	NA	NA	NA	NA	NA	NA	NA	NA	NA	NA	NA	NA	NA	NA	NA	NA	NA	NA	NA	NA	NA	NA	NA	NA	NA	NA	NA	NA	NA	NA	NA	NA	NA	NA	NA	NA	NA	NA	NA	NA	NA	NA	NA	NA	NA	NA	NA	NA	NA	NA	NA	NA	NA	NA	NA	NA	NA	NA	NA	NA	NA	NA	NA	NA	NA	NA	NA	NA	NA	NA	NA	NA	NA	NA	NA	NA	NA	NA	NA	NA	NA	NA	NA	NA	NA	NA	NA	NA	NA	NA	NA	NA	NA	NA	NA	NA	NA	NA	NA	NA	NA	NA	NA	NA	NA	NA	NA	NA	NA	NA	NA	NA	NA	NA	NA	NA	NA	NA	NA	NA	NA	NA	NA	NA	NA	NA	NA	NA	NA	NA	NA	NA	NA	NA	NA	NA	NA	NA	NA	NA	NA	NA	NA	NA	NA	NA	NA	NA	NA	NA	NA	NA	NA	NA	NA	NA	NA	NA	NA	NA	NA	NA	NA	NA	NA	NA	NA	NA	NA	NA	NA	NA	NA	NA	NA	NA	NA	NA	NA	NA	NA	NA	NA	NA	NA	NA	NA	NA	NA	NA	NA	NA	NA	NA	NA	NA	NA	NA	NA	NA	NA	NA	NA	NA	NA	NA	0.4140	0.2733	0.2850	0.2103	0.6099	0.5587	0.6578	0.2467	NA	NA	NA	NA	NA	NA	NA	NA	NA	NA	NA	NA	NA	NA	NA	NA	NA	NA	NA	NA	NA	NA	NA	NA	NA	NA	NA	NA	NA	NA	NA	NA	NA	NA	NA	NA	NA	NA	-0.2367	-0.4904	0.0079	-0.3242	-0.2686	0.3018	-0.1252	-0.0139	-0.0817	-0.3801	-0.4274	NA	NA	NA	NA	NA	NA	NA	NA	NA	NA	NA	NA	NA	NA	NA	NA	NA	NA	NA	NA	NA	NA	NA	NA	NA	NA	NA	NA	NA	NA	NA	NA	NA	NA	NA	NA	NA	NA	NA	NA	NA	NA	NA	NA	NA	NA	NA	NA	NA	NA	NA	NA	NA	NA	NA	NA	NA	NA	NA	NA	NA	NA	NA	NA	NA	NA	NA	NA	NA	NA	NA	NA	NA	NA	NA	NA	NA	NA	NA	NA	NA	NA	NA	NA	NA	NA	NA	NA	NA	NA	NA	NA	NA	NA	NA	NA	NA	NA	NA	NA	NA	NA	NA	NA	NA	NA	NA	NA	NA	NA	NA	NA	NA	NA	NA	NA	NA	NA	NA	NA	NA	NA	NA	NA	NA	NA	NA	NA	NA	NA	NA	NA	NA	NA	NA	NA	NA	NA	NA	NA	NA	NA	NA	NA	NA	NA	NA	NA	NA	NA	NA	NA	NA	NA	NA	NA	NA	NA	NA	NA	NA	NA	NA	NA	NA	NA	NA	NA	NA	NA	NA	NA	NA	NA	NA	NA	NA	NA	NA	NA	NA	NA	NA	NA	NA	NA	NA	NA	NA	NA	NA	NA	NA	NA	NA	NA	NA	NA	NA	NA	NA	NA	NA	NA	NA	NA	NA	NA	NA	NA	NA	NA	NA	NA	NA	NA	NA	NA	NA	NA	NA	NA	NA	NA	NA	NA	NA	NA	NA	NA	NA	NA	NA	NA	NA	NA	NA	NA	NA	NA	NA	NA	NA	NA	NA	NA	NA	NA	NA	NA	NA	NA	NA	NA	NA	NA	NA	NA	NA	NA	NA	NA	NA	NA	NA	NA	NA	NA	NA	NA	NA	NA	NA	NA	NA	NA	NA	NA	NA	NA	NA	NA	NA	NA	NA	NA	NA	NA	NA	NA	NA	NA	NA	NA	NA	NA	NA	NA	NA	NA	NA	NA	NA	NA	NA	NA	NA	NA	NA	NA	NA	NA	NA	NA	NA	NA	NA	NA	NA	NA	NA	NA	NA	NA	NA	NA	NA	NA	NA	NA	NA	NA	NA	NA	NA	NA	NA	NA	NA	NA	NA	NA	NA	NA	NA	NA	NA	NA	NA	NA	NA	NA	NA	NA	NA	NA	NA	NA	NA	NA	NA	NA	NA	NA	NA	NA	NA	NA	NA	NA	NA	NA	NA	NA	NA	NA	NA	NA	NA	NA	NA	NA	-0.3952	-0.0784	-0.8969	-0.6765	NA	NA	NA	NA	NA	NA	NA	NA	NA	NA	NA	NA	NA	NA	NA	NA
RDN5-1	NA	NA	NA	NA	NA	NA	NA	NA	NA	NA	NA	NA	NA	NA	NA	NA	NA	NA	NA	NA	NA	NA	NA	NA	NA	NA	NA	NA	NA	NA	NA	NA	NA	NA	NA	NA	NA	NA	NA	NA	NA	NA	NA	NA	NA	NA	NA	NA	NA	NA	NA	NA	NA	NA	NA	NA	NA	NA	NA	NA	NA	NA	NA	NA	NA	NA	NA	NA	NA	NA	NA	NA	NA	NA	NA	NA	NA	NA	NA	NA	NA	NA	NA	NA	NA	NA	NA	NA	NA	NA	NA	NA	NA	NA	NA	NA	NA	NA	NA	NA	NA	NA	NA	NA	NA	NA	NA	NA	NA	NA	NA	NA	NA	NA	NA	NA	NA	NA	NA	NA	NA	NA	NA	NA	NA	NA	NA	NA	NA	NA	NA	NA	NA	NA	NA	NA	NA	NA	NA	NA	NA	NA	NA	NA	NA	NA	NA	NA	NA	NA	NA	NA	NA	NA	NA	NA	NA	NA	NA	NA	NA	NA	NA	NA	NA	NA	NA	NA	NA	NA	NA	NA	NA	NA	NA	NA	NA	NA	NA	NA	NA	NA	NA	NA	NA	NA	NA	NA	NA	NA	NA	NA	NA	NA	NA	NA	NA	NA	NA	NA	NA	NA	NA	NA	NA	NA	NA	NA	NA	NA	NA	NA	NA	NA	NA	NA	NA	NA	NA	NA	NA	NA	NA	NA	NA	NA	NA	NA	NA	NA	NA	NA	NA	NA	NA	NA	NA	NA	NA	NA	NA	NA	NA	NA	NA	NA	NA	NA	NA	NA	NA	NA	NA	NA	NA	NA	NA	NA	NA	NA	NA	NA	NA	NA	NA	NA	NA	NA	NA	NA	NA	NA	NA	NA	NA	NA	NA	NA	NA	NA	NA	NA	NA	NA	NA	NA	NA	NA	NA	NA	NA	NA	NA	NA	NA	NA	NA	NA	NA	NA	NA	NA	NA	NA	NA	NA	NA	NA	NA	NA	NA	NA	NA	NA	NA	NA	NA	NA	NA	NA	NA	NA	NA	NA	NA	NA	NA	NA	NA	NA	NA	NA	NA	NA	NA	NA	NA	NA	NA	NA	NA	NA	NA	NA	NA	NA	NA	NA	NA	NA	NA	NA	NA	NA	NA	NA	NA	NA	NA	NA	NA	NA	NA	NA	NA	NA	NA	NA	NA	NA	NA	NA	NA	NA	NA	NA	NA	NA	NA	NA	NA	NA	NA	NA	NA	NA	NA	NA	NA	NA	NA	NA	NA	NA	NA	NA	NA	NA	NA	NA	NA	NA	NA	NA	NA	NA	NA	NA	NA	NA	NA	NA	NA	NA	NA	NA	NA	NA	NA	NA	NA	NA	NA	NA	NA	NA	NA	NA	NA	NA	NA	NA	NA	NA	NA	NA	NA	NA	NA	NA	NA	NA	NA	NA	NA	NA	NA	NA	NA	NA	NA	NA	NA	NA	NA	NA	NA	NA	NA	NA	NA	NA	NA	NA	NA	NA	NA	NA	NA	NA	NA	NA	NA	NA	NA	NA	NA	NA	NA	NA	NA	NA	NA	NA	NA	NA	NA	NA	NA	NA	NA	NA	NA	NA	NA	NA	NA	NA	NA	NA	NA	NA	NA	NA	NA	NA	NA	NA	NA	NA	NA	NA	NA	NA	NA	NA	NA	NA	NA	NA	NA	NA	NA	NA	NA	NA	NA	NA	NA	NA	NA	NA	NA	NA	NA	NA	NA	NA	NA	NA	NA	NA	NA	NA	NA	NA	NA	NA	NA	NA	NA	NA	NA	NA	NA	NA	NA	NA	NA	NA	NA	NA	NA	NA	NA	NA	NA	NA	NA	NA	NA	NA	NA	NA	NA	NA	NA	NA	NA	NA	NA	NA	NA	NA	NA	NA	NA	NA	NA	NA	NA	NA	NA	NA	NA	NA	NA	NA	NA	NA	NA	NA	NA	NA	NA	NA	NA	NA	NA	NA	NA	NA	NA	NA	NA	NA	NA	NA	NA	NA	NA	NA	NA	NA	NA	NA	NA	NA	NA	NA	NA	NA	NA	NA	NA	NA	NA	NA	NA	NA	NA	NA	NA	NA	NA	NA	NA	NA	NA	NA	NA	NA	NA	NA	NA	NA	NA	NA	NA	NA	NA	NA	NA	NA	NA	NA	NA	NA	NA	NA	NA	NA	NA	NA	NA	NA	NA	NA	NA	NA	NA	NA	NA	NA	NA	NA	NA	NA	NA	NA	NA	NA	NA	NA	NA	NA	NA	NA	NA	NA	NA	NA	NA	NA	NA	NA	NA	NA	NA	NA	NA	NA	NA	NA	NA	NA	NA	NA	NA	NA	NA	NA	NA	NA	NA	NA	NA	NA	NA	NA	NA	NA	NA	NA	NA	NA	NA	NA	NA	NA	NA	NA	NA	NA	NA	NA	NA	NA	NA	NA	NA	NA	NA	NA	NA	NA	NA	NA	NA	NA	NA	NA	NA	NA	NA	NA	NA	NA	NA	NA	NA	NA	NA	NA	NA	NA	NA	NA	NA	NA	NA	NA	NA	NA	NA	NA	NA	NA	NA	NA	NA	NA	NA	NA	NA	NA	NA	NA	NA	NA	NA	NA	NA	NA	NA	NA	NA	NA	NA	NA	NA	NA	NA	NA	NA	NA	NA	NA	NA	NA	NA	NA	NA	NA	NA	NA	NA	NA	NA	NA	NA	NA	NA	NA	NA	NA	NA	NA	NA	NA	NA	NA	NA	NA	NA	NA	NA	NA	NA	NA	NA	NA	NA	NA	NA	NA	NA	NA	NA	NA	NA	NA	NA	NA	NA	NA	NA	NA	NA	NA	NA	NA	NA	NA	NA	NA	NA	NA	NA	NA	NA	NA	NA	NA	NA	NA	NA	NA	NA	NA	NA	NA	NA	NA	NA	NA	NA	NA	NA	NA	NA	NA	NA	NA	NA	NA	NA	NA	NA	NA	NA	NA	NA	NA	NA	NA	NA	NA	NA	NA	0.8380	0.7226	0.5952	-0.6035	0.8101	0.5174	0.6606	-0.5889	NA	NA	NA	NA	NA	NA	NA	NA	NA	NA	NA	NA	NA	NA	NA	NA	NA	NA	NA	NA	NA	NA	NA	NA	NA	NA	NA	NA	NA	NA	NA	NA	NA	NA	NA	NA	NA	NA	-0.5733	-0.6182	-0.5000	-0.6351	-0.6643	-0.3009	-0.6048	-0.5010	-0.5859	-0.6340	-0.6151	NA	NA	NA	NA	NA	NA	NA	NA	NA	NA	NA	NA	NA	NA	NA	NA	NA	NA	NA	NA	NA	NA	NA	NA	NA	NA	NA	NA	NA	NA	NA	NA	NA	NA	NA	NA	NA	NA	NA	NA	NA	NA	NA	NA	NA	NA	NA	NA	NA	NA	NA	NA	NA	NA	NA	NA	NA	NA	NA	NA	NA	NA	NA	NA	NA	NA	NA	NA	NA	NA	NA	NA	NA	NA	NA	NA	NA	NA	NA	NA	NA	NA	NA	NA	NA	NA	NA	NA	NA	NA	NA	NA	NA	NA	NA	NA	NA	NA	NA	NA	NA	NA	NA	NA	NA	NA	NA	NA	NA	NA	NA	NA	NA	NA	NA	NA	NA	NA	NA	NA	NA	NA	NA	NA	NA	NA	NA	NA	NA	NA	NA	NA	NA	NA	NA	NA	NA	NA	NA	NA	NA	NA	NA	NA	NA	NA	NA	NA	NA	NA	NA	NA	NA	NA	NA	NA	NA	NA	NA	NA	NA	NA	NA	NA	NA	NA	NA	NA	NA	NA	NA	NA	NA	NA	NA	NA	NA	NA	NA	NA	NA	NA	NA	NA	NA	NA	NA	NA	NA	NA	NA	NA	NA	NA	NA	NA	NA	NA	NA	NA	NA	NA	NA	NA	NA	NA	NA	NA	NA	NA	NA	NA	NA	NA	NA	NA	NA	NA	NA	NA	NA	NA	NA	NA	NA	NA	NA	NA	NA	NA	NA	NA	NA	NA	NA	NA	NA	NA	NA	NA	NA	NA	NA	NA	NA	NA	NA	NA	NA	NA	NA	NA	NA	NA	NA	NA	NA	NA	NA	NA	NA	NA	NA	NA	NA	NA	NA	NA	NA	NA	NA	NA	NA	NA	NA	NA	NA	NA	NA	NA	NA	NA	NA	NA	NA	NA	NA	NA	NA	NA	NA	NA	NA	NA	NA	NA	NA	NA	NA	NA	NA	NA	NA	NA	NA	NA	NA	NA	NA	NA	NA	NA	NA	NA	NA	NA	NA	NA	NA	NA	NA	NA	NA	NA	NA	NA	NA	NA	NA	NA	NA	NA	NA	NA	NA	NA	NA	NA	NA	NA	NA	NA	NA	NA	NA	NA	NA	NA	NA	NA	NA	NA	NA	NA	NA	NA	NA	NA	NA	NA	NA	NA	NA	NA	NA	NA	NA	NA	NA	NA	NA	NA	NA	NA	NA	NA	NA	NA	NA	NA	NA	NA	NA	NA	NA	NA	NA	NA	NA	NA	NA	NA	NA	NA	NA	NA	NA	NA	NA	NA	NA	NA
RDN5-3	NA	NA	NA	NA	NA	NA	NA	NA	NA	NA	NA	NA	NA	NA	NA	NA	NA	NA	NA	NA	NA	NA	NA	NA	NA	NA	NA	NA	NA	NA	NA	NA	NA	NA	NA	NA	NA	NA	NA	NA	NA	NA	NA	NA	NA	NA	NA	NA	NA	NA	NA	NA	NA	NA	NA	NA	NA	NA	NA	NA	NA	NA	NA	NA	NA	NA	NA	NA	NA	NA	NA	NA	NA	NA	NA	NA	NA	NA	NA	NA	NA	NA	NA	NA	NA	NA	NA	NA	NA	NA	NA	NA	NA	NA	NA	NA	NA	NA	NA	NA	NA	NA	NA	NA	NA	NA	NA	NA	NA	NA	NA	NA	NA	NA	NA	NA	NA	NA	NA	NA	NA	NA	NA	NA	NA	NA	NA	NA	NA	NA	NA	NA	NA	NA	NA	NA	NA	NA	NA	NA	NA	NA	NA	NA	NA	NA	NA	NA	NA	NA	NA	NA	NA	NA	NA	NA	NA	NA	NA	NA	NA	NA	NA	NA	NA	NA	NA	NA	NA	NA	NA	NA	NA	NA	NA	NA	NA	NA	NA	NA	NA	NA	NA	NA	NA	NA	NA	NA	NA	NA	NA	NA	NA	NA	NA	NA	NA	NA	NA	NA	NA	NA	NA	NA	NA	NA	NA	NA	NA	NA	NA	NA	NA	NA	NA	NA	NA	NA	NA	NA	NA	NA	NA	NA	NA	NA	NA	NA	NA	NA	NA	NA	NA	NA	NA	NA	NA	NA	NA	NA	NA	NA	NA	NA	NA	NA	NA	NA	NA	NA	NA	NA	NA	NA	NA	NA	NA	NA	NA	NA	NA	NA	NA	NA	NA	NA	NA	NA	NA	NA	NA	NA	NA	NA	NA	NA	NA	NA	NA	NA	NA	NA	NA	NA	NA	NA	NA	NA	NA	NA	NA	NA	NA	NA	NA	NA	NA	NA	NA	NA	NA	NA	NA	NA	NA	NA	NA	NA	NA	NA	NA	NA	NA	NA	NA	NA	NA	NA	NA	NA	NA	NA	NA	NA	NA	NA	NA	NA	NA	NA	NA	NA	NA	NA	NA	NA	NA	NA	NA	NA	NA	NA	NA	NA	NA	NA	NA	NA	NA	NA	NA	NA	NA	NA	NA	NA	NA	NA	NA	NA	NA	NA	NA	NA	NA	NA	NA	NA	NA	NA	NA	NA	NA	NA	NA	NA	NA	NA	NA	NA	NA	NA	NA	NA	NA	NA	NA	NA	NA	NA	NA	NA	NA	NA	NA	NA	NA	NA	NA	NA	NA	NA	NA	NA	NA	NA	NA	NA	NA	NA	NA	NA	NA	NA	NA	NA	NA	NA	NA	NA	NA	NA	NA	NA	NA	NA	NA	NA	NA	NA	NA	NA	NA	NA	NA	NA	NA	NA	NA	NA	NA	NA	NA	NA	NA	NA	NA	NA	NA	NA	NA	NA	NA	NA	NA	NA	NA	NA	NA	NA	NA	NA	NA	NA	NA	NA	NA	NA	NA	NA	NA	NA	NA	NA	NA	NA	NA	NA	NA	NA	NA	NA	NA	NA	NA	NA	NA	NA	NA	NA	NA	NA	NA	NA	NA	NA	NA	NA	NA	NA	NA	NA	NA	NA	NA	NA	NA	NA	NA	NA	NA	NA	NA	NA	NA	NA	NA	NA	NA	NA	NA	NA	NA	NA	NA	NA	NA	NA	NA	NA	NA	NA	NA	NA	NA	NA	NA	NA	NA	NA	NA	NA	NA	NA	NA	NA	NA	NA	NA	NA	NA	NA	NA	NA	NA	NA	NA	NA	NA	NA	NA	NA	NA	NA	NA	NA	NA	NA	NA	NA	NA	NA	NA	NA	NA	NA	NA	NA	NA	NA	NA	NA	NA	NA	NA	NA	NA	NA	NA	NA	NA	NA	NA	NA	NA	NA	NA	NA	NA	NA	NA	NA	NA	NA	NA	NA	NA	NA	NA	NA	NA	NA	NA	NA	NA	NA	NA	NA	NA	NA	NA	NA	NA	NA	NA	NA	NA	NA	NA	NA	NA	NA	NA	NA	NA	NA	NA	NA	NA	NA	NA	NA	NA	NA	NA	NA	NA	NA	NA	NA	NA	NA	NA	NA	NA	NA	NA	NA	NA	NA	NA	NA	NA	NA	NA	NA	NA	NA	NA	NA	NA	NA	NA	NA	NA	NA	NA	NA	NA	NA	NA	NA	NA	NA	NA	NA	NA	NA	NA	NA	NA	NA	NA	NA	NA	NA	NA	NA	NA	NA	NA	NA	NA	NA	NA	NA	NA	NA	NA	NA	NA	NA	NA	NA	NA	NA	NA	NA	NA	NA	NA	NA	NA	NA	NA	NA	NA	NA	NA	NA	NA	NA	NA	NA	NA	NA	NA	NA	NA	NA	NA	NA	NA	NA	NA	NA	NA	NA	NA	NA	NA	NA	NA	NA	NA	NA	NA	NA	NA	NA	NA	NA	NA	NA	NA	NA	NA	NA	NA	NA	NA	NA	NA	NA	NA	NA	NA	NA	NA	NA	NA	NA	NA	NA	NA	NA	NA	NA	NA	NA	NA	NA	NA	NA	NA	NA	NA	NA	NA	NA	NA	NA	NA	NA	NA	NA	NA	NA	NA	NA	NA	NA	NA	NA	NA	NA	NA	NA	NA	NA	NA	NA	NA	NA	NA	NA	NA	NA	NA	NA	NA	NA	NA	NA	NA	NA	NA	NA	NA	NA	NA	NA	NA	NA	NA	NA	NA	NA	NA	NA	NA	NA	NA	NA	NA	NA	NA	NA	NA	NA	NA	NA	NA	NA	NA	NA	NA	NA	NA	NA	NA	NA	NA	NA	NA	NA	NA	NA	NA	NA	NA	NA	NA	NA	NA	NA	NA	NA	NA	NA	NA	NA	NA	NA	NA	NA	NA	NA	NA	NA	NA	NA	NA	NA	NA	NA	NA	NA	NA	NA	NA	NA	NA	NA	NA	NA	NA	NA	NA	NA	NA	NA	NA	NA	NA	NA	NA	NA	NA	NA	NA	NA	NA	NA	NA	NA	NA	NA	NA	NA	NA	NA	NA	NA	NA	NA	NA	NA	NA	NA	NA	NA	NA	NA	NA	NA	NA	NA	NA	NA	NA	NA	NA	NA	NA	NA	-0.4177	-0.7742	-0.3877	-0.4068	-0.6964	0.0363	-0.4913	-0.5363	-0.4853	-0.6521	-0.5651	NA	NA	NA	NA	NA	NA	NA	NA	NA	NA	NA	NA	NA	NA	NA	NA	NA	NA	NA	NA	NA	NA	NA	NA	NA	NA	NA	NA	NA	NA	NA	NA	NA	NA	NA	NA	NA	NA	NA	NA	NA	NA	NA	NA	NA	NA	NA	NA	NA	NA	NA	NA	NA	NA	NA	NA	NA	NA	NA	NA	NA	NA	NA	NA	NA	NA	NA	NA	NA	NA	NA	NA	NA	NA	NA	NA	NA	NA	NA	NA	NA	NA	NA	NA	NA	NA	NA	NA	NA	NA	NA	NA	NA	NA	NA	NA	NA	NA	NA	NA	NA	NA	NA	NA	NA	NA	NA	NA	NA	NA	NA	NA	NA	NA	NA	NA	NA	NA	NA	NA	NA	NA	NA	NA	NA	NA	NA	NA	NA	NA	NA	NA	NA	NA	NA	NA	NA	NA	NA	NA	NA	NA	NA	NA	NA	NA	NA	NA	NA	NA	NA	NA	NA	NA	NA	NA	NA	NA	NA	NA	NA	NA	NA	NA	NA	NA	NA	NA	NA	NA	NA	NA	NA	NA	NA	NA	NA	NA	NA	NA	NA	NA	NA	NA	NA	NA	NA	NA	NA	NA	NA	NA	NA	NA	NA	NA	NA	NA	NA	NA	NA	NA	NA	NA	NA	NA	NA	NA	NA	NA	NA	NA	NA	NA	NA	NA	NA	NA	NA	NA	NA	NA	NA	NA	NA	NA	NA	NA	NA	NA	NA	NA	NA	NA	NA	NA	NA	NA	NA	NA	NA	NA	NA	NA	NA	NA	NA	NA	NA	NA	NA	NA	NA	NA	NA	NA	NA	NA	NA	NA	NA	NA	NA	NA	NA	NA	NA	NA	NA	NA	NA	NA	NA	NA	NA	NA	NA	NA	NA	NA	NA	NA	NA	NA	NA	NA	NA	NA	NA	NA	NA	NA	NA	NA	NA	NA	NA	NA	NA	NA	NA	NA	NA	NA	NA	NA	NA	NA	NA	NA	NA	NA	NA	NA	NA	NA	NA	NA	NA	NA	NA	NA	NA	NA	NA	NA	NA	NA	NA	NA	NA	NA	NA	NA	NA	NA	NA	NA	NA	NA	NA	NA	NA	NA	NA	NA	NA	NA	NA	NA	NA	NA	NA	NA	NA	NA	NA	NA	NA	NA	NA	NA	NA	NA	NA	NA	NA	NA	NA	NA	NA	NA	NA	NA	NA	NA	NA	NA	NA	NA	NA	NA	-1.0788	-0.2583	-1.3089	-1.3215	NA	NA	NA	NA	NA	NA	NA	NA	NA	NA	NA	NA	NA	NA	NA	NA
RPR1	NA	NA	NA	NA	NA	NA	NA	NA	NA	NA	NA	NA	NA	NA	NA	NA	NA	NA	NA	NA	NA	NA	NA	NA	NA	NA	NA	NA	NA	NA	NA	NA	NA	NA	NA	NA	NA	NA	NA	NA	NA	NA	NA	NA	NA	NA	NA	NA	NA	NA	NA	NA	NA	NA	NA	NA	NA	NA	NA	NA	NA	NA	NA	NA	NA	NA	NA	NA	NA	NA	NA	NA	NA	NA	NA	NA	NA	NA	NA	NA	NA	NA	NA	NA	NA	NA	NA	NA	NA	NA	NA	NA	NA	NA	NA	NA	NA	NA	NA	NA	NA	NA	NA	NA	NA	NA	NA	NA	NA	NA	NA	NA	NA	NA	NA	NA	NA	NA	NA	NA	NA	NA	NA	NA	NA	NA	NA	NA	NA	NA	NA	NA	NA	NA	NA	NA	NA	NA	NA	NA	NA	NA	NA	NA	NA	NA	NA	NA	NA	NA	NA	NA	NA	NA	NA	NA	NA	NA	NA	NA	NA	NA	NA	NA	NA	NA	NA	NA	NA	NA	NA	NA	NA	NA	NA	NA	NA	NA	NA	NA	NA	NA	NA	NA	NA	NA	NA	NA	NA	NA	NA	NA	NA	NA	NA	NA	NA	NA	NA	NA	NA	NA	NA	NA	NA	NA	NA	NA	NA	NA	NA	NA	NA	NA	NA	NA	NA	NA	NA	NA	NA	NA	NA	NA	NA	NA	NA	NA	NA	NA	NA	NA	NA	NA	NA	NA	NA	NA	NA	NA	NA	NA	NA	NA	NA	NA	NA	NA	NA	NA	NA	NA	NA	NA	NA	NA	NA	NA	NA	NA	NA	NA	NA	NA	NA	NA	NA	NA	NA	NA	NA	NA	NA	NA	NA	NA	NA	NA	NA	NA	NA	NA	NA	NA	NA	NA	NA	NA	NA	NA	NA	NA	NA	NA	NA	NA	NA	NA	NA	NA	NA	NA	NA	NA	NA	NA	NA	NA	NA	NA	NA	NA	NA	NA	NA	NA	NA	NA	NA	NA	NA	NA	NA	NA	NA	NA	NA	NA	NA	NA	NA	NA	NA	NA	NA	NA	NA	NA	NA	NA	NA	NA	NA	NA	NA	NA	NA	NA	NA	NA	NA	NA	NA	NA	NA	NA	NA	NA	NA	NA	NA	NA	NA	NA	NA	NA	NA	NA	NA	NA	NA	NA	NA	NA	NA	NA	NA	NA	NA	NA	NA	NA	NA	NA	NA	NA	NA	NA	NA	NA	NA	NA	NA	NA	NA	NA	NA	NA	NA	NA	NA	NA	NA	NA	NA	NA	NA	NA	NA	NA	NA	NA	NA	NA	NA	NA	NA	NA	NA	NA	NA	NA	NA	NA	NA	NA	NA	NA	NA	NA	NA	NA	NA	NA	NA	NA	NA	NA	NA	NA	NA	NA	NA	NA	NA	NA	NA	NA	NA	NA	NA	NA	NA	NA	NA	NA	NA	NA	NA	NA	NA	NA	NA	NA	NA	NA	NA	NA	NA	NA	NA	NA	NA	NA	NA	NA	NA	NA	NA	NA	NA	NA	NA	NA	NA	NA	NA	NA	NA	NA	NA	NA	NA	NA	NA	NA	NA	NA	NA	NA	NA	NA	NA	NA	NA	NA	NA	NA	NA	NA	NA	NA	NA	NA	NA	NA	NA	NA	NA	NA	NA	NA	NA	NA	NA	NA	NA	NA	NA	NA	NA	NA	NA	NA	NA	NA	NA	NA	NA	NA	NA	NA	NA	NA	NA	NA	NA	NA	NA	NA	NA	NA	NA	NA	NA	NA	NA	NA	NA	NA	NA	NA	NA	NA	NA	NA	NA	NA	NA	NA	NA	NA	NA	NA	NA	NA	NA	NA	NA	NA	NA	NA	NA	NA	NA	NA	NA	NA	NA	NA	NA	NA	NA	NA	NA	NA	NA	NA	NA	NA	NA	NA	NA	NA	NA	NA	NA	NA	NA	NA	NA	NA	NA	NA	NA	NA	NA	NA	NA	NA	NA	NA	NA	NA	NA	NA	NA	NA	NA	NA	NA	NA	NA	NA	NA	NA	NA	NA	NA	NA	NA	NA	NA	NA	NA	NA	NA	NA	NA	NA	NA	NA	NA	NA	NA	NA	NA	NA	NA	NA	NA	NA	NA	NA	NA	NA	NA	NA	NA	NA	NA	NA	NA	NA	NA	NA	NA	NA	NA	NA	NA	NA	NA	NA	NA	NA	NA	NA	NA	NA	NA	NA	NA	NA	NA	NA	NA	NA	NA	NA	NA	NA	NA	NA	NA	NA	NA	NA	NA	NA	NA	NA	NA	NA	NA	NA	NA	NA	NA	NA	NA	NA	NA	NA	NA	NA	NA	NA	NA	NA	NA	NA	NA	NA	NA	NA	NA	NA	NA	NA	NA	NA	NA	NA	NA	NA	NA	NA	NA	NA	NA	NA	NA	NA	NA	NA	NA	NA	NA	NA	NA	NA	NA	NA	NA	NA	NA	NA	NA	NA	NA	NA	NA	NA	NA	NA	NA	NA	NA	NA	NA	NA	NA	NA	NA	NA	NA	NA	NA	NA	NA	NA	NA	NA	NA	NA	NA	NA	NA	NA	NA	NA	NA	NA	NA	NA	NA	NA	NA	NA	NA	NA	NA	NA	NA	NA	NA	NA	NA	NA	NA	NA	NA	NA	NA	NA	NA	NA	NA	NA	NA	NA	NA	NA	NA	NA	NA	NA	NA	NA	NA	NA	NA	NA	NA	NA	NA	NA	NA	NA	NA	NA	NA	NA	NA	NA	NA	NA	NA	NA	NA	NA	NA	NA	NA	NA	NA	NA	NA	NA	NA	NA	NA	NA	NA	NA	NA	NA	NA	NA	NA	NA	NA	NA	NA	NA	NA	NA	NA	NA	NA	NA	NA	NA	NA	NA	NA	NA	NA	NA	NA	NA	NA	NA	NA	NA	NA	NA	NA	NA	NA	NA	NA	NA	NA	NA	NA	NA	NA	NA	0.0611	-0.6300	-0.1663	0.0046	-0.2636	0.2668	-0.5219	-0.2733	NA	NA	NA	NA	NA	NA	NA	NA	NA	NA	NA	NA	NA	NA	NA	NA	NA	NA	NA	NA	NA	NA	NA	NA	NA	NA	NA	NA	NA	NA	NA	NA	NA	NA	NA	NA	NA	NA	-0.2786	-0.6994	0.1795	-0.2947	-0.6447	0.4349	-0.2894	0.0913	0.0278	-0.4388	-0.3903	NA	NA	NA	NA	NA	NA	NA	NA	NA	NA	NA	NA	NA	NA	NA	NA	NA	NA	NA	NA	NA	NA	NA	NA	NA	NA	NA	NA	NA	NA	NA	NA	NA	NA	NA	NA	NA	NA	NA	NA	NA	NA	NA	NA	NA	NA	NA	NA	NA	NA	NA	NA	NA	NA	NA	NA	NA	NA	NA	NA	NA	NA	NA	NA	NA	NA	NA	NA	NA	NA	NA	NA	NA	NA	NA	NA	NA	NA	NA	NA	NA	NA	NA	NA	NA	NA	NA	NA	NA	NA	NA	NA	NA	NA	NA	NA	NA	NA	NA	NA	NA	NA	NA	NA	NA	NA	NA	NA	NA	NA	NA	NA	NA	NA	NA	NA	NA	NA	NA	NA	NA	NA	NA	NA	NA	NA	NA	NA	NA	NA	NA	NA	NA	NA	NA	NA	NA	NA	NA	NA	NA	NA	NA	NA	NA	NA	NA	NA	NA	NA	NA	NA	NA	NA	NA	NA	NA	NA	NA	NA	NA	NA	NA	NA	NA	NA	NA	NA	NA	NA	NA	NA	NA	NA	NA	NA	NA	NA	NA	NA	NA	NA	NA	NA	NA	NA	NA	NA	NA	NA	NA	NA	NA	NA	NA	NA	NA	NA	NA	NA	NA	NA	NA	NA	NA	NA	NA	NA	NA	NA	NA	NA	NA	NA	NA	NA	NA	NA	NA	NA	NA	NA	NA	NA	NA	NA	NA	NA	NA	NA	NA	NA	NA	NA	NA	NA	NA	NA	NA	NA	NA	NA	NA	NA	NA	NA	NA	NA	NA	NA	NA	NA	NA	NA	NA	NA	NA	NA	NA	NA	NA	NA	NA	NA	NA	NA	NA	NA	NA	NA	NA	NA	NA	NA	NA	NA	NA	NA	NA	NA	NA	NA	NA	NA	NA	NA	NA	NA	NA	NA	NA	NA	NA	NA	NA	NA	NA	NA	NA	NA	NA	NA	NA	NA	NA	NA	NA	NA	NA	NA	NA	NA	NA	NA	NA	NA	NA	NA	NA	NA	NA	NA	NA	NA	NA	NA	NA	NA	NA	NA	NA	NA	NA	NA	NA	NA	NA	NA	NA	NA	NA	NA	NA	NA	NA	NA	NA	NA	NA	NA	NA	NA	NA	NA	NA	NA	NA	NA	NA	NA	NA	NA	NA	NA	NA	NA	NA	NA	NA	NA	NA	NA	NA	NA	NA	NA	NA	NA	NA	NA	NA	NA	-0.6003	-1.1373	-0.7775	-0.8199	NA	NA	NA	NA	NA	NA	NA	NA	NA	NA	NA	NA	NA	NA	NA	NA
SCR1	NA	NA	NA	NA	NA	NA	NA	NA	NA	NA	NA	NA	NA	NA	NA	NA	NA	NA	NA	NA	NA	NA	NA	NA	NA	NA	NA	NA	NA	NA	NA	NA	NA	NA	NA	NA	NA	NA	NA	NA	NA	NA	NA	NA	NA	NA	NA	NA	NA	NA	NA	NA	NA	NA	NA	NA	NA	NA	NA	NA	NA	NA	NA	NA	NA	NA	NA	NA	NA	NA	NA	NA	NA	NA	NA	NA	NA	NA	NA	NA	NA	NA	NA	NA	NA	NA	NA	NA	NA	NA	NA	NA	NA	NA	NA	NA	NA	NA	NA	NA	NA	NA	NA	NA	NA	NA	NA	NA	NA	NA	NA	NA	NA	NA	NA	NA	NA	NA	NA	NA	NA	NA	NA	NA	NA	NA	NA	NA	NA	NA	NA	NA	NA	NA	NA	NA	NA	NA	NA	NA	NA	NA	NA	NA	NA	NA	NA	NA	NA	NA	NA	NA	NA	NA	NA	NA	NA	NA	NA	NA	NA	NA	NA	NA	NA	NA	NA	NA	NA	NA	NA	NA	NA	NA	NA	NA	NA	NA	NA	NA	NA	NA	NA	NA	NA	NA	NA	NA	NA	NA	NA	NA	NA	NA	NA	NA	NA	NA	NA	NA	NA	NA	NA	NA	NA	NA	NA	NA	NA	NA	NA	NA	NA	NA	NA	NA	NA	NA	NA	NA	NA	NA	NA	NA	NA	NA	NA	NA	NA	NA	NA	NA	NA	NA	NA	NA	NA	NA	NA	NA	NA	NA	NA	NA	NA	NA	NA	NA	NA	NA	NA	NA	NA	NA	NA	NA	NA	NA	NA	NA	NA	NA	NA	NA	NA	NA	NA	NA	NA	NA	NA	NA	NA	NA	NA	NA	NA	NA	NA	NA	NA	NA	NA	NA	NA	NA	NA	NA	NA	NA	NA	NA	NA	NA	NA	NA	NA	NA	NA	NA	NA	NA	NA	NA	NA	NA	NA	NA	NA	NA	NA	NA	NA	NA	NA	NA	NA	NA	NA	NA	NA	NA	NA	NA	NA	NA	NA	NA	NA	NA	NA	NA	NA	NA	NA	NA	NA	NA	NA	NA	NA	NA	NA	NA	NA	NA	NA	NA	NA	NA	NA	NA	NA	NA	NA	NA	NA	NA	NA	NA	NA	NA	NA	NA	NA	NA	NA	NA	NA	NA	NA	NA	NA	NA	NA	NA	NA	NA	NA	NA	NA	NA	NA	NA	NA	NA	NA	NA	NA	NA	NA	NA	NA	NA	NA	NA	NA	NA	NA	NA	NA	NA	NA	NA	NA	NA	NA	NA	NA	NA	NA	NA	NA	NA	NA	NA	NA	NA	NA	NA	NA	NA	NA	NA	NA	NA	NA	NA	NA	NA	NA	NA	NA	NA	NA	NA	NA	NA	NA	NA	NA	NA	NA	NA	NA	NA	NA	NA	NA	NA	NA	NA	NA	NA	NA	NA	NA	NA	NA	NA	NA	NA	NA	NA	NA	NA	NA	NA	NA	NA	NA	NA	NA	NA	NA	NA	NA	NA	NA	NA	NA	NA	NA	NA	NA	NA	NA	NA	NA	NA	NA	NA	NA	NA	NA	NA	NA	NA	NA	NA	NA	NA	NA	NA	NA	NA	NA	NA	NA	NA	NA	NA	NA	NA	NA	NA	NA	NA	NA	NA	NA	NA	NA	NA	NA	NA	NA	NA	NA	NA	NA	NA	NA	NA	NA	NA	NA	NA	NA	NA	NA	NA	NA	NA	NA	NA	NA	NA	NA	NA	NA	NA	NA	NA	NA	NA	NA	NA	NA	NA	NA	NA	NA	NA	NA	NA	NA	NA	NA	NA	NA	NA	NA	NA	NA	NA	NA	NA	NA	NA	NA	NA	NA	NA	NA	NA	NA	NA	NA	NA	NA	NA	NA	NA	NA	NA	NA	NA	NA	NA	NA	NA	NA	NA	NA	NA	NA	NA	NA	NA	NA	NA	NA	NA	NA	NA	NA	NA	NA	NA	NA	NA	NA	NA	NA	NA	NA	NA	NA	NA	NA	NA	NA	NA	NA	NA	NA	NA	NA	NA	NA	NA	NA	NA	NA	NA	NA	NA	NA	NA	NA	NA	NA	NA	NA	NA	NA	NA	NA	NA	NA	NA	NA	NA	NA	NA	NA	NA	NA	NA	NA	NA	NA	NA	NA	NA	NA	NA	NA	NA	NA	NA	NA	NA	NA	NA	NA	NA	NA	NA	NA	NA	NA	NA	NA	NA	NA	NA	NA	NA	NA	NA	NA	NA	NA	NA	NA	NA	NA	NA	NA	NA	NA	NA	NA	NA	NA	NA	NA	NA	NA	NA	NA	NA	NA	NA	NA	NA	NA	NA	NA	NA	NA	NA	NA	NA	NA	NA	NA	NA	NA	NA	NA	NA	NA	NA	NA	NA	NA	NA	NA	NA	NA	NA	NA	NA	NA	NA	NA	NA	NA	NA	NA	NA	NA	NA	NA	NA	NA	NA	NA	NA	NA	NA	NA	NA	NA	NA	NA	NA	NA	NA	NA	NA	NA	NA	NA	NA	NA	NA	NA	NA	NA	NA	NA	NA	NA	NA	NA	NA	NA	NA	NA	NA	NA	NA	NA	NA	NA	NA	NA	NA	NA	NA	NA	NA	NA	NA	NA	NA	NA	NA	NA	NA	NA	NA	NA	NA	NA	NA	NA	NA	NA	NA	NA	NA	NA	NA	NA	NA	NA	NA	NA	NA	NA	NA	NA	NA	NA	NA	NA	NA	NA	NA	NA	NA	NA	NA	NA	NA	NA	NA	NA	NA	NA	NA	NA	NA	NA	NA	NA	NA	NA	NA	NA	NA	NA	NA	NA	NA	NA	NA	NA	NA	NA	NA	NA	NA	NA	NA	NA	NA	NA	NA	NA	NA	NA	NA	NA	NA	NA	NA	NA	NA	NA	NA	NA	NA	NA	NA	NA	NA	NA	NA	NA	NA	NA	NA	NA	NA	-0.7713	-0.7395	-0.7102	-0.7503	-0.6360	-0.6123	-0.7652	-0.6390	NA	NA	NA	NA	NA	NA	NA	NA	NA	NA	NA	NA	NA	NA	NA	NA	NA	NA	NA	NA	NA	NA	NA	NA	NA	NA	NA	NA	NA	NA	NA	NA	NA	NA	NA	NA	NA	NA	-1.2865	-1.6003	-1.0339	-1.5017	-1.5918	-1.2226	-1.2351	-1.2328	-1.2358	-1.2190	-1.2899	NA	NA	NA	NA	NA	NA	NA	NA	NA	NA	NA	NA	NA	NA	NA	NA	NA	NA	NA	NA	NA	NA	NA	NA	NA	NA	NA	NA	NA	NA	NA	NA	NA	NA	NA	NA	NA	NA	NA	NA	NA	NA	NA	NA	NA	NA	NA	NA	NA	NA	NA	NA	NA	NA	NA	NA	NA	NA	NA	NA	NA	NA	NA	NA	NA	NA	NA	NA	NA	NA	NA	NA	NA	NA	NA	NA	NA	NA	NA	NA	NA	NA	NA	NA	NA	NA	NA	NA	NA	NA	NA	NA	NA	NA	NA	NA	NA	NA	NA	NA	NA	NA	NA	NA	NA	NA	NA	NA	NA	NA	NA	NA	NA	NA	NA	NA	NA	NA	NA	NA	NA	NA	NA	NA	NA	NA	NA	NA	NA	NA	NA	NA	NA	NA	NA	NA	NA	NA	NA	NA	NA	NA	NA	NA	NA	NA	NA	NA	NA	NA	NA	NA	NA	NA	NA	NA	NA	NA	NA	NA	NA	NA	NA	NA	NA	NA	NA	NA	NA	NA	NA	NA	NA	NA	NA	NA	NA	NA	NA	NA	NA	NA	NA	NA	NA	NA	NA	NA	NA	NA	NA	NA	NA	NA	NA	NA	NA	NA	NA	NA	NA	NA	NA	NA	NA	NA	NA	NA	NA	NA	NA	NA	NA	NA	NA	NA	NA	NA	NA	NA	NA	NA	NA	NA	NA	NA	NA	NA	NA	NA	NA	NA	NA	NA	NA	NA	NA	NA	NA	NA	NA	NA	NA	NA	NA	NA	NA	NA	NA	NA	NA	NA	NA	NA	NA	NA	NA	NA	NA	NA	NA	NA	NA	NA	NA	NA	NA	NA	NA	NA	NA	NA	NA	NA	NA	NA	NA	NA	NA	NA	NA	NA	NA	NA	NA	NA	NA	NA	NA	NA	NA	NA	NA	NA	NA	NA	NA	NA	NA	NA	NA	NA	NA	NA	NA	NA	NA	NA	NA	NA	NA	NA	NA	NA	NA	NA	NA	NA	NA	NA	NA	NA	NA	NA	NA	NA	NA	NA	NA	NA	NA	NA	NA	NA	NA	NA	NA	NA	NA	NA	NA	NA	NA	NA	NA	NA	NA	NA	NA	NA	NA	NA	NA	NA	NA	NA	NA	NA	NA	NA	NA	NA	NA	NA	NA	NA	NA	NA	NA	NA	NA	NA	NA	NA	NA	NA	NA	NA	NA	NA	NA	NA	-1.0788	-0.8300	-1.3686	-1.2048	NA	NA	NA	NA	NA	NA	NA	NA	NA	NA	NA	NA	NA	NA	NA	NA
TLC1	NA	NA	NA	NA	NA	NA	NA	NA	NA	NA	NA	NA	NA	NA	NA	NA	NA	NA	NA	NA	NA	NA	NA	NA	NA	NA	NA	NA	NA	NA	NA	NA	NA	NA	NA	NA	NA	NA	NA	NA	NA	NA	NA	NA	NA	NA	NA	NA	NA	NA	NA	NA	NA	NA	NA	NA	NA	NA	NA	NA	NA	NA	NA	NA	NA	NA	NA	NA	NA	NA	NA	NA	NA	NA	NA	NA	NA	NA	NA	NA	NA	NA	NA	NA	NA	NA	NA	NA	NA	NA	NA	NA	NA	NA	NA	NA	NA	NA	NA	NA	NA	NA	NA	NA	NA	NA	NA	NA	NA	NA	NA	NA	NA	NA	NA	NA	NA	NA	NA	NA	NA	NA	NA	NA	NA	NA	NA	NA	NA	NA	NA	NA	NA	NA	NA	NA	NA	NA	NA	NA	NA	NA	NA	NA	NA	NA	NA	NA	NA	NA	NA	NA	NA	NA	NA	NA	NA	NA	NA	NA	NA	NA	NA	NA	NA	NA	NA	NA	NA	NA	NA	NA	NA	NA	NA	NA	NA	NA	NA	NA	NA	NA	NA	NA	NA	NA	NA	NA	NA	NA	NA	NA	NA	NA	NA	NA	NA	NA	NA	NA	NA	NA	NA	NA	NA	NA	NA	NA	NA	NA	NA	NA	NA	NA	NA	NA	NA	NA	NA	NA	NA	NA	NA	NA	NA	NA	NA	NA	NA	NA	NA	NA	NA	NA	NA	NA	NA	NA	NA	NA	NA	NA	NA	NA	NA	NA	NA	NA	NA	NA	NA	NA	NA	NA	NA	NA	NA	NA	NA	NA	NA	NA	NA	NA	NA	NA	NA	NA	NA	NA	NA	NA	NA	NA	NA	NA	NA	NA	NA	NA	NA	NA	NA	NA	NA	NA	NA	NA	NA	NA	NA	NA	NA	NA	NA	NA	NA	NA	NA	NA	NA	NA	NA	NA	NA	NA	NA	NA	NA	NA	NA	NA	NA	NA	NA	NA	NA	NA	NA	NA	NA	NA	NA	NA	NA	NA	NA	NA	NA	NA	NA	NA	NA	NA	NA	NA	NA	NA	NA	NA	NA	NA	NA	NA	NA	NA	NA	NA	NA	NA	NA	NA	NA	NA	NA	NA	NA	NA	NA	NA	NA	NA	NA	NA	NA	NA	NA	NA	NA	NA	NA	NA	NA	NA	NA	NA	NA	NA	NA	NA	NA	NA	NA	NA	NA	NA	NA	NA	NA	NA	NA	NA	NA	NA	NA	NA	NA	NA	NA	NA	NA	NA	NA	NA	NA	NA	NA	NA	NA	NA	NA	NA	NA	NA	NA	NA	NA	NA	NA	NA	NA	NA	NA	NA	NA	NA	NA	NA	NA	NA	NA	NA	NA	NA	NA	NA	NA	NA	NA	NA	NA	NA	NA	NA	NA	NA	NA	NA	NA	NA	NA	NA	NA	NA	NA	NA	NA	NA	NA	NA	NA	NA	NA	NA	NA	NA	NA	NA	NA	NA	NA	NA	NA	NA	NA	NA	NA	NA	NA	NA	NA	NA	NA	NA	NA	NA	NA	NA	NA	NA	NA	NA	NA	NA	NA	NA	NA	NA	NA	NA	NA	NA	NA	NA	NA	NA	NA	NA	NA	NA	NA	NA	NA	NA	NA	NA	NA	NA	NA	NA	NA	NA	NA	NA	NA	NA	NA	NA	NA	NA	NA	NA	NA	NA	NA	NA	NA	NA	NA	NA	NA	NA	NA	NA	NA	NA	NA	NA	NA	NA	NA	NA	NA	NA	NA	NA	NA	NA	NA	NA	NA	NA	NA	NA	NA	NA	NA	NA	NA	NA	NA	NA	NA	NA	NA	NA	NA	NA	NA	NA	NA	NA	NA	NA	NA	NA	NA	NA	NA	NA	NA	NA	NA	NA	NA	NA	NA	NA	NA	NA	NA	NA	NA	NA	NA	NA	NA	NA	NA	NA	NA	NA	NA	NA	NA	NA	NA	NA	NA	NA	NA	NA	NA	NA	NA	NA	NA	NA	NA	NA	NA	NA	NA	NA	NA	NA	NA	NA	NA	NA	NA	NA	NA	NA	NA	NA	NA	NA	NA	NA	NA	NA	NA	NA	NA	NA	NA	NA	NA	NA	NA	NA	NA	NA	NA	NA	NA	NA	NA	NA	NA	NA	NA	NA	NA	NA	NA	NA	NA	NA	NA	NA	NA	NA	NA	NA	NA	NA	NA	NA	NA	NA	NA	NA	NA	NA	NA	NA	NA	NA	NA	NA	NA	NA	NA	NA	NA	NA	NA	NA	NA	NA	NA	NA	NA	NA	NA	NA	NA	NA	NA	NA	NA	NA	NA	NA	NA	NA	NA	NA	NA	NA	NA	NA	NA	NA	NA	NA	NA	NA	NA	NA	NA	NA	NA	NA	NA	NA	NA	NA	NA	NA	NA	NA	NA	NA	NA	NA	NA	NA	NA	NA	NA	NA	NA	NA	NA	NA	NA	NA	NA	NA	NA	NA	NA	NA	NA	NA	NA	NA	NA	NA	NA	NA	NA	NA	NA	NA	NA	NA	NA	NA	NA	NA	NA	NA	NA	NA	NA	NA	NA	NA	NA	NA	NA	NA	NA	NA	NA	NA	NA	NA	NA	NA	NA	NA	NA	NA	NA	NA	NA	NA	NA	NA	NA	NA	NA	NA	NA	NA	NA	NA	NA	NA	NA	NA	NA	NA	NA	NA	NA	NA	NA	NA	NA	NA	NA	NA	NA	NA	NA	NA	NA	NA	NA	NA	NA	NA	NA	NA	NA	NA	NA	NA	NA	NA	NA	NA	NA	NA	NA	NA	NA	NA	NA	NA	NA	NA	NA	NA	NA	NA	NA	NA	NA	NA	NA	NA	NA	NA	NA	NA	NA	NA	NA	NA	NA	NA	NA	NA	NA	NA	NA	NA	NA	NA	NA	NA	NA	NA	NA	NA	NA	NA	NA	NA	NA	NA	NA	NA	-0.7183	-0.5650	-1.1445	-1.3883	-0.5924	-0.7029	-1.2916	-1.3565	NA	NA	NA	NA	NA	NA	NA	NA	NA	NA	NA	NA	NA	NA	NA	NA	NA	NA	NA	NA	NA	NA	NA	NA	NA	NA	NA	NA	NA	NA	NA	NA	NA	NA	NA	NA	NA	NA	-0.2893	-0.2641	-0.2346	-0.4896	-0.3450	-0.3160	-0.4322	-0.2995	-0.3526	-0.5141	-0.5630	NA	NA	NA	NA	NA	NA	NA	NA	NA	NA	NA	NA	NA	NA	NA	NA	NA	NA	NA	NA	NA	NA	NA	NA	NA	NA	NA	NA	NA	NA	NA	NA	NA	NA	NA	NA	NA	NA	NA	NA	NA	NA	NA	NA	NA	NA	NA	NA	NA	NA	NA	NA	NA	NA	NA	NA	NA	NA	NA	NA	NA	NA	NA	NA	NA	NA	NA	NA	NA	NA	NA	NA	NA	NA	NA	NA	NA	NA	NA	NA	NA	NA	NA	NA	NA	NA	NA	NA	NA	NA	NA	NA	NA	NA	NA	NA	NA	NA	NA	NA	NA	NA	NA	NA	NA	NA	NA	NA	NA	NA	NA	NA	NA	NA	NA	NA	NA	NA	NA	NA	NA	NA	NA	NA	NA	NA	NA	NA	NA	NA	NA	NA	NA	NA	NA	NA	NA	NA	NA	NA	NA	NA	NA	NA	NA	NA	NA	NA	NA	NA	NA	NA	NA	NA	NA	NA	NA	NA	NA	NA	NA	NA	NA	NA	NA	NA	NA	NA	NA	NA	NA	NA	NA	NA	NA	NA	NA	NA	NA	NA	NA	NA	NA	NA	NA	NA	NA	NA	NA	NA	NA	NA	NA	NA	NA	NA	NA	NA	NA	NA	NA	NA	NA	NA	NA	NA	NA	NA	NA	NA	NA	NA	NA	NA	NA	NA	NA	NA	NA	NA	NA	NA	NA	NA	NA	NA	NA	NA	NA	NA	NA	NA	NA	NA	NA	NA	NA	NA	NA	NA	NA	NA	NA	NA	NA	NA	NA	NA	NA	NA	NA	NA	NA	NA	NA	NA	NA	NA	NA	NA	NA	NA	NA	NA	NA	NA	NA	NA	NA	NA	NA	NA	NA	NA	NA	NA	NA	NA	NA	NA	NA	NA	NA	NA	NA	NA	NA	NA	NA	NA	NA	NA	NA	NA	NA	NA	NA	NA	NA	NA	NA	NA	NA	NA	NA	NA	NA	NA	NA	NA	NA	NA	NA	NA	NA	NA	NA	NA	NA	NA	NA	NA	NA	NA	NA	NA	NA	NA	NA	NA	NA	NA	NA	NA	NA	NA	NA	NA	NA	NA	NA	NA	NA	NA	NA	NA	NA	NA	NA	NA	NA	NA	NA	NA	NA	NA	NA	NA	NA	NA	NA	NA	NA	NA	NA	NA	NA	NA	NA	NA	NA	NA	NA	NA	NA	NA	NA	NA	NA	NA	NA	NA	-0.2230	-0.5378	-0.0608	-0.0225	NA	NA	NA	NA	NA	NA	NA	NA	NA	NA	NA	NA	NA	NA	NA	NA
YAL001C	1.530	0.600	0.620	0.190	0.570	0.3610	1.3895	0.8420	0.7125	1.0550	1.0590	1.5295	1.4220	0.6400	0.1827	0.0430	0.0757	0.0957	0.0960	0.1003	-0.9169	-0.9610	-0.7375	-0.7562	-0.7147	-0.7967	0.3660	-2.6820	-0.3380	0.1190	-0.2250	-0.5590	-0.3210	0.3970	-0.1140	0.8590	0.0500	0.3006	0.188	-0.08	0.19	0.29	0.02	-0.06	0.16	0.49	0.13	0.06	0.11	0.1	0.12	0.31	-0.46	0.171	0.358	0.57	0.722	0.643	-0.29	0.84	-0.23	0.449	-0.09	0.29	0.52	0.12	0.11	0.755	0.76	0.01	0.06	0.215	0.421	0.226	0.04	-0.4	NA	0.394	-2.26	-0.68	-0.22	0.31	0.369	0.31	-0.03	-0.1	-0.23	0.123	0.7	0.03	0.183	0.143	0.220	0.051	-0.041	0.529	0.121	0.279	0.103	0.218	2.073	0.312	0.232	0.133	0.063	-0.001	0.069	-0.069	0.167	-0.009	0.034	0.005	0.100	0.500	0.900	0.320	-0.394	-0.452	0.297	-0.242	-0.428	-0.559	-0.131	-0.416	-0.6139	-0.7550	-0.5271	-0.7585	-0.7953	-0.4166	-0.8514	-0.7326	0.060	0.110	0.190	0.430	-0.2515	-0.2009	-0.0589	-0.0291	0.3219	0.2265	0.1110	0.4114	0.3219	0.3896	-0.2176	0.4542	NA	0.0167	-0.0171	0.2155	0.183	0.1491	0.1574	0.1349	0.0243	0.0834	0.2106	0.1121	0.2087	0.1789	0.1059	0.0801	0.3995	0.1593	0.2254	0.2526	0.2412	0.2304	0.2719	0.1351	0.030	0.081	0.035	0.068	0.040	-0.074	-0.120	-0.006	0.1640	-0.1230	0.0950	0.0540	0.1610	-0.4090	-0.2760	-0.1380	-0.0050	-0.4300	-0.665	-0.648	0.588	-0.708	0.150	-0.351	2.529	0.346	-0.367	-0.977	0.508	1.363	1.115	2.024	1.305	-0.6355	0.2940	0.0060	-0.4740	-1.0005	-0.5220	-0.7122	-0.6176	-0.9266	-0.6457	-1.0357	-0.6878	0.390	0.460	-0.010	-1.080	-0.900	-0.200	-0.320	-0.110	-0.680	-0.300	-0.110	-0.090	-0.060	-0.240	0.050	-0.110	0.530	-0.292	0.810	0.780	0.320	0.410	0.280	0.550	0.226	0.011	-0.018	-0.063	0.149	0.167	0.150	-0.283	-0.273	-0.212	0.134	0.185	0.048	0.258	0.103	0.237	0.653	0.099	0.431	-0.165	0.170	0.263	-0.137	-0.226	-0.075	-0.009	0.066	-0.225	0.399	0.269	0.143	0.358	0.242	0.547	0.244	0.107	0.174	0.133	0.204	0.107	0.736	0.424	0.233	0.171	0.178	0.269	0.106	0.141	-0.034	0.050	-0.100	-0.007	-0.009	-0.051	-0.032	0.444	0.053	-0.059	0.208	0.137	0.182	0.073	0.202	0.022	0.223	0.274	0.200	-0.198	0.050	0.053	-0.193	0.003	-0.163	0.025	-0.090	0.028	0.107	0.249	0.275	0.029	0.219	0.056	-0.161	-0.066	-0.078	-0.022	0.170	0.036	0.137	0.055	0.172	0.087	0.020	-0.133	-0.050	0.256	-0.183	-0.290	-0.117	0.110	-0.300	0.130	-0.076	-0.215	-0.069	-0.064	0.324	0.019	0.007	0.154	0.098	0.001	-0.054	0.217	-0.013	0.090	0.027	0.054	0.110	-0.057	-0.062	-0.074	-0.088	-0.039	-0.008	0.001	0.119	0.125	0.092	0.084	-0.073	0.029	0.245	-0.046	0.130	0.179	0.026	0.035	0.177	0.077	-0.011	-0.016	-0.092	0.131	0.002	-0.082	0.027	0.278	0.499	0.128	0.046	0.170	-0.032	0.258	0.151	-0.027	0.267	0.055	0.142	0.264	0.218	-0.052	0.276	-0.029	0.150	0.300	0.155	0.067	-0.064	0.060	0.116	-0.102	-0.281	-0.162	-0.030	-0.152	-0.153	0.695	0.363	0.251	0.265	0.113	0.213	0.431	0.101	0.222	0.445	0.332	0.308	-0.017	0.232	0.085	0.124	0.241	-0.036	0.014	-0.342	-0.077	0.021	0.118	-0.013	0.426	-0.135	0.071	-0.129	-0.235	-0.152	-0.157	-0.118	-0.099	-0.004	-0.194	0.195	0.163	0.366	0.074	0.202	0.029	0.099	0.233	0.165	0.090	0.257	0.072	0.149	-0.017	-0.114	0.356	-0.023	0.009	0.078	0.161	0.085	-0.075	-0.3200	0.0510	0.0690	0.0580	0.2430	-0.4710	-0.2080	-0.0230	0.2540	0.1840	0.224	0.207	0.232	-0.075	-0.144	-0.234	0.010	-0.035	-0.134	-0.094	-0.089	0.070	0.000	-0.004	0.082	-0.142	-0.189	-0.174	0.004	0.017	0.053	-0.045	0.044	0.024	-0.050	0.016	-0.040	0.029	-0.073	0.064	0.020	0.035	0.032	0.022	0.078	0.045	0.012	0.003	-0.572	0.017	0.053	0.041	0.033	0.030	0.015	0.100	0.180	0.112	-0.010	-0.038	0.188	0.134	0.181	0.067	0.111	0.111	0.063	0.045	0.045	0.029	0.024	0.044	-0.044	0.013	-0.015	-0.011	0.017	-0.043	-0.110	-0.126	-0.069	0.071	0.149	-0.216	-0.053	-0.118	-0.024	0.053	-0.011	-0.075	-0.079	-0.101	0.044	0.042	0.041	-0.2400	0.7600	-0.3100	0.0700	-0.0100	0.3300	1.5600	1.0100	0.7200	0.1200	-0.0700	0.0500	0.4000	0.3600	0.4700	-0.4500	0.1200	0.1700	-0.0500	0.2300	0.3200	0.5700	0.5800	0.6600	1.0500	0.5600	-0.0400	0.3200	-0.5300	0.3700	-0.2500	-0.4500	-0.3900	-0.8800	-0.3600	-0.1200	0.3500	-0.0200	-0.1600	0.7800	-0.6600	-0.3100	-0.1000	-0.0500	0.0300	-0.8200	-0.1000	-1.0700	-0.3200	-0.8100	-1.1100	-0.2300	-0.8300	-0.7600	-0.4900	0.8400	1.1100	0.1100	1.2200	0.3422	0.6400	1.4000	0.5400	1.0600	0.7900	0.7900	0.6400	0.6600	-0.0200	0.8000	-0.9289	-0.9698	-0.9223	-0.7106	-0.7778	-1.0964	-0.8483	0.861	1.114	1.577	0.056	1.045	0.334	-2.196	-2.516	-4.344	0.730	-0.606	-1.183	-0.320	-0.335	0.006	-0.293	-0.428	-0.198	-0.356	-0.351	-0.349	-0.071	-0.0600	0.2600	0.2100	-0.1900	0.275634	0.124851	0.214161	0.258847	-0.184210	0.249849	0.340729	-0.594079	0.039988	0.230086	-0.267890	-0.067028	0.303400	-0.154718	0.109200	-0.240848	-0.142692	0.102390	-0.029191	-0.304453	-0.210409	-0.430266	-0.178196	0.461915	0.164912	-0.053348	-0.056972	0.075467	0.485300	-0.254936	0.477645	0.088036	0.607544	-0.067882	0.235888	-0.328913	0.304068	0.545948	-0.940368	0.410856	0.979922	-0.654264	0.172082	0.117108	-0.568615	0.276358	-0.198346	-0.113830	0.067245	-0.320099	0.522995	-0.212945	0.033865	-0.479460	0.363721	-0.339607	-0.127057	-0.223577	0.286477	0.104651	-0.373442	0.210	0.630	0.730	0.620	-0.6476	-0.7889	-0.3320	-0.4372	-0.8404	-0.7932	-0.7565	-0.6045	-0.6657	-0.8993	-0.5746	-0.5790	-0.4610	-0.1380	0.4570	-0.0570	-0.0730	-0.1300	-0.5355	NA	NA	NA	NA	NA	NA	NA	NA	NA	NA	NA	NA	NA	NA	NA	NA	-0.230	0.008	0.029	0.082	-0.080	-0.148	0.145	0.127	-0.312	-0.071	0.061	0.390	0.054	0.084	-0.072	0.027	0.151	-0.019	0.139	-0.015	-0.5200	-3.7500	0.0677	0.2000	0.6900	0.6900	0.1900	0.4300	0.5900	0.9700	0.9200	0.6000	1.1900	0.6100	0.4500	0.020	-0.060	-0.050	-0.270	0.140	-0.381	-0.381	-0.554	-0.554	-0.191	-0.191	-0.396	-0.396	-0.737	-0.737	-0.454	-0.454	0.2515	0.6220	0.2300	-0.3215	-0.2220	-0.4425	-0.1510	-0.5735	0.3015	0.1430	-0.1430	-0.2720	-0.2635	0.290	0.350	0.050	0.010	0.620	-0.022	-0.385	0.333	0.448	-0.050	0.429	0.640	0.405	-0.127	-0.029	0.700	0.516	0.572	0.489	-0.162	0.157	-0.454	0.429	-0.079	NA	0.0904	0.4163	0.5283	0.3211	0.2939	0.6105	0.3519	0.2171	0.127	0.1153	0.2918	0.3219	0.2449	-0.0189	-0.105	0.0002	0.2232	0.1138	-0.0886	0.0738	0.1339	0.0038	0.0205	-0.030	-0.210	0.310	-0.040	0.160	-0.160	-0.030	-0.190	0.170	-0.070	-0.210	-0.310	-0.220	0.080	-0.440	0.240	-0.390	-0.430	0.720	-0.025	-0.100	-0.320	-0.940	-0.220	-0.210	0.190	0.356	-0.430	-1.220	0.440	0.270	0.170	0.520	0.380	-0.3924	-0.5357	-0.3163	-0.2576	-0.3364	-0.4134	-0.3451	-0.3916	-0.5990	0.2525	-0.0195	0.1735	0.9295	-1.1778	-1.7852	-1.4330	-1.2596	-1.6968	-1.7932	-0.9122	-0.9465	-0.9512	-0.018	-0.524	-0.751	2.529	0.346	-0.367	-0.977	0.508	1.363	1.115	2.024	1.305	0.195	0.145	0.354	0.334	0.351	-0.2425	-0.3385	-0.3795	0.0185	-0.2110	0.1140	0.0125	-0.7989	-0.8027	-0.8729	-0.7844	-0.8389	-0.8150	-0.8228	-0.8586	-0.8145	-0.8248	-0.8438	-0.6923	0.0740	0.2554	0.1133	-0.0823	0.3507	0.570	0.400	0.460	-0.040	0.780	-0.070	0.170	0.600	0.730	0.630	0.780	-0.120	0.470	0.880	0.900	0.930	0.820	0.480	0.410	NA	-0.2425	0.1205	0.069	0.2585	0.138	0.2005	0.1315	0.053	0.1495	0.2410	-0.1340	-0.3360	-0.0634	-0.0454	-0.2020	0.5320	0.2250	0.0648	0.6760	0.0328	0.0454	0.1800	-0.1480	-0.0528	0.1540	0.3860	0.1750	0.0949	0.1750	-0.4590	-0.1120	0.0648	0.1590	0.1360	0.3410	0.4340	0.1090	0.1090	0.0538	-0.0439	0.0758	0.1020	0.3510	0.6480	0.2270	-0.3900	-0.0014	0.1500	-0.1290	-0.0785	0.2710	0.5560	0.2070	0.5560	-0.1920	-0.2390	-0.1480	0.2440	-0.2670	0.3920	-0.1450	-0.5080	0.2830	-0.2100	0.0690	-0.0877	0.1660	0.1020	-0.1580	-0.1120	-0.1000	-0.0433	-0.1281	-0.0029	-0.0291	0.1190	-0.2720	-0.6980	0.0285	0.1460	0.0827	0.5080	0.2220	0.0426	0.3200	0.2050	0.0243	0.1440	0.4030	0.2590	0.2640	0.1674	0.2150	0.3240	0.6160	0.3820	-0.0380	-0.0087	0.4040	0.1240	0.2920	0.3060	0.3870	-0.0029	0.3470	0.2550	0.5990	0.1200	0.1380	0.4420	0.4850	0.0538	0.0114	-0.0174	-0.0350	-0.4980	0.3230	0.2790	0.2660	0.1130	0.0086	0.1230	0.0398	0.1000	-0.0588	-0.0335	-0.0365	0.0607	-0.0603	-0.0232	0.0410	0.1710	0.0922	0.4690	0.1490	0.4600	0.1970	0.2600	-0.6620	-0.5240	-0.4070	-1.2820	-0.1184	-0.0809	-0.0940	-0.0868	-0.0908	-0.0742	0.0970	-0.0910	-0.0488	-0.0521	-0.0055	-0.0856	-0.0447	-0.0403	-0.0452	-0.0269	-0.1276	-0.1516	-0.1249	-0.0823	-0.0892	-0.1009	-0.0915	-0.0852	-0.8471	-0.7366	-0.6299	-0.8536	-0.8236	-0.8111	-0.3327	0.4640	-1.1699	-0.3215	1.0355	0.3975	0.5495	0.0778	-0.1270	-0.4135	-0.352000	0.843000	-0.058000	-0.603000	0.669000	0.089000	0.002000	0.025000	0.620	0.820	0.360	1.240	0.950	0.710	0.670	0.580	0.480	-0.040	0.280	0.590	0.350	0.920	0.680	0.0100	0.1055	0.0890	0.0705	-0.1445	0.0465	-0.5585	-0.3020	-0.665	-0.648	0.588	-0.708	0.150	-0.351	0.779	0.748	1.105	0.955	-0.039	-0.565	-0.210	0.155	-0.240	-0.700	0.130	-0.025	0.320	0.150	0.170	0.330	-0.2145	0.1995	-0.6900	-0.8510	-0.2406	1.6015	0.2450	-0.5580	-0.3885	-0.091503	0.356607	0.322289	0.282762	0.344271	0.245773	-0.076468	-0.115223	-0.281422	0.084101	0.145911	0.342159	0.233984	-0.185177	0.111791	0.071711	0.210043	0.372175	0.322639	0.410283	-0.295410	-0.210816	-0.166501	-0.303160	-0.089097	-0.206057	0.079671	0.386268	0.297477	0.332566	0.187910	0.154637	0.242588	0.230181	0.191902	0.257613	0.127861	0.144249	0.012080	-0.130739	-0.087491	-0.245816	0.069393	0.346718	0.013737	0.028937	0.137102	0.163911	0.177519	0.073533	0.074837	0.226599	0.182549	-0.138822	-0.092685	-0.068352	NA	NA	NA	NA	NA	NA	NA	NA	NA	NA	NA	NA	-0.0033	0.2523	0.4323	0.1740	0.3923	0.4730	0.4740	1.2483	0.9197	0.7897	0.292	0.321	0.460	0.584	0.534	0.484	1.1515	1.5902	1.4695	2.3135	1.2770	1.5540	1.3895	1.0687	0.6955	0.9269	0.6445	0.2273	-1.8464	-0.0625	0.1835	0.2480	-0.2750	-1.0173	-1.0191	-1.0264	-0.9190	-0.8162	-1.1543	-1.0114	-1.0560	-1.1391	-0.9901	-0.8480	-0.8489	-0.7009	-0.3953	-0.6028	0.6150	0.8300	0.7350	0.5100	0.4310	-0.6470	0.2615	-1.7735	-0.1030	0.0528	0.4189	-0.5710	-0.1300	0.4225	0.3930	0.2570
YAL002W	1.950	0.830	0.870	0.200	0.090	0.1700	2.5380	2.9395	3.4935	2.2575	2.6580	2.8235	3.7940	1.8995	-0.0147	0.0327	-0.0610	0.0133	0.0327	0.0230	-0.6570	-0.7932	-0.4242	-0.6236	-0.5591	-0.8164	-0.4680	0.1000	-1.2270	-0.0660	0.6570	-0.1230	0.0640	-0.0680	-0.1120	0.5290	1.5320	0.3448	0.15	-0.03	0.16	0.12	0.17	0.02	0.11	-0.16	-0.05	-0.13	-0.21	-0.19	-0.14	0.15	-0.05	-0.22	0.16	0.55	1.472	-0.03	-0.83	0.05	0.1	0.39	0.08	0.26	0.62	1.016	0.47	0.3	-0.094	0.28	0.3	0.263	0.83	0.19	0.12	0.94	0.934	0.44	0.33	0.22	0.02	NA	-0.02	NA	0.2	-0.22	0.461	0.55	-0.09	0.01	0.004	-0.172	-0.416	0.238	0.096	-0.015	0.246	0.128	0.064	-0.028	-0.205	-0.019	0.619	0.294	0.371	0.060	-3.839	-3.342	-3.809	-3.086	-3.108	-2.731	-0.010	0.500	0.780	0.230	0.475	0.265	-0.568	0.924	0.602	0.421	0.316	0.345	-1.0097	-0.9311	-0.7547	-1.0926	-1.1469	-0.9523	-1.0419	-0.9957	0.050	0.020	0.110	0.340	-0.3771	-0.3401	-0.2176	-0.1203	0.2630	0.2750	0.4005	0.4542	0.4330	0.1635	0.1890	0.2141	NA	-0.0683	-0.0762	-0.0384	0.0445	0.1715	0.1759	0.1731	0.1825	0.2785	0.4189	0.2402	0.2154	0.0316	-0.2011	-0.1756	-0.2078	0.1788	-0.1211	-0.2471	-0.2409	-0.2796	-0.1774	-0.1921	-0.283	-0.671	-0.135	-0.066	-0.551	0.627	0.172	0.278	-0.5740	-0.3300	0.4650	0.6770	0.3010	-0.0490	-0.5410	-0.4310	0.1540	0.5750	-0.300	-1.225	0.486	-1.244	-0.072	0.285	2.091	-0.650	-0.729	-0.563	0.746	-0.148	0.906	1.888	1.495	-0.9070	-0.2865	-0.3545	-0.7890	-0.3805	NA	NA	NA	NA	NA	NA	NA	0.570	0.210	0.500	-0.070	-0.300	-0.070	-0.410	0.180	-0.290	-0.250	-0.120	0.130	-0.920	-0.120	0.090	-1.330	0.450	-0.249	0.900	1.215	-0.400	0.980	-0.064	0.584	-0.207	-0.694	-0.256	0.080	0.357	0.668	0.317	-0.301	-0.357	-0.396	-0.021	-0.096	-0.345	-0.304	-0.024	-0.326	-0.275	0.110	0.149	-0.137	0.318	0.399	-0.295	-0.283	-0.533	-0.258	-0.196	-0.241	0.137	0.375	0.400	0.272	0.326	0.259	-0.249	0.002	-0.108	-0.135	-0.105	-0.085	-0.118	-0.231	-0.306	0.259	-0.092	0.007	0.238	0.223	-0.046	-0.156	-0.041	-0.041	0.093	-0.127	-0.064	-0.027	0.141	-0.169	0.149	-0.030	0.002	-0.009	0.156	-0.087	0.011	-0.015	0.035	-0.036	-0.088	-0.023	-0.088	0.037	-0.102	0.203	0.094	0.268	0.208	0.201	0.313	-0.141	0.048	0.177	0.077	-0.212	-0.266	-0.008	-0.250	-0.033	-0.228	-0.238	-0.392	-0.040	-0.067	-0.171	-0.174	0.091	-0.170	-0.256	-0.107	-0.124	-0.244	-0.147	-0.301	-0.117	-0.268	-0.331	-0.385	-0.089	-0.129	-0.116	0.005	-0.243	0.084	0.058	-0.115	-0.023	0.050	0.126	-0.006	-0.088	0.019	-0.058	0.099	0.204	0.114	0.030	0.052	0.514	0.202	-0.037	0.147	0.123	-0.004	0.113	0.049	-0.193	-0.084	-0.116	0.507	0.104	-0.095	-0.121	0.003	-0.065	0.151	-0.153	-0.104	0.121	-0.199	-0.124	0.888	0.109	-0.040	0.208	-0.130	-0.020	0.063	-0.156	-0.227	-0.012	-0.022	-0.268	-0.115	-0.116	-0.186	0.034	0.090	-0.235	-0.129	0.232	-0.259	-0.453	-0.348	-0.490	-0.257	-0.146	-0.016	0.056	0.085	0.054	0.166	0.170	0.148	0.136	0.034	0.166	0.455	0.042	0.106	-0.222	-0.228	0.245	-0.001	-0.052	-0.205	-0.358	-0.290	-0.276	-0.366	-0.139	-0.401	-0.047	0.149	-0.178	-0.356	-0.430	-0.238	-0.246	-0.253	-0.211	-0.396	-0.081	-0.111	-0.284	-0.029	-0.043	-0.103	-0.047	0.097	-0.021	0.021	-0.123	0.121	0.182	0.102	-0.168	0.153	-0.007	0.477	0.308	0.367	0.135	0.339	0.256	-0.3210	-0.0450	0.1420	0.0660	-0.0360	-0.3670	-0.1040	-0.0030	0.0650	0.1300	0.221	0.235	0.289	-0.052	-0.155	-0.198	-0.028	-0.108	-0.279	-0.118	-0.090	-0.058	-0.014	-0.084	0.069	-0.080	-0.073	0.000	0.106	0.030	0.028	-0.046	0.055	0.050	-0.078	-0.020	-0.009	0.005	-0.103	0.038	-0.013	0.006	-0.019	-0.024	0.047	-0.023	-0.050	-0.007	-0.002	0.013	0.010	0.004	-0.081	-0.038	0.009	-0.013	0.067	-0.003	-0.057	-0.059	0.061	-0.006	0.045	-0.086	0.005	0.104	-0.056	-0.010	-0.011	-0.055	0.015	-0.068	-0.010	0.028	-0.092	-0.053	-0.029	-0.118	-0.083	-0.090	-0.040	0.072	0.196	-0.271	-0.090	-0.018	-0.046	-0.053	-0.017	-0.078	-0.038	-0.052	-0.001	0.044	0.025	-0.6500	-0.5100	-0.3800	-0.6100	-0.1800	0.1600	0.9500	0.2809	1.0200	0.0100	0.2400	0.4300	0.0700	0.6200	-0.1100	0.1100	-0.2600	-0.0900	-0.2500	0.6200	-0.0500	0.1900	0.3100	0.2600	0.0296	0.3500	0.2700	-0.3600	1.0700	-1.7400	0.8000	-0.6300	0.2000	-1.2300	0.3400	1.3700	-0.0900	0.0000	-0.0528	0.7000	0.6500	0.2500	0.3300	0.8200	0.8800	0.8100	0.5800	1.0030	0.6500	0.5400	0.8300	-0.5900	0.1900	0.6600	-0.0953	-0.0196	-0.1039	-0.0763	-0.0485	-0.2261	0.0147	0.3263	-0.2845	0.4182	0.5707	0.0943	0.0518	-0.1473	-0.0172	0.2742	-1.2967	-1.4056	-1.1824	-0.9763	-0.8480	-1.0004	-0.9578	0.642	0.157	0.826	0.132	0.539	0.142	-0.225	-4.168	-3.554	0.559	-0.923	-0.192	0.304	0.304	0.308	0.160	0.085	-0.111	0.312	0.283	0.503	0.568	0.1100	-0.4100	0.1200	-0.3400	0.092801	0.109208	0.455160	-0.076424	0.016132	0.309243	-0.231435	-0.275094	-0.086489	-0.159157	0.172967	-0.069454	0.049502	0.309628	0.030379	0.017772	0.103904	0.038720	0.224645	0.075413	0.371442	-0.029662	-0.110223	0.323609	0.145189	-0.064186	-0.030601	-0.184575	0.130053	0.229684	-0.034617	-0.170919	0.451267	0.292213	0.122841	-0.218524	0.613073	0.736659	-1.228100	0.818295	0.448334	-0.528722	0.027455	0.523390	-1.023710	0.332574	-0.352955	0.084861	0.306411	-0.463726	0.243494	0.168029	-0.171074	0.928166	-0.665328	-0.079008	-1.146230	-0.117517	0.275923	0.344464	1.416220	0.099	0.580	0.720	0.500	-1.0434	-0.9646	-0.8233	-0.8633	-1.2418	-0.7852	-1.0419	-1.0044	-0.8327	-1.1158	-1.0862	-0.1635	-0.7870	-0.4060	-0.2945	-0.1690	-0.2915	-0.8150	-0.4895	NA	NA	NA	NA	NA	NA	NA	NA	NA	NA	NA	NA	NA	NA	NA	NA	0.146	0.207	0.257	0.044	-0.024	0.012	0.137	-0.082	-0.175	-0.162	-0.088	0.338	0.179	0.213	0.192	0.131	-0.010	0.058	0.072	-0.365	0.2100	-0.1100	0.2600	0.3500	0.9600	1.1100	0.4300	0.2900	0.3600	-0.6500	0.9400	0.7000	0.6600	0.4000	-0.4100	0.150	0.150	0.090	-0.290	-0.250	-0.665	-0.665	-0.008	-0.008	-0.544	-0.544	-0.478	-0.478	-0.542	-0.542	0.177	0.177	0.4920	-0.4260	0.2220	-0.1330	0.0980	-0.1590	-0.2420	-0.2695	-0.0810	-0.0815	-0.1705	-0.7355	0.1875	0.577	0.780	1.010	1.070	0.670	0.361	-0.069	0.321	0.514	0.096	-0.004	0.584	0.391	0.587	0.288	0.601	0.546	0.343	0.449	0.128	0.363	0.218	0.534	0.380	NA	0.1386	0.6744	0.6562	0.252	0.2622	0.1521	0.4282	0.5087	0.2912	0.3379	0.3518	0.4104	0.3902	0.3307	0.3284	0.5682	0.6206	0.4078	0.2463	0.2828	0.0935	0.2872	0.2957	0.230	-0.190	-0.320	-0.740	-0.160	-0.050	0.030	-0.210	-0.090	-0.020	-0.290	-0.220	-0.370	0.360	0.076	0.260	-0.350	-0.100	0.890	-0.270	0.310	-0.330	-0.080	-0.040	-0.060	0.170	0.741	-0.608	-1.330	0.970	0.390	0.320	0.030	0.070	-0.5227	-0.5791	-0.6124	-0.3063	-0.6934	-0.4519	-0.6629	-0.3087	0.4085	-0.0180	-0.7490	1.7015	0.3120	-0.9674	-1.3915	-1.3080	-1.0292	-1.3261	-1.1192	-0.6794	-0.9140	-0.8778	-1.458	-0.358	0.777	2.091	-0.650	-0.729	-0.563	0.746	-0.148	0.906	1.888	1.495	-0.063	-0.101	-0.038	-0.070	0.004	-0.4345	0.0745	0.0575	-0.3995	-0.1295	0.6760	-0.1240	-0.7378	-0.6767	-0.8502	-0.6511	-0.7778	-0.8661	-0.7622	-0.6757	-0.8204	-0.6501	-0.6633	-0.2617	-0.4197	0.0053	0.0223	0.1513	0.2463	0.540	0.350	0.460	0.830	0.160	-1.690	0.130	0.385	0.880	0.860	0.755	0.508	0.626	0.830	1.150	0.390	0.433	1.000	0.980	-0.138	0.379	0.138	0.678	0.263	0.379	0.263	-0.263	0.263	0.379	0.0565	-0.7100	-0.2650	0.0908	0.1760	0.0524	0.0854	-0.4960	-0.3820	-0.3250	-0.5120	-0.4220	-0.1090	-0.0954	-0.1280	-0.1610	-0.2540	-0.4260	-0.4810	-0.3020	-0.0380	0.2730	0.1720	0.4920	0.3550	0.3660	0.6940	0.4630	0.4630	0.7180	-0.4110	0.0214	0.1920	0.0271	0.0043	-0.1860	0.6820	0.0043	0.1420	0.0356	0.2530	0.3490	0.4430	0.7570	0.2880	0.2640	0.6790	0.6340	0.7500	-0.2270	-0.3580	-0.5100	-0.3940	0.3130	-1.2410	-0.4790	-0.3580	0.0200	-0.1950	-0.8410	0.3640	0.3760	0.3797	0.2995	0.3982	0.1680	-0.0380	-0.1170	0.3160	0.5500	0.1890	0.4430	0.2770	0.5020	0.3560	0.6140	0.6000	0.5280	0.3010	0.0342	0.5290	0.6470	0.4474	0.2880	0.0922	0.1110	0.1890	0.2330	0.3270	0.0342	0.3120	0.4250	0.4450	0.5720	0.1860	0.0114	0.2210	0.3690	0.2690	-0.2020	0.1290	-0.0335	-0.0603	-0.3450	0.0758	0.0648	0.7300	0.4950	0.5230	0.0854	-0.0101	0.4320	0.5920	0.3170	0.6280	0.3480	0.4570	0.5430	0.4950	0.2460	0.2350	0.2850	0.1860	0.3650	0.3760	0.0426	0.3410	0.1090	-0.2220	0.0717	0.3090	0.3650	0.6300	-0.1255	-0.0966	-0.1421	-0.1179	-0.1398	-0.0976	-0.0125	-0.1129	-0.0773	-0.0774	-0.0296	-0.0967	0.0183	0.0321	-0.0431	-0.0491	-0.0946	-0.0857	-0.0823	-0.1800	-0.0749	-0.0670	-0.1398	-0.1205	-0.5872	-0.7542	-0.3856	-0.2808	-0.5178	-0.4895	1.5375	1.0125	0.9754	0.5710	0.2370	0.1735	0.4845	0.2652	-0.3445	-0.0250	-0.592000	0.382000	-0.364000	-1.133000	0.418000	-0.176000	-0.572000	-0.114000	0.540	1.036	0.870	1.140	0.860	0.800	0.640	0.500	1.640	0.590	0.560	0.030	0.440	0.315	0.340	0.0815	0.0825	0.1230	0.0585	0.1470	0.0995	-0.0430	-0.0545	-0.300	-1.225	0.486	-1.244	-0.072	0.285	-0.075	-0.834	-0.213	-0.008	0.285	0.401	0.319	0.172	-0.113	-0.660	0.251	-0.047	-0.007	0.110	0.180	0.400	0.0555	0.1570	-0.1960	-0.0245	-0.0775	-0.1935	0.5480	0.3140	0.0025	-0.059722	0.189833	0.242888	0.324865	0.419785	0.469588	-0.110591	-0.100241	-0.015026	0.156002	0.249865	0.244692	0.177179	-0.174513	-0.234430	-0.247936	-0.085712	-0.013498	0.222074	0.011848	-0.255466	-0.059052	-0.118896	-0.042522	-0.072418	-0.149746	-0.148771	-0.071732	-0.002070	0.041759	0.075659	0.118790	0.082199	0.056902	0.074823	0.083686	0.140343	0.071585	0.013517	-0.145300	-0.029160	-0.092558	0.120770	0.190371	0.038793	0.019452	0.098739	0.205252	0.116928	0.094685	0.206044	0.214586	0.055864	-0.153091	-0.077632	-0.064937	NA	NA	NA	NA	NA	NA	NA	NA	NA	NA	NA	NA	-0.1777	0.0767	0.2937	0.3490	0.4523	0.4623	0.6883	0.6840	1.0460	0.6103	-0.027	-0.043	-0.053	0.021	-0.065	0.169	0.1960	0.1620	0.4235	0.4380	0.4620	0.5185	0.5315	1.0465	0.5495	0.1895	2.4630	0.6435	-0.4300	-0.1315	0.2350	0.1755	-0.2265	-0.7572	-0.8256	-0.9133	-0.8187	-0.7781	-0.9694	-0.8904	-0.7825	-0.8002	-0.7739	-0.8002	-0.5352	-0.5577	-0.4730	-0.4887	-0.1545	0.1425	-0.1475	-0.4500	-0.4570	-0.4965	-0.2907	0.2140	-0.0695	-1.8245	-0.4045	-1.1010	-0.1525	0.8165	0.6510	-0.5410
YAL003W	-1.360	-1.290	-1.140	-0.280	-0.620	-0.1790	-3.0020	-2.2930	-1.7700	-1.2770	-0.6650	-1.4070	-3.3770	-3.3920	0.0935	-1.4100	-1.2220	-0.6685	-0.1820	-0.5070	0.9845	0.8010	0.6219	0.7414	0.9419	0.9528	-0.1970	-1.4290	-0.2040	-0.4930	-0.7480	-0.1470	-0.9230	-0.8100	-0.5040	0.1870	0.3480	-0.0120	0.338	-0.3	-0.19	-0.3	-0.57	-0.52	-0.6	0.415	0.33	-0.24	0.04	-0.37	-0.27	0.1	0.009	0.083	0.106	-0.54	-0.89	-0.74	-0.83	-0.7	-0.31	-0.23	0.34	-0.506	0.005	0.1	-0.055	0.19	0.1	0.18	0.11	0.48	0.45	0.65	0.37	-0.704	NA	-0.29	-1.31	-1.07	-1.21	-0.409	-0.478	-0.147	0.05	-0.189	-0.169	0.42	0.72	-0.112	-0.061	-0.842	-0.802	0.403	0.043	-0.074	0.126	-0.251	-0.135	-0.018	-0.460	0.146	-0.200	0.032	0.046	0.015	0.681	-1.368	0.099	0.495	-1.208	-0.129	0.620	-0.860	-1.900	-0.460	-0.324	0.468	0.082	0.551	0.436	0.104	-0.024	0.220	1.1337	1.1289	0.8415	0.8122	0.8588	0.8869	0.8732	0.9479	-0.900	-0.720	-0.870	-0.940	-0.0439	0.1506	0.2388	0.2016	0.4114	0.4436	0.1506	-0.1681	0.4542	0.2265	0.1763	0.6323	NA	0.1882	0.1702	0.3579	0.1776	0.0633	0.0158	-0.1585	-0.1044	-0.2959	0.0404	0.0815	0.2035	0.2891	0.1906	0.006	-0.0048	-0.3005	-0.1441	-0.0225	0.0814	0.2921	0.3356	0.2529	0.169	-0.572	0.310	0.182	0.129	0.604	0.036	-0.164	0.0520	0.3480	0.2710	-0.6030	-0.3760	0.7140	1.0540	0.7750	0.1140	0.2730	-2.052	-3.065	-1.983	-4.166	-2.773	-3.041	1.330	-1.161	0.970	-0.335	-2.279	-1.594	-1.901	-0.050	0.584	0.1070	0.5850	0.5880	0.6290	-0.6750	1.1482	1.2478	0.9392	0.7869	0.6154	0.2784	0.9642	-1.370	-0.820	-1.820	0.640	0.300	0.240	-0.890	-1.870	0.100	0.270	-0.900	-1.500	-0.690	0.240	-0.770	-0.300	-0.540	0.280	-1.350	-1.410	-0.620	-2.230	-0.140	-0.990	-0.087	-0.437	-0.018	0.071	0.010	0.165	0.090	0.813	0.229	0.910	-0.250	-0.304	-0.266	-0.572	-0.769	-0.374	0.151	-0.423	-0.048	0.250	0.086	0.223	0.019	0.177	0.591	-0.487	-0.052	-0.320	-1.201	-1.051	-1.055	-0.717	-0.912	-0.775	-0.530	-0.262	-0.085	-0.106	-0.300	-0.294	0.193	0.411	-0.173	-0.585	-0.177	-0.160	-0.266	0.085	-0.027	0.298	-0.161	-0.181	-0.405	-0.074	-0.010	0.229	-0.007	0.404	0.542	0.118	0.035	0.491	0.339	0.084	0.010	0.288	0.260	-0.152	0.186	0.057	-0.624	0.004	-0.327	-0.649	-0.493	-0.618	-0.713	-0.482	-0.387	-0.237	-0.176	-0.386	0.113	0.075	0.284	0.354	0.357	0.528	0.886	0.462	0.637	0.852	0.468	0.299	0.032	0.171	0.027	-0.203	-0.009	0.056	0.026	0.187	0.195	-0.002	0.195	0.160	0.638	0.189	0.090	0.173	0.138	0.066	-0.175	0.173	0.035	-0.086	0.013	-0.321	-0.118	-0.193	-0.082	-0.158	-0.230	-0.546	-0.266	-0.232	0.041	-0.019	-0.057	0.195	-0.078	-0.030	0.496	-0.045	0.003	0.362	-0.045	0.394	-0.013	-0.241	-0.058	-0.201	-0.319	-0.088	-0.348	-0.507	-0.306	-0.515	-0.139	-0.540	-0.898	-0.502	-0.681	-0.522	-0.468	-0.621	-0.497	-0.348	-0.402	-0.426	-0.201	-0.309	-0.056	-0.223	-0.024	-0.284	0.125	-0.014	-0.055	-0.375	0.008	0.340	0.191	0.282	-0.314	-0.444	-0.450	-0.825	-0.845	-1.138	-1.353	-0.879	-0.921	-0.905	-0.818	-0.806	-1.374	-1.096	-1.007	-0.453	-0.438	-0.668	-0.520	-0.394	-0.454	-0.124	-0.196	-0.118	0.087	0.086	-0.270	0.270	-0.648	-0.014	-0.050	0.079	-0.046	-0.110	0.127	0.163	0.112	-0.116	0.261	0.215	0.103	-0.039	0.008	-0.156	-0.360	-0.304	-0.239	0.092	-0.011	-0.183	-0.066	-0.174	-0.278	-0.036	-0.552	-0.431	-0.477	-0.072	-0.215	-0.309	0.0155	0.2190	0.2690	0.1920	0.3180	-0.1170	0.0690	0.0840	0.1940	0.2830	-0.333	-0.430	-0.375	0.275	0.114	0.261	0.191	0.100	0.258	0.257	0.261	0.297	-0.062	0.022	0.121	0.088	0.084	0.146	0.014	-0.003	0.050	-0.027	0.036	0.015	0.049	0.003	0.031	0.044	0.040	0.008	-0.003	0.024	0.005	0.082	0.008	0.027	0.046	0.010	0.031	-0.042	-0.005	-0.050	0.031	0.087	-0.039	0.019	0.022	0.064	-0.000	-0.021	0.016	-0.040	-0.034	0.183	0.136	0.076	-0.096	-0.033	-0.094	0.103	0.036	0.052	0.060	-0.022	0.029	0.177	0.124	0.157	0.113	0.115	0.130	-0.189	-0.145	0.226	0.146	0.104	0.040	0.096	0.017	0.130	0.091	0.072	0.021	0.004	0.030	-0.3600	0.7300	0.7900	1.0500	0.0900	-0.8500	-1.1200	-1.3800	-3.2000	-1.0700	-2.1600	-1.4200	-1.1900	-0.2200	-0.3500	0.1900	-0.1700	0.7700	-0.3300	0.1800	-0.2100	-0.4500	-0.9900	-0.2300	0.6200	0.1900	-0.1600	-0.2700	0.0500	0.3000	-0.1200	-0.1300	0.0000	-0.1800	-0.0100	0.0600	0.8500	0.5700	0.2000	0.7100	-0.8900	-0.4900	-1.3600	-0.4200	-0.9100	-1.1300	-2.3200	-1.9200	-1.9300	-1.8800	-1.4800	-0.8700	-0.8800	-1.5900	0.4800	0.7200	0.9900	0.8300	0.4500	0.0000	0.2000	-0.2400	0.1700	-0.5100	-0.6100	-0.6000	-0.7900	-0.5100	-0.1400	0.1800	0.9555	0.8163	0.8477	0.8334	0.8239	0.8373	0.7817	-0.039	0.617	-0.255	0.253	0.259	0.405	-0.083	-0.141	-0.337	-0.507	-0.529	-1.178	0.133	0.074	0.073	0.094	-0.002	0.002	0.098	0.211	0.125	0.119	0.5700	0.5500	0.6600	0.0700	-0.277463	-0.183638	-0.113657	0.123499	-0.083882	-0.344860	0.296135	-0.047775	0.013013	0.348294	-0.330787	-0.602759	0.387298	-0.279493	-0.172329	-0.142474	-0.202959	-0.367336	0.150143	0.005985	-0.172537	-0.043159	0.355421	-0.161084	-0.034750	0.195700	0.138971	-0.158969	-0.231227	0.059597	-0.084388	0.076665	-0.201330	-0.402645	-0.116072	0.140480	-3.089240	0.449236	2.744630	-3.009920	0.291486	3.078670	-0.025288	-0.087014	-0.005501	0.107920	0.211603	0.608091	-0.313073	0.235624	0.297569	-0.138617	0.354847	0.358968	-0.622293	0.010360	-0.162668	-0.034381	0.067925	0.181150	0.350421	-0.180	-0.760	-1.030	-0.920	1.1000	1.0952	1.0994	0.9238	0.9218	1.0149	0.9780	0.9840	1.1302	0.8915	0.9529	0.5600	-0.1550	0.3450	-0.3330	-0.2020	-0.8530	-1.5920	-2.6680	-1.060000	-0.343000	-1.026000	-0.413000	-1.175000	-0.621000	-1.466000	-1.058000	-0.610000	-1.212000	-0.460000	-0.543000	-0.715000	-0.982000	-0.080000	-0.532000	0.027	0.005	0.024	-0.049	-0.109	-0.165	-0.117	0.047	-0.140	0.065	0.041	0.041	0.010	-0.209	0.145	-0.077	-0.007	-0.003	-0.084	0.041	-0.7100	-1.1800	0.1200	0.5600	-0.3600	-0.0251	-0.3700	0.3800	0.6700	-0.1400	-0.0100	0.3900	-0.1500	-0.2700	1.0300	-0.190	-0.820	-0.560	0.110	-1.630	-1.355	-1.355	-1.079	-1.079	-0.772	-0.772	-1.594	-1.594	-1.895	-1.895	-1.023	-1.023	-2.1130	-0.8010	-0.0430	-0.0050	-0.2520	0.4670	0.6280	0.4730	0.7160	0.7240	0.2780	-0.8030	-0.2980	-0.080	0.360	0.350	0.030	0.180	0.386	0.575	0.321	-1.044	-0.786	-1.407	1.211	0.486	0.565	0.599	1.025	0.656	0.553	-0.788	-1.130	-1.083	-1.218	0.486	-0.131	NA	-0.5485	-1.3645	-1.0635	-0.5545	-0.4952	-0.1184	-0.5695	-0.3316	-0.277	-0.4248	-0.0536	-0.0306	0.0423	-0.1132	-0.4593	-0.7303	-0.6709	-0.41	0.0137	0.2693	0.5183	0.3964	-0.0668	0.010	0.840	0.090	0.210	-1.250	0.410	0.720	0.500	0.520	0.120	0.590	0.330	0.480	0.620	-0.040	1.390	0.680	0.140	0.020	1.080	0.660	0.750	-0.160	0.240	0.130	-0.480	0.379	0.796	0.680	-1.270	-1.120	-0.900	-1.000	-0.730	0.7046	0.6464	0.4282	0.6667	0.7198	0.9613	0.4085	0.6504	0.8210	0.6520	0.6920	1.0780	1.0230	0.9311	1.2827	1.0961	0.7279	0.8702	0.9064	1.1906	1.1541	1.1078	-0.229	-0.060	0.639	1.330	-1.161	0.970	-0.335	-2.279	-1.594	-1.901	-0.050	0.584	-0.658	-1.198	-0.720	-0.486	-0.188	1.0290	0.9930	1.0060	0.3050	-0.6300	-1.0340	0.0680	1.0524	1.0513	1.0937	1.0803	1.0140	1.1143	1.0590	1.1064	1.0316	0.9264	1.0005	-0.3585	0.6020	-0.2755	0.8095	0.3845	-0.7535	-1.070	-0.940	-0.860	-0.750	-1.160	0.430	-0.250	-0.400	-0.920	-0.710	-1.130	-0.470	-1.270	-1.360	-1.880	-1.200	-1.210	-1.060	-2.230	NA	NA	-0.482	-0.763	-0.5815	-0.069	-0.1315	-0.138	0.069	0.424	1.0220	0.7460	-0.2860	-1.6890	-1.2860	0.1940	0.8830	0.9720	1.0760	0.7940	0.3860	0.2050	0.0114	-1.2370	-0.9880	-0.1950	1.0940	0.3020	0.3790	-0.1320	0.8570	0.4020	0.3020	-0.5120	-1.3770	-1.2100	-0.6250	-0.6500	-0.6500	-0.0115	0.4410	0.3410	-0.7660	-1.0640	-1.1100	0.3900	-0.3600	-0.7580	-0.3520	0.1450	0.3218	0.2350	-0.9430	-0.5809	-0.2960	0.6940	-0.3970	-1.3920	-0.3070	0.2260	1.0290	-1.0860	-2.7270	-1.3800	-0.5450	0.4480	-0.5200	-1.8570	-1.0430	-0.0785	1.1970	0.5780	0.4730	0.1040	-0.1940	-0.3400	-0.9460	0.3330	0.1950	-0.0649	0.3720	-1.0950	-0.3360	0.0440	0.4400	-0.8780	-0.4110	0.4390	0.3860	0.4250	-0.0424	0.2430	-0.4130	0.1160	0.2370	0.3250	-0.8410	-0.1200	-0.1370	0.4260	0.1370	-0.1150	0.0129	-0.1710	0.3640	0.4860	0.4490	0.9450	1.0370	0.2750	-0.2460	-0.3820	-0.1150	0.0758	0.4880	0.0565	0.1580	-0.1420	-0.1360	0.7960	0.6640	0.4440	0.4420	0.2210	0.7410	0.8310	0.5100	0.2350	0.3530	0.4430	0.8280	0.5780	0.3770	0.7230	1.0820	0.6370	1.7070	0.8490	0.2850	0.8090	0.6590	0.4300	0.4960	0.2688	0.2462	0.2764	0.2777	0.2774	0.2212	0.2382	0.2851	0.2068	0.2280	0.2073	0.2447	0.1885	0.1774	0.2099	0.2097	0.1830	0.1868	0.1859	0.2318	0.2639	0.2639	0.2071	0.2470	1.0544	0.9284	0.8590	0.6835	0.7875	0.7018	0.7870	0.3550	0.5200	0.2830	0.7590	0.6560	0.3900	0.8690	0.5670	0.4910	0.160000	0.735000	0.273000	-0.149000	0.527000	0.103000	-0.338000	0.078000	-0.380	-0.240	0.050	-0.820	0.020	0.050	0.010	0.300	-0.070	0.120	0.060	0.320	0.560	0.160	-0.110	0.4010	0.2930	-0.0010	-0.6740	-0.6790	-0.5490	-0.4660	-0.1870	-2.052	-3.065	-1.983	-4.166	-2.773	-3.041	0.770	-1.661	-0.632	0.384	0.695	0.764	0.612	0.119	-0.120	-0.880	-0.150	-0.770	-0.230	-0.670	-0.400	-0.670	-0.6950	-0.8450	-1.4120	-0.9967	-0.8210	-0.7686	-0.5230	-0.6074	-0.7540	0.526220	0.509477	-0.368841	-0.465589	-0.484742	-0.215082	0.148468	0.267711	0.326686	0.059020	-0.395608	-0.422670	-0.362532	-0.109585	-0.064363	0.057535	0.062280	-0.106278	-0.249614	-0.276708	-0.247811	-0.098146	0.002020	0.002882	0.010406	0.073474	-0.028298	-0.019682	-0.003611	-0.241984	-0.192943	-0.264142	-0.315253	-0.188904	-0.348468	-0.193459	-0.423483	-0.434035	-0.249619	-0.061817	-0.042202	-0.059688	-0.097348	-0.163879	-0.071050	-0.188058	-0.114408	-0.168177	0.056203	-0.160786	-0.097030	-0.147044	-0.122654	-0.149644	-0.067750	-0.042588	-0.980000	-0.994000	-0.429000	-0.599000	-0.927000	-0.555000	-1.100000	-0.950000	-0.236000	-0.413000	-0.724000	-0.972000	0.1265	0.2425	-0.7510	-2.8395	-1.4765	-1.7845	-1.6755	-1.3140	-1.8955	-1.8000	-1.112	-1.925	-1.412	-1.119	-0.903	-0.623	0.3520	0.3830	-0.0480	-0.1940	-0.2730	-0.5890	-0.1120	-0.4230	0.3150	-0.8649	-0.9810	-0.4440	-3.4970	-0.3580	-0.3320	0.0950	-0.4040	0.5808	0.4091	0.5667	0.5394	0.5292	0.4891	0.6060	0.7040	0.5454	0.7089	0.5513	1.0688	1.0357	0.6733	0.8448	-0.2950	-0.0500	-0.2610	-0.6980	0.0820	0.5110	0.6670	0.8500	0.8590	1.5373	1.5440	0.6780	0.3430	0.8440	-0.0720	-0.0840
YAL004W	NA	NA	NA	NA	NA	-0.0935	-1.5625	-0.5725	-0.5270	-0.4150	-0.6360	-0.8305	-1.1925	-3.4490	0.0420	-0.0850	-0.4030	0.0570	-0.1567	-0.3140	NA	NA	NA	NA	NA	NA	0.0440	-0.4590	0.1010	1.4380	0.4340	0.4410	0.1820	0.4070	-0.2390	0.6490	0.7880	-0.0650	0.137	0.11	0.29	0.45	0.01	-0.05	-0.14	-0.04	0.07	0.06	0.07	0.02	-0.1	0.11	-1.62	-0.308	-0.065	-0.18	-0.32	-0.07	-0.12	-0.23	-0.03	0.16	0.13	0.305	0.83	1.128	0.63	-0.27	-0.67	-0.27	0.14	NA	0.26	0.03	0.08	0.44	0.678	0.35	0.16	0.92	0.31	-0.486	-0.214	0.26	-0.52	-0.1	-0.06	0.31	-0.11	0.23	NA	NA	NA	NA	NA	NA	NA	NA	NA	NA	NA	NA	NA	NA	NA	NA	NA	NA	NA	NA	NA	NA	NA	NA	NA	NA	NA	NA	NA	NA	NA	NA	NA	NA	-1.3696	-1.3969	-1.2434	-1.1858	-1.1169	-1.0675	-1.1972	-1.0964	NA	NA	NA	NA	-0.0893	0.3785	0.2265	0.8319	0.6041	0.7312	0.8400	0.8074	2.2720	1.4751	-0.7131	1.6416	NA	NA	NA	NA	NA	NA	NA	NA	NA	NA	NA	NA	NA	NA	NA	NA	NA	NA	NA	NA	NA	NA	NA	NA	NA	NA	NA	NA	NA	NA	NA	NA	1.4470	2.7960	2.9450	1.9700	0.9200	0.8650	1.7030	1.7750	1.0560	1.2890	NA	NA	NA	NA	NA	NA	NA	NA	NA	NA	NA	NA	NA	NA	NA	-0.5690	-0.5970	-0.3325	-1.3715	-0.2675	-0.6940	-1.1707	-1.1838	-1.2660	-1.4330	-1.2581	-1.0438	NA	NA	NA	NA	NA	NA	NA	NA	NA	NA	NA	NA	NA	NA	NA	NA	NA	NA	NA	NA	NA	NA	NA	NA	NA	NA	NA	NA	NA	NA	NA	NA	NA	NA	NA	NA	NA	NA	NA	NA	NA	NA	NA	NA	NA	NA	NA	NA	NA	NA	NA	NA	NA	NA	NA	NA	NA	NA	NA	NA	NA	NA	NA	NA	NA	NA	NA	NA	NA	NA	NA	NA	NA	NA	NA	NA	NA	NA	NA	NA	NA	NA	NA	NA	NA	NA	NA	NA	NA	NA	NA	NA	NA	NA	NA	NA	NA	NA	NA	NA	NA	NA	NA	NA	NA	NA	NA	NA	NA	NA	NA	NA	NA	NA	NA	NA	NA	NA	NA	NA	NA	NA	NA	NA	NA	NA	NA	NA	NA	NA	NA	NA	NA	NA	NA	NA	NA	NA	NA	NA	NA	NA	NA	NA	NA	NA	NA	NA	NA	NA	NA	NA	NA	NA	NA	NA	NA	NA	NA	NA	NA	NA	NA	NA	NA	NA	NA	NA	NA	NA	NA	NA	NA	NA	NA	NA	NA	NA	NA	NA	NA	NA	NA	NA	NA	NA	NA	NA	NA	NA	NA	NA	NA	NA	NA	NA	NA	NA	NA	NA	NA	NA	NA	NA	NA	NA	NA	NA	NA	NA	NA	NA	NA	NA	NA	NA	NA	NA	NA	NA	NA	NA	NA	NA	NA	NA	NA	NA	NA	NA	NA	NA	NA	NA	NA	NA	NA	NA	NA	NA	NA	NA	NA	NA	NA	NA	NA	NA	NA	NA	NA	NA	NA	NA	NA	NA	NA	NA	0.8355	0.5350	0.4660	0.3210	1.1890	0.0380	-0.7860	-0.9840	-0.2540	0.3240	NA	NA	NA	NA	NA	NA	NA	NA	NA	NA	NA	NA	NA	NA	NA	NA	NA	NA	NA	NA	NA	NA	NA	NA	NA	NA	NA	NA	NA	NA	NA	NA	NA	NA	NA	NA	NA	NA	NA	NA	NA	NA	NA	NA	NA	NA	NA	NA	NA	NA	NA	NA	NA	NA	NA	NA	NA	NA	NA	NA	NA	NA	NA	NA	NA	NA	NA	NA	NA	NA	NA	NA	NA	NA	NA	NA	NA	NA	NA	NA	NA	NA	NA	NA	NA	-0.8800	-1.7100	-2.0100	-0.7800	-1.1400	-0.7700	0.2700	0.6900	-0.7900	0.3900	0.4700	1.3100	0.5800	0.6800	-0.1700	0.1700	-0.8700	0.0500	-1.0200	-0.1900	-0.4300	-1.0800	-1.1800	-0.5500	0.7300	-0.5600	-0.0400	0.7100	0.2000	0.4400	1.3100	1.3100	1.9900	0.7300	0.7700	1.2000	-1.1800	-0.6100	-0.6300	0.4000	0.6400	-0.1900	-0.5400	-0.6400	1.1900	1.8200	1.7300	0.8000	0.6600	0.3100	0.4800	-0.0700	0.1900	-0.8400	1.3700	0.8700	-1.2300	-0.2500	-1.1700	0.1600	0.8700	-0.0500	1.4200	0.5300	0.4500	0.0500	0.6000	0.4200	-0.3800	1.1000	-1.5513	-1.5031	-1.0237	-0.8289	-1.2907	-1.4737	-0.9488	NA	NA	NA	NA	NA	NA	NA	NA	NA	NA	NA	NA	NA	NA	NA	NA	NA	NA	NA	NA	NA	NA	0.6800	0.1500	0.7200	-0.8400	NA	NA	NA	NA	NA	NA	NA	NA	NA	NA	NA	NA	NA	NA	NA	NA	NA	NA	NA	NA	NA	NA	NA	NA	NA	NA	NA	NA	NA	NA	NA	NA	NA	NA	NA	NA	NA	NA	NA	NA	NA	NA	NA	NA	NA	NA	NA	NA	NA	NA	NA	NA	NA	NA	NA	NA	NA	NA	NA	NA	NA	NA	NA	NA	NA	-1.4034	-1.4306	-1.0640	-1.0867	-1.1175	-1.1319	-1.2774	-1.1373	-0.7815	-0.6293	-0.8365	-0.1255	-0.2095	-0.2110	-0.4160	0.0600	-0.0520	-0.8400	-0.8225	NA	NA	NA	NA	NA	NA	NA	NA	NA	NA	NA	NA	NA	NA	NA	NA	NA	NA	NA	NA	NA	NA	NA	NA	NA	NA	NA	NA	NA	NA	NA	NA	NA	NA	NA	NA	0.2800	-0.3600	-1.0100	0.7300	2.1000	1.3100	-0.4800	0.2500	0.6600	-0.5300	1.3000	1.1700	0.8100	0.6000	0.1400	NA	NA	NA	NA	NA	NA	NA	NA	NA	NA	NA	NA	NA	NA	NA	NA	NA	-1.0300	-0.2590	-0.1455	-0.0400	-0.3380	-0.3475	0.0000	0.1560	0.1785	-0.3505	-0.4495	-0.6930	-1.1505	NA	NA	NA	NA	NA	NA	NA	NA	NA	NA	NA	NA	NA	NA	NA	NA	NA	NA	NA	NA	NA	NA	NA	NA	NA	NA	NA	NA	NA	NA	NA	NA	NA	NA	NA	NA	NA	NA	NA	NA	NA	NA	NA	NA	NA	NA	NA	NA	NA	NA	NA	NA	NA	NA	NA	NA	NA	NA	NA	NA	NA	NA	NA	NA	NA	NA	NA	NA	NA	NA	NA	NA	NA	NA	NA	NA	NA	NA	NA	NA	NA	NA	-1.2175	-1.0910	-1.3716	-1.3737	-1.2373	-1.0501	-1.3335	-1.1403	0.0890	0.0425	0.0200	0.7915	0.2705	-1.1198	-1.0696	-1.0737	-1.3820	-1.2426	-1.0857	-0.9582	-0.8690	-0.9622	NA	NA	NA	NA	NA	NA	NA	NA	NA	NA	NA	NA	NA	NA	NA	NA	NA	0.2625	0.6930	0.5530	0.1530	-0.4945	-0.3900	0.0215	-1.0899	-1.3072	-1.2526	-1.2147	-1.3251	-1.0531	-1.2411	-1.2351	-1.1746	-1.3575	-1.2692	-0.0363	0.1413	0.0150	0.1350	0.5417	-0.1907	NA	NA	NA	NA	NA	NA	NA	NA	NA	NA	NA	NA	NA	NA	NA	NA	NA	NA	NA	0.138	0.138	0.138	-0.263	0.138	0.138	-0.138	0.485	1.07	0.848	0.9470	1.6390	1.2610	0.5310	0.2040	0.6500	-0.5920	-0.5840	-0.1640	0.4710	-0.1970	0.3870	1.1770	0.6000	-0.8390	-0.4340	-0.8000	-0.9100	-0.5000	-0.2090	0.5950	1.8090	1.4970	1.6160	0.6790	0.2000	1.1510	0.6410	0.6410	0.6090	0.0271	1.1020	0.8850	0.2920	-0.2440	0.1250	0.8900	0.3060	0.1000	0.3410	0.5430	0.2930	0.8780	0.1680	0.3650	0.9607	2.4820	1.9240	1.3100	-0.1030	0.1410	0.2760	-0.1950	-0.3290	-0.0232	-0.1560	0.3090	-0.4380	-0.4750	-0.4920	0.7240	1.0300	1.1870	1.7220	2.1990	2.2200	1.1960	0.9750	-0.7560	0.2910	1.2390	1.7350	0.0043	0.0922	0.6860	1.0250	0.9290	0.6010	-0.3000	0.4030	0.7470	1.2850	0.5460	0.6590	0.7360	0.8780	-0.0394	-0.2090	-0.4750	0.4020	0.2240	0.6950	0.6920	0.4470	1.0940	1.3970	1.3440	1.2030	0.6300	0.4930	0.3650	0.2150	0.1900	-0.0908	1.3130	1.1640	2.1950	1.7420	1.6250	0.9350	0.9820	1.2430	1.2410	0.8260	1.2320	1.1020	1.3710	1.0250	1.2090	0.9630	1.3060	1.0530	0.9250	1.4130	1.2260	1.0430	1.3670	0.8570	0.6790	0.4860	0.4810	0.9220	0.5420	-0.1202	-0.2476	-0.2437	-0.1768	-0.2038	-0.1163	-0.1014	-0.2431	-0.1938	-0.1399	-0.0674	-0.2578	-0.1495	-0.1373	-0.2729	-0.2205	-0.2064	-0.2253	-0.2123	-0.1996	-0.2007	-0.2599	-0.1548	-0.2399	-0.7886	-0.9285	-0.3197	-0.6627	-0.6077	-0.6214	0.9590	1.2190	1.1120	0.6030	0.9295	0.2720	0.3863	0.1785	1.3230	0.8798	NA	NA	NA	NA	NA	NA	NA	NA	NA	NA	NA	NA	NA	NA	NA	NA	NA	NA	NA	NA	NA	NA	NA	0.5810	0.8200	0.9515	0.2670	0.6330	0.5665	0.6520	0.3610	NA	NA	NA	NA	NA	NA	NA	NA	NA	NA	NA	NA	NA	NA	NA	NA	NA	NA	NA	NA	NA	NA	0.0690	0.0755	-0.1115	-0.2005	-0.2715	-0.4920	-0.2405	0.2350	-0.1820	NA	NA	NA	NA	NA	NA	NA	NA	NA	NA	NA	NA	NA	NA	NA	NA	NA	NA	NA	NA	NA	NA	NA	NA	NA	NA	NA	NA	NA	NA	NA	NA	NA	NA	NA	NA	NA	NA	NA	NA	NA	NA	NA	NA	NA	NA	NA	NA	NA	NA	NA	NA	NA	NA	NA	NA	NA	NA	NA	NA	NA	NA	NA	NA	NA	NA	NA	NA	-0.2627	-0.0750	-0.0477	-0.7993	-0.6500	-0.8147	-0.3727	-0.7937	-0.8480	-1.0123	NA	NA	NA	NA	NA	NA	2.5305	2.3210	1.7955	3.2860	2.1900	1.8025	0.3557	-0.1145	0.6495	0.6075	1.0105	0.2725	-0.0565	-0.6290	-0.5935	-0.3815	-0.2270	-1.1765	-1.3429	-1.1487	-1.2774	-0.9404	-1.3840	-1.2636	-1.0044	-1.1487	-1.2708	-0.9190	-1.4134	-0.9161	-1.8125	-1.8327	-0.0940	0.0790	-0.0770	0.0000	-0.2270	-0.7780	-2.0565	-0.6480	-0.4935	-1.3200	-0.9135	0.4425	0.1445	-0.9040	0.2605	0.3200
YAL005C	-0.010	0.030	-0.120	-0.430	-0.050	0.8720	0.7610	-1.0100	0.2390	-0.7200	0.4220	0.1890	-0.6070	-1.6730	0.4410	0.2090	0.1295	0.2725	-0.1065	-0.4300	1.2581	1.2021	1.3301	1.3028	1.1386	1.1102	-1.3110	-0.9190	-1.0280	0.4670	0.2600	-0.0550	-0.9100	-0.0430	-1.5130	-0.0680	-0.1610	-0.1240	NA	0.31	0.58	0.41	0.06	-0.11	-0.14	NA	0.45	0.39	0.41	0.12	0.11	0.45	NA	-1.415	3.511	-0.36	-0.64	-0.07	-0.05	0.02	0.36	0.38	0.7	0.058	0.694	0.847	0.583	-0.09	-0.4	-0.45	-0.23	0.27	0.52	0.37	0.24	0.478	NA	0.291	0.3	0.78	0.57	-0.48	-0.092	0.846	-0.06	-0.101	0.5	NA	0.32	0.772	-0.572	0.382	0.453	-0.293	-0.489	-0.391	-0.067	0.086	-0.512	0.006	0.558	0.371	0.110	-0.568	-0.500	-0.488	-0.693	0.458	0.437	-0.305	1.221	-0.604	0.290	-0.410	-0.860	-0.140	-0.395	0.585	0.214	-0.111	0.408	0.608	0.225	0.290	0.5046	0.6035	1.0799	0.9795	0.9082	0.7678	0.5126	0.5702	-0.350	-0.680	-0.290	-0.050	0.1243	0.4854	0.4957	0.9260	0.4751	0.4436	0.6508	0.9561	1.8238	1.0635	-0.5146	1.0144	NA	0.0892	0.0073	0.2004	0.0961	0.0646	-0.3892	-0.3093	-0.0104	-0.2751	-0.0088	-0.0074	-0.1084	0.144	0.1002	0.0519	0.3419	0.1618	0.4429	0.45	0.186	-0.3517	-0.0914	-0.0396	-0.309	1.130	0.369	-0.212	-1.232	-0.934	-1.096	-0.973	1.7130	3.0000	3.4260	2.3970	1.7530	0.6950	1.8590	1.9570	0.9030	1.3050	1.827	0.792	0.914	-0.017	1.337	2.525	0.931	0.031	1.780	0.444	1.005	1.124	-0.560	2.013	3.084	-0.4520	-0.1850	-0.1800	-0.0720	-0.4500	0.7267	0.7747	0.8862	0.8691	0.8155	0.6584	0.7566	0.860	0.940	0.460	0.520	0.650	0.210	-0.020	0.532	0.800	0.224	0.580	0.320	-0.320	0.650	0.340	-0.050	0.300	0.050	-0.070	-0.230	-0.080	-0.170	-0.490	0.380	0.067	0.065	0.148	0.122	0.032	0.053	0.083	0.720	0.042	0.316	1.091	0.732	0.863	1.566	1.483	1.595	0.345	0.223	1.286	-0.358	0.397	-0.208	-0.073	0.088	0.127	0.173	0.247	0.107	0.480	0.357	0.391	1.314	1.080	1.184	1.435	1.320	1.468	0.887	0.825	0.797	0.336	0.360	-0.152	-0.871	-0.788	-0.860	-0.347	-0.082	-0.324	-0.444	-0.589	-0.547	-0.329	-0.405	-0.121	-0.059	-0.174	-0.398	-0.050	-0.288	-0.150	0.007	-0.142	-0.223	-0.080	-0.126	-0.231	-0.326	-0.167	-0.187	-0.358	-0.091	-0.216	0.012	-0.188	0.037	0.239	0.340	0.470	0.556	0.814	0.575	0.287	0.171	0.415	-0.338	-0.283	-0.329	-0.295	-0.146	-0.251	0.288	0.260	0.133	-0.071	0.829	-0.106	-0.110	0.229	0.161	-0.011	0.219	0.340	0.014	0.045	0.243	0.644	0.172	0.066	0.275	0.163	0.130	0.260	0.312	-0.097	-0.235	-0.357	-0.068	-0.044	-0.536	0.060	0.064	0.125	-0.187	-0.175	-0.184	0.008	0.086	0.160	0.201	0.044	0.013	-0.085	-0.034	0.074	0.349	-0.015	0.379	0.503	0.111	0.194	0.258	0.137	0.281	0.341	0.120	0.069	0.554	0.610	0.237	0.342	0.353	0.166	0.532	0.743	0.428	0.555	0.555	0.616	0.339	0.434	0.160	-0.013	-0.402	-0.265	0.154	0.225	-0.277	0.289	0.282	-0.314	-0.087	-0.129	0.112	0.171	0.128	0.169	0.603	0.485	0.545	0.830	0.892	1.134	1.468	1.142	1.434	0.944	1.459	1.466	-0.200	0.276	0.050	-0.495	-0.357	-0.431	-0.556	-0.737	-0.606	0.144	-0.023	-0.513	-0.034	-0.246	-0.096	-0.670	-0.286	-0.249	-0.599	-0.574	-0.553	-0.003	-0.851	-0.398	-0.753	-0.603	-0.766	-0.670	-0.744	-0.556	-0.216	-0.624	-0.583	-0.317	-0.391	-0.243	-0.429	-0.435	-0.010	0.085	0.332	0.347	-0.076	-0.071	0.378	0.8145	0.5110	0.4850	0.3990	1.1250	-0.0840	-0.9250	-0.9520	-0.4160	0.2690	0.584	0.808	0.684	-0.009	0.028	0.162	-0.241	-0.380	-0.241	0.166	0.147	0.161	0.061	0.086	0.055	0.393	0.371	0.319	0.142	0.204	-0.001	0.185	-0.191	0.065	-0.114	-0.139	0.074	0.003	-0.050	0.145	0.310	0.020	-0.079	-0.098	0.096	0.071	0.185	0.319	-0.040	-0.086	0.099	0.036	-0.040	-0.033	0.160	0.180	-0.321	0.353	-0.073	-0.162	0.007	-0.021	0.233	-0.473	-0.118	0.055	0.115	0.211	0.078	-0.167	-0.038	-0.142	-0.095	-0.002	-0.042	-0.239	-0.210	-0.222	0.108	-0.003	0.111	0.122	0.421	-0.047	0.187	0.215	0.059	0.017	-0.291	0.427	0.229	0.236	0.100	0.090	0.012	-0.6100	-1.5300	-0.9800	-0.2800	-0.8600	-0.5900	0.3200	1.1300	-0.3400	1.1500	0.7400	1.4000	0.9200	1.1400	0.2900	0.6000	-0.6600	0.2600	-1.1500	-0.2600	-0.2400	-0.8400	-0.7900	0.0700	0.4900	-0.7700	-0.7300	-0.4900	-0.2200	1.8000	1.7600	1.9100	2.2400	1.4900	1.5900	0.1400	-0.3000	0.3300	-0.1900	0.3400	-0.1300	0.2500	-1.2900	-1.1300	0.6800	1.5900	0.3000	-0.5700	-0.1200	-0.3600	0.1700	0.7200	-0.0300	-0.4700	0.2700	-0.0700	-0.1000	-0.6400	-0.8800	-1.2500	0.1900	-0.5700	1.1300	0.6100	0.7200	0.5200	-0.4000	-0.3600	-0.8400	0.8200	0.2300	0.1154	0.5927	0.7596	0.6542	0.5976	0.7164	-0.347	-0.271	0.418	0.175	0.346	-0.047	-0.792	-1.232	-0.586	-0.258	-0.365	-1.671	0.062	-0.020	0.160	0.088	0.056	0.071	-0.024	0.079	0.151	0.024	0.5700	0.9300	1.2400	-0.2300	-0.036224	0.244938	0.209780	-0.290270	-0.004149	-0.546191	0.228517	-1.272750	-0.850876	0.085455	0.221987	-0.436434	0.162404	0.705788	-0.490104	-0.674527	-0.757946	0.089457	0.375623	0.132810	0.532254	-0.269444	-1.292870	0.582930	0.032677	1.150000	-1.105940	-0.446277	-0.447799	-0.277544	-0.135192	-1.073030	0.781879	1.299900	-0.453121	-2.094380	-0.193800	-0.909163	0.799102	-0.268147	-0.084727	-2.149050	0.996112	0.284540	-1.903270	-0.950620	-0.387883	1.074250	-0.709627	-0.267810	1.055790	-0.816016	0.036050	1.788850	-1.573970	-0.157302	-0.955859	-0.089834	0.254684	0.202702	0.356881	-0.150	0.020	0.200	0.080	0.4708	0.5698	0.8189	0.8303	0.7397	0.7349	0.4879	0.5134	0.5685	0.1191	0.0377	0.4330	-0.3510	0.1180	-0.0840	-0.1090	-0.1230	-0.1730	-1.4780	0.048000	0.643000	-0.427000	-0.158500	-0.708000	-0.098000	-0.372000	-0.293000	0.360000	1.171000	0.132000	0.095000	-0.252000	0.363000	-0.235000	-0.095000	0.370	0.369	-0.142	-0.008	0.054	0.199	0.004	-0.308	0.186	-0.310	-0.018	0.210	0.041	0.089	0.205	0.314	-0.119	-0.049	-0.103	-0.097	-1.7200	-3.9600	0.0017	0.1696	0.5250	0.3931	-0.5600	0.6300	0.8800	-0.0100	1.5200	1.4000	2.0200	1.6400	1.0500	-0.280	-0.780	-0.500	-0.740	-1.420	NA	NA	NA	NA	NA	NA	NA	NA	NA	NA	NA	NA	-1.3370	-0.0500	-0.3790	0.1160	-0.0070	0.7210	-0.0490	0.2120	0.2770	0.4560	0.6730	0.4550	0.2910	2.080	2.270	2.140	1.820	1.790	1.768	1.445	1.494	0.798	0.990	0.507	0.913	0.666	0.700	0.716	2.411	2.223	2.286	0.485	0.108	0.734	0.485	1.764	1.769	NA	0.1282	0.3621	1.1453	1.3601	0.7889	0.1339	-0.8872	-0.2985	-0.574	-0.3323	-0.2579	-0.2102	-0.1665	-0.2477	-0.2424	-0.0671	0.3288	0.6274	0.27	-0.3375	-0.252	0.2059	0.1964	-0.110	-0.450	-0.890	-0.760	-2.350	0.080	0.460	0.280	0.190	0.288	0.780	0.330	0.880	0.620	0.480	0.710	0.830	0.190	0.992	0.470	0.430	0.610	0.220	-0.220	0.150	0.070	0.744	-0.240	0.050	0.050	0.180	-0.100	0.270	-0.080	1.1241	1.0768	0.9955	1.1599	1.0919	1.2539	1.0319	1.1514	0.6080	0.2740	0.3650	0.8780	0.9810	0.3165	0.8469	0.3902	0.4013	0.5504	0.4406	0.5399	0.5752	0.3190	0.058	0.161	0.013	0.931	0.031	1.780	0.444	1.005	1.124	-0.560	2.013	3.084	0.026	0.110	0.513	0.503	0.512	0.3300	0.6090	0.5120	0.7280	-0.2210	0.4370	-0.6130	1.3549	1.2819	1.4243	1.3202	1.2336	1.4360	1.2340	1.2275	1.3193	1.2237	1.2782	-0.4640	0.5375	0.2570	0.4530	0.2380	-0.0915	-0.040	-0.150	0.310	-1.000	-1.020	-0.250	-0.120	0.370	0.220	0.200	0.570	1.010	0.540	-0.090	-0.480	-0.190	0.130	-0.190	-0.170	1	0.926	0.263	0.848	0.263	0.766	0.485	1.807	1.963	0.379	0.8430	1.3810	0.9610	0.2570	-0.0954	0.5520	-0.5880	-1.0140	-0.0892	0.4880	0.1600	0.3690	0.7590	0.7080	-0.3400	-0.3820	-0.7130	-0.7800	-0.4570	-0.2050	1.1000	1.9020	1.9510	1.7380	0.5950	0.5760	1.3860	0.9740	0.9740	0.6143	0.0299	0.9320	0.8020	0.3350	-0.2090	0.1300	0.7220	0.2980	0.4100	0.4370	0.5810	1.2300	0.9730	0.3010	0.5660	1.6940	2.1800	1.1289	1.2600	-0.0043	0.7410	0.0676	-0.6570	-0.0306	-1.0110	0.0813	0.1950	-0.6320	-0.6660	-0.2980	1.0050	1.2060	1.2060	1.5020	2.0050	1.9030	1.1600	0.2280	-0.5970	0.2330	1.4640	1.8290	-0.1320	-0.0846	0.6040	0.8730	0.7540	0.5420	-0.3780	0.8380	0.8180	1.4330	0.5110	0.8030	1.1530	1.2800	-0.0969	-0.4160	-0.5240	0.8390	0.2000	0.6660	0.5790	0.5400	1.1800	1.2980	0.9730	1.3820	0.6730	0.3790	0.0922	0.0648	0.0538	0.1260	1.2170	1.6020	1.7510	1.6360	1.2330	1.0470	0.9940	1.5420	1.8330	0.9050	1.3810	1.2600	1.3900	1.1780	1.1970	1.0640	1.1600	1.2020	1.0870	1.5330	1.3360	1.2600	1.2890	1.2960	0.9670	0.6160	0.5330	0.8590	0.2880	0.3042	0.2961	0.3136	0.3118	0.3086	0.2023	0.2488	0.3149	0.2678	0.2537	0.1376	0.2249	0.0980	0.0728	0.2057	0.2116	0.3465	0.3509	0.3491	0.2730	0.3189	0.3390	0.2746	0.3207	1.3280	1.2085	1.1751	1.3713	1.4840	1.2977	1.7130	1.4970	1.0180	0.6400	1.5940	1.1770	0.5960	1.0330	1.5040	0.8090	-0.458000	0.205000	0.570000	0.866000	0.486000	0.154000	-0.883000	0.204000	1.600	1.290	1.610	1.260	1.840	1.870	1.850	2.060	1.540	1.960	2.260	2.400	2.090	1.850	1.540	0.8280	1.1490	1.5110	0.8520	1.0200	0.8320	1.1370	0.9790	1.827	0.792	0.914	-0.017	1.337	2.525	-0.081	0.682	0.904	-0.415	-0.178	-0.409	0.024	-0.004	-0.570	-0.110	-0.620	-0.430	-0.410	-0.400	-0.810	-0.080	-0.1890	0.1220	-0.8580	1.5850	-0.2339	-2.8070	-0.5170	-0.5850	-1.0120	-2.504880	-1.658340	0.204266	0.564884	0.471190	0.917451	-0.301653	-2.382310	-1.911880	-0.156848	0.550206	0.871195	1.381160	-0.322884	-1.475390	-2.593330	-1.668780	-0.429817	0.568027	1.095370	0.812729	-1.537390	-1.821400	-2.483380	-1.316400	-1.773510	-1.446690	-0.364299	0.960469	1.145660	1.028830	1.032790	0.071275	0.212729	0.207978	0.607670	0.203895	0.153474	-0.532370	-0.771198	-1.005300	-1.586790	-0.606140	0.121461	0.598766	1.062660	0.928949	0.907393	0.316738	0.292265	0.362144	0.504500	0.583695	-0.178245	-0.661055	-0.890651	0.068000	-0.425000	0.394000	1.013000	0.049000	0.319000	0.050000	-0.130000	0.958000	0.620000	-0.021000	0.317000	0.1500	0.3625	0.4725	-0.4685	0.0080	-0.1375	0.0420	-0.9215	-0.5685	-0.6420	0.194	-0.151	0.638	0.809	0.774	0.687	NA	NA	NA	NA	NA	NA	NA	NA	0.6610	0.5350	1.0880	0.4067	-0.4133	-0.4830	-0.3420	-0.0940	-0.3410	0.7183	0.5083	0.9138	0.7013	0.7968	1.0927	0.7372	1.1251	1.0051	0.7709	1.4837	1.0784	1.2310	1.0011	1.0482	NA	NA	NA	NA	NA	NA	0.4130	-0.1360	-0.8680	-0.8150	-1.6730	-0.9560	-0.0260	1.4410	0.8540	0.0250
YAL007C	0.020	-0.050	-0.280	0.220	0.072	0.1350	-1.1660	-1.3180	-0.8120	-0.8970	-1.4920	-1.6380	-3.0560	-3.6320	-0.2160	-0.4775	-0.4385	-0.1985	-0.0425	0.0115	-0.3939	-0.8097	-0.7716	-0.7799	-0.5209	-0.3710	-0.2510	-0.0930	-0.3140	-0.6820	-0.4020	-0.0370	-0.1170	-1.1140	-0.4470	-0.3030	-0.2720	-0.8440	0.111	-0.03	0.13	0.31	0.22	0.23	0.19	0.131	NA	-0.03	0.22	0.14	0.1	0.24	0.223	0.376	0.528	-0.11	-0.094	-0.45	-0.48	-0.28	-0.52	-0.22	-0.29	-0.193	-0.108	-0.417	-0.059	-0.05	-0.441	-0.28	-0.33	-0.107	0.1	-0.027	0.22	-0.577	NA	-0.182	0.37	0.06	-0.11	0.013	0.074	0.254	0.17	-0.091	0.629	-0.48	-0.3	0.15	0.760	0.673	0.295	1.210	0.720	0.766	0.869	0.998	0.561	1.762	1.927	1.348	0.970	0.534	0.415	0.323	-0.422	-0.451	0.012	0.400	0.189	-1.264	0.050	-0.390	-0.190	-0.020	0.319	0.336	-0.106	0.400	0.285	0.495	0.383	0.235	-0.1992	-0.1625	-0.0488	-0.2315	-0.1922	-0.2772	-0.1726	-0.0487	-0.100	-0.130	-0.130	-0.140	0.0000	-0.1520	0.1375	0.0144	0.3219	0.3103	0.5558	0.6135	0.7312	0.2750	0.3674	0.0976	NA	0.1097	-0.0641	0.0507	0.052	0.1188	0.1575	0.0043	0.215	0.3971	0.4955	0.3097	0.4254	0.3005	0.3429	0.3973	0.0416	0.0718	0.0645	0.1113	0.0545	0.0614	0.0894	0.0522	0.201	-0.208	-0.217	0.773	0.474	0.738	0.475	0.574	0.2760	0.7490	0.3820	0.6620	0.6920	0.2630	0.0710	0.4050	0.0930	0.5620	-0.799	-1.841	-0.766	-2.948	-1.809	-1.593	2.496	-1.879	0.017	-0.504	-1.032	-1.131	-2.099	0.450	-1.033	-0.2230	0.1740	-0.1600	-0.0550	-0.1970	-0.3800	-0.1036	-0.2880	-0.4589	-0.4304	-0.7540	-0.4628	-0.050	0.320	0.230	-0.270	-0.560	0.300	-0.540	0.120	-0.510	0.200	0.140	-0.350	-1.450	-0.610	-0.140	-1.560	-0.530	-0.080	-0.390	-0.380	0.160	-0.190	0.390	0.110	0.965	0.918	0.453	0.084	0.171	0.188	-0.166	0.251	0.008	0.137	-0.378	-0.211	-0.229	-0.730	-0.439	-0.410	-0.806	-0.328	-0.687	0.134	-0.591	-0.221	-0.167	-0.044	0.074	-0.268	-0.293	-0.096	-0.554	-0.045	-0.206	-0.383	-0.356	-0.386	-0.509	-0.328	-0.289	0.064	-0.050	0.021	0.148	0.180	0.056	-0.090	-0.110	-0.091	0.038	0.496	0.271	0.162	0.112	0.101	-0.009	0.032	0.060	0.046	0.240	0.374	0.441	0.073	0.185	0.096	-0.006	0.059	0.169	0.256	0.237	0.098	0.228	0.036	0.005	0.100	-0.123	-0.034	-0.038	-0.252	-0.111	-0.111	0.097	-0.206	-0.301	-0.396	0.165	-0.003	-0.072	0.155	0.102	0.270	-0.050	0.058	-0.028	0.181	0.179	0.060	0.001	0.072	0.088	-0.156	-0.213	-0.046	0.052	-0.096	-0.042	-0.120	-0.302	-0.186	-0.279	-0.024	0.039	-0.229	-0.046	0.014	-0.073	-0.063	0.076	-0.135	0.172	-0.145	-0.164	-0.095	0.032	0.086	0.111	0.243	0.180	0.352	0.522	0.442	0.106	0.267	0.195	0.051	0.567	0.259	0.033	0.328	0.171	-0.014	0.220	-0.003	-0.148	0.321	-0.045	-0.079	0.648	-0.202	-0.085	-0.106	-0.271	-0.330	-0.106	-0.225	-0.286	-0.200	-0.233	-0.205	-0.141	-0.194	-0.163	-0.137	-0.259	-0.272	-0.103	-0.354	-0.190	-0.203	-0.199	-0.161	-0.230	-0.245	-0.200	-0.001	0.128	-0.134	-0.016	-0.355	-0.248	-0.550	-0.300	-0.630	-0.340	-0.336	-0.543	-0.669	-0.593	-0.576	-0.596	-0.655	-0.930	-0.343	-0.462	-0.002	-0.248	-0.134	-0.199	0.248	0.215	-0.037	-0.170	0.051	-0.145	0.252	-0.097	-0.060	-0.144	0.053	-0.207	0.189	0.051	-0.050	0.320	0.262	0.282	0.197	0.285	0.224	0.473	0.167	0.331	0.313	0.326	0.454	0.505	0.383	0.330	-0.018	0.014	-0.023	-0.441	-0.561	-0.786	-0.377	-0.204	-0.477	0.1545	0.1980	0.3930	0.5130	0.1620	0.2260	-0.0290	0.0120	0.4500	0.1400	-0.133	-0.101	-0.112	-0.002	-0.037	-0.084	0.083	0.041	0.021	0.072	0.032	0.087	0.056	0.011	-0.033	-0.022	-0.083	-0.088	-0.058	-0.009	-0.030	-0.047	-0.048	-0.025	0.009	-0.021	-0.102	0.042	-0.064	-0.003	0.049	-0.025	0.035	-0.012	0.025	0.069	0.049	0.051	-0.009	0.004	-0.066	-0.056	0.066	0.042	-0.065	-0.007	0.146	-0.020	-0.014	-0.014	0.090	-0.019	0.046	0.067	0.146	0.122	0.008	-0.103	-0.067	0.075	0.055	0.082	-0.020	-0.087	-0.096	0.023	0.047	0.065	-0.004	0.019	0.026	-0.107	-0.144	-0.072	-0.059	-0.118	0.016	0.045	0.012	-0.215	-0.046	-0.033	-0.066	0.058	0.027	0.4400	0.7700	-0.4700	0.7700	0.2000	-0.8600	0.0900	-0.4700	-0.9600	0.0400	-0.0600	-0.0100	-0.2300	-0.0400	0.0000	0.0300	-0.0900	0.6000	-0.1400	0.3800	-0.6100	-1.1100	-1.0000	-1.1000	0.1900	0.4600	0.4200	0.7400	0.6200	-1.1700	0.3600	-0.3200	0.8400	-0.4500	0.0100	0.8900	-0.7400	-0.4100	-0.8700	-0.2500	-0.8800	-0.4100	0.1100	0.0900	0.4700	-0.2500	-0.5700	-0.0800	-1.3400	0.1100	-0.4500	-0.7300	-0.6100	-0.3900	0.1400	0.2500	-1.1800	-0.3400	0.4700	0.0400	0.5500	-0.0700	0.4200	0.2600	-0.3400	-1.0000	0.2400	-0.1500	0.0600	0.9300	-0.4206	-0.5259	-0.2615	-0.0891	0.0119	-0.2555	-0.1923	-0.185	0.041	0.568	-0.564	0.749	-0.448	-0.522	-1.667	-1.001	-0.390	-0.846	-0.695	-0.103	-0.156	-0.390	-0.336	0.233	-0.071	-0.069	0.081	-0.125	0.118	-0.0187	-0.1000	0.1500	0.2500	-0.015968	-0.137734	0.294771	0.325250	-0.533530	0.001301	0.527747	-0.471363	-0.221240	0.617220	0.239417	-0.128074	0.549183	0.155663	0.001180	-0.423846	-0.650180	-0.153481	-0.351324	0.340976	0.607995	-0.262662	-0.273560	-0.214858	0.004672	0.054017	-0.223255	0.065194	-0.190149	0.147457	-0.422006	-0.175636	-0.194549	0.741742	-0.390770	-0.216359	-2.048710	0.389261	1.691280	-2.376370	1.061240	2.122770	-0.469281	-0.812519	0.372865	1.005590	0.605773	-0.664290	0.063684	0.382618	-0.244693	-0.078112	0.155278	0.656980	-0.657023	0.147463	-0.412967	-0.067431	0.184469	-0.183244	0.511913	0.120	0.300	0.370	0.340	-0.2329	-0.1962	-0.2240	-0.1723	-0.2302	-0.0551	-0.3273	-0.2326	-0.2375	-0.5349	-0.4983	0.3750	0.1760	0.5490	0.4450	1.0020	0.9860	0.3030	-0.4050	NA	NA	NA	NA	NA	NA	NA	NA	NA	NA	NA	NA	NA	NA	NA	NA	-0.093	0.012	0.126	-0.013	-0.139	-0.123	0.061	0.105	-0.105	-0.003	0.063	0.124	-0.086	-0.128	0.078	-0.069	0.012	-0.031	-0.040	0.014	0.1200	0.1200	0.0900	0.4986	-0.4300	-0.3200	0.2700	-0.0700	0.1200	-0.1500	0.1500	-0.4100	-0.1400	-0.1400	-0.5800	-0.145	-0.280	-0.320	-0.370	-0.720	0.318	0.318	0.019	0.019	0.221	0.221	0.099	0.099	-0.884	-0.884	0.541	0.541	-1.3070	-0.0580	-0.3500	0.2290	0.6250	0.1500	0.6890	0.5430	0.2690	-0.0350	0.0270	0.1260	0.0900	0.060	-0.120	0.110	0.300	0.300	-0.086	-0.272	-0.265	-0.630	-0.704	-0.983	0.438	0.415	0.364	0.373	0.591	-0.023	0.118	0.163	-0.057	0.161	0.193	-0.221	-0.353	NA	-0.1735	-0.2228	-0.3297	-0.3297	0.0572	0.1733	-0.0512	0.3139	0.1704	0.0731	0.2659	0.2786	0.0954	-0.0049	-0.1317	-0.2335	-0.167	-0.4266	-0.0958	0.0503	-0.1323	0.0148	-0.0716	-0.040	0.120	-0.500	-0.370	-0.740	-0.020	0.630	0.110	0.380	0.260	0.410	-0.120	0.060	0.620	-0.010	0.980	0.290	0.170	1.410	0.920	0.670	0.570	-0.050	0.440	0.040	0.800	0.845	-0.044	-0.330	-0.060	-0.350	-0.030	-0.220	0.030	-0.0189	-0.0604	-0.0712	-0.0776	0.0567	0.1186	0.0218	0.0590	-0.1300	-0.0020	0.0170	0.2750	0.1800	-0.4246	-0.3098	-0.3561	-0.4472	-0.3129	-0.3751	-0.2880	-0.2269	-0.3677	-0.848	0.073	0.397	2.496	-1.879	0.017	-0.504	-1.032	-1.131	-2.099	0.450	-1.033	-0.173	-0.338	-1.938	-2.021	-2.119	-0.2850	0.7520	0.5690	0.4740	0.7720	0.2340	-0.2340	0.2096	0.2110	0.0644	0.2771	0.0429	0.1652	0.1115	0.0827	0.1459	0.2156	0.2457	0.2735	0.2490	-0.7590	0.1490	0.6710	-0.5280	-0.090	0.030	-0.040	-0.010	0.070	0.700	0.090	0.620	0.240	0.470	0.520	0.730	0.800	-0.340	0.170	0.310	0.270	-0.010	-0.190	1	1.07	0.848	0.485	0.585	0.138	-0.379	NA	0.379	-0.138	0.6460	0.1570	-0.5840	-0.7060	-0.2290	0.4130	0.7850	0.2439	0.5040	0.6430	0.3700	-0.2170	-0.3710	-0.8570	-0.4220	0.1590	0.6380	-0.3920	-0.2610	-0.4200	0.1990	0.5470	-0.0573	-0.6030	-0.2740	-0.2410	0.3640	0.4790	0.4790	0.2350	-0.0471	-0.5112	-0.6759	-0.5800	-0.7390	0.1130	-0.4710	-0.4010	0.1090	0.3570	0.1080	-0.6500	-0.9570	-0.1710	-0.0558	0.5620	0.0854	-0.2810	0.2860	0.2121	0.1410	-0.9100	-1.1390	-0.3290	-0.1200	0.0772	-0.8700	-1.0520	-0.5450	-0.2880	0.3420	0.4740	0.0690	0.0172	-0.5690	-1.0920	-0.3990	0.6750	0.4760	-0.3750	-0.5370	-1.3650	-0.2290	-0.0969	0.4380	-0.0188	0.2320	0.4990	0.5720	-0.2310	-0.2680	-0.1970	-0.2860	0.0000	0.0454	-0.0101	-0.6660	-0.3270	-0.4940	-0.2320	-0.4380	-0.4730	-0.3400	-0.3770	0.0398	0.0772	-0.1500	0.1870	0.2440	0.3970	0.1590	0.1820	0.3610	0.3470	0.3710	0.1020	0.7000	0.8270	0.3620	0.1110	0.1860	-0.0954	0.1440	-0.0130	0.1470	-0.1920	-0.0619	-0.3320	-0.6120	0.0908	0.0243	-0.1290	0.0482	0.0043	0.0200	0.0565	0.0908	0.1470	0.4430	0.0829	0.0382	0.0967	0.4180	0.0984	0.1084	0.1207	0.0995	0.1111	0.0293	0.0890	0.1094	0.1178	0.1074	-0.0718	0.1164	-0.0540	-0.0738	0.1465	0.1555	0.0969	0.0852	0.0930	0.1110	0.1289	0.1099	0.0976	0.1244	-0.3240	-0.6293	-0.3406	-0.6774	-0.4475	-0.5158	0.2420	0.1680	0.3300	0.4280	0.1330	0.0870	-0.0660	-0.0090	-0.2510	0.0490	0.080000	0.714000	-0.107000	-0.388000	0.881000	-0.211000	-0.546000	0.253000	-0.100	0.340	0.090	0.100	0.200	0.040	-0.050	0.090	0.130	-0.050	0.250	0.200	0.090	0.360	0.300	0.0580	0.4400	0.5660	0.4110	0.8150	0.8650	0.9650	0.7810	-0.799	-1.841	-0.766	-2.948	-1.809	-1.593	0.525	-0.290	0.033	0.475	0.558	0.830	0.871	0.781	0.130	-0.290	-0.180	-0.290	0.490	-0.100	0.330	-0.010	-0.0990	0.2050	0.0550	-0.0330	-0.0780	0.1560	0.3150	0.3850	0.4720	0.359706	0.305091	-0.007833	-0.178156	-0.241016	-0.416710	-0.164807	0.198551	0.077363	-0.045400	-0.221737	-0.187813	-0.338558	0.167550	0.220569	0.342790	0.260353	0.148337	0.082330	0.039194	0.136816	-0.094288	0.040316	0.069777	0.056859	0.149618	0.307666	0.203126	-0.032126	-0.106584	-0.134029	-0.132715	-0.081195	-0.008734	-0.082372	-0.073018	0.019556	0.000789	0.111048	0.102010	0.125793	0.103056	0.068449	0.075729	0.112870	-0.002981	-0.036555	-0.104457	0.005733	-0.071818	0.030855	0.019779	0.082912	0.097713	0.118440	0.022606	0.613000	-0.127000	0.275000	-0.071000	-0.070000	0.168000	-0.470000	-0.160000	-0.217000	-0.429000	0.290000	-0.471000	-0.0055	0.3490	0.6000	-1.5130	-1.2265	-1.4535	-1.9095	-1.4960	-1.8635	-1.6745	-0.319	-0.495	-2.024	-2.443	-2.557	-2.623	-0.0070	0.3360	-0.0940	-0.2700	-0.4840	-0.4030	0.3260	-0.0990	0.7520	0.8110	1.1290	0.3850	-0.9590	-0.1840	0.0190	-0.0740	-0.1800	-0.0426	-0.3423	0.0411	-0.0620	-0.1992	-0.0389	0.0121	-0.1500	-0.0389	-0.4283	-0.3185	-0.1538	-0.4924	0.0550	-0.0347	-0.5330	-0.3340	-0.3210	-0.3980	0.0220	-0.4070	0.2440	0.1830	0.3400	0.6550	0.8680	0.1940	-0.2590	0.1800	-0.1070	0.4660
YAL008W	0.650	0.890	0.170	0.280	0.390	1.1470	2.0980	1.3610	1.1940	1.7000	1.7310	1.9870	1.5230	1.0770	0.1940	0.1255	0.1625	0.1330	0.0340	0.0020	NA	NA	NA	NA	NA	NA	-2.1030	0.3390	-1.2400	-0.0630	-0.2320	-0.3560	-0.5030	-0.3280	-0.9290	-0.0740	0.2740	-0.0981	0.358	0.11	0.584	0.41	0.44	0.7	0.41	0.106	0.25	0.14	0.19	NA	0.22	0.58	0.48	0.161	0.428	1.08	0.68	0.84	0.21	0.32	0.65	0.42	0.64	0.295	1.067	0.319	0.09	0.74	0.59	0.39	0.14	0.34	0.45	0.5	0.55	0.098	NA	NA	0.39	0.81	0.71	-0.223	0.267	0.752	-0.09	-0.127	-0.084	NA	0.15	0.697	-0.005	0.296	0.619	0.067	0.238	0.219	0.272	0.309	-0.160	-0.062	0.035	0.010	-0.095	-0.592	-0.571	-0.062	-0.028	0.253	0.013	-0.371	0.467	-0.449	0.220	0.070	0.450	0.390	-0.116	0.100	1.567	0.062	0.142	-0.028	0.051	0.015	-0.5632	-0.6133	0.0844	-0.2878	-0.3147	-0.3802	-0.5200	-0.4433	0.540	0.510	0.660	0.710	0.4114	0.0704	0.5361	0.4005	0.5160	0.3334	0.8319	1.1699	1.4436	0.8400	0.2265	0.1763	NA	-0.123	-0.1085	-0.0913	-0.1541	0.0418	0.1208	0.1829	0.0716	0.1602	-0.8351	-0.6478	-0.6935	-0.6045	-0.667	-0.7618	-0.7914	-1.0751	-1.1755	-1.0722	-1.0518	-0.7479	-0.336	-0.2835	-0.247	1.127	0.661	0.410	-0.119	-0.118	0.145	-0.099	0.0920	0.6000	0.9880	1.1000	0.5100	0.1420	0.6770	1.4950	1.1230	0.3860	0.777	-0.687	1.201	-0.610	0.035	0.150	3.005	-0.205	0.399	0.023	0.501	0.732	0.907	1.688	2.028	-0.8510	0.0210	-0.3490	-0.0180	0.0300	-0.6212	-0.4141	-0.2778	-0.2279	-0.2366	-0.4531	-0.3770	0.750	1.100	0.580	-0.740	-0.870	-0.320	0.020	0.590	-0.620	-0.530	0.950	0.510	-0.650	-0.270	0.390	-0.620	0.200	0.164	0.730	0.540	0.820	0.860	0.700	0.970	0.996	1.454	0.860	0.513	0.364	-0.074	-0.506	-0.500	-0.741	-0.304	-0.039	-0.185	0.007	0.391	0.357	0.436	-0.025	0.083	-0.080	-0.602	-0.249	-0.503	-0.394	-0.353	-0.211	-0.141	0.053	-0.113	0.519	0.339	0.430	0.671	0.637	0.964	0.636	0.593	0.809	0.612	0.474	0.353	0.346	0.497	0.286	-0.021	0.187	0.117	-0.089	-0.076	0.194	-0.291	-0.444	-0.493	-0.550	-0.456	-0.365	-0.242	-0.424	-0.159	-0.025	-0.223	0.100	-0.056	-0.215	-0.184	-0.070	0.010	-0.049	-0.343	-0.148	-0.200	-0.205	-0.004	-0.228	-0.028	0.004	0.057	0.277	0.225	0.179	0.382	0.483	0.199	-0.122	-0.067	-0.091	-0.250	-0.004	-0.126	-0.088	-0.182	-0.381	-0.185	0.101	-0.382	-0.151	0.641	-0.094	-0.306	-0.302	0.219	-0.370	-0.270	-0.118	-0.231	-0.186	-0.298	-0.200	-0.062	-0.401	-0.206	-0.242	-0.403	-0.056	-0.013	-0.194	0.008	-0.026	0.166	0.092	-0.098	-0.088	-0.051	-0.035	0.013	0.000	0.079	-0.878	-0.933	-1.082	-0.775	-0.632	-0.925	-0.793	-0.852	-0.824	-0.628	-0.864	-0.710	1.066	0.841	0.762	0.789	0.816	0.875	0.776	0.721	0.699	0.836	0.805	0.466	0.539	0.566	0.151	0.291	0.470	0.195	0.404	0.416	0.445	0.454	0.429	0.444	0.751	0.761	0.727	1.161	1.276	1.037	1.206	1.569	0.856	-0.363	-0.139	-0.643	-0.525	-0.326	-0.302	0.485	0.503	0.432	0.694	0.531	0.571	0.972	0.491	0.822	1.043	1.048	0.920	1.031	0.880	0.866	1.052	0.882	0.432	0.914	0.637	0.529	0.727	0.777	0.222	0.667	0.639	0.369	0.451	0.439	0.400	0.754	0.163	0.544	1.791	0.544	0.924	0.936	0.907	1.056	1.051	0.912	0.765	0.684	0.752	1.013	1.250	0.172	0.819	0.502	0.473	0.671	0.143	0.029	0.069	0.096	0.152	0.301	0.3000	0.1750	0.2200	0.0630	0.0680	0.5370	0.0870	-0.0440	0.2190	0.1380	0.431	0.488	0.497	-0.230	-0.205	-0.326	-0.264	-0.174	-0.352	-0.291	-0.336	-0.329	-0.014	0.033	-0.043	-0.067	0.016	-0.077	0.151	0.075	0.041	-0.021	0.038	0.032	0.034	-0.062	-0.009	0.040	0.023	0.005	0.036	0.072	0.063	0.092	0.111	0.056	0.034	0.006	0.077	0.019	0.060	0.059	0.072	0.149	0.026	0.101	0.249	0.142	0.008	-0.043	0.083	0.083	0.066	-0.141	-0.138	-0.228	0.123	-0.081	0.041	-0.216	-0.156	-0.085	0.008	0.033	-0.034	-0.217	-0.159	-0.072	0.025	0.016	0.029	0.194	0.141	-0.202	-0.187	-0.121	-0.076	-0.079	-0.056	-0.107	-0.082	-0.038	-0.010	0.039	0.025	-0.4000	0.0000	-0.4200	0.1700	0.0400	0.3800	1.2200	1.4400	0.3500	0.7400	1.1100	1.6000	1.4000	1.1700	0.7800	0.6800	0.4100	1.0600	-0.1400	0.7900	0.2900	0.2100	-0.0600	0.2051	0.1700	-0.3100	0.8300	0.2900	0.2100	0.5300	0.7600	0.8100	1.3000	0.6700	0.8600	0.5800	0.3300	0.6900	0.0400	0.8100	-0.3600	-0.2700	-1.7600	-0.9100	-0.1000	0.1000	-0.6400	-0.1600	-0.0100	-1.1600	0.1700	0.8200	0.1700	-0.1400	0.4400	0.1600	0.7400	0.2700	0.6700	-0.6000	0.2900	0.0200	1.7700	1.0600	0.7800	0.9500	0.1200	0.5600	0.7600	1.7000	-1.1152	-1.0526	-0.3686	-0.3887	-0.3569	-0.5452	-0.3543	0.471	0.890	2.214	0.008	1.441	1.165	-1.122	-1.007	-1.555	-1.097	-1.201	-1.143	-0.176	-0.231	0.514	0.874	0.486	0.383	-0.027	0.135	-0.109	-0.004	0.5400	0.5100	0.4200	-0.4900	0.315401	0.539751	0.217954	-0.464351	0.130566	0.001475	-0.738629	0.001464	-0.119972	-0.378110	-0.285321	-0.319346	-0.465004	-0.243159	-0.984183	-0.720990	-0.098599	0.433405	-0.000028	0.269348	0.854096	0.079919	-0.141270	-0.192410	0.112975	0.151284	-0.236708	0.194224	0.153434	0.305326	-0.522303	-0.119590	0.042991	0.915665	-0.129179	-0.481605	-0.205133	0.951818	-0.329059	-0.167861	1.031100	-0.175714	0.360343	0.631778	-0.669148	0.652725	-0.078475	-0.074713	0.652842	-0.079486	-0.192515	0.698485	-0.269530	0.518048	-0.013500	0.239248	-0.135251	0.030268	-0.010883	0.075577	0.363437	0.210	0.840	1.090	1.150	-0.5969	-0.6470	-0.1975	-0.1573	-0.3886	-0.3683	-0.4554	-0.3833	-0.7042	-1.0386	-0.8435	0.1150	-0.9620	-0.1770	-0.1170	-0.2860	-0.3050	0.0890	-1.1930	-0.142000	0.761369	0.171860	0.312500	0.831000	0.327000	0.198000	0.221000	0.690000	0.965000	0.090000	0.229000	0.272000	0.605000	0.196000	0.357000	-0.142	-0.115	-0.098	0.029	-0.114	-0.104	0.144	0.128	-0.235	-0.092	0.185	0.052	0.127	-0.028	-0.338	0.086	-0.107	-0.042	-0.005	0.063	0.4500	0.3900	0.1323	0.4908	0.7463	0.5467	0.3051	0.5400	0.7200	-0.0300	0.9400	0.3300	1.1700	1.3800	0.9000	0.270	0.010	0.420	0.100	0.260	0.986	0.986	1.096	1.096	1.020	1.020	0.418	0.418	0.566	0.566	0.777	0.777	-0.0130	0.6050	0.3300	0.4840	0.7330	0.1320	0.1730	-0.0670	0.0670	0.3090	0.3130	0.2980	0.2460	1.000	1.200	0.930	1.420	1.140	0.969	1.285	0.833	-0.144	0.222	0.094	0.923	0.633	0.736	0.694	1.314	1.542	1.372	0.743	0.252	0.611	0.460	1.313	1.124	NA	0.2522	0.7487	1.0768	0.9987	0.7991	0.6958	0.4137	0.329	-0.0898	-0.1376	0.044	0.2697	0.1676	-0.0261	0.0585	0.2154	0.4311	0.5589	0.1107	0.0775	-0.0129	0.0484	0.3359	0.290	-0.590	0.210	0.230	0.200	0.230	0.310	0.310	0.310	0.540	0.070	0.060	-0.090	0.280	-0.160	0.970	0.270	-0.130	1.010	0.240	0.400	-0.020	-0.420	0.020	-0.120	1.150	0.608	-0.178	-0.190	0.560	0.200	0.460	0.610	0.380	0.1955	0.0900	-0.0636	-0.1442	0.2321	0.3015	0.0508	0.0397	0.5440	0.6180	0.0470	0.6360	0.4890	-0.4862	-0.3644	-0.3483	-0.6066	-0.5173	-0.5123	-0.1822	-0.2756	-0.1429	0.274	0.689	-0.879	3.005	-0.205	0.399	0.023	0.501	0.732	0.907	1.688	2.028	0.028	-0.158	0.213	0.233	0.122	-0.0920	0.0310	0.0910	0.1560	0.5660	0.6940	-0.2900	-0.1793	-0.2341	-0.3188	-0.1573	-0.3835	-0.3585	-0.1935	-0.3241	-0.1490	-0.1742	-0.0565	-0.4430	-0.1170	0.0000	0.4795	-0.1025	0.2090	0.230	0.470	0.610	0.200	0.591	0.450	0.040	0.820	0.960	0.960	1.290	0.800	1.170	0.430	0.850	0.830	0.810	0.740	0.860	0.138	0.138	0.138	0.585	NA	0.926	0.585	0.766	1.07	0.379	0.3920	0.5870	0.0676	0.7720	1.2250	1.0050	-0.0159	-0.2420	0.4010	0.8290	0.2040	-0.0174	0.1860	-0.1560	0.4180	0.5880	0.0401	-0.2040	-0.2420	0.0597	0.2840	0.5770	0.6070	0.5030	0.2240	0.6760	0.6880	0.5880	0.5880	0.5519	0.0412	0.0758	0.0935	0.2380	0.3230	0.6940	0.3860	0.4870	0.8190	0.6720	-0.0043	-0.3690	0.5500	0.7000	0.5840	0.7170	0.2830	0.6740	1.0080	0.7380	0.0756	-0.0846	0.2970	0.6620	0.2990	0.1440	-0.1180	0.5080	0.5870	0.2920	0.8080	0.7890	0.6940	0.5720	0.4780	-0.1420	-0.0862	0.5310	0.0384	-0.0800	0.1891	-0.3950	0.0029	0.3620	0.4800	0.7660	1.2910	0.8670	0.4070	0.2040	0.0949	-0.0424	0.0172	0.4200	0.0535	-0.0694	0.2430	0.5380	-0.1200	0.2040	-0.4030	-0.2270	0.0129	-0.0350	0.0881	-0.1660	0.1800	0.3020	-0.0938	0.1260	0.3180	0.6180	0.5320	0.2440	-0.0174	-0.2090	0.3960	0.1400	0.1860	-0.0877	0.0621	0.1940	0.1890	0.2770	-0.0247	-0.0320	-0.0938	-0.1060	0.0482	-0.1170	-0.0232	-0.0954	-0.1680	0.3390	0.1500	0.1000	0.1490	0.1380	0.1000	0.1010	0.0703	0.2360	0.4530	0.1000	0.0934	0.1336	0.1197	0.1287	0.0469	0.0997	0.1029	0.1175	0.1130	0.0119	0.0694	-0.0946	-0.0719	0.1201	0.1399	0.1131	0.1240	0.1121	0.1195	0.1564	0.1457	0.1091	0.1426	-0.7565	-0.9686	-0.2638	-0.4957	-0.6135	-0.6340	0.0049	1.5660	3.3190	0.5320	1.5410	0.9090	0.9220	1.7430	0.7200	0.8190	-0.538000	0.348000	-0.008000	0.636000	0.714000	-0.065000	-0.698000	-0.153000	0.950	0.890	0.610	1.580	1.330	0.950	1.120	0.750	1.400	0.755	1.300	1.190	0.990	1.220	1.640	0.4490	0.9740	1.2920	1.1550	1.3160	1.0270	1.0670	0.7440	0.777	-0.687	1.201	-0.610	0.035	0.150	-0.098	0.992	0.566	-0.628	-0.367	0.190	0.394	-0.077	-0.030	0.505	0.020	0.120	0.410	0.330	0.410	0.530	0.0570	0.1620	-0.6410	-0.2702	-0.2538	-0.8740	-0.4030	0.0573	0.0900	-0.939493	-0.559547	0.127996	0.234829	0.372579	0.587288	-0.180795	-0.545538	-0.638929	-0.136872	0.183552	0.330723	0.386756	-0.019667	-0.361129	-0.371575	-0.591771	-0.050409	0.226982	0.314003	-0.107864	-0.326596	-0.487149	-0.401643	-0.338466	-0.343554	-0.520158	0.056054	-0.025371	0.168186	0.081164	0.227637	-0.090850	-0.019538	0.018099	0.018740	0.053844	0.104643	-0.144266	-0.156411	-0.332371	-0.334228	-0.284101	-0.039679	-0.121767	0.143953	0.112854	0.235476	-0.016916	-0.100648	-0.005475	0.181169	-0.048138	-0.119100	-0.291007	-0.266163	1.029000	1.315000	0.719000	0.689000	0.524000	0.533000	0.550000	0.310000	0.396000	0.535000	0.306000	0.549000	0.0490	0.4740	0.5650	0.4430	0.4765	0.4105	0.4320	1.1190	1.5935	0.8750	0.294	0.297	0.258	0.456	0.572	0.510	0.3940	0.7020	0.8890	0.8340	0.3720	0.5370	1.4150	-0.4340	1.1610	0.7380	0.9500	0.1472	8.6020	0.1380	0.3700	0.3330	-0.3650	-0.2652	-0.1321	-0.1891	-0.3220	-0.0856	-0.0116	-0.1803	0.0107	-0.3111	-0.4095	-0.1665	-0.9582	-1.4547	-0.6889	-0.5227	0.1300	0.8010	0.5450	0.1380	0.5500	-0.0600	-1.2870	0.2060	-0.1790	-1.1250	0.2530	-0.4350	-0.2470	0.6620	0.6880	0.1920
YAL009W	0.720	0.480	0.600	0.670	0.170	-0.2830	0.2500	-0.0695	0.4105	-0.2885	0.2990	-0.9810	-1.0670	-1.8765	-0.0620	-0.0500	-0.2557	-0.1513	-0.0060	0.0750	-0.1529	-0.2443	-0.1822	-0.2048	-0.1896	-0.2052	-0.7040	-1.2970	0.6510	-0.2170	-0.3720	-0.5840	0.4290	-2.3600	-0.4150	-0.3950	0.0210	-0.1770	0.033	-0.03	0.32	0.36	0.17	0.01	0.28	-0.027	0.06	-0.06	0.23	-0.03	0.03	0.08	0.166	-0.04	NA	0.48	0.35	0.4	0.14	0.19	0.19	0.22	0.24	0.34	0.12	-0.965	0.02	0.13	-0.05	0.25	0.09	0.03	0.4	0.16	0.28	0.27	-0.462	-0.05	-0.77	-0.94	-0.55	-0.18	NA	-0.848	-0.33	-0.1	0.5	0.1	-0.11	0.14	0.020	0.167	0.725	0.364	0.070	0.256	0.229	0.424	0.080	-0.159	-0.143	-0.035	0.024	-0.372	-0.388	-0.232	0.804	0.193	0.536	-1.469	1.250	-1.211	0.180	0.620	0.570	0.360	-0.503	-0.003	0.210	-0.507	0.323	-0.370	-0.921	-0.562	-0.6977	-0.7948	-0.8315	-0.9052	-1.1169	-0.8167	-1.0044	-1.0762	0.550	0.210	0.240	0.240	-0.1520	-0.3959	-0.2009	-0.2863	0.3674	0.2987	0.5753	0.7824	0.6229	0.3561	0.4542	0.2987	NA	0.0037	-0.0539	-0.0268	0.0727	0.2695	0.2092	0.1491	0.1897	0.0262	0.0893	0.0407	0.137	-0.1857	-0.1617	-0.1109	-0.1925	-0.0154	-0.1052	-0.1093	-0.1542	-0.2224	-0.1705	-0.1154	-0.305	0.234	-0.053	0.369	0.227	0.020	0.248	0.049	-0.2000	-0.4170	-0.3300	0.1200	-0.1700	-0.1600	-0.4600	-0.0400	-0.8200	-0.1700	-0.286	-1.259	0.420	-1.381	-0.385	0.137	2.378	-0.764	-0.613	-0.013	0.236	0.142	-0.794	1.583	0.326	-0.6980	-0.4030	-0.5580	-1.0475	-0.5020	-0.7411	-0.7585	-0.8570	-0.8371	-0.7580	-0.9678	-0.6463	0.440	0.580	0.260	-0.220	-0.910	0.060	0.010	-0.070	-0.530	-0.120	0.350	0.060	0.050	0.020	0.280	0.150	0.140	0.224	0.460	0.817	0.340	0.790	0.130	0.620	0.380	0.798	0.171	0.163	0.046	-0.095	-0.252	-0.215	-0.492	-0.161	0.152	-0.006	0.159	0.046	0.278	0.084	-0.025	0.298	0.103	-0.413	-0.194	-0.296	-0.261	-0.116	-0.157	-0.116	-0.450	0.084	-0.134	0.193	0.100	-0.020	0.149	0.060	-0.056	0.044	0.240	0.215	0.028	0.164	0.162	0.044	0.024	0.032	0.193	0.069	-0.043	0.162	0.097	-0.035	-0.041	-0.126	-0.415	-0.034	-0.023	-0.212	-0.107	0.012	0.009	-0.134	0.207	0.021	-0.117	-0.097	-0.215	-0.088	-0.056	-0.277	-0.034	-0.163	-0.066	0.097	-0.280	-0.005	0.023	-0.021	0.156	0.060	0.429	0.089	0.118	0.099	0.220	-0.098	-0.084	0.020	-0.229	0.227	-0.148	-0.156	-0.177	-0.014	0.134	-0.015	0.076	0.120	0.102	-0.187	-0.203	0.021	0.020	-0.243	-0.134	-0.193	-0.125	-0.213	-0.291	-0.104	-0.054	-0.207	0.070	-0.014	0.072	0.133	0.234	0.048	0.125	0.150	-0.110	0.038	0.031	0.138	0.031	-0.113	-0.134	-0.044	0.064	-0.052	-0.114	-0.149	-0.017	-0.081	0.205	0.051	-0.214	-0.230	-0.229	-0.467	-0.063	-0.153	-0.304	-0.034	-0.207	-0.207	0.053	-0.235	-0.114	-0.055	-0.248	-0.238	0.330	-0.233	-0.106	-0.073	-0.110	-0.095	-0.087	-0.103	-0.101	-0.051	-0.174	-0.201	-0.213	-0.253	-0.164	-0.222	-0.011	-0.242	-0.201	0.112	-0.220	0.143	0.175	-0.296	0.533	0.209	0.466	0.448	0.386	0.348	0.983	0.523	0.301	0.565	0.458	0.464	0.936	0.337	0.251	0.520	0.106	0.595	0.494	0.542	0.017	0.426	0.441	0.173	0.109	0.459	0.104	0.212	0.445	0.160	0.191	0.265	0.127	0.509	0.190	0.227	0.622	0.186	0.211	0.096	0.223	0.023	0.172	0.204	0.182	0.116	0.264	0.259	0.465	0.181	0.212	-0.007	0.131	0.095	0.501	0.289	0.242	-0.052	0.087	0.417	-0.0800	0.0400	0.0100	-0.1000	0.0300	-0.1200	-0.1100	-0.1100	0.0400	0.1000	0.214	0.161	0.154	0.053	-0.038	-0.066	0.032	-0.005	-0.075	0.022	0.039	0.064	0.036	0.072	0.003	0.001	0.007	-0.050	0.069	0.077	0.073	-0.008	0.030	0.021	0.072	-0.032	0.006	0.081	0.054	0.004	0.020	0.007	0.062	0.033	0.024	0.060	0.025	0.046	0.085	0.032	0.019	0.031	0.019	0.099	-0.006	0.016	0.043	0.044	-0.014	-0.022	0.136	0.078	0.123	0.056	0.092	0.141	0.035	-0.024	0.003	0.028	0.029	0.060	-0.002	0.078	-0.008	-0.003	0.072	0.084	-0.073	-0.006	-0.016	0.101	0.042	-0.148	-0.018	-0.034	-0.013	0.045	0.020	-0.048	-0.021	0.005	0.030	0.061	0.035	-0.1100	0.1100	-0.1265	0.3700	0.0000	0.3700	0.5300	0.2300	0.4300	0.3900	-0.0100	0.2000	0.3900	0.3400	0.4300	-0.1600	0.2600	0.4300	0.1700	0.0200	0.5200	-0.0800	0.2300	-0.2324	-0.5100	-0.2800	0.5100	-0.0400	-0.4300	-1.3300	-0.7700	0.1800	0.1400	-2.1000	-0.7300	-0.3400	-0.3800	-0.4600	-1.4500	-0.2700	-0.5600	0.2800	0.2100	0.4200	-0.2200	0.7700	0.1900	-0.0400	0.3000	-0.0200	0.9000	0.5700	1.0000	-0.2600	0.0400	0.1154	0.6500	0.1133	0.0800	0.1000	-0.4300	0.3778	-1.1200	0.0700	0.5900	0.8600	0.0400	-0.0500	0.6700	-0.2000	-0.9801	-1.1415	-0.6949	-0.8887	-0.6840	-0.6830	-0.7445	0.902	0.408	1.606	-0.007	1.009	0.204	-1.663	-3.087	-0.772	-0.422	-0.895	-0.785	-0.081	-0.102	0.053	-0.014	-0.047	-0.160	-0.261	-0.093	-0.126	-0.145	0.2100	-0.1400	0.0200	-0.1500	0.203831	0.095939	0.317596	-0.510415	-0.055010	0.298574	-0.570978	0.280505	0.062991	-0.602436	0.679739	0.100253	-0.498999	0.534225	0.231713	0.301152	0.330441	0.268932	-0.265972	0.016620	-0.076745	0.097968	-0.183571	0.274772	-0.151809	-0.158027	0.061133	0.141834	0.073700	0.235184	-0.284602	-0.014268	-0.159124	0.155283	-0.163460	-0.084103	-0.153607	0.255433	-0.208170	-0.285848	0.076788	0.225208	0.281905	-0.006958	0.011443	0.402796	-0.091719	0.103137	-0.059825	-0.073826	0.158627	-0.140239	-0.305432	-0.421013	0.364927	0.039852	0.429431	-0.014999	-0.277411	-0.212485	-0.546623	0.220	0.680	0.600	0.350	-0.7314	-0.8286	-0.7352	-1.0320	-0.6838	-0.5730	-0.9197	-0.8444	-0.7469	-0.8074	-0.7857	-0.8245	-1.1460	-0.4285	-0.3920	-0.2940	-0.2610	-0.5665	0.0315	NA	NA	NA	NA	NA	NA	NA	NA	NA	NA	NA	NA	NA	NA	NA	NA	0.337	0.273	0.076	0.003	0.096	0.147	0.007	-0.045	-0.111	-0.295	-0.021	0.420	0.004	-0.145	0.325	-0.203	-0.025	0.007	-0.093	-0.248	0.1000	-0.4800	-0.1200	-0.1000	-0.1100	-0.1500	-0.1600	-0.1100	0.2100	-0.0400	0.6600	0.1800	0.3900	0.3500	-0.4600	-0.200	-0.400	-0.040	0.230	-0.330	0.590	0.590	0.614	0.614	0.677	0.677	0.125	0.125	0.583	0.583	0.142	0.142	0.2145	0.2495	-0.1275	-0.2610	0.3470	-0.4855	0.0715	-0.0190	-0.2200	-0.2815	-0.2295	-0.2345	0.1175	0.500	0.300	0.720	1.040	0.600	-0.022	0.204	-0.236	0.161	0.227	0.144	0.688	0.597	0.828	0.462	0.163	0.339	0.193	0.496	0.546	0.280	0.184	0.295	0.270	NA	0.0173	0.231	0.241	0.2542	0.3139	0.2549	0.276	0.2502	0.1105	0.0206	0.0758	0.2052	0.1137	0.075	0.1498	0.232	0.4477	0.3348	0.2458	0.2391	0.0724	0.2678	0.3323	-0.160	-0.110	-0.470	-0.580	-0.018	-0.420	-0.190	-0.260	-0.430	-0.170	-0.270	-0.470	-0.610	0.370	0.100	0.010	-0.420	-0.380	0.770	-0.120	-0.050	-0.240	0.080	-0.120	-0.040	0.340	0.271	-0.849	-0.180	0.680	0.250	0.370	0.010	0.510	0.0502	-0.4567	-0.2480	-0.1183	0.0848	-0.0305	-0.2054	-0.1058	-0.2070	-0.2615	-0.6910	0.6010	0.1940	-1.0424	-1.2182	-1.1433	-1.4377	-1.4283	-1.2848	-0.8413	-1.3080	-1.1871	0.097	0.364	-0.745	2.378	-0.764	-0.613	-0.013	0.236	0.142	-0.794	1.583	0.326	-0.175	-0.214	-0.085	0.104	-0.042	0.0960	0.5595	0.2065	-0.2150	0.0060	0.2730	0.0685	-0.4120	-0.5546	-0.3784	-0.4246	-0.5745	-0.4295	-0.4299	-0.3761	-0.3292	-0.3816	-0.4246	0.1060	0.1833	0.1383	-0.1080	0.1063	-0.8280	0.370	0.310	0.370	0.840	0.660	-0.050	0.410	0.446	0.440	0.390	0.566	0.324	0.794	0.400	1.380	0.520	0.720	0.930	0.790	0.263	NA	0.585	0.263	0.138	0.848	0.485	0.485	0.263	-0.138	0.0758	-0.5080	-0.1920	-0.1990	-0.1630	0.1170	-0.2610	-0.0306	-0.0276	-0.4160	0.5480	-0.0908	-0.0115	0.1340	0.4570	-0.0770	0.1400	-0.0247	-0.0130	-0.1480	0.1070	-0.0649	0.5100	0.4150	0.0538	0.0129	-0.0203	-0.2460	-0.2460	0.2000	0.2350	0.0867	0.2530	0.0356	0.0648	0.1690	0.0867	0.1680	0.2430	0.2580	0.1210	-1.5020	0.1720	0.3840	0.1960	0.3130	0.1690	-0.2194	0.0086	0.0922	0.1260	-0.4650	0.1150	0.0676	-0.1640	0.2660	-0.5470	-0.6320	-0.3770	-0.1950	0.1420	0.1070	0.2640	0.3620	0.2170	0.2070	-0.0130	-0.5540	-0.2050	-0.2700	-0.0724	-0.1940	-0.3780	-0.2440	0.1380	0.2530	0.0758	0.2040	0.3110	-0.2610	-0.0985	0.0454	0.0437	-0.0619	-0.1290	-0.2770	-0.3540	-0.3990	-0.2560	-0.2630	-0.0846	-0.0846	0.1240	0.0935	-0.1560	-0.2170	-0.1630	-0.2050	-0.1340	0.1210	0.2280	0.2040	0.2720	0.1240	0.3290	-0.1150	0.1450	0.0867	0.0772	-0.3000	-0.3860	-0.5290	-0.2960	-0.2260	-0.2200	-0.4160	-0.5120	-0.2820	-0.0072	-0.5500	-0.4570	-0.5840	-0.2890	-0.2930	-0.1970	-0.3290	-0.2930	0.0593	-0.1450	0.0072	-0.1000	-0.0291	0.0989	0.0303	0.0410	0.0496	0.0540	0.0406	0.0375	0.0568	0.0394	0.0551	0.0372	0.0111	0.0383	0.0569	0.0535	0.0445	0.0459	0.0518	0.0555	0.0547	0.0133	0.0241	0.0378	0.0485	0.0339	-0.0830	-0.2259	0.0109	-0.1060	-0.0542	-0.2578	-1.2932	0.1180	-1.9795	0.7815	0.2315	0.1485	0.4865	-0.4686	-0.5855	-0.4200	-0.050000	0.665000	-0.345000	-0.251000	0.609000	-0.604000	-0.440000	-0.125000	0.110	0.738	0.630	1.060	0.590	0.540	0.420	0.400	0.420	0.690	0.430	0.020	0.310	0.850	0.880	0.0730	0.3825	0.7570	0.2945	0.2805	0.2395	0.1750	0.0540	-0.286	-1.259	0.420	-1.381	-0.385	0.137	-0.177	0.329	0.324	-0.145	0.142	0.069	0.368	0.303	0.108	0.260	0.036	-0.069	-0.090	-0.200	0.090	-0.070	-0.4604	-0.6885	-0.4900	-0.5740	-0.1965	-0.6960	-0.2965	0.0520	-0.4900	0.182134	0.355928	0.271125	0.242067	0.251390	0.398757	0.206890	0.147809	-0.016433	0.208336	0.092906	0.165756	0.284518	0.223705	0.063477	0.056956	0.011953	0.207363	0.129383	0.055826	0.141100	0.082290	0.130502	0.126343	0.016169	0.006278	0.040017	0.171752	0.089078	0.110555	0.130117	0.249412	0.065756	0.066260	0.065624	0.122007	0.157440	0.106598	0.098696	0.097031	-0.043988	-0.047947	0.125311	0.107340	-0.096573	0.046975	0.099902	0.089969	-0.032806	0.207589	0.120300	0.083787	-0.004871	0.002243	0.045370	0.078206	0.483000	0.386000	0.322000	0.144081	0.110000	0.283000	-0.100000	0.040000	0.198000	0.165000	0.291000	-0.233000	-0.1870	-0.1413	-0.5960	-0.2603	-0.2677	-0.3190	-0.3863	-0.2830	0.0183	0.1607	0.023	-0.006	0.137	0.234	0.225	0.067	0.5485	0.5100	0.3815	0.2895	-0.1145	-0.1200	-0.1565	-0.3515	0.7655	-0.0025	0.2170	0.3850	1.1670	-0.0095	0.2978	0.1995	0.1980	-0.8330	-0.6107	-0.9073	-0.9055	-0.7333	-0.9311	-0.8687	-0.4351	-1.1391	-0.4381	-0.4561	-0.1478	-0.1172	0.0640	-0.1277	-0.1395	0.0330	-0.5580	0.2300	0.0415	-1.0195	-0.8749	-0.0430	0.2210	-1.3570	-0.4020	0.0510	0.1520	-0.0085	0.1965	-0.0570
YAL010C	0.320	0.490	0.610	0.270	0.080	0.1150	1.1870	0.8810	0.2260	0.7990	0.6200	0.7170	-0.3980	0.4230	0.0545	0.4925	0.2300	-0.0635	-0.1155	-0.0285	NA	NA	NA	NA	NA	NA	-1.6890	-1.1730	-1.5190	-0.3670	0.1120	0.3450	-0.8340	-0.3780	-1.5480	0.5190	0.3490	0.1763	0.204	-0.35	0.09	0.07	0.04	0.01	-0.08	0.119	0.14	-0.03	0.04	-0.01	0.08	0.29	0.065	-0.15	0.019	1.09	0.24	0.31	0.35	0.34	0.57	-0.09	0.62	0.223	0.639	0.895	0.187	0.7	0.78	0.65	0.66	0.21	0.18	0.12	-0.17	0.57	NA	0.413	0.25	0.73	0.39	0.132	0.835	1.38	0.03	-0.122	0.515	NA	0.34	0.3	-0.188	-0.071	0.834	-0.402	0.378	0.048	-0.560	-0.510	0.118	-0.310	0.184	0.155	-0.251	-0.143	-0.385	-0.237	0.234	0.805	0.106	1.543	-0.489	1.796	0.170	0.480	0.440	0.170	0.456	0.653	1.209	0.300	0.265	0.407	0.471	0.417	NA	NA	NA	NA	NA	NA	NA	NA	0.440	0.340	0.330	0.360	0.0566	-0.1047	0.2630	-0.0893	0.0841	-0.0291	0.0000	0.1375	0.3219	0.1110	0.0144	0.0286	NA	0.1358	0.1614	0.473	0.3891	0.4759	0.3476	0.2704	0.1441	-0.1148	0.2402	0.0868	-0.0753	0.1493	0.1754	0.2116	0.1938	0.2477	0.3885	0.584	0.1996	0.4688	0.3122	0.4124	0.109	0.485	0.175	0.016	0.217	0.061	-0.114	-0.312	-0.4420	-0.0440	0.3840	0.2510	-0.4800	-0.0290	-0.3100	0.1140	0.1400	0.4350	-0.181	-1.108	-0.172	-1.116	-0.523	-0.052	2.809	-0.502	-0.446	0.278	0.287	0.518	0.309	0.894	-1.733	-0.8250	-0.1270	-0.0430	0.0850	-0.3300	-0.8333	-0.8431	-0.8697	-0.9359	-0.7833	-0.7673	-0.7305	0.200	0.250	-0.200	-0.460	-1.480	-1.000	-0.050	-0.670	-1.080	-1.290	-0.080	-0.120	-0.330	-0.230	0.220	-0.900	0.200	-1.141	0.720	0.880	0.030	0.420	-0.140	0.280	0.416	0.678	-0.183	0.147	0.482	0.132	-0.223	-0.131	-0.329	0.096	0.382	0.395	0.133	0.188	0.732	0.399	0.012	0.521	0.334	0.619	0.140	0.167	-0.226	-0.206	-0.093	-0.259	0.108	-0.202	0.035	0.102	0.215	0.234	0.222	0.316	0.152	0.061	0.219	0.043	0.183	0.144	0.004	0.050	0.298	-0.201	0.214	0.247	-0.206	0.084	-0.106	-0.144	-0.059	-0.185	-0.449	-0.244	-0.087	-0.107	-0.259	-0.196	-0.097	-0.190	-0.238	-0.423	-0.273	-0.339	0.078	0.021	-0.007	-0.110	-0.071	0.082	0.048	0.033	-0.006	0.134	0.177	0.050	0.200	0.288	0.154	0.371	0.313	0.107	0.060	-0.141	-0.059	0.036	-0.172	-0.131	-0.071	-0.046	-0.030	-0.066	-0.010	-0.144	-0.015	0.220	-0.135	-0.296	-0.122	-0.210	-0.152	-0.091	0.022	-0.016	-0.172	0.045	1.013	0.081	-0.304	0.354	0.158	0.027	0.323	0.338	0.139	0.198	0.079	-0.091	0.068	0.206	0.092	-0.103	-0.184	-0.246	-0.353	-0.373	-0.009	0.118	-0.017	-0.085	-0.261	-0.022	-0.386	-0.186	-0.281	0.101	0.048	-0.329	-0.326	-0.424	-0.018	-0.296	-0.132	-0.262	-0.254	-0.014	-0.313	-0.120	-0.289	-0.226	-0.318	-0.084	-0.072	0.002	-0.040	-0.013	0.266	0.130	0.139	-0.224	-0.276	-0.118	0.053	0.129	0.008	-0.208	0.002	-0.074	0.052	-0.035	0.004	0.060	0.118	0.185	0.263	0.180	0.237	0.450	0.313	0.061	0.258	0.074	0.446	0.285	0.106	0.285	0.047	0.127	0.457	-0.041	0.359	0.003	0.226	0.158	-0.006	0.153	-0.149	0.077	-0.181	0.024	-0.336	0.021	-0.055	-0.065	-0.170	-0.159	0.092	0.035	-0.097	0.119	-0.035	0.037	0.183	0.404	0.082	0.264	0.017	0.055	0.225	0.120	0.024	0.086	0.100	0.050	0.296	-0.027	-0.148	0.490	-0.029	0.173	0.084	0.033	0.057	-0.046	0.0645	0.0770	-0.0930	0.0560	0.1180	-0.1600	-0.1470	-0.1470	-0.1381	-0.0510	0.199	0.257	0.230	-0.071	-0.065	0.215	0.036	-0.002	0.261	-0.008	-0.075	0.035	0.036	0.049	-0.022	-0.047	-0.042	-0.093	-0.063	-0.052	0.022	-0.013	-0.033	-0.004	0.034	-0.017	-0.006	0.067	0.005	0.003	0.066	0.003	0.008	-0.055	0.075	0.009	0.085	0.112	-0.003	-0.055	-0.015	-0.009	-0.004	-0.033	-0.011	-0.039	-0.220	-0.095	-0.018	-0.047	0.038	-0.049	0.061	-0.049	-0.017	-0.011	-0.065	0.047	-0.039	0.061	0.066	-0.017	-0.045	-0.037	-0.010	0.008	0.036	0.114	-0.130	-0.164	-0.168	0.152	0.248	-0.142	0.005	-0.006	0.092	0.087	-0.055	-0.001	0.002	0.015	-0.010	0.030	-0.029	-0.4100	0.5500	0.2500	0.3700	-0.0800	-0.6600	0.5000	-0.1900	0.4500	0.2000	-0.3300	-0.0200	0.0600	0.1500	-0.0200	0.2900	0.0300	0.1000	-0.3100	0.1000	0.2400	-0.1000	-0.5800	-0.0703	0.4400	-0.0900	0.2900	0.7400	0.0600	0.3800	0.7500	0.2800	0.7300	0.1000	0.4800	0.5900	0.1400	0.2900	0.3100	0.6400	0.0700	0.3700	0.3300	-0.2400	0.2700	0.5100	-0.3100	0.0000	-0.0400	0.3400	0.1800	-0.0400	-0.1600	0.3700	0.3100	0.4500	0.3400	0.9500	1.1800	-0.5900	0.5600	0.3900	0.7800	1.4600	0.9500	1.2000	0.3200	0.5900	0.4200	1.3300	-1.1427	-1.2269	-0.9481	-1.1118	-0.9348	-0.9158	-0.7828	0.329	0.649	0.891	0.356	0.202	-0.290	-3.139	-2.888	-1.071	-0.309	-0.514	-0.323	0.009	0.031	0.452	0.299	0.098	0.331	0.078	0.063	0.309	0.174	0.2100	0.1000	0.1300	0.9500	0.006802	0.118992	-0.042935	-0.515503	-0.128330	0.149621	-0.430839	0.074470	0.044495	-0.413971	0.027153	-0.207828	-0.505493	0.266734	-0.092690	-0.035246	0.244112	-0.156766	0.005159	0.057791	0.074232	0.153697	-0.142636	-0.039488	0.075891	-0.156168	0.304324	-0.123787	-0.008778	-0.139147	-0.377480	-0.016221	0.149466	-0.161085	-0.014460	-0.116774	0.062657	-0.079599	-0.114211	-0.033255	-0.000862	-0.049515	-0.004902	0.203956	-0.305513	-0.070924	0.103615	0.055720	-0.042636	-0.329671	0.004354	-0.164507	-0.541106	0.730044	-0.492931	0.283983	0.479558	-0.228948	-0.034420	-0.051791	-0.050906	0.270	0.300	0.480	0.580	NA	NA	NA	NA	NA	NA	NA	NA	NA	NA	NA	0.0430	-0.4750	-0.3970	0.1670	-0.3460	-0.2600	-0.4160	-1.0480	NA	NA	NA	NA	NA	NA	NA	NA	NA	NA	NA	NA	NA	NA	NA	NA	-0.122	-0.084	0.112	0.018	-0.243	-0.153	0.031	0.053	0.189	0.019	0.118	-0.156	-0.266	-0.229	0.779	-0.295	0.218	-0.192	-0.182	-0.475	0.2400	0.0100	-0.0322	0.3203	0.5499	0.4667	0.1813	0.5700	0.5900	0.0800	0.8900	0.1700	0.8200	1.2300	0.8900	-0.380	-0.310	-0.180	-0.360	-0.370	0.046	0.046	0.408	0.408	0.299	0.299	0.089	0.089	0.116	0.116	-0.222	-0.222	-0.0260	0.1230	0.3430	-0.2890	-0.0300	-0.2720	-0.3550	-0.1650	0.1440	0.3590	0.3970	-0.1360	0.1580	0.480	0.010	0.480	1.250	0.810	0.100	0.270	0.235	0.163	0.323	-0.262	-0.034	0.218	0.231	0.249	0.592	0.530	0.527	-0.293	-0.204	-0.442	-0.221	0.062	-0.020	NA	0.0575	0.2929	0.4322	0.3195	0.2983	0.2926	0.2618	0.0992	0.0459	-0.0849	-0.0524	0.0002	-0.1699	-0.2338	-0.1759	-0.0801	0.0134	0.0631	-0.2474	-0.2896	-0.2495	-0.2738	-0.1772	-0.420	-0.310	-0.180	-0.130	-0.260	-0.270	0.100	-0.140	0.100	-0.030	-0.110	-0.380	-0.250	0.090	0.160	-0.110	-0.670	-0.760	0.680	-0.300	-0.400	-0.520	0.090	-0.340	-0.270	0.720	0.591	-0.967	-0.140	0.210	0.030	0.210	-0.240	0.050	-0.7324	-0.8377	-0.7345	-0.9017	-0.6770	-0.7775	-0.7786	-0.8368	0.3450	0.3970	0.1900	0.7420	0.5200	NA	NA	NA	NA	NA	NA	NA	NA	NA	-0.057	0.578	0.033	2.809	-0.502	-0.446	0.278	0.287	0.518	0.309	0.894	-1.733	0.204	0.211	0.008	0.104	-0.021	-0.1720	0.0270	0.0970	0.0000	0.2840	0.5090	-0.2070	-1.2907	-1.4802	-1.2950	-1.0255	-1.3019	-1.1391	-1.1643	-1.2147	-1.0110	-1.0926	-1.1158	-0.6945	0.2040	-0.1240	0.2625	-0.1995	-0.0755	-0.120	-0.260	-0.730	1.050	0.030	-0.059	0.152	0.328	0.620	0.220	0.690	0.250	0.757	1.060	0.610	-0.070	0.560	-0.250	0.420	0.138	-0.379	0.263	0.379	-0.138	1.07	0.926	0.379	0.263	-0.263	0.4850	-0.4110	-0.0130	0.3840	0.4250	0.1440	0.3740	0.1410	-0.0115	0.2760	0.3350	-0.0954	0.2600	0.6920	0.5460	0.4940	-0.0350	0.0086	-0.1180	0.1400	0.1750	0.3890	0.4350	0.8030	0.3410	0.0989	0.3760	0.1990	0.1990	0.5570	0.1290	0.4230	0.5800	0.5260	0.1090	0.2220	0.3180	0.6030	0.5920	0.3050	0.1590	-0.3780	0.6310	0.2970	0.2710	-0.0291	0.2770	0.6280	0.7050	0.2880	0.0565	0.1070	-0.1120	0.2330	-0.1500	0.0731	-0.3230	0.2880	0.1300	-0.0543	0.4470	0.0114	0.3187	0.3306	0.3080	0.7750	0.5720	-0.0800	0.3350	0.4080	0.4830	0.7580	0.7640	0.5390	0.3180	0.4650	0.4550	0.5260	0.4610	0.2460	0.3980	0.4057	0.4620	0.1990	0.5720	0.7180	0.2830	-0.0394	0.2070	0.2480	0.3040	0.3500	0.4790	0.5110	-0.1100	0.3110	0.3480	0.5890	-0.0908	-0.0203	0.2640	0.2020	0.0468	-0.0469	-0.2140	-0.2540	0.3020	0.0468	-0.0439	-0.0664	-0.1200	-0.0306	0.3290	0.0243	0.0635	-0.0115	0.0758	0.0565	0.2693	-0.0058	0.0143	0.2780	-0.1760	0.0468	0.1860	0.0496	-0.0380	0.4410	0.1150	0.0186	0.0342	-0.2720	-0.3400	-0.3099	-0.2954	-0.2881	-0.2678	-0.3262	-0.2877	-0.2323	-0.2415	-0.3439	-0.3107	-0.2522	-0.3443	-0.2208	-0.2291	-0.3660	-0.3561	-0.2767	-0.3208	-0.2807	-0.3061	-0.3085	-0.2688	-0.2767	-0.2926	-0.5720	-0.9948	-0.7602	-0.9987	-0.7838	-0.8049	-1.5495	0.5530	1.2640	0.0340	0.5700	0.5170	0.8830	0.3392	0.3220	0.7190	-0.464000	0.528000	-0.277000	-0.530000	0.785000	-0.373000	-0.647000	0.005000	0.270	1.610	0.500	1.130	0.540	0.700	0.510	0.990	0.470	0.410	0.290	0.520	0.310	0.651	1.080	0.1130	0.1410	0.3910	0.1710	0.4310	0.2600	0.1090	0.1740	-0.181	-1.108	-0.172	-1.116	-0.523	-0.052	0.423	0.076	-0.039	-0.656	-0.254	-0.187	-0.418	-0.425	-0.790	0.107	-0.030	0.105	0.103	0.220	0.160	0.350	-0.0350	0.3560	-0.1820	-0.4708	0.0643	-0.0388	0.0650	1.2630	0.1480	-0.023691	0.479663	0.517467	0.287475	0.373455	0.051891	-0.055073	-0.068317	-0.079463	0.275117	0.359709	0.208033	0.079619	-0.016345	0.023259	0.042906	0.123838	0.156478	0.134012	0.204230	-0.048858	0.048361	0.017802	0.031955	-0.009995	0.059789	0.204865	0.269524	0.310258	0.206290	0.286802	0.130532	0.142244	0.280707	0.200090	0.322927	0.207323	0.145862	0.089238	-0.033242	-0.079905	-0.078470	0.063173	0.310685	0.063355	0.063304	0.146837	0.133529	0.137684	0.185167	0.079600	0.145474	0.014827	0.102842	-0.028049	0.035775	NA	NA	NA	NA	NA	NA	NA	NA	NA	NA	NA	NA	-0.0925	0.2800	0.3045	0.2780	0.3560	0.1965	0.3395	0.1250	-0.0200	0.2615	0.400	0.351	0.164	0.288	0.283	0.148	0.2290	0.2180	0.5270	0.4890	-0.2380	-0.1430	0.5730	0.2920	1.0170	1.2850	1.2880	1.2020	-1.8762	-0.1690	0.0490	-0.0050	-0.3070	-1.3439	-1.7212	-1.3197	-1.8962	-1.1752	-1.2140	-1.9355	-1.1013	-1.3197	-1.1391	-0.9830	-1.3344	-1.5751	-1.1415	-0.9136	-0.3640	0.4150	1.7220	-0.3480	-0.1450	-0.1310	0.0430	0.1320	0.4470	0.5430	-0.5550	-0.5050	0.1690	0.8230	0.4570	0.2080
YAL011W	-0.570	0.170	-0.750	-0.290	0.150	0.5640	-0.6020	0.3870	0.1370	0.5750	0.3430	-0.0200	-1.3720	-1.2060	-0.0225	-0.1980	-0.2050	-0.1205	-0.0460	-0.1695	NA	NA	NA	NA	NA	NA	-1.2820	-0.8870	-2.4220	-0.3930	0.2970	0.2140	-0.9840	-0.1990	-0.8970	0.4230	0.2940	0.0538	0.08	-0.17	0.21	0.07	-0.07	-0.382	-0.04	NA	-0.236	-0.11	0.06	-0.07	-0.03	-0.05	-0.231	-0.43	-0.143	0.28	0.839	0.1	0.18	-0.06	0.15	0.15	-0.03	0.041	0.515	-0.688	-0.019	-0.134	-0.009	-0.08	0.332	0.085	0.41	0.082	0.34	0.367	NA	0.379	-0.07	-0.47	-0.29	-0.558	NA	NA	0.04	-0.119	1.661	0.211	-0.06	-0.108	-0.355	-0.422	0.069	0.121	-0.777	-0.753	-0.704	-0.481	0.003	-0.822	-0.332	-0.364	-0.778	-0.791	-0.742	-0.416	0.204	0.428	0.301	0.382	-0.330	0.627	-0.490	-0.231	-0.090	-0.050	-1.345	-1.328	-0.923	-1.128	-1.178	-1.004	-1.260	-0.837	-0.7226	-0.8983	-0.4567	-0.6951	-0.7093	-0.5602	-0.8514	-0.6264	-0.289	-0.213	-0.240	-0.280	0.2016	0.0144	0.1110	-0.2688	-0.0589	0.0286	0.0704	0.1635	-0.0893	-0.0893	0.2016	-0.0291	NA	-0.026	0.1164	0.1319	0.0952	-0.0943	0.0227	-0.125	0.076	0.0338	0.0237	0.104	0.0226	-0.0334	0.152	-0.0958	-0.0197	-0.0362	0.1268	0.08	0.194	0.0793	0.0373	-0.0018	-0.301	-0.451	-0.308	-0.414	-0.325	-0.436	-0.654	-0.497	NA	NA	NA	NA	NA	NA	NA	NA	NA	NA	-0.180	-1.033	0.201	-0.498	-0.889	0.295	3.077	-0.012	-1.069	-0.187	-0.087	0.504	0.510	2.013	0.603	-0.6840	-0.0200	-0.7730	-1.3450	-0.7470	-0.4343	-0.5965	-0.9363	-1.0395	-0.7964	-0.9780	-0.5333	0.120	0.090	-0.260	-0.740	-1.280	-0.680	-0.370	-0.830	-0.840	-1.260	-0.400	-0.420	0.250	-0.300	0.060	-0.060	-0.411	-0.427	-0.340	0.074	-0.190	0.020	0.030	-0.160	-0.089	0.219	0.281	-0.007	-0.227	-0.343	-0.214	0.190	-0.142	0.149	-0.080	-0.139	0.105	0.154	0.037	0.034	0.132	0.485	0.094	-0.119	0.103	-0.130	-0.153	0.113	0.150	-0.232	-0.251	0.110	-0.357	-0.056	-0.176	-0.063	-0.027	0.317	0.077	0.481	0.036	0.195	0.123	0.305	0.395	0.167	0.205	0.494	0.240	-0.012	-0.174	0.119	0.344	-0.070	-0.139	-0.222	-0.246	-0.064	-0.025	-0.059	-0.182	-0.039	0.025	0.195	-0.025	0.072	0.007	0.169	-0.086	0.004	0.047	-0.069	0.032	0.026	0.081	-0.064	0.238	-0.160	-0.018	-0.038	-0.128	-0.225	-0.069	0.047	0.042	0.077	-0.043	0.064	0.013	0.028	0.025	0.311	0.196	0.123	0.155	0.064	0.078	0.308	0.145	-0.058	0.243	-0.151	-0.101	-0.177	0.032	-0.198	-0.342	0.142	-0.068	-0.155	-0.014	0.052	-0.072	-0.107	0.090	-0.127	-0.264	-0.342	-0.106	-0.045	-0.196	-0.089	-0.389	-0.326	-0.125	-0.019	-0.057	-0.102	-0.110	-0.116	-0.122	-0.208	-0.028	-0.098	0.045	-0.064	-0.092	-0.175	-0.095	-0.169	-0.046	-0.314	-0.369	-0.230	-0.135	-0.221	-0.085	0.129	-0.617	-0.176	-0.128	-0.295	-0.167	-0.230	-0.613	-0.141	0.012	-0.105	-0.122	-0.026	-0.144	-0.125	-0.125	-0.127	-0.050	0.126	-0.278	-0.085	-0.033	-0.147	-0.131	-0.244	-0.201	-0.309	-0.129	-0.270	0.045	-0.295	-0.932	-0.394	-0.462	-0.722	-0.344	-0.857	-0.517	-0.252	-0.172	-0.464	-0.490	-0.525	-0.422	-0.627	-0.674	0.008	-0.525	-0.390	-0.060	0.012	-0.159	0.035	0.042	-0.048	-0.404	0.123	0.207	-0.005	-0.513	-0.120	0.263	0.243	0.147	0.104	0.274	0.171	0.060	0.057	0.221	-0.242	-0.009	-0.178	-0.105	-0.052	0.137	0.091	0.124	0.079	0.214	-0.024	-0.187	0.152	-0.151	-0.201	-0.086	-0.107	-0.234	-0.259	-0.253	-0.475	0.3750	0.0360	0.2680	0.0830	0.1355	0.3060	-0.0830	-0.1320	-0.0830	0.0740	-0.041	-0.084	-0.094	0.067	0.030	0.104	0.039	0.048	0.106	0.039	0.115	0.179	0.090	0.031	0.034	0.027	-0.030	-0.044	-0.006	0.024	0.109	0.009	0.121	-0.011	-0.015	0.044	-0.025	0.030	-0.033	0.067	-0.014	0.103	0.031	0.046	-0.010	0.051	0.012	-0.071	0.043	0.044	0.061	0.047	0.007	0.037	0.004	0.011	0.016	-0.073	0.013	0.033	0.033	-0.001	0.017	0.076	-0.036	-0.097	-0.013	0.092	0.005	0.085	0.012	-0.000	-0.028	-0.100	-0.017	0.013	-0.020	0.054	-0.006	0.001	0.048	0.048	0.072	0.149	0.061	0.114	-0.024	0.022	-0.005	0.037	0.071	0.064	-0.030	0.027	0.021	-0.2500	-0.0700	0.0100	-0.4400	-0.3600	-0.5000	-0.4200	0.2200	-0.3300	0.1400	0.2800	0.6400	0.3200	0.1200	0.0200	0.2000	-0.1200	0.1500	-0.5500	-0.0700	0.2300	-0.0700	0.0000	0.2000	-0.3200	0.3800	0.5700	0.9600	0.6100	-1.7500	0.7200	0.3400	1.2100	0.7700	0.8400	1.8200	0.5600	-0.1500	0.0600	0.4900	-0.2100	0.1500	0.2500	0.0200	0.4200	0.0800	-0.7000	0.7000	-0.1600	-0.2900	0.0600	-0.1500	-0.6100	-1.2100	0.7900	1.2800	-0.2700	0.0100	0.4300	0.4600	1.2200	1.0000	1.5700	1.0000	1.2300	0.9400	1.3700	1.1400	0.8500	1.5600	-0.6788	-0.9289	-0.6731	-0.5399	-0.7794	-0.6794	-0.7300	0.646	0.294	1.310	0.106	0.711	-0.972	-1.468	-2.967	-3.286	-0.598	-0.802	-0.303	0.119	-0.062	0.383	0.003	-0.039	-0.121	-0.355	-0.351	-0.168	0.008	0.1700	-0.2893	-0.4600	-0.3384	-0.210616	-0.050675	-0.424596	0.130696	-0.271778	-0.050313	0.027583	0.076081	-0.077825	0.074579	-0.016541	-0.317594	0.339389	0.137095	-0.250124	-0.098424	0.149321	-0.515423	0.068986	-0.218954	-0.260786	-0.139204	0.193798	-0.097619	-0.259520	-0.102358	0.131586	-0.174538	-0.147884	-0.270967	-0.033521	0.147664	-0.184826	-0.275920	-0.054609	0.123162	0.281145	0.148240	-0.793461	0.146525	0.095295	-0.247856	-0.119415	-0.168677	-0.367681	0.105397	0.127712	-0.069575	-0.188489	0.073379	-0.052924	-0.123096	0.295988	-0.580177	0.265357	-0.049244	0.310127	-0.004610	-0.074995	0.162352	-0.412311	-0.110	-0.330	-0.210	-0.160	-0.5974	-0.9318	-0.5804	-0.6068	-0.4891	-0.5830	-0.6801	-0.5931	-0.6137	-0.8586	-0.6572	0.3410	0.6910	0.1030	-0.1180	-0.2160	-0.2190	-0.4810	-1.1470	0.064000	-0.286000	-0.117946	-0.312253	-0.672000	-0.205000	1.195000	0.864000	-0.180000	0.204000	-0.382000	0.465000	-0.214000	0.041000	-0.796000	-0.028000	0.154	-0.076	0.289	-0.108	-0.176	-0.019	-0.624	0.411	-0.066	-0.038	0.185	0.093	0.467	-0.215	0.763	-0.006	0.142	-0.044	0.018	0.009	0.3100	-0.5300	-0.0062	0.4260	0.2702	0.3500	-0.0552	0.1800	0.1400	0.1800	0.7300	0.1100	0.7000	-0.0700	-0.6400	-0.020	-0.230	-0.570	-0.830	-0.560	0.180	0.180	0.067	0.067	0.273	0.273	0.835	0.835	-0.223	-0.223	-0.189	-0.189	-0.6400	0.1330	-0.2550	-0.2100	-0.1150	0.0000	0.0330	-0.1420	0.0000	-0.3630	-0.4150	-0.4150	0.0490	0.450	-0.550	0.170	-0.320	-0.210	-0.092	0.250	0.089	0.577	0.464	0.192	0.195	0.199	0.282	0.263	0.229	0.038	0.390	0.332	0.654	0.108	0.833	1.126	0.948	NA	-0.1608	-0.2327	0.0392	0.1614	0.1707	0.219	0.2042	0.0598	-0.1803	-0.1483	-0.1299	0.0284	0.046	0.0536	0.1425	-0.0143	-0.0835	0.1126	0.0688	0.1786	0.2153	0.2073	0.1676	-0.270	-0.450	-0.360	-0.130	-0.780	-0.920	-0.160	-0.820	0.080	-1.000	-0.360	-0.770	-0.160	-0.990	-0.090	-0.760	-0.870	-0.750	0.640	-0.520	-0.790	-0.510	-0.390	-0.270	-0.490	0.290	0.445	-0.963	-0.060	-0.200	-0.120	0.360	-0.400	0.030	-0.5251	-0.5504	-0.6535	-0.7014	-0.4823	-0.4814	-0.6035	-0.5950	-0.2950	0.4760	0.2580	0.3580	0.5910	-0.6313	-0.5753	-0.3116	-1.2573	-0.5524	-0.4557	-1.5258	-1.1574	-1.1273	0.231	0.986	-0.329	3.077	-0.012	-1.069	-0.187	-0.087	0.504	0.510	2.013	0.603	0.148	0.111	0.018	0.012	-0.006	-0.0960	0.5720	0.4150	-0.4150	-0.4240	0.2630	0.1630	-1.0560	-0.9169	-1.0600	-1.0320	-1.0191	-0.8918	-0.9618	-0.9940	-0.8908	-0.9129	-1.0395	-0.5890	0.0220	-0.5550	-0.0630	0.0480	-0.5000	-0.360	-0.170	-0.180	-1.030	0.197	-0.010	-0.040	-0.010	-0.064	-0.074	0.034	-0.050	0.185	-0.250	-0.180	-0.730	0.420	-0.390	0.020	-0.263	-0.379	NA	-0.485	NA	-0.138	0.138	-0.263	0.138	-0.926	0.1590	-0.4830	-0.0087	-0.2860	-0.2290	-0.3450	0.0786	0.1910	0.1570	0.1040	0.2410	-0.1610	0.3580	0.1680	0.0881	0.2920	-0.0528	0.1540	-0.0469	0.2840	0.1890	0.0621	0.1440	0.2070	0.7110	0.3130	0.3350	0.3840	0.3840	1.1590	0.3240	0.5020	0.5150	0.4590	0.2280	0.3080	0.1080	0.3390	0.0827	0.3660	0.3430	0.1950	0.7030	0.4360	0.5830	0.2990	0.1340	0.0100	0.1690	0.2200	0.5780	0.1890	-1.1360	0.3110	0.1170	0.3440	0.0412	-0.0469	0.1730	0.0356	-0.0513	-0.2600	-0.4150	-0.0514	0.4130	0.4070	0.1160	-0.1870	-0.2200	0.4220	0.1410	0.1952	0.1690	-0.0724	0.2580	0.0186	0.6720	-0.0320	0.1190	0.0758	0.5610	0.1660	0.2973	0.1280	0.2750	0.1620	0.0745	0.1130	0.3890	0.0758	0.3500	0.4850	0.4390	0.5130	0.5880	0.4920	0.5190	0.7610	0.4710	0.0827	0.1050	0.1340	0.2980	0.1290	0.2200	0.7540	-0.1760	0.4130	0.4920	0.2040	0.2260	0.3580	0.2190	0.3440	0.5300	0.5970	0.6450	0.5470	0.7160	0.3160	0.6740	0.3350	0.9150	0.6350	0.7680	0.2700	0.3330	0.3510	0.4250	0.3580	0.1240	-0.0087	-0.1030	-0.1525	-0.1237	-0.1164	-0.0814	-0.1108	-0.0782	-0.0532	-0.1253	-0.0505	-0.0568	-0.0826	-0.1017	-0.0481	-0.0274	-0.0538	-0.0573	-0.0828	-0.0808	-0.0940	-0.0918	-0.1059	-0.1159	-0.0720	-0.0849	NA	NA	NA	NA	NA	NA	0.8190	0.4090	0.8040	-0.4040	0.8600	0.2640	0.6340	-0.0730	-0.8280	0.8980	-0.101000	0.860000	-0.512000	-0.952000	0.700000	-0.599000	-0.201000	-0.120000	0.040	0.170	0.340	0.190	0.130	-0.170	0.040	-0.050	-0.040	-0.620	0.160	0.190	-0.100	-0.420	0.340	-0.2180	-0.2690	-0.3780	-0.1530	-0.1360	-0.1810	-0.2980	-0.3250	-0.180	-1.033	0.201	-0.498	-0.889	0.295	-0.227	0.927	-0.137	-0.139	-1.076	-1.432	-1.481	-0.701	-0.270	-0.060	-0.078	-0.068	-0.040	0.080	-0.030	0.114	-0.1493	0.1630	-0.5280	0.0610	-0.1420	-0.1490	0.1020	-2.2480	0.2220	0.391900	0.191906	0.236710	0.193387	0.294589	0.453095	0.525879	0.444965	0.365582	-0.087553	-0.017837	-0.007047	0.002569	0.325270	0.339423	0.295593	0.081837	-0.042475	-0.090908	0.036556	0.317711	0.234747	0.272530	0.238241	0.074715	0.191842	0.134868	-0.008073	0.018291	-0.015875	0.015239	0.042153	-0.003149	0.070116	0.080775	0.048321	-0.077547	-0.008196	0.197231	0.154271	0.032196	0.127973	0.035129	0.082957	-0.027101	-0.076821	-0.011535	0.010873	-0.050319	-0.015024	-0.120313	-0.040662	-0.072447	0.121362	0.232512	0.248943	-0.246000	-0.163000	0.308000	0.095000	0.150000	-0.285000	-0.080000	-0.410000	0.269000	0.353000	-0.054000	0.008692	-0.3525	-0.2225	-1.5180	-0.1435	-0.2020	-0.0080	-0.0695	0.0995	-0.1655	0.1790	0.025	0.164	0.127	-0.025	0.118	0.212	0.2110	0.3420	0.2050	0.0040	-0.1920	-0.2680	0.4970	-0.0920	NA	NA	NA	NA	NA	NA	NA	NA	NA	-0.7986	-0.8847	-1.1694	-1.1952	-0.8713	-1.1694	-1.7399	-1.2510	-1.2381	-1.1487	-0.9311	-1.1630	-1.5638	-0.8778	-0.8119	-0.6190	-0.6570	-0.6000	-0.3220	-0.2740	-1.1770	0.2630	0.2860	0.0490	-1.2930	0.7660	-0.0600	-0.0380	-0.2220	0.0000	0.6680
YAL012W	-0.710	-0.680	-0.880	-0.060	-0.460	-0.0850	-2.1150	-2.8180	-1.6940	-2.4510	-2.1880	-2.5800	1.1490	-3.3580	0.0770	0.0600	-0.7045	-0.3405	0.1325	-0.3675	0.6155	0.3405	0.2320	0.1455	0.5862	0.3439	-1.3120	-0.7770	-0.5440	-0.3710	-0.2430	-0.3970	-1.4750	-0.1050	-1.2560	0.6770	0.6100	0.6990	0.362	-0.07	0.39	0.08	0.2	-0.01	-0.2	-0.3	0.01	0.3	0.17	-0.25	0.15	0.61	0.302	-0.815	-0.087	0.39	0.31	0.03	-0.05	0.18	0.84	0.32	0.59	0.235	0.859	0.603	0.434	-0.25	-0.19	-0.067	-0.54	-0.27	0.24	NA	0.18	0.518	NA	0.678	-0.3	0.11	0.12	-0.473	0.412	0.233	0.04	-0.14	0.152	NA	0.06	0.721	0.759	0.682	1.347	1.236	0.455	0.866	0.677	0.531	0.204	0.099	0.722	1.624	0.167	0.494	1.255	0.537	-1.507	2.964	-1.381	-2.061	2.292	-2.158	0.270	-0.520	-1.150	-0.370	0.711	0.901	0.606	0.691	0.973	0.395	0.455	0.889	0.6742	0.7078	0.7748	0.7665	0.6367	0.6764	0.5921	0.7021	-0.230	0.790	1.280	1.220	0.3896	0.5160	0.5945	0.3448	-0.0291	0.0566	-0.0145	-0.3040	0.2750	-0.1520	-0.0291	-0.1203	NA	0.0779	0.0003	0.3724	0.0464	0.1081	-0.0556	0.2491	0.1334	-0.4835	0.2406	0.2754	0.3021	0.3116	0.1265	0.0779	0.3462	0.4868	1.1981	1.048	-0.1338	-0.5869	-0.3863	-0.231	0.234	-0.294	0.053	0.590	0.936	1.045	1.010	0.802	0.5540	-0.1890	-0.3500	0.1660	0.0710	0.1750	0.6710	-0.0280	0.4970	0.5330	3.634	1.572	1.718	1.144	2.375	2.684	1.851	-0.081	1.883	-0.002	1.394	1.680	0.157	2.044	1.936	-0.4050	0.0290	0.2590	0.2800	-0.7730	0.7186	0.8097	0.6969	0.6175	0.6504	0.6245	0.4864	-0.850	-1.440	-0.720	-0.980	-1.270	-0.910	-0.170	-0.910	-1.400	-0.870	-1.460	-1.060	-3.100	-1.450	-0.210	-3.550	-0.290	0.470	-0.400	-0.400	-0.850	-0.860	-0.540	-0.880	1.159	0.941	0.194	-0.104	0.636	-0.210	-0.194	0.544	0.182	0.583	-0.294	0.110	-0.416	0.791	-0.117	0.534	0.023	-0.051	-0.085	0.372	-0.583	-0.381	0.238	0.323	0.509	-0.013	0.153	-0.134	0.205	-0.159	-0.021	0.782	0.765	0.796	0.930	0.660	0.962	0.162	0.301	0.161	0.237	-0.223	-0.054	0.153	0.006	-0.189	0.013	0.083	0.009	-0.015	0.095	0.165	0.761	0.143	0.377	0.489	0.151	0.175	0.336	0.360	0.021	0.054	0.051	0.100	0.058	0.013	0.181	-0.164	-0.169	0.052	0.499	-0.204	-0.066	0.866	0.242	0.256	1.101	0.931	1.151	0.981	0.948	1.137	-0.449	-0.423	0.014	-0.900	-0.698	-0.758	-0.666	-0.767	-0.540	-0.661	-0.686	-0.396	-0.417	-0.570	-0.295	0.083	0.130	0.130	0.283	0.177	0.117	0.084	0.209	0.051	1.206	0.226	0.028	0.275	0.174	0.032	0.335	0.254	0.078	0.188	-0.071	0.340	0.387	0.363	0.277	0.275	0.192	-0.389	-0.254	-0.465	0.395	0.506	0.163	0.450	0.356	0.363	0.454	0.422	0.373	0.561	0.425	0.292	-0.168	-0.186	0.149	-0.339	-0.147	-0.275	-0.301	-0.321	-0.285	0.209	-0.009	-0.302	0.124	0.111	0.085	0.804	0.876	0.774	0.526	0.879	0.599	-0.540	-0.528	-0.473	-0.881	-1.017	-1.003	-0.793	-0.749	-0.758	-0.365	-0.431	-1.037	0.365	0.697	0.838	-0.438	0.336	0.246	-0.387	0.258	0.606	-0.083	0.123	0.964	0.301	0.396	0.620	0.136	0.650	0.962	0.268	0.602	0.302	0.329	0.183	0.154	0.421	0.186	0.376	0.123	0.120	0.142	-0.076	0.058	0.341	0.245	0.266	0.478	0.247	0.268	0.348	0.680	0.120	0.262	0.088	0.467	0.378	0.339	0.535	0.570	0.850	0.778	0.694	0.740	0.550	0.757	0.104	0.220	0.720	-0.605	-0.405	-0.525	-0.443	-0.474	-0.372	0.4255	0.7250	0.7050	0.5080	0.3190	0.6070	0.6620	0.5320	0.6020	0.3880	-0.328	-0.374	-0.444	0.179	0.030	0.052	0.029	-0.119	-0.393	-0.155	0.124	0.258	-0.019	-0.184	-0.010	0.073	0.214	0.024	0.193	-0.002	0.109	-0.057	0.156	-0.025	-0.215	-0.211	-0.052	-0.139	-0.202	-0.017	0.036	0.068	-0.011	0.117	0.161	-0.134	-0.054	0.044	0.083	-0.071	0.063	0.055	-0.181	-0.049	0.098	0.031	-0.109	-0.174	-0.021	-0.060	0.051	-0.031	0.010	0.076	0.172	0.102	-0.103	0.052	0.008	0.067	0.115	-0.057	0.040	-0.102	-0.003	0.064	-0.029	0.162	0.024	0.105	0.177	-0.273	-0.080	0.043	0.172	0.086	0.246	0.035	-0.034	0.094	0.041	-0.018	-0.040	-0.099	0.029	0.6000	-0.5600	0.6900	1.0700	0.7900	-0.1200	0.9200	2.1800	0.0500	0.7300	1.2600	0.9200	0.4800	0.0800	-0.6400	-0.7200	-0.5400	0.4300	-1.0500	-0.0700	-0.4000	-0.7400	-0.4200	0.5200	0.8000	0.1400	1.1800	1.1600	1.5700	2.5300	2.5700	2.0200	2.2100	1.6900	1.6600	1.6100	1.1800	1.1700	0.7000	0.8100	0.4500	-0.5000	-1.4200	0.3400	0.2900	0.8500	0.4800	-0.2300	0.6900	0.0900	0.7600	0.3900	1.6100	-0.1200	1.0400	1.2100	1.2200	0.8500	1.4700	0.7300	1.7200	1.8700	2.4400	1.8600	1.8500	1.9500	1.4900	2.0800	1.6000	1.8900	0.7088	0.5003	0.5707	0.6927	0.6537	0.6868	0.5220	-1.572	0.276	0.993	-0.174	0.068	-0.923	-1.765	-2.913	-2.030	-1.387	-1.512	-1.775	-0.041	0.023	-0.039	-0.115	0.013	0.097	0.054	0.210	0.050	-0.055	0.6200	-0.0500	0.2900	-0.5600	-0.389112	0.250437	-0.013536	0.174527	-0.351223	-0.208360	0.285505	-0.307372	0.108101	0.293705	0.863878	0.007617	0.266742	0.865836	0.231309	0.033872	0.038615	-0.401588	0.321558	-0.060292	-0.015221	-0.284486	-0.096889	0.540861	0.151031	0.313127	-0.075903	-0.363646	0.653704	0.217189	-0.487376	-0.358127	0.707749	0.224529	-0.000682	-1.063540	-3.301800	-2.071810	5.518130	-3.162640	-1.851600	3.498780	-0.444583	-1.492340	1.976570	-1.709160	-0.273899	0.211791	0.144003	-0.190939	0.494609	-0.393982	0.158291	0.096682	-0.090296	-0.343198	-0.626815	0.322351	0.553967	0.066358	-0.215537	0.230	0.820	0.710	0.510	0.6405	0.6740	0.6304	0.7030	0.5796	0.6421	0.5592	0.5107	0.7075	0.4841	0.6279	-0.0840	-0.8140	-0.1150	-0.0670	-0.1150	-0.2130	-0.4160	-1.3410	-0.498000	0.397000	-0.571000	0.032000	-0.871000	-0.377000	-0.254000	0.128000	-0.270000	-0.638000	0.024000	-0.058000	-0.005000	0.191000	0.260000	-0.107000	0.610	0.224	-0.051	0.038	0.005	-0.050	-0.300	0.075	0.146	0.131	-0.091	0.183	-0.110	-0.058	0.099	-0.067	-0.137	0.042	-0.001	-0.199	0.1900	-1.3400	0.0590	0.2100	0.9164	0.6598	0.4062	1.1000	0.9400	1.4700	1.4400	1.2400	1.7300	1.7500	1.0400	-0.630	0.620	0.520	0.880	0.205	-1.791	-1.791	-0.824	-0.824	-1.393	-1.393	-0.965	-0.965	-1.883	-1.883	-1.523	-1.523	2.6370	0.8370	0.6180	0.7400	0.7390	0.3410	0.0380	0.6820	0.7500	0.8720	0.4090	0.2200	0.0740	-0.610	0.020	-0.020	0.120	-0.220	-0.286	-0.089	-0.279	1.160	1.730	1.316	0.065	0.193	0.361	0.410	0.397	-0.231	-0.238	0.618	0.614	0.498	0.569	0.791	0.614	NA	-0.3547	-0.3483	0.4242	0.4935	-0.149	-0.37	-0.3666	-0.3221	-0.2752	0.0703	-0.085	-0.1179	-0.2884	-0.4661	-0.296	0.083	0.6889	0.6502	-0.6584	-1.1575	-1.0295	-0.9528	-0.7994	0.140	-0.020	-0.060	0.410	-0.020	0.920	0.630	0.500	1.000	0.690	0.360	0.700	0.540	1.060	0.140	1.230	0.510	0.350	0.190	0.620	0.810	0.210	0.010	-0.006	0.520	1.180	0.622	0.249	0.540	-0.810	-0.540	-0.590	-1.000	-0.720	0.5383	0.5891	0.5902	0.6936	0.4605	0.6995	0.4136	0.6157	0.7660	1.0020	0.8410	1.3510	0.8480	-0.2470	0.1575	-0.1805	-0.0614	-0.0409	0.1917	-0.1472	-0.0624	-0.2099	1.360	1.546	-1.458	1.851	-0.081	1.883	-0.002	1.394	1.680	0.157	2.044	1.936	0.028	0.238	0.157	0.104	0.359	0.5520	0.4620	0.4600	0.7210	0.3580	0.3090	-0.2280	0.9252	0.9192	0.9501	1.0030	0.9196	0.9759	0.8706	0.8559	0.8657	0.7680	0.8481	-0.5885	0.6440	-0.1835	0.7240	0.5660	-1.9335	-0.330	-0.430	-1.160	-0.207	-0.940	0.770	0.130	0.780	0.790	0.890	0.720	0.670	0.620	-0.920	-1.380	-1.060	-0.900	-1.390	-0.860	NA	0.585	NA	0.766	-0.263	-0.926	-0.138	NA	0.485	0.138	0.2100	-0.6800	-0.3540	-1.5950	-1.5990	-0.4220	-0.2270	-2.3580	-1.5140	-0.7710	-1.0610	-0.6640	-0.9880	-1.9320	-2.4260	-2.1520	0.3790	-1.2000	-2.2860	-0.7443	0.3970	1.0540	-0.0350	-0.9480	-1.0170	-1.0610	-0.2610	-0.5620	-0.5620	0.2220	0.1800	-0.0469	-0.8910	-0.9880	-1.2200	0.2100	-0.0969	-0.6570	0.0565	-0.0320	0.6020	0.2640	-0.6370	-0.8390	-0.1360	1.1910	-0.1630	-0.9710	-0.7030	-1.0640	-0.5290	-2.0110	-2.4110	-1.4860	-1.7220	0.0243	-1.1640	-1.9650	-1.8050	-1.0520	0.9250	1.5490	2.2880	2.0320	1.2460	-0.5710	-1.0380	-0.9350	-0.0543	1.3240	2.0680	0.1190	0.4240	0.6660	0.7680	-0.3950	-0.2510	0.9130	0.9900	0.4410	-0.1900	0.0648	0.8840	0.8610	0.6330	0.5170	-0.2840	0.7370	0.9320	0.4430	0.2690	0.0635	0.3950	0.3620	0.8640	0.3500	-0.1000	0.5280	0.4880	-1.4900	-2.0830	-2.1970	-1.2540	-0.9620	0.2120	-0.0694	0.3260	0.5510	0.2420	-0.3920	-0.3090	1.2450	1.6640	0.8580	1.3060	1.1220	1.0960	0.9200	1.3240	1.0300	1.0420	1.1770	0.6590	1.1650	-0.0816	-0.2820	0.1580	-0.4880	-0.3940	0.6540	1.7740	0.9640	1.2980	0.1909	0.1337	0.1186	0.1883	0.1183	0.0456	0.0694	0.2308	0.0246	0.0162	0.0067	0.1279	0.0674	0.0757	0.0039	0.0223	0.2283	0.2349	0.2478	-0.0123	0.1728	0.1836	0.0178	0.1223	0.6854	-0.2301	-0.1757	-0.3311	-0.1658	-0.6564	0.7550	0.3110	0.8990	0.5130	-0.0640	0.3250	0.2530	0.7710	0.3180	0.7600	0.009000	0.981000	-0.184000	0.060000	0.779000	-0.436000	-0.449000	-0.026000	-0.680	-0.710	-0.800	-0.390	-0.290	-0.110	0.100	-0.270	-0.660	0.330	-0.030	0.260	0.170	-0.020	0.260	0.7930	1.0530	1.1610	0.9560	0.8770	0.8900	0.7370	0.3780	3.634	1.572	1.718	1.144	2.375	2.684	0.462	-1.036	-1.131	-0.167	0.237	0.375	0.298	-0.116	0.870	-0.160	1.400	1.000	1.080	1.070	0.640	0.880	-0.5830	-0.5090	-0.8710	2.3220	-0.3083	-0.2148	-0.0280	-0.1577	-0.4520	0.599561	0.208753	-0.286637	-0.354846	-0.364280	-0.245657	0.294618	0.389365	0.282514	-0.161007	-0.280749	-0.118073	-0.101143	0.355433	0.440040	0.470868	0.130626	-0.152167	-0.235982	-0.167844	0.184501	0.294207	0.288489	0.423078	0.256722	0.139255	-0.000051	-0.152779	-0.125107	-0.037802	0.053489	0.113460	0.004107	-0.045880	-0.063388	0.060812	0.157357	0.201830	0.304696	0.252633	0.171127	-0.006163	-0.017286	-0.037549	0.151076	0.090429	0.060316	0.310025	-0.348874	-0.043343	0.068212	0.007776	0.170806	0.230924	0.204517	0.133762	-1.635000	-1.685000	0.355000	-0.097000	-0.762000	-0.326000	-0.330000	-0.020000	-0.259000	-0.900000	-0.011000	-0.052000	0.1840	0.1230	-0.1475	-0.7875	-0.4700	-1.2265	-0.4805	-0.4120	-0.5065	0.0900	-0.323	-0.389	-0.111	-0.410	-0.767	-0.837	0.4190	0.4860	0.3720	0.0210	-0.2420	0.6870	0.5120	-0.1230	0.4569	0.1000	0.8050	0.3875	-0.9267	-0.1470	0.0970	0.1570	-0.2650	0.5509	0.1288	0.9454	0.4307	0.2224	1.1614	0.5797	0.8614	1.1218	0.6740	0.9399	0.9187	0.8301	0.5617	0.8897	-1.3710	-0.3440	-0.3670	-0.9490	0.1090	0.1720	-0.8110	-0.0750	0.4510	-1.8300	1.0480	0.3650	0.1320	0.2000	0.4910	0.6050
YAL013W	-0.300	-0.310	0.440	-0.050	-0.200	-0.7590	0.1240	0.5230	-0.3120	0.5110	0.1030	-0.4150	-1.0220	0.4650	-0.0495	-0.2545	-0.3605	-0.1030	-0.3665	-0.2980	-0.1816	-0.2581	-0.1658	-0.3472	-0.2413	-0.2701	-0.7480	-0.9210	-1.3740	-0.5960	-0.1480	-0.1711	-0.2310	-0.5300	-2.0380	0.2360	1.2630	-1.2450	0.035	-0.11	0.1	0.02	-0.12	-0.471	-0.12	-0.354	-0.24	-0.22	-0.23	-0.07	-0.12	-0.08	-0.341	-0.57	-0.646	0.26	-0.087	-0.11	-0.2	-0.12	-0.11	-0.26	0.22	-0.04	0.303	0.872	-0.013	-0.23	-0.011	0.01	0.585	-0.144	-0.06	-0.157	0.07	0.778	NA	0.498	-0.44	-0.56	-0.35	-0.297	NA	NA	0.07	-0.18	0.344	0.101	-0.37	-0.543	-0.173	0.265	0.610	-0.002	-0.398	-0.524	-0.310	-0.437	0.234	-0.837	-0.005	-0.017	-0.368	-0.770	-0.550	-0.302	0.294	-0.051	0.401	0.118	0.063	0.763	-0.030	-0.346	-0.460	-0.240	-1.213	-0.698	-0.549	-1.131	-0.588	-1.210	-1.424	-0.525	NA	NA	NA	NA	NA	NA	NA	NA	-0.080	-0.056	-0.140	-0.110	0.1375	0.0841	0.1375	-0.2863	-0.1361	0.1375	0.4436	0.6323	0.3896	0.4114	0.3103	-0.1520	NA	-0.1695	-0.0383	0.0282	0.1239	0.2468	0.1597	0.0499	-0.093	-0.1341	0.0945	0.1156	0.3258	0.0936	0.1521	-0.0786	0.1009	0.2928	0.1602	0.0431	-0.0054	-0.0967	0.0634	-0.0555	-0.169	0.191	0.021	-0.148	-0.185	0.074	-0.342	-0.268	0.0250	1.1170	0.1810	0.5610	0.1010	0.0990	0.4690	0.9200	-0.4810	0.4560	-0.069	-1.099	0.412	-0.701	-0.757	0.361	2.692	-0.634	-0.711	-0.182	-0.201	-0.140	0.008	1.302	1.083	-0.7050	-0.2820	-0.3830	-1.0230	-0.6580	-0.3551	-0.4304	-0.3928	-0.6942	-0.5884	-0.5547	-0.5763	0.350	0.100	-0.130	-0.570	-1.420	-0.790	-0.170	-0.700	-0.970	-1.650	-0.510	0.110	0.340	-0.030	0.230	0.260	0.050	-0.148	0.220	0.102	-0.670	0.060	-1.060	-0.260	1.025	1.544	0.744	0.804	0.715	0.612	0.538	-0.066	-0.113	-0.228	0.260	0.095	-0.001	0.262	0.531	0.247	0.042	0.284	0.112	-0.284	-0.212	-0.450	-0.167	-0.220	-0.480	-0.093	-0.271	0.114	0.631	0.442	0.126	0.277	0.381	0.271	0.402	0.087	-0.060	-0.009	-0.176	0.035	-0.010	0.011	-0.077	0.693	-0.080	0.201	0.146	-0.216	-0.336	-0.254	-0.224	-0.256	-0.053	-0.465	-0.207	0.197	-0.105	-0.172	-0.077	-0.152	-0.326	-0.177	-0.110	-0.082	0.018	-0.053	-0.120	-0.199	-0.209	-0.230	0.233	0.024	0.171	0.156	-0.025	0.215	0.288	0.031	0.257	0.061	-0.159	0.036	-0.001	-0.223	-0.176	-0.006	-0.354	-0.014	-0.250	-0.199	0.009	-0.220	-0.131	0.027	-0.176	-0.133	-0.060	-0.053	0.095	-0.046	-0.236	-0.150	-0.126	-0.049	0.013	-0.083	-0.118	0.243	-0.044	0.007	0.220	0.140	0.232	0.253	0.251	0.167	0.150	0.065	0.041	0.039	-0.174	-0.011	-0.098	-0.089	-0.172	-0.146	0.063	0.033	0.184	0.297	0.097	-0.051	0.610	0.244	0.119	0.068	0.164	0.045	0.386	0.216	0.144	0.328	0.145	0.449	-0.046	0.068	0.207	0.003	0.549	0.216	0.511	0.393	0.440	0.247	0.374	0.325	0.127	0.213	0.255	0.233	0.049	0.167	-0.045	0.193	0.027	0.276	0.248	0.132	0.002	0.288	0.010	-0.103	0.042	0.203	0.087	0.439	0.345	0.251	0.325	0.385	0.412	0.456	0.629	0.302	0.406	0.400	0.375	0.241	0.322	-0.165	0.202	0.215	0.242	0.120	0.284	-0.169	-0.066	0.295	0.088	0.035	0.348	-0.189	0.047	0.155	-0.043	0.031	0.141	0.114	0.185	0.231	0.471	0.402	0.205	-0.034	0.212	0.439	0.150	0.362	0.321	0.382	0.301	0.002	0.135	0.203	0.346	0.007	0.257	0.303	-0.292	-0.106	-0.227	-0.326	-0.168	-0.134	-0.1240	0.0780	0.0660	0.0790	0.1010	-0.0240	-0.0420	-0.0930	0.1570	0.1230	0.129	0.074	0.068	-0.011	0.023	0.171	-0.055	0.011	0.097	-0.074	0.013	0.126	0.058	0.036	-0.012	0.068	0.107	0.062	0.021	0.020	0.033	0.053	0.016	-0.016	0.006	-0.021	0.014	0.077	0.022	0.003	-0.026	0.009	0.005	0.019	-0.003	-0.027	0.051	0.021	0.033	-0.010	0.057	0.077	-0.046	0.016	-0.015	-0.047	-0.144	-0.107	-0.024	-0.001	0.062	0.037	-0.081	0.133	-0.050	-0.178	-0.100	0.079	-0.117	0.013	-0.104	-0.119	-0.012	-0.130	-0.007	0.032	-0.179	-0.011	-0.090	-0.083	-0.133	0.059	0.082	0.194	0.019	-0.014	0.113	-0.013	-0.084	0.039	0.017	0.016	-0.074	-0.053	-0.055	0.7900	0.4500	-0.7900	0.4300	-0.2700	-0.0600	0.4000	0.4700	0.3064	-0.0200	0.2100	-0.1900	0.0400	-0.3700	-0.2600	-0.1400	0.0200	0.0900	-0.4900	0.1400	0.2100	0.1100	-0.4300	0.5200	0.2300	0.3000	0.5100	0.7100	0.5600	-0.5731	1.1500	0.0900	1.3800	0.7300	0.7500	1.9900	0.3700	0.1000	0.4600	0.2000	0.7800	-0.1100	0.3800	0.7100	0.5400	0.3800	1.1400	0.9800	0.2600	0.3500	0.2700	0.7300	0.2100	-0.6300	1.3700	1.3300	-0.3600	0.8900	0.4100	1.1300	1.8000	0.1600	1.9400	0.9700	1.2900	1.0800	1.8900	1.5000	0.4800	1.9800	-0.4851	-0.7959	-0.5129	-0.5158	-0.5923	-0.4060	-0.5764	0.258	0.150	1.110	-0.685	0.691	-1.171	-1.778	-1.374	-1.640	-0.671	-0.438	-0.363	0.552	0.343	0.853	0.307	0.151	-0.020	-0.104	-0.194	-0.050	0.025	0.0400	-0.2700	0.1200	-1.4900	-0.212559	0.109954	-0.205696	0.034511	-0.095677	0.144144	0.012121	0.283316	0.185045	0.049069	0.202029	0.277383	-0.045808	0.163971	0.118436	-0.123972	0.095585	-0.336634	-0.012075	-0.356954	-0.269699	-0.049399	0.073883	0.237680	-0.260606	0.089198	0.447359	-0.180801	0.421573	0.134203	-0.387446	0.055535	0.316351	-0.446765	0.100456	-0.058578	0.319136	-0.190968	-0.630274	0.803030	-0.125173	-0.503057	-0.020502	0.043095	-0.304889	-0.201910	-0.146296	0.040768	-0.454152	-0.095311	0.211587	-0.792646	0.039597	-0.305037	-0.225510	-0.277823	-0.235803	0.089244	0.293017	-0.109101	-0.398019	-0.070	-0.050	-0.400	-0.310	-0.4275	-0.7122	-0.4569	-0.5621	-0.4279	-0.3744	-0.5892	-0.4757	-0.3836	-0.6623	-0.5583	-0.4150	-0.2880	-0.4100	-0.6640	-0.5030	-0.4030	-1.0230	-1.5590	0.175000	0.208149	0.152771	-0.031128	-0.291000	0.035000	0.303000	0.442000	0.159174	0.318000	-0.392000	0.416000	-0.201000	-0.040000	-0.249000	-0.118000	0.273	-0.047	-0.146	-0.261	-0.020	-0.067	-0.222	-0.297	0.842	0.067	-0.088	0.527	-0.014	0.447	0.836	-0.059	0.624	0.077	-0.442	-0.309	0.2500	-0.4500	0.1039	0.3974	0.3486	0.7200	0.1586	-0.0900	-0.2100	0.7500	1.0700	0.6600	0.5500	0.1000	-0.3400	-0.060	0.430	0.390	0.270	0.710	0.589	0.589	0.248	0.248	-0.385	-0.385	-0.514	-0.514	0.506	0.506	-0.430	-0.430	0.0170	0.1990	-0.2420	-0.3890	-0.5790	0.0330	-0.1500	0.1560	0.1320	-0.2630	-0.3720	-0.2940	-0.4150	-0.160	0.670	0.110	0.220	-0.090	-0.014	-0.066	0.153	-0.442	-0.044	-0.548	0.327	0.455	0.521	0.610	0.589	0.562	0.556	0.849	1.256	0.527	1.335	1.534	1.273	NA	0.2055	0.6887	0.5984	0.4317	0.2388	0.2636	0.5602	0.1538	0.0444	0.0474	0.262	0.1041	0.1662	0.0051	0.3607	0.3332	0.4096	0.1973	0.0848	0.0931	0.071	0.1099	0.095	0.080	0.020	0.340	0.050	0.470	-0.690	0.130	-0.940	0.500	-1.350	-0.130	-0.520	0.180	-0.940	0.050	-0.990	-1.040	-0.790	0.640	-0.650	-0.930	-0.410	0.010	-0.230	-0.360	0.370	0.641	-1.001	0.130	-0.070	0.780	-0.110	0.440	-0.580	-0.2268	-0.3090	-0.3124	-0.1830	-0.0823	-0.0665	-0.1667	-0.0387	-0.3970	-0.0900	-0.5210	-0.2240	0.1340	-1.2534	-1.2161	-1.0458	-1.5850	-1.2262	-0.9551	-1.5017	-1.4034	-1.3615	0.163	0.587	-0.934	2.692	-0.634	-0.711	-0.182	-0.201	-0.140	0.008	1.302	1.083	0.565	0.656	0.038	-0.137	-0.115	-0.1000	0.6700	0.3640	-0.5010	-0.2490	-0.2500	0.0000	-0.3649	-0.2842	-0.2891	-0.3850	-0.4021	-0.3715	-0.3982	-0.3729	-0.3028	-0.4240	-0.4781	-0.7795	-0.0655	-0.1640	-0.2380	-0.1310	-0.8105	-0.080	-0.070	-0.500	0.290	-0.330	-0.690	0.030	-0.100	-0.252	-0.130	-0.123	0.030	0.086	-0.110	-0.160	-0.240	0.530	-0.600	0.060	0.766	0.848	0.926	1	-0.263	-0.263	0.138	NA	0.485	0.138	0.2000	-0.1450	0.2380	-0.1180	-0.3380	-0.6170	0.1050	-0.0694	-0.1920	-0.2290	-0.0938	-0.2650	0.6680	0.5250	0.0257	0.2440	-0.3900	-0.0877	-0.1640	-0.0174	0.1450	0.8860	0.5560	0.6540	0.8090	0.7160	0.6140	0.7390	0.7390	0.9570	0.0908	0.4420	0.3950	-0.1920	0.3020	0.5800	0.2380	0.1960	-0.1120	0.2360	0.8600	0.8110	1.2380	1.1600	0.8820	0.3420	0.5210	0.3650	0.1910	0.2440	0.3490	0.2100	0.4300	0.0398	-0.1280	0.0482	-0.0188	0.0989	-0.3040	-0.4610	-0.1770	-0.0938	-0.1760	0.2650	0.5680	0.2190	0.2300	-0.0407	-0.0862	0.2480	0.2970	0.1400	-0.3120	-0.7610	-0.0664	0.1210	-0.2540	-0.4320	-0.2390	0.0881	0.1020	0.2550	0.2050	0.1400	0.0676	0.1260	0.0370	-0.2200	0.4100	0.0881	-0.0439	0.1470	0.3800	0.4160	1.0120	0.2910	0.5990	0.3210	0.6350	-0.1340	-0.3560	-0.3360	-0.0588	-0.0232	0.3900	0.0690	-0.0144	0.2480	0.4120	0.2970	0.3030	0.7680	1.0340	0.7360	1.2630	0.7670	0.7050	0.6980	0.9180	0.5750	0.7170	0.5930	0.9940	0.7450	1.1220	0.4430	0.3530	0.1830	0.5490	0.5810	0.7450	0.7190	0.3320	-0.0448	-0.1333	-0.0743	-0.0006	-0.0582	-0.0812	-0.0607	0.0300	-0.1114	-0.1407	-0.0708	-0.1419	0.0142	0.0301	-0.1221	-0.0940	0.0279	0.0184	0.0346	-0.1135	-0.0437	-0.0299	-0.0906	-0.0788	-0.1117	-0.6321	-0.4339	-0.5067	-0.6340	-0.6424	0.2550	0.4500	0.7700	0.0160	1.2480	0.8560	0.8430	0.5290	0.4260	0.6960	-0.246000	0.950000	-0.327000	-0.575000	0.647000	-0.379000	0.071000	-0.194000	-0.010	-0.120	-0.310	0.419	-0.130	-0.160	-0.090	0.940	-0.640	1.150	-0.170	0.140	0.140	0.051	0.850	-0.1090	0.1370	0.2750	-0.0640	0.5310	0.2570	0.4330	0.1520	-0.069	-1.099	0.412	-0.701	-0.757	0.361	0.400	0.611	0.320	-0.299	-0.518	-1.032	-1.007	-0.246	0.170	-0.140	0.300	-0.181	-0.073	-0.270	0.260	-0.260	NA	NA	NA	NA	NA	NA	NA	NA	NA	0.042478	0.402685	0.420822	0.257296	0.244399	-0.032758	0.068725	0.149319	0.066820	0.273121	0.254745	0.167093	-0.090123	-0.242854	0.073359	0.047962	-0.075121	0.020677	0.155446	-0.021845	-0.057009	0.203548	0.183568	0.173324	-0.073311	-0.121161	0.066229	0.075433	0.084920	0.160634	0.185623	0.214583	0.156457	0.267813	0.189781	0.212250	0.061402	0.215957	-0.006077	-0.011934	-0.066374	0.035818	0.153669	0.176681	0.073407	0.196804	0.118359	0.100060	0.205316	0.104996	0.142561	0.099904	-0.009442	-0.037382	-0.021876	0.019469	0.913000	0.842000	0.809000	0.524000	0.670000	0.408000	0.290000	0.310000	0.259000	0.403000	0.617000	0.544000	-0.6575	-0.3755	-1.1630	0.0835	-0.2160	-0.4160	-0.2130	0.4325	0.1590	0.2830	0.096	0.245	0.404	0.349	-0.015	0.288	0.4990	0.7530	0.6930	0.5720	0.3230	0.0490	0.2550	0.0700	NA	NA	NA	NA	NA	NA	NA	NA	NA	-1.6180	-1.3251	-1.0264	-1.3458	-0.9830	-1.2636	-1.7399	-0.6347	-1.0580	-0.5892	-0.2952	-0.2289	-0.1568	-0.5544	-0.0985	-0.3070	0.3150	0.0440	0.2220	-0.1450	-1.0000	0.2880	-0.6840	-0.7170	-2.2990	-0.4310	-0.3560	-0.3580	0.2650	-0.1320	-0.0780
YAL014C	0.090	-0.260	-0.560	0.070	-0.410	0.3360	0.1510	0.4270	0.6370	0.3980	0.0330	0.3080	-0.6400	-2.3380	0.1230	-0.1565	-0.0700	0.0540	-0.0225	0.0365	-0.3321	-0.7652	-0.2953	-0.4479	-0.5358	-0.5467	-1.9930	-0.1740	-0.6950	-0.2530	-0.0300	-0.0010	-0.5060	-1.2700	-1.1080	0.0970	0.0430	-0.0220	-0.054	0.18	0.13	0.32	0.26	0.11	0.14	-0.133	-0.05	0.23	NA	0.05	0.16	0.28	0.15	0.122	0.229	-0.245	NA	0.737	NA	NA	NA	NA	0.358	0.09	0.353	0.85	0.393	0.372	NA	NA	NA	NA	NA	NA	NA	0.244	0.138	-0.154	-0.25	-0.12	0.02	-0.549	NA	NA	-0.485	-0.084	0.722	0.141	NA	0.492	0.069	0.559	1.188	0.840	0.456	0.482	0.335	0.271	-0.118	-0.017	0.588	0.641	0.519	-0.275	-0.169	-0.165	0.149	0.093	0.225	0.720	0.654	0.445	-0.140	-0.210	0.240	-0.060	0.226	0.411	0.333	-0.119	-0.022	-0.286	-0.269	0.321	-0.5591	-0.4653	-0.1397	-0.3347	-0.3721	-0.4426	-0.4238	-0.4232	0.250	0.290	0.390	0.370	0.2388	0.0704	0.2388	-0.0589	0.0566	-0.1203	0.2388	0.3785	0.3561	0.2016	0.1375	-0.4941	NA	-0.0794	-0.0678	0.0837	0.0492	0.117	-0.0846	0.13	-0.1985	-0.0096	0.2943	0.2668	0.2517	0.1996	0.1256	0.1826	0.1851	0.2019	0.2732	0.283	-0.0655	0.0389	-0.0329	0.1244	-0.294	0.059	0.225	0.191	0.047	0.195	0.084	0.005	0.1600	0.2450	0.3420	0.4410	-0.0950	0.4610	0.2580	0.8650	0.8930	-0.2970	1.193	-0.790	0.791	-1.072	0.348	0.771	2.540	-0.339	0.502	0.130	0.346	0.582	0.255	1.297	0.708	-0.1720	0.1470	-0.1650	-0.1690	-0.3070	-0.3800	-0.2931	-0.3057	-0.3137	-0.3020	-0.3249	-0.4530	0.080	0.430	-0.100	-0.350	-1.000	-0.800	0.060	-0.380	-0.820	-0.950	0.100	-0.320	-0.440	-0.130	0.330	-0.810	-0.170	-0.467	0.350	0.250	-0.230	0.280	-1.150	-0.260	1.177	1.867	1.478	0.403	0.231	-0.370	-0.096	-0.434	-0.618	-0.190	0.280	0.177	0.212	0.255	0.472	0.497	0.392	0.377	0.381	-0.029	0.128	0.017	-0.289	-0.293	-0.226	-0.109	-0.013	-0.137	0.176	0.245	0.331	0.033	0.221	0.169	0.176	-0.032	0.016	-0.151	-0.111	-0.062	0.020	-0.176	-0.061	-0.189	0.003	0.121	-0.066	0.165	0.071	-0.007	-0.096	0.025	-0.093	-0.053	0.019	-0.076	-0.026	0.130	-0.090	0.095	0.058	-0.024	-0.058	0.035	0.073	0.087	-0.011	-0.142	-0.069	0.013	-0.039	0.033	-0.098	0.094	-0.072	0.047	0.229	0.168	0.357	0.071	0.129	-0.079	-0.152	-0.331	-0.236	-0.050	0.126	-0.074	-0.098	-0.163	-0.004	-0.153	-0.082	-0.093	-0.135	-0.074	-0.353	-0.046	-0.203	0.017	-0.269	0.037	-0.239	-0.112	-0.102	-0.222	0.409	0.064	-0.454	0.100	-0.048	-0.136	0.140	0.152	-0.173	-0.052	-0.272	-0.007	0.199	-0.035	-0.367	-0.225	-0.236	-0.000	-0.102	-0.159	0.328	0.264	0.059	0.223	0.232	0.113	0.096	0.333	0.094	0.266	0.161	-0.060	-0.111	-0.077	0.087	-0.146	-0.059	-0.117	0.065	-0.169	-0.047	0.111	-0.090	-0.165	0.236	-0.067	-0.263	0.012	0.162	-0.053	0.019	0.132	-0.000	-0.334	-0.395	-0.167	-0.013	-0.275	-0.294	-0.265	-0.163	-0.370	-0.131	0.137	-0.332	0.461	0.140	-0.054	0.496	0.028	-0.029	0.752	0.356	0.481	0.585	0.174	0.459	0.335	0.253	0.153	0.520	0.210	0.397	0.117	0.306	-0.003	0.401	0.162	-0.064	0.547	0.123	0.113	0.193	0.115	-0.217	0.095	0.283	-0.093	-0.107	-0.158	-0.052	0.259	-0.060	-0.192	0.885	-0.184	0.021	0.550	0.202	0.054	0.083	0.032	0.029	-0.117	0.133	0.049	0.421	0.054	0.188	0.005	0.120	0.239	0.202	0.049	0.019	0.042	0.117	0.373	0.0840	0.0490	0.0890	0.1670	0.1680	0.5600	0.4630	0.1230	0.4400	0.6850	0.163	0.092	0.109	-0.060	-0.070	-0.222	-0.012	-0.085	-0.360	-0.180	-0.062	0.005	0.033	0.016	-0.029	-0.007	0.104	-0.024	0.067	0.042	0.028	-0.027	0.064	-0.064	0.021	-0.143	-0.009	0.033	0.022	-0.028	0.047	0.004	0.054	-0.020	-0.002	-0.045	-0.023	0.058	0.080	-0.002	0.020	0.010	-0.020	-0.017	-0.063	0.000	0.130	0.018	-0.047	-0.050	0.008	-0.019	0.015	-0.038	0.072	0.035	-0.025	-0.047	-0.020	-0.012	0.018	0.022	-0.062	0.015	-0.109	-0.074	0.019	-0.036	0.025	0.088	0.093	0.013	-0.023	-0.119	0.008	-0.032	0.027	0.014	0.012	-0.005	0.010	0.017	-0.020	0.007	0.051	0.1900	-0.2500	0.9000	0.1100	0.0000	-0.0800	0.0300	0.4700	-0.0300	0.7200	0.1000	0.3300	0.5000	0.4200	0.3000	0.0900	0.1800	0.1800	-0.4600	-0.3400	-0.1700	0.1200	-0.1200	-0.0700	0.1500	-0.6300	0.1100	0.2200	0.1079	0.8100	0.6400	1.2600	1.0500	0.6700	0.5400	-0.1500	-0.2400	0.1000	-0.8000	-0.2900	0.0000	-1.4700	-0.6800	0.2700	-0.1600	0.3700	0.0500	0.1400	0.6000	-0.3300	0.6100	0.1600	0.0500	-0.4100	-0.3000	0.3200	0.4700	0.1700	0.5600	0.3000	1.2500	1.1300	1.3800	0.6500	0.6300	0.8200	0.5900	-0.0600	0.3000	-0.1600	-0.4079	-0.6236	-0.3407	-0.3386	-0.2716	-0.2581	-0.2958	0.403	0.660	1.443	0.603	0.550	-0.130	-2.167	-2.741	-1.504	-0.819	-0.848	-0.694	-0.243	-0.169	0.021	0.086	-0.124	-0.041	-0.182	-0.077	-0.146	-0.074	0.4000	-0.2100	0.0000	0.1308	0.005318	0.147081	0.286770	-0.075981	0.132780	0.285492	-0.232417	0.029686	0.203611	-0.369714	-0.202578	0.092636	-0.307132	0.262887	0.084105	0.002246	0.046743	0.221462	-0.042108	0.065532	-0.264644	0.259615	0.082149	0.338513	0.247710	-0.572050	0.068876	0.004531	0.467411	0.373440	-0.647240	0.011123	0.440567	-0.072357	0.213949	-0.348263	0.753340	0.234921	-0.843580	1.300290	0.032821	-0.862384	0.344881	0.475919	-0.337324	-0.106625	-0.277116	0.440093	0.202650	-0.205665	0.637220	-0.253988	0.016100	-0.089698	0.367486	-0.070331	0.041245	0.191603	0.109738	0.014689	-0.238029	0.280	0.700	0.640	0.320	-0.5928	-0.4991	-0.4664	-0.4622	-0.4965	-0.4001	-0.6627	-0.6121	-0.4685	-0.7319	-0.5198	-0.5150	-0.1510	-0.1020	-0.1650	-0.1310	0.0190	-0.0160	-0.4680	-0.162000	-0.092000	0.650000	0.550500	0.447000	0.326000	0.430000	0.139000	0.059206	0.060000	0.234000	0.147000	-0.171000	0.401000	0.338000	0.197000	0.022	-0.042	-0.065	-0.061	-0.055	-0.009	-0.262	0.165	-0.077	0.050	0.248	-0.046	0.112	-0.046	-0.469	0.174	-0.017	-0.025	-0.018	0.055	0.6700	0.2000	-0.2800	0.2191	0.6600	1.0900	0.3100	0.4400	0.2600	0.0000	0.7000	0.4000	0.6100	0.9900	0.4700	0.020	0.470	0.500	0.670	0.560	0.970	0.970	0.833	0.833	0.572	0.572	0.459	0.459	0.455	0.455	0.635	0.635	-0.2670	0.2020	-0.1430	0.2410	0.1170	0.6830	0.6980	0.3570	0.2770	-0.1200	-0.1500	0.0480	0.0810	0.190	-0.010	-0.020	0.740	0.710	0.469	0.661	0.299	0.235	0.156	0.282	0.123	0.338	0.198	0.384	0.245	0.584	0.202	0.238	-0.106	-0.306	0.068	-0.060	0.494	NA	0.183	0.5198	0.4102	0.3222	0.161	0.1969	0.2474	0.3257	0.2432	0.2271	0.2785	0.2902	0.2533	0.1377	0.1692	0.2268	0.4547	0.2438	-0.036	0.2043	0.115	0.0941	0.016	0.050	0.110	-0.160	0.860	0.230	-0.040	0.320	-0.040	0.640	0.040	0.080	-0.230	0.210	0.450	0.180	0.410	-0.300	-0.330	0.830	0.040	0.100	-0.310	0.150	-0.210	-0.060	0.750	0.563	-0.716	0.450	-0.300	-0.550	-0.600	-0.710	-0.290	0.0308	-0.0258	0.0342	0.1234	0.0437	0.0642	0.0169	0.1570	0.3180	0.3160	0.1840	0.3350	0.3610	-0.7397	-0.3907	-0.5297	-0.6994	-0.4602	-0.5384	-0.6649	-0.7109	-0.8904	0.213	0.563	-0.778	2.540	-0.339	0.502	0.130	0.346	0.582	0.255	1.297	0.708	0.299	0.421	-0.196	-0.420	-0.511	0.0770	0.3880	0.3570	0.3020	0.5320	0.4230	0.2050	-0.3956	-0.2851	-0.4547	-0.4571	-0.5124	-0.5763	-0.4831	-0.5271	-0.4102	-0.3883	-0.3869	-0.1370	-0.3015	-0.6030	0.1995	0.3045	0.0000	-0.230	-0.260	-0.350	0.090	-0.390	0.220	0.360	0.650	0.980	0.860	0.850	0.510	0.850	-0.320	-0.190	-0.920	-0.910	-0.340	0.280	0.926	1.07	0.926	1.202	0.263	-0.263	-0.138	0.138	0.379	0.379	0.0676	-0.4770	-0.5820	-0.3820	-0.1500	-0.0043	-0.5620	-0.6640	-0.2700	0.1920	-0.0892	-0.4360	-0.2260	-0.3120	-0.1450	-0.2580	0.0935	-0.2770	-0.4810	-0.2120	0.1660	0.5440	-0.0130	0.1000	0.0813	0.1250	0.6330	0.4680	0.4680	0.5800	-0.1660	-0.2360	-0.2740	-0.1610	-0.4900	0.3750	0.3060	0.4230	0.6730	0.3840	0.3820	0.0243	0.2260	0.4400	0.1260	0.8980	-0.0043	0.4930	0.7050	-0.0115	-0.3540	-0.7950	-0.5900	0.0086	-0.5560	-0.0785	-0.7150	-0.3920	-0.1630	-0.3110	0.5610	1.3890	0.7260	0.5320	0.4790	-0.3970	-0.1260	0.1990	-0.2980	0.1830	0.0745	-0.1890	0.5030	0.1260	0.5360	0.4180	0.5950	0.6690	0.4940	0.1230	0.1450	-0.1640	0.2750	0.1640	-1.8360	0.0029	0.0143	0.0579	0.0881	0.1240	-0.0770	0.0229	0.0976	0.2890	0.4370	0.2120	0.4210	0.6370	0.2070	-0.2810	-0.3580	-0.2680	-0.3410	-0.2810	-0.0218	-0.0115	-0.3800	0.5330	0.4910	0.1050	0.0621	0.5440	0.6930	0.6040	0.7030	0.3280	0.2820	0.8430	0.8360	0.4840	0.4260	0.5390	0.4930	0.6080	0.4370	-0.0072	0.2350	0.1340	0.2370	0.0881	0.1860	0.0243	-0.0862	-0.0363	-0.0361	0.0087	0.0214	-0.0002	-0.0877	-0.0373	0.0408	-0.0758	-0.0924	-0.0844	-0.0567	-0.0385	0.0228	-0.0822	-0.0939	0.1241	0.1288	0.1348	-0.0660	-0.0021	0.0308	-0.0533	-0.0202	-0.2622	-0.9876	-0.7212	-0.6148	-0.6402	-0.7724	0.6630	0.8760	1.1000	0.5420	1.0210	0.7130	0.3310	0.8460	0.1350	0.2370	-0.109000	0.467000	-0.265000	-0.377000	0.431000	-0.128000	-0.510000	-0.247000	0.120	0.180	-0.130	0.160	0.620	0.350	0.500	0.120	0.250	0.720	0.060	0.110	0.100	0.150	0.240	0.3700	0.4450	0.6560	0.5100	0.7850	0.6060	1.1090	0.3340	1.193	-0.790	0.791	-1.072	0.348	0.771	0.243	0.288	0.188	-0.002	0.087	0.057	0.152	-0.041	-0.110	0.090	0.390	0.310	0.510	0.320	0.230	0.260	-0.1000	-0.1210	-1.0190	-0.1620	-0.4260	-0.9260	-0.0640	0.1320	-0.0930	-0.043775	0.053720	0.360666	0.214260	0.221323	0.173558	-0.235742	-0.216747	-0.108072	0.167241	0.161346	0.239567	-0.054262	-0.109261	-0.211312	-0.171042	-0.221272	-0.025609	0.166194	0.085327	-0.161660	-0.038505	-0.061452	-0.122665	-0.164400	-0.173946	-0.088960	-0.144401	0.133174	0.193055	0.217575	0.282059	0.166555	0.194048	0.094600	0.171658	0.085100	0.148156	-0.143624	-0.138957	-0.130387	-0.094255	-0.029980	0.001306	0.108563	0.205479	0.230568	0.155376	0.107447	0.203611	0.177255	0.118445	0.011118	0.077373	-0.103416	-0.120805	0.476000	0.492000	0.463000	0.127000	0.523000	0.317000	0.030000	-0.050000	0.099000	0.217000	-0.009000	0.343000	-0.0285	0.3065	0.0235	0.2945	0.3230	0.2330	-0.0360	0.7510	0.3425	0.1770	0.312	0.293	0.053	-0.091	-0.295	0.058	0.1770	0.3890	0.4720	0.4310	0.3520	-0.3010	0.1630	0.0500	0.3660	0.0140	0.8640	0.3150	-2.0860	-0.4830	-0.0150	-0.3660	-0.4760	-0.4077	-0.5546	-0.3053	-0.4693	-0.2600	-0.2732	-0.2967	0.1226	-0.3306	-0.0533	0.2854	-0.3984	-0.3420	-0.3055	-0.3820	-0.3980	0.2670	0.7190	0.1240	0.2490	-0.3120	-0.1180	0.5920	0.1520	1.4850	0.5310	0.0420	0.5140	0.7640	0.5600	-0.0160
YAL015C	0.150	0.010	0.120	0.700	0.370	-0.0660	1.0170	0.5880	0.0530	-0.7710	-0.5070	-0.4300	-0.7610	-1.4560	0.0225	0.1175	-0.1725	-0.0425	-0.0840	-0.1220	-1.0119	-0.7440	-0.5444	-1.0809	-0.9062	-0.9961	0.0050	-0.3060	-1.6350	-0.4980	-0.1380	-0.1360	-0.8970	-0.6800	-1.6890	0.1400	-0.3830	-0.1235	0.138	0.05	0.33	0.41	0.18	0.12	0.17	0.103	0.05	0.05	0.27	0.29	0.1	0.13	-0.068	-0.143	-0.029	-0.02	0.36	0.41	0.19	0.44	0.11	0.01	0.23	-0.035	0.474	-0.171	-0.313	0.15	-0.05	0.05	0.322	-0.16	-0.25	-0.15	-0.12	1.47	0.166	-0.122	-0.04	-0.24	-0.29	0.028	0.027	NA	0.12	-0.024	2.096	-0.282	-0.18	-0.048	-0.143	0.839	1.493	-0.132	0.090	-0.059	-0.394	-0.196	-0.035	-0.569	-0.066	0.182	-0.158	-0.602	-0.348	-0.104	0.346	-0.898	0.250	0.175	-1.281	0.898	-0.080	-0.190	0.170	-0.180	-1.048	-0.742	-0.593	-1.248	-0.999	-1.086	-0.879	-0.854	-0.6899	-0.9197	-0.4938	-0.6923	-0.7562	-0.7530	-0.7044	-0.8286	1.010	1.620	0.640	0.600	0.2141	0.1243	0.1890	0.1243	0.2388	0.1635	0.4854	0.6599	0.9336	0.4005	0.1243	0.0976	NA	-0.1678	-0.0489	-0.1677	-0.1558	-0.1759	-0.1487	-0.1752	-0.1093	-0.1392	-0.4331	-0.4644	-0.5016	-0.4823	-0.4213	-0.605	-0.4876	-0.5018	-0.2535	-0.4806	-0.6075	-0.5202	-0.3335	-0.621	-0.082	0.696	0.461	0.723	0.406	0.169	0.156	0.111	0.6050	1.0920	1.7110	1.1530	1.3200	0.2780	-0.3270	1.7060	1.0020	0.7270	0.763	-0.236	1.617	-0.183	0.551	1.703	2.783	-0.606	-0.133	-0.109	0.075	0.322	0.603	3.139	1.579	-0.6640	-0.2380	-0.1950	-0.4090	0.1220	-0.7416	-0.6588	-0.5960	-0.5112	-0.3352	-0.4531	-0.6720	0.530	0.580	0.400	-0.270	-1.260	-0.240	0.260	0.250	-0.690	-0.680	0.470	0.360	0.420	0.110	0.450	0.470	0.370	-0.640	0.390	0.540	0.130	0.480	0.350	-0.350	-0.086	0.228	-0.619	-1.024	-0.986	-1.146	-0.299	-0.060	-0.318	-0.168	0.133	0.111	0.067	0.259	0.159	0.155	-0.479	0.015	-0.087	-0.132	-0.481	-0.612	-0.068	-0.156	0.019	-0.025	0.113	0.397	0.388	0.989	0.756	0.541	0.693	0.589	0.084	0.251	0.220	0.172	-0.166	-0.034	-0.075	-0.242	-0.158	-0.128	-0.184	0.146	-0.412	-0.246	-0.307	-0.375	-0.224	-0.270	-0.842	-0.441	-0.275	-0.193	-0.397	-0.109	-0.190	-0.355	-0.276	-0.261	-0.384	-0.352	-0.138	-0.168	-0.218	-0.370	-0.421	-0.430	-0.193	0.111	-0.197	0.151	0.182	0.050	0.368	0.268	0.185	0.192	0.085	0.171	0.157	-0.150	-0.318	-0.081	-0.274	-0.168	-0.150	0.040	-0.159	-0.250	-0.047	-0.161	0.000	0.142	0.083	-0.006	0.020	-0.011	-0.172	-0.107	-0.223	-0.166	0.073	-0.052	-0.422	0.124	-0.203	-0.236	-0.007	-0.222	-0.285	-0.256	0.015	-0.181	-0.115	-0.079	-0.301	-0.143	-0.159	-0.026	-0.141	-0.160	-0.089	-0.167	-0.320	-0.543	-0.433	-0.469	-0.436	-0.486	-0.575	-0.441	-0.487	-0.489	-0.356	-0.599	-0.196	-0.137	-0.062	-0.151	-0.102	0.041	-0.512	-0.091	-0.160	-0.155	-0.051	-0.205	-0.360	-0.173	0.079	0.125	0.057	0.109	-0.085	-0.238	-0.067	-0.447	-0.237	-0.087	-0.215	-0.200	-0.094	-0.057	0.128	-0.020	-0.362	-0.382	-0.067	0.051	0.052	-0.067	0.594	0.185	0.128	0.705	0.440	0.453	0.710	0.883	0.588	0.770	0.835	0.621	0.437	0.271	0.390	0.639	0.307	0.412	0.118	0.346	0.419	-0.157	0.205	0.187	0.333	-0.218	0.403	0.369	-0.194	0.035	-0.109	0.041	-0.180	-0.374	0.021	-0.173	-0.064	-0.248	-0.241	-0.237	0.071	-0.159	0.222	-0.110	-0.140	-0.034	-0.289	-0.222	-0.355	-0.050	-0.326	0.063	-0.245	-0.410	0.014	-0.015	-0.096	-0.192	-0.070	-0.279	0.2240	0.1630	0.1619	-0.1120	-0.0680	0.5700	0.0160	-0.1110	0.0340	0.2630	0.269	0.203	0.187	0.113	0.140	0.161	-0.064	-0.022	0.024	0.140	0.033	0.111	-0.022	0.020	-0.073	0.114	0.180	0.198	0.048	0.066	0.026	0.116	-0.071	-0.067	0.005	-0.016	0.013	0.128	0.089	0.029	-0.002	0.058	0.017	0.086	0.021	-0.004	0.081	0.036	-0.015	0.012	0.011	0.081	0.012	-0.004	-0.012	-0.053	-0.104	-0.042	-0.064	-0.011	0.134	0.085	0.079	-0.002	-0.051	0.046	-0.050	0.081	-0.023	-0.098	-0.095	-0.091	0.089	0.099	0.126	-0.020	0.009	0.093	0.022	-0.042	-0.077	0.139	0.096	0.094	0.055	0.071	0.023	-0.001	-0.047	0.061	0.053	0.100	-0.086	0.042	-0.021	0.4000	0.6600	1.4000	0.3700	-0.3400	1.7100	1.7900	1.7000	0.4118	0.5924	0.5300	1.0900	0.9600	0.9800	1.0500	0.8500	0.4700	0.3800	0.3251	1.6200	-0.0100	0.3700	0.2590	0.0471	0.5600	-0.6400	0.3000	0.6700	0.7700	0.4500	0.7600	0.3500	0.3900	-0.9400	0.0400	0.1700	-0.0200	0.1400	0.0900	0.4200	0.5800	-0.0900	0.7300	0.4700	0.3800	1.2600	1.1400	0.6300	0.0800	0.0400	0.4000	0.2000	-0.6700	-0.1000	0.7400	0.7228	0.9500	0.9900	0.9600	0.7900	1.2500	0.9886	0.5066	0.4100	0.6400	0.6600	1.3400	0.9300	1.1100	1.6400	-0.9759	-1.1249	-0.5714	-0.5596	-0.5046	-0.5491	-0.4897	0.202	0.241	1.847	-0.573	0.954	-1.287	-3.236	-1.979	-1.290	-1.482	-1.358	-0.970	-0.523	-0.481	-0.219	-0.426	-0.190	-0.281	-0.676	-0.583	-0.384	-0.344	-0.4090	-0.4200	0.1200	-0.9100	0.079460	0.230949	0.196693	-0.056963	-0.015337	0.256706	-0.392989	-0.044913	-0.326030	-0.257451	0.501863	-0.365349	-0.339565	0.799098	-0.278921	-0.301253	0.393243	-0.335355	0.212335	0.099377	-0.130155	0.055555	-0.520830	0.366635	0.150128	0.082352	0.395374	-0.448373	0.482567	0.188431	-0.407437	-0.575000	0.278896	0.276975	-0.099918	-0.721330	-0.521757	0.047840	0.205727	-0.309884	0.148498	0.483536	0.162999	0.138721	-0.216440	-0.037452	0.072278	-0.023965	0.199573	0.155644	0.267158	-0.321512	-0.018512	-0.247876	0.255372	-0.057100	0.000998	0.186206	0.418192	-0.264387	-0.403510	0.380	0.840	0.470	0.390	-0.8333	-0.9535	-0.8371	-0.8072	-0.9590	-0.8841	-0.9404	-0.9329	-0.5119	-0.8005	-0.8435	0.3960	-0.1000	-0.1580	0.0320	0.2270	0.2410	-0.3090	-0.6330	-0.036000	-0.155280	-0.914000	-0.393000	0.097000	0.031000	-0.253000	-0.216000	-0.540000	-0.315000	-0.589000	-0.382000	0.059000	0.102000	0.080000	-0.367000	0.499	0.169	0.033	0.092	0.202	0.254	-0.143	-0.250	0.616	-0.048	-0.082	0.165	-0.020	0.144	0.818	-0.206	0.033	-0.092	0.113	-0.214	0.7800	0.3700	0.2400	0.6196	0.4000	0.3300	0.1200	0.6800	-0.3800	-0.3400	0.6500	0.4700	0.2900	0.9500	-0.0400	-0.060	0.200	0.080	-0.410	-0.260	0.174	0.174	0.175	0.175	0.274	0.274	-0.299	-0.299	0.253	0.253	0.421	0.421	0.4530	0.1220	-0.4100	-0.0360	-0.2920	-0.0320	0.5670	-0.1490	0.0760	-1.3630	-0.1200	-0.7520	0.3450	-0.760	0.420	-0.930	0.414	0.030	0.088	0.454	0.276	0.541	0.165	0.108	0.338	0.543	0.528	0.489	0.617	0.556	0.559	0.356	0.882	0.006	0.763	1.210	0.940	NA	0.2302	0.7794	0.6759	0.2532	0.0592	-0.0902	0.0128	-0.2534	-0.2212	-0.4511	-0.1646	-0.2052	-0.264	-0.4961	-0.1823	0.0381	0.1845	0.0602	-0.1927	-0.2633	-0.1789	-0.2419	-0.0142	-0.060	-0.080	-0.040	0.200	0.010	-0.730	-0.070	-0.860	-0.186	-1.130	-0.250	-0.650	-0.300	-0.890	-0.140	-0.740	-0.850	-0.640	0.890	-0.720	-0.700	-0.510	-0.180	-0.030	-0.360	0.990	0.481	-0.946	-0.320	-0.360	0.100	-0.850	0.570	-0.370	0.1012	-0.1049	0.0548	-0.1847	0.0135	-0.1450	-0.0275	-0.1129	0.0560	-0.0120	-0.2020	-0.0580	0.0320	-1.5200	-1.6126	-1.6091	-1.4698	-1.7122	-1.6289	-1.5884	-1.6925	-1.6990	0.309	0.687	-0.770	2.783	-0.606	-0.133	-0.109	0.075	0.322	0.603	3.139	1.579	-0.034	0.011	-0.299	-0.262	-0.310	-0.1440	-0.0410	-0.5440	0.3910	0.4410	0.1750	0.2630	-0.6031	-0.8626	-0.7479	-0.6390	-0.9344	-0.5991	-0.6584	-0.6258	-0.5524	-0.6207	-0.6326	-0.0335	-0.2795	-0.4845	-0.4185	0.1110	0.0000	-0.540	-0.600	-0.340	0.159	0.280	0.530	0.390	-0.490	-0.680	0.420	0.170	0.140	-0.039	0.850	0.230	-0.220	-0.050	0.006	0.480	0.678	0.585	0.678	0.678	0.138	1	0.379	0.848	1	-0.926	0.0935	0.7690	0.6910	0.6350	0.5020	0.2600	0.7380	0.4540	0.1200	0.3590	0.0690	0.4670	1.0240	1.0540	0.8860	0.4040	-0.1290	0.0454	-0.0469	-0.0469	0.5870	0.6630	1.4270	1.1510	0.9590	0.8210	0.7160	0.7240	0.7240	0.9990	0.4640	1.0870	1.2210	1.0810	0.8390	1.1280	1.0170	0.9660	0.8430	0.7120	0.2860	1.0250	1.1890	1.0250	0.6610	0.7750	0.8320	0.7170	0.7270	0.4030	0.8060	0.9320	1.0120	0.2730	0.2325	0.4830	0.7250	0.5520	0.5500	0.2150	0.0799	0.0114	0.0412	1.4830	1.2090	1.6950	1.2720	0.3650	0.4540	0.1190	0.8200	1.2400	-0.1720	-0.5060	0.0635	0.3610	0.2100	-0.0029	0.1190	0.2040	0.3790	-0.0188	0.2512	0.3620	0.2640	0.3370	0.0496	-0.2040	-0.0115	0.2040	0.5180	0.1730	0.2860	0.2570	0.3710	0.3680	0.3100	0.4160	0.3200	-0.0694	-0.0558	0.0114	0.1370	-0.0232	-0.1770	0.4940	0.3490	0.2600	0.0243	0.2160	0.3660	0.2920	0.2950	0.0454	0.7670	0.1820	0.1330	0.0356	0.4800	-0.0573	0.1970	0.1130	0.1920	0.2580	0.4170	0.1860	0.0257	0.3410	0.1020	0.2210	0.0976	0.0758	0.3430	-0.0259	-0.0001	-0.0013	0.0065	0.0141	-0.0693	0.0052	0.0087	-0.0168	-0.0326	-0.1039	0.0141	-0.0219	-0.0083	-0.0295	-0.0161	0.0886	0.1189	0.1032	0.0444	0.0235	0.0375	0.0156	0.0173	-0.9420	-0.8356	-0.4515	-0.7956	-0.6548	-0.7338	0.3450	0.4610	0.5750	-0.0510	0.7340	0.5030	0.7250	0.7390	0.6030	0.7600	-0.127000	0.666000	-0.451000	-0.229000	0.546000	-0.050000	0.043000	-0.125000	0.500	-0.800	-0.980	-0.800	0.500	-0.060	-0.300	0.380	-0.330	0.570	-0.780	-0.940	-0.570	1.450	0.208	-0.1400	0.4610	0.7070	0.8080	0.9050	0.8680	0.6210	0.2690	0.763	-0.236	1.617	-0.183	0.551	1.703	0.078	1.360	0.374	0.106	-0.418	-0.094	0.118	0.117	-0.240	1.050	0.070	0.820	-0.300	0.540	0.110	0.140	0.0000	0.2060	-0.1700	0.0070	0.2730	0.0730	0.2610	0.0740	0.4260	-0.037615	0.345202	0.406921	0.277523	0.191317	-0.014256	0.121177	0.041160	0.121777	0.144876	0.253171	0.173861	0.177131	0.015863	0.050662	-0.078887	-0.065257	0.162966	0.114356	0.183330	0.209270	0.037704	0.125491	-0.034601	-0.036417	-0.076874	-0.212849	-0.154223	0.090805	0.176918	0.186431	0.297108	0.179773	0.054215	0.140289	0.082486	0.031748	0.187485	0.033270	-0.015627	-0.127141	-0.124613	-0.185417	-0.059379	0.106536	0.177996	0.203694	0.178384	-0.066165	0.219124	0.089816	0.225719	0.045586	-0.059039	-0.023832	0.017261	-0.216000	-0.219000	0.352000	-0.130000	-0.364000	-0.083000	-0.620000	-0.380000	-0.462000	-0.887000	-0.019000	-0.310000	-0.1855	-0.2490	-0.1890	0.3940	0.2575	0.1390	0.0360	0.7020	0.1055	0.3615	0.232	0.182	-0.072	-0.227	-0.135	-0.251	-0.0470	1.0360	0.9640	0.5070	0.3020	0.7140	0.8080	0.4690	0.6740	0.6920	1.4410	0.4310	-0.9832	-0.4140	-0.0450	-0.3550	-0.3980	-1.1878	-0.9311	-1.4401	-1.2104	-0.8210	-1.6635	-1.4425	-0.0883	-1.6536	-0.8480	-0.5296	-0.6040	-1.2000	-0.4226	-0.5331	-0.1020	0.0940	0.3460	0.3280	0.1990	-0.4970	-0.8480	-0.9240	-0.4460	-0.3050	-0.6420	-0.5410	-0.5910	0.0440	0.4430	0.3710
YAL016W	0.920	1.130	0.700	0.370	0.740	-0.1690	0.9870	0.3660	0.9310	0.9720	0.2480	0.1000	0.1410	-1.9500	0.2000	0.3740	0.5525	0.4365	0.0635	0.0600	0.2073	0.0124	0.2977	0.3370	0.0575	-0.0993	-0.5200	-0.5440	-0.5190	0.3780	0.3120	0.4210	-0.6010	0.1180	-1.4710	0.1670	-0.0140	0.2760	0.034	0.07	0.25	0.45	0.26	0.24	0.35	0.186	0.22	0.37	0.51	0.42	0.43	0.46	0.301	0.223	0.356	0.3	0.4	0.33	0.05	0.3	-0.51	-0.01	-0.21	0.237	0.439	0.877	0.777	0.59	0.34	0.032	0.17	0.07	0.15	-0.155	-0.16	0.298	0.127	0.104	0.78	0.65	0.37	0.184	NA	NA	-0.05	-0.041	0.208	0.18	-0.28	0.703	0.191	0.175	0.673	-0.327	-0.483	-0.384	-0.656	-0.164	0.127	-0.024	0.188	0.176	-0.259	-0.047	0.057	0.164	0.073	0.133	0.031	0.106	0.023	-0.055	0.060	0.210	0.740	0.260	0.296	0.194	0.606	-0.161	-0.197	-0.234	-0.089	0.110	-0.0467	0.0051	0.4058	0.0753	0.1359	0.0299	0.0112	0.1563	0.480	0.530	0.650	0.600	0.2265	0.2141	0.3561	0.0426	0.0426	-0.1047	0.1763	0.0841	0.6323	0.2141	-0.3585	0.1110	NA	-0.0202	-0.1191	0.2155	0.189	0.3752	-0.0468	0.2777	0.1219	0.0559	0.2737	0.3799	0.2513	0.3726	0.3088	0.3901	0.2043	0.1706	0.2199	0.3141	0.2933	0.3051	0.2934	0.1995	-0.105	0.297	0.096	0.110	-0.145	-0.190	-0.096	0.075	0.5870	0.3370	1.0340	0.8620	0.3040	0.9930	0.4460	0.4000	0.8320	0.6060	0.315	-0.878	-0.267	-1.448	-0.589	0.194	3.088	-1.494	0.224	-0.163	-0.429	-0.119	-0.793	1.320	1.530	-0.3270	0.1320	-0.1380	-0.1160	-0.4150	0.0025	0.0103	-0.0173	0.0057	0.1325	-0.1892	-0.0482	-0.670	-0.740	-0.870	-0.790	-1.000	-0.880	-0.830	-1.310	-0.910	-0.950	-0.710	-1.140	-1.650	-1.010	-0.700	-2.300	0.460	-0.170	0.820	0.750	0.380	0.950	0.170	0.740	0.487	0.442	0.260	-0.017	0.078	-0.274	-0.511	-0.463	-0.293	-0.044	0.515	0.327	0.273	0.487	0.636	0.247	0.266	0.483	0.452	-0.200	0.167	-0.092	-0.182	-0.150	-0.307	0.080	0.301	-0.121	0.449	0.319	0.566	0.179	0.442	0.434	0.007	-0.011	0.067	-0.078	-0.164	-0.014	0.025	-0.243	-0.083	0.061	-0.014	-0.035	0.150	0.125	-0.219	-0.153	-0.168	-0.040	-0.011	-0.109	-0.077	-0.181	-0.094	-0.281	-0.134	-0.095	-0.155	-0.140	-0.131	-0.189	0.043	-0.025	0.038	-0.134	-0.139	-0.089	0.120	-0.002	0.174	0.232	-0.086	0.356	0.177	0.180	0.461	-0.072	-0.028	-0.136	-0.182	-0.185	-0.190	-0.209	0.027	-0.040	-0.071	-0.059	0.087	-0.058	0.020	-0.194	-0.022	-0.006	-0.122	-0.090	-0.007	-0.123	-0.284	0.053	-0.050	-0.244	-0.097	-0.237	0.572	0.023	-0.169	0.236	0.031	0.081	0.229	0.368	0.309	-0.192	-0.048	0.163	0.410	0.039	0.118	-0.056	0.083	0.056	0.039	-0.148	0.373	0.038	0.190	0.357	0.215	0.347	0.150	0.151	0.232	0.415	0.110	0.373	0.475	0.324	0.581	0.387	0.446	0.354	0.750	0.377	0.305	0.407	0.278	0.189	0.338	0.273	0.162	0.327	0.320	0.274	0.371	0.567	0.265	0.323	0.242	0.575	0.569	0.255	0.353	0.460	0.427	0.254	0.251	0.369	0.240	0.441	0.194	-0.066	0.178	0.222	0.234	0.776	0.574	0.841	0.520	0.243	0.489	0.250	0.093	0.225	1.008	0.362	0.631	0.172	0.534	0.252	0.438	0.194	0.187	0.364	-0.249	-0.047	0.577	0.152	-0.239	0.022	0.179	0.030	-0.005	-0.054	-0.038	-0.055	-0.108	-0.239	0.484	-0.216	0.120	0.324	0.301	0.246	0.199	0.149	0.289	0.136	0.274	0.209	0.330	0.363	0.364	0.144	0.025	0.671	0.266	0.211	0.194	-0.012	0.086	0.459	0.0580	0.1830	0.0660	0.0820	0.1180	0.4200	0.1960	0.3130	0.3000	0.3480	0.147	0.204	0.201	-0.107	-0.111	-0.160	0.019	-0.036	-0.130	-0.113	-0.094	-0.070	0.017	-0.026	0.039	-0.075	-0.119	-0.056	0.014	0.025	0.032	0.002	0.008	0.016	-0.023	-0.002	0.027	-0.035	-0.038	0.014	0.039	0.027	-0.051	-0.015	0.010	0.006	0.001	0.035	0.020	0.027	0.030	0.031	-0.012	-0.012	0.048	0.064	0.046	0.079	-0.000	-0.016	0.061	0.034	0.103	-0.057	0.023	0.016	0.061	0.016	0.012	-0.033	0.003	-0.003	-0.038	0.057	-0.036	-0.087	-0.005	-0.062	-0.052	-0.058	-0.038	0.076	0.104	-0.191	-0.049	-0.099	-0.077	-0.008	-0.009	-0.136	-0.067	-0.043	0.056	0.038	0.013	0.0900	-0.7300	0.8200	0.2700	0.6300	0.7600	1.1900	1.2000	-0.4700	0.3310	0.7200	0.9600	0.4300	0.7700	-0.0600	0.8200	0.2000	0.2600	0.3300	0.5800	-0.0400	-0.6500	0.2018	-0.8600	0.4100	-0.1300	0.1200	-0.2600	0.0600	1.0000	0.9600	1.4400	1.0000	0.6800	0.6700	0.7200	-0.0400	0.5500	0.1900	0.3700	-0.3500	-0.4600	-1.1200	-0.3200	0.4000	-0.2500	0.2200	-0.4900	0.2600	-0.5800	0.1000	-0.1600	-0.1600	-0.2600	-0.5600	-0.7100	0.3600	-0.3400	0.6800	-0.6600	-0.0600	-0.3100	-0.0300	-0.1300	0.0900	0.1100	-0.0900	-0.7600	-0.6700	-0.6200	-0.0573	-0.3047	0.0551	0.1195	0.0763	-0.0593	0.0736	0.239	0.541	1.313	0.383	0.183	-1.103	-1.471	-1.365	-1.242	-1.325	-1.091	-1.165	-0.183	-0.220	0.187	-0.126	0.014	0.298	-0.190	-0.175	-0.069	0.087	0.0400	0.3600	0.5300	-0.4100	-0.327306	0.157613	0.039184	-0.001247	0.081375	-0.205256	0.002722	-0.394970	-0.068728	-0.026672	0.401826	-0.208141	-0.088766	0.472210	0.004127	-0.219180	-0.176332	-0.137039	0.091494	0.054772	0.210797	-0.329240	-0.392193	0.362541	0.506364	0.034394	-0.165253	-0.436798	0.425031	0.146323	0.021476	-0.594992	0.621588	0.212074	0.221398	-0.660520	0.659188	-0.061005	-0.269607	0.441419	0.251049	-1.440000	-0.061174	0.228246	-0.369539	-0.055739	-0.444714	0.170256	-0.114373	-0.176972	0.597132	-0.619951	-0.153032	-0.425588	0.273295	-0.353054	0.044564	0.156162	0.694665	-0.171715	-0.999491	0.220	0.470	0.720	0.400	-0.0805	-0.0286	0.0716	0.0510	-0.0169	-0.0360	-0.1597	-0.0846	-0.0899	-0.0603	-0.0602	-0.1930	-0.0230	0.0610	-0.1090	-0.0970	0.0560	-0.0550	-0.7390	0.924000	0.227000	0.660000	0.246500	0.186000	0.053000	0.638000	0.086000	0.410000	2.475000	-0.032000	0.484000	0.694000	1.756000	0.747000	0.964000	0.044	0.039	0.115	-0.067	0.010	0.048	0.021	0.078	-0.127	0.036	0.008	0.197	0.011	0.159	-0.135	0.070	0.014	0.165	-0.061	-0.223	0.5300	0.5500	-0.2800	-1.2700	0.7200	1.0100	-0.1800	0.4200	0.3400	0.8800	0.5700	0.4700	0.4100	0.9400	0.5600	0.400	0.110	0.290	0.310	0.740	-0.575	-0.575	-0.611	-0.611	-0.389	-0.389	-0.274	-0.274	-0.572	-0.572	-0.369	-0.369	-0.3160	0.3650	-0.2870	-0.5800	-0.2970	0.4470	0.0250	0.5810	0.8430	0.3600	0.4440	0.3440	0.0290	0.550	0.490	0.380	0.640	0.600	0.200	0.515	0.335	-0.176	-0.100	-0.460	0.320	0.350	0.382	0.489	0.783	0.570	0.663	0.123	-0.012	0.098	0.006	0.358	0.247	NA	0.3003	0.6581	0.5647	0.2345	0.1281	0.1131	0.2173	0.2319	0.0932	0.148	0.0281	0.0853	0.0604	-0.0788	0.139	0.2089	0.3144	-0.037	-0.1439	-0.0322	0.0274	-0.0356	-0.0082	0.220	0.320	0.330	0.020	0.890	0.490	0.420	0.120	0.680	0.300	0.180	0.290	0.210	1.060	0.290	0.850	0.170	-0.120	0.900	0.210	0.360	-0.170	0.230	-0.100	0.420	0.850	0.674	-0.503	-0.050	0.740	0.460	0.460	0.730	0.540	0.5376	0.4280	0.6424	0.5243	0.5220	0.5845	0.5927	0.6669	0.6730	0.5740	0.1120	0.5400	0.6400	-0.6451	-0.4122	-0.4686	-0.8339	-0.4464	-0.6596	-0.5321	-0.4885	-0.4403	-0.806	1.046	0.035	3.088	-1.494	0.224	-0.163	-0.429	-0.119	-0.793	1.320	1.530	0.065	0.043	-0.050	0.058	0.038	0.1410	0.3600	0.4200	0.5870	0.6400	0.3350	0.1010	0.5123	0.4891	0.4430	0.5840	0.5069	0.5351	0.5092	0.4645	0.5122	0.5355	0.5752	0.2850	0.1310	-0.2610	0.3175	0.0945	-0.0370	0.590	0.400	0.480	0.660	0.910	0.070	0.130	0.780	1.060	0.650	0.870	0.450	0.830	0.550	0.660	0.620	0.750	0.300	0.950	0.138	0.138	0.263	0.263	0.263	0.585	0.379	0.766	0.766	-0.485	0.0772	0.5460	-0.0439	0.0881	0.2550	0.4110	-0.1420	-0.1970	0.1290	0.7410	0.0703	0.1020	-0.4340	-0.0203	0.5000	0.3520	0.2120	-0.1280	-0.0072	-0.1660	0.0813	0.2150	0.1130	-0.1820	0.0524	-0.0262	0.0731	-0.0740	-0.0740	0.0786	-0.1360	-0.1560	-0.3120	0.0000	-0.2340	-0.1320	-0.1200	0.0468	0.2720	0.0745	0.0214	-0.0218	0.2470	0.3880	0.4230	0.4480	-0.0365	0.0676	0.6590	0.1160	0.2150	-0.5290	-0.3020	0.6830	-0.2310	-0.0649	-0.4460	-0.2610	0.0635	-0.2460	0.1750	0.4410	0.4810	0.2120	0.1130	-0.1640	0.3240	0.9400	0.6330	-0.1440	0.0867	-0.4240	0.1000	0.1870	0.1690	0.4420	0.6050	0.2640	0.2730	0.0186	0.2100	0.0648	0.0593	0.2430	0.2383	0.3910	0.1250	0.1470	0.1630	0.0214	-0.1860	-0.0320	0.1750	0.0257	-0.0800	-0.0558	-0.0664	0.0524	0.4770	0.1340	0.6030	0.5680	0.2370	0.2640	0.0935	0.0426	0.1910	0.4520	0.1450	0.2360	0.0908	0.3950	0.5180	0.2440	0.0356	-0.1340	-0.2670	-0.1790	0.4050	-0.2260	0.0285	-0.0409	-0.1280	0.0468	0.2700	0.3200	0.6520	0.2550	-0.0513	0.1850	0.1120	0.2400	0.2440	0.2070	0.2172	0.2209	0.2191	0.2250	0.1472	0.1922	0.2206	0.2144	0.2050	0.0455	0.2035	0.0906	0.1005	0.2195	0.2114	0.2725	0.2794	0.2791	0.1928	0.2130	0.2330	0.1988	0.2194	0.2772	0.0152	0.3380	0.3542	0.4515	0.2644	1.1660	1.0770	0.9880	0.3150	1.3290	0.7240	0.5550	0.8430	0.1560	0.3140	-0.265000	0.859000	-0.373000	-0.319000	0.910000	-0.189000	-0.195000	-0.136000	0.480	0.570	0.320	1.000	0.550	0.610	0.510	0.520	0.740	0.320	0.370	0.440	0.310	0.540	0.200	0.2570	0.3930	0.6480	0.4670	0.6190	0.3650	0.4380	0.2130	0.315	-0.878	-0.267	-1.448	-0.589	0.194	0.113	0.738	0.342	0.048	-0.517	-0.450	-0.411	0.126	-0.050	0.290	0.300	0.200	0.260	0.530	0.050	0.500	0.1750	0.6950	0.4740	0.6620	0.6440	0.8330	0.7090	0.9690	0.3130	-0.313638	-0.005339	0.227093	0.251302	0.251761	0.247271	-0.489207	-0.501754	-0.328045	0.124799	0.165440	0.211972	0.116407	-0.300232	-0.357425	-0.248625	0.047473	0.278469	0.191208	0.353543	-0.537722	-0.374714	-0.352534	-0.207801	-0.152742	-0.229351	-0.245617	0.013308	0.128024	0.083844	-0.030928	0.111419	-0.013532	0.225760	0.028799	0.146052	0.010375	0.147937	-0.151450	-0.211936	-0.182877	-0.116448	0.044439	0.042687	-0.028738	0.092372	0.185167	0.078594	-0.010898	0.180521	0.106954	0.196702	-0.117892	-0.227301	-0.282745	-0.243025	-0.425000	-0.228000	0.905000	0.946000	0.453000	0.216000	0.690000	0.330000	0.127000	0.544000	0.437000	0.629000	0.1130	0.3690	0.7160	1.1750	0.7100	0.3375	0.5585	0.0645	0.1285	-0.4090	-0.055	-0.095	0.096	0.158	0.143	0.095	0.3190	0.4960	0.9500	0.6590	0.8570	-0.1290	0.5820	0.3320	0.9820	0.6240	1.2670	0.7050	-0.7910	-0.2820	-0.0110	-0.2440	-0.4230	0.1333	0.0401	0.2417	0.2041	0.2666	0.4353	0.3262	0.1130	0.2270	-0.2177	0.1091	0.3253	0.3163	0.5326	0.4405	0.1610	0.7460	0.5440	0.4530	0.4310	-0.2190	0.5190	0.6510	-0.0350	0.0940	0.1800	-0.1410	0.5000	0.5920	0.5590	-0.2320
YAL017W	0.870	1.280	1.150	0.580	0.509	0.1930	0.3320	-0.3365	0.3175	0.5310	-0.1585	0.5815	0.3675	-0.8890	0.0530	0.0860	0.0297	0.0713	0.0747	0.0680	-0.4289	-0.6666	-0.1354	-0.2574	-0.5839	-0.5007	0.5180	-0.4730	-1.1400	-0.9490	0.0700	1.0230	-0.5600	0.0340	-0.8940	-0.8000	-0.3130	-0.1080	0.24	0.13	0.3	0.16	0.11	-0.01	0.07	-0.02	0.03	-0.08	0.01	0.1	-0.13	0.15	0.08	-0.03	0.22	0.81	0.64	0.62	0.44	0.15	0.38	0.41	0.55	0.43	0.73	0.41	0.41	0.5	0.3	-0.01	0.19	-0.07	0.21	0.11	NA	1.02	0.36	0.33	0.25	0.43	0.29	0.06	0.09	NA	NA	-0.12	-0.102	0.31	0.1	0.36	0.375	0.642	1.057	-0.397	-0.310	-0.185	-0.302	0.516	-0.074	0.204	0.404	0.180	-0.038	-0.024	0.068	0.245	-0.003	1.697	-0.434	-0.199	1.054	-0.767	-0.170	0.644	1.250	0.390	-0.510	-0.421	0.234	-0.220	-0.252	-0.130	-0.163	-0.347	-0.9477	-0.9427	-0.2856	-0.6455	-0.9201	-0.7135	-0.8732	-0.7755	0.240	0.619	0.880	0.860	0.0426	0.0286	0.0704	0.0976	0.2630	0.1243	0.4957	0.7312	0.7398	0.4005	0.0144	0.0144	NA	-0.4589	-0.6539	-0.562	-0.2382	-0.0241	-0.0684	-0.0776	-0.0974	0.2139	-0.274	-0.5136	-0.4765	-0.5297	-0.4121	-0.3232	-0.36	-0.1254	-0.1386	-0.3777	-0.4837	-0.487	-0.2242	-0.4329	-0.088	0.713	0.295	0.025	-0.580	-0.678	-0.409	-0.064	0.5780	0.8760	1.0400	0.8400	0.1040	0.2580	0.7860	0.6080	0.4340	0.2280	1.115	-1.374	0.229	-1.636	-0.646	0.802	2.056	-2.089	0.066	0.043	-1.254	-0.823	-0.738	1.169	1.793	-0.7130	-0.2470	-0.1060	-0.4280	-0.3160	-0.7809	-0.8348	-0.7706	-0.8371	-0.4080	-0.5084	-0.7212	0.220	-0.140	-0.190	-0.610	-1.200	-0.450	-0.540	-0.400	-0.800	-0.910	-0.560	-0.220	-0.020	-0.340	-0.090	-0.530	0.950	-0.010	0.940	1.075	0.730	1.560	0.510	0.590	0.141	0.891	0.438	0.334	0.289	-0.006	-0.160	-0.308	-0.646	-0.702	-0.035	-0.398	-0.103	0.045	0.134	0.232	-0.055	0.144	0.135	-0.795	-0.198	-0.205	-0.466	-0.550	-0.762	-0.389	-0.385	-0.393	0.530	0.966	0.637	0.594	0.729	0.528	0.051	0.333	0.074	-0.086	-0.178	-0.114	0.032	-0.168	-0.313	0.328	-0.014	0.057	0.034	-0.120	-0.355	-0.366	-0.373	-0.377	-0.664	-0.300	-0.476	-0.573	-0.107	-0.363	-0.214	-0.181	-0.114	0.009	-0.031	-0.198	0.152	0.115	-0.067	-0.411	-0.320	-0.241	-0.034	0.052	-0.001	0.443	0.307	0.610	0.632	0.464	0.584	-0.129	-0.022	-0.005	-0.246	-0.397	-0.593	-0.321	-0.436	-0.567	-0.404	-0.166	-0.555	-0.294	-0.172	-0.334	-0.126	0.348	-0.299	-0.032	0.198	0.100	-0.472	-0.323	-0.316	-0.540	-0.579	-0.578	-0.548	-0.367	-0.506	-0.231	-0.063	-0.155	0.199	0.177	-0.182	0.024	0.017	0.228	0.096	-0.291	-0.037	-0.023	0.033	0.383	0.306	0.219	-0.285	-0.166	-0.106	-0.532	-0.364	-0.379	-0.260	-0.342	-0.562	-0.363	-0.320	-0.641	0.374	0.285	0.273	0.412	0.245	0.627	0.575	0.496	0.480	0.489	0.484	0.467	1.109	0.516	0.519	0.659	0.700	0.745	0.322	0.498	0.567	0.624	0.328	0.117	0.401	0.355	0.303	0.778	0.727	0.342	0.222	0.666	0.333	-0.882	-0.383	-0.856	-0.050	-0.106	-0.075	0.443	0.402	0.642	0.466	0.458	0.317	0.463	0.621	0.394	0.535	0.016	0.284	-0.434	-0.044	0.038	-0.040	-0.172	-0.215	-0.469	-0.789	-0.433	-0.461	-0.458	-0.437	-0.347	-0.096	-0.307	-0.919	-0.710	-0.698	-0.734	-0.770	-0.850	-0.374	-0.456	-0.634	-0.512	-0.266	-0.239	-0.381	-0.262	-0.119	-0.161	-0.210	-0.280	-0.298	-0.251	-0.174	-0.239	0.029	-0.158	0.059	0.175	0.203	-0.127	0.132	0.237	-0.2785	-0.4060	-0.0810	0.1740	-0.1850	0.0500	0.0260	-0.0345	0.1060	0.0790	0.456	0.471	0.495	-0.401	-0.453	-0.532	-0.267	-0.295	-0.430	-0.541	-0.498	-0.273	-0.089	-0.154	-0.015	-0.267	-0.328	-0.197	0.000	-0.050	-0.086	-0.101	-0.035	0.021	-0.102	-0.039	0.001	-0.144	-0.188	0.032	0.023	0.112	-0.050	0.045	0.109	-0.000	-0.056	-0.074	0.026	-0.025	0.088	0.101	-0.054	0.012	0.035	0.095	0.240	0.127	-0.039	-0.071	0.097	0.094	0.064	-0.254	-0.185	-0.287	0.028	-0.009	0.061	-0.271	-0.246	-0.227	-0.021	-0.030	-0.150	-0.306	-0.253	-0.171	-0.124	-0.157	-0.080	0.009	0.251	-0.293	-0.178	-0.234	-0.148	-0.081	-0.091	-0.114	-0.085	-0.136	0.068	0.006	0.037	NA	NA	NA	NA	NA	NA	NA	NA	NA	NA	NA	NA	NA	NA	NA	NA	NA	NA	NA	NA	NA	NA	NA	NA	NA	NA	NA	NA	NA	NA	NA	NA	NA	NA	NA	NA	NA	NA	NA	NA	NA	NA	NA	NA	NA	NA	NA	NA	NA	NA	NA	NA	NA	NA	NA	NA	NA	NA	NA	NA	NA	NA	NA	NA	NA	NA	NA	NA	NA	NA	-1.0799	-1.2328	-0.5442	-0.7097	-0.7873	-0.8526	-0.5642	0.205	-0.232	1.669	0.600	1.422	-0.884	-1.559	-1.060	-1.368	-1.685	-1.584	-1.817	-0.069	-0.258	0.244	-0.098	-0.196	0.038	-0.379	-0.175	-0.456	-0.316	0.0300	0.1400	0.2100	-0.1100	0.216587	-0.038614	0.557377	-0.407827	-0.343016	0.372655	-0.229740	-1.095530	0.226088	-0.049591	-0.421191	-0.301212	-0.111273	-0.305606	-0.221162	-0.395042	-0.700012	-0.046784	0.193595	0.659176	0.118429	-0.442600	-0.566250	0.050510	-0.165391	-0.323178	0.184973	-0.040266	-0.658310	0.574130	-0.596764	-0.325879	-0.038245	1.121950	-0.238146	-0.989888	1.193650	0.121075	-1.552980	0.678447	0.467800	-1.475200	-0.438876	-0.258925	-0.455643	0.849726	-0.619487	0.092983	0.174006	-0.656061	0.443026	-0.162469	-0.594172	0.111916	0.034329	-0.204101	-0.077455	-0.131746	0.423919	-0.065636	-0.503536	-0.150	0.900	1.330	1.240	-0.9813	-0.9763	-0.5445	-0.6505	-0.8242	-0.5779	-0.9197	-0.8941	-0.5896	-0.8511	-0.8345	-0.0200	-0.5385	0.1560	0.6460	0.3730	0.4060	0.3520	0.0755	1.058000	1.318000	0.410108	-0.014000	0.435000	0.277000	1.103000	0.667000	1.430000	0.781000	0.403000	0.619000	0.683000	0.540000	0.798000	0.787000	-0.105	0.062	-0.006	0.011	0.019	-0.022	0.033	0.065	-0.096	-0.093	0.103	0.358	0.043	0.241	0.218	0.070	-0.012	-0.004	-0.085	0.029	0.2200	0.1200	0.1500	0.4000	0.4600	0.4900	0.3000	0.8600	0.6800	1.7400	0.7700	0.7100	0.8400	1.0600	-0.6000	NA	NA	NA	NA	NA	-0.249	-0.249	0.193	0.193	-0.495	-0.495	0.605	0.605	0.101	0.101	0.044	0.044	-0.7265	-0.5220	-0.1520	-0.4015	-0.7645	-0.3590	-0.1395	0.0900	0.6140	-0.7235	-0.8070	-1.5740	-0.5715	1.410	1.120	1.320	5.390	1.600	0.240	-0.181	0.184	0.379	0.614	-0.535	-0.010	0.161	0.047	0.416	0.192	-0.313	0.195	-0.053	0.103	-0.302	-0.221	0.199	0.251	NA	0.2033	1.3035	1.2095	0.745	0.4665	0.4431	0.7162	0.4452	0.2201	0.1123	0.2447	0.4227	0.5193	0.1284	0.4582	0.9057	1.0123	0.4008	0.0403	0.0112	0.0775	0.1857	0.4267	NA	NA	NA	NA	NA	0.050	0.200	-0.690	0.330	-0.810	-0.060	-0.170	-0.040	-0.480	0.260	-0.540	-0.870	-0.600	0.820	-0.380	-0.510	-0.370	0.250	-0.140	-0.390	1.090	0.494	-0.150	-1.200	0.980	0.750	0.850	1.480	0.580	0.4064	0.1956	0.2854	0.4239	0.4759	0.5257	0.3178	0.5176	0.8405	-0.2350	-0.0673	0.3140	0.7495	-0.6253	-0.8938	-0.9570	-0.7645	-0.8119	-1.0851	-0.6094	-0.7791	-0.8636	0.271	0.514	-0.215	2.056	-2.089	0.066	0.043	-1.254	-0.823	-0.738	1.169	1.793	0.018	0.015	0.334	0.123	0.152	0.3680	0.0515	0.2605	0.0735	-0.0120	0.0280	-0.0100	0.0905	-0.0017	0.0452	0.1883	-0.0759	0.1233	-0.0896	-0.0872	0.0190	0.1045	0.1342	-0.5087	-0.4593	-0.2723	-0.4160	-0.0543	-0.3850	0.520	0.360	0.910	-0.260	0.547	-0.103	0.230	0.891	1.040	0.690	1.660	1.210	0.979	1.570	1.180	0.350	1.072	1.080	1.560	1.536	1.485	1.766	1.888	1.585	0.585	1.202	0.138	0.485	-0.926	NA	NA	NA	NA	NA	NA	NA	NA	NA	NA	NA	NA	NA	NA	NA	NA	NA	NA	NA	NA	NA	NA	NA	NA	NA	NA	NA	NA	NA	NA	NA	NA	NA	NA	NA	NA	NA	NA	NA	NA	NA	NA	NA	NA	NA	NA	NA	NA	NA	NA	NA	NA	NA	NA	NA	NA	NA	NA	NA	NA	NA	NA	NA	NA	NA	NA	NA	NA	NA	NA	NA	NA	NA	NA	NA	NA	NA	NA	NA	NA	NA	NA	NA	NA	NA	NA	NA	NA	NA	NA	NA	NA	NA	NA	NA	NA	NA	NA	NA	NA	NA	NA	NA	NA	NA	NA	NA	NA	NA	NA	NA	NA	NA	NA	NA	NA	NA	NA	NA	NA	NA	NA	NA	NA	NA	NA	NA	NA	NA	NA	NA	NA	NA	0.1179	0.1341	0.1334	0.1407	0.1389	0.0635	0.1168	0.1446	0.1293	0.1259	0.0404	0.1260	0.0268	0.0547	0.1021	0.0996	0.1982	0.2127	0.1985	0.1393	0.1501	0.1703	0.1176	0.1572	-0.3589	-0.5402	-0.0534	0.0508	0.0182	-0.1597	-0.1985	1.2405	0.7855	-0.4565	0.8680	0.4115	0.5855	0.4173	0.0575	0.2405	0.222000	1.276000	0.686000	0.213000	1.246000	0.335000	-0.039000	0.414000	1.600	1.660	1.050	1.455	1.148	1.310	1.300	1.300	1.480	1.580	1.130	1.000	1.240	1.170	1.900	0.2830	0.5035	0.7070	0.5795	0.6095	0.3905	0.2745	0.1800	1.115	-1.374	0.229	-1.636	-0.646	0.802	-0.070	1.270	0.504	0.086	-0.932	-0.996	-0.540	-0.352	-0.340	-0.140	0.220	0.446	0.450	0.660	0.420	0.740	0.1950	0.5520	0.3400	0.5455	0.3445	0.4400	0.6780	0.8620	0.4875	-1.216000	0.075413	0.474460	0.635944	0.585959	0.525962	-1.179360	-1.514160	-0.622189	0.210082	0.517130	0.520954	0.434575	-0.511988	-0.573681	-0.461294	-0.397465	0.434209	0.482866	0.782100	-0.623634	-0.773772	-0.731299	-0.534349	-0.741054	-0.708729	-0.106654	0.542876	0.511846	0.417960	0.463428	0.402166	0.226158	0.389546	0.273691	0.395772	0.154420	0.358204	-0.138449	-0.576636	-0.411866	-0.532078	0.250096	0.427942	-0.004517	0.042497	0.300530	0.261488	0.369184	0.368615	0.215292	0.483353	0.354753	-0.409355	-0.472706	-0.508838	-0.913000	0.244000	1.037000	0.832000	1.103000	0.606000	1.290000	0.990000	0.281000	0.602000	0.781000	0.589000	-0.2033	0.0483	0.0993	0.9060	0.5947	0.7787	0.7187	1.2503	1.1003	0.9047	0.613	0.477	0.778	0.799	0.781	0.648	0.4390	0.7670	1.1385	0.7550	0.8495	0.7535	0.4455	0.4820	0.7780	1.2700	1.2130	0.8405	-1.2043	0.0325	0.3175	0.4895	-0.1090	-0.7044	-0.4551	-0.8687	-0.6211	-0.2924	-0.7217	-0.9311	-0.4360	-1.1805	-0.5837	-0.3708	-0.5020	-0.3005	-0.1418	-0.3474	0.4280	0.5980	0.6930	0.4660	0.1285	-0.5955	-0.2385	-1.0145	0.7005	-0.1020	-0.1160	-0.2990	0.1095	0.2405	0.5510	-0.4970
YAL018C	NA	NA	NA	NA	NA	0.0270	-0.4540	0.0610	0.0950	-0.3580	0.2080	0.0780	0.2940	-0.0190	0.1220	-0.1185	-0.3730	0.0060	0.0750	0.0350	NA	NA	NA	NA	NA	NA	-0.9920	0.1610	1.5190	-0.0357	-0.3860	0.6780	-1.7470	-2.3550	0.5630	-0.2050	-0.7340	-0.0268	-0.296	0.41	-0.33	0.03	-0.05	-0.21	0.1	-0.034	NA	0.11	0.05	0.04	0.05	0.16	-0.032	-0.161	-0.142	0.52	-0.51	0.26	0.07	0.6	-0.15	-0.01	0.13	-0.355	0.449	0.074	0.464	0.46	0.31	0.125	-0.01	0.17	0.16	-0.047	0.12	0.217	0.177	-0.042	0.02	0.16	-0.02	-1.452	0.185	NA	-0.04	-0.082	0.486	0.168	-0.05	NA	NA	NA	NA	NA	NA	NA	NA	NA	NA	NA	NA	NA	NA	NA	NA	NA	NA	NA	NA	NA	NA	NA	NA	NA	NA	NA	NA	NA	NA	NA	NA	NA	NA	NA	NA	NA	NA	NA	NA	NA	NA	NA	NA	NA	NA	NA	-0.2009	0.1110	0.0286	-0.0589	0.0286	-0.0589	-0.2345	-0.3585	-0.6215	0.1890	-0.3585	-0.0145	NA	0.341	0.188	0.1467	0.3354	0.2229	-0.1332	0.7306	-0.0109	0.0348	-0.142	-0.0748	-0.0903	0.2528	0.0024	0.3385	-0.1158	-0.1526	0.0593	-0.0463	0.3334	0.3934	0.1077	0.3327	NA	NA	NA	NA	NA	NA	NA	NA	NA	NA	NA	NA	NA	NA	NA	NA	NA	NA	NA	NA	NA	NA	NA	NA	NA	NA	NA	NA	NA	NA	NA	NA	NA	-0.8830	-0.1120	-0.9740	-0.8470	-1.4320	NA	NA	NA	NA	NA	NA	NA	NA	NA	NA	NA	NA	NA	NA	NA	NA	NA	NA	NA	NA	NA	NA	NA	NA	NA	NA	NA	NA	NA	NA	NA	NA	NA	NA	NA	NA	NA	NA	NA	NA	NA	NA	NA	NA	NA	NA	NA	NA	NA	NA	NA	NA	NA	NA	NA	NA	NA	NA	NA	NA	NA	NA	NA	NA	NA	NA	NA	NA	NA	NA	NA	NA	NA	NA	NA	NA	NA	NA	NA	NA	NA	NA	NA	NA	NA	NA	NA	NA	NA	NA	NA	NA	NA	NA	NA	NA	NA	NA	NA	NA	NA	NA	NA	NA	NA	NA	NA	NA	NA	NA	NA	NA	NA	NA	NA	NA	NA	NA	NA	NA	NA	NA	NA	NA	NA	NA	NA	NA	NA	NA	NA	NA	NA	NA	NA	NA	NA	NA	NA	NA	NA	NA	NA	NA	NA	NA	NA	NA	NA	NA	NA	NA	NA	NA	NA	NA	NA	NA	NA	NA	NA	NA	NA	NA	NA	NA	NA	NA	NA	NA	NA	NA	NA	NA	NA	NA	NA	NA	NA	NA	NA	NA	NA	NA	NA	NA	NA	NA	NA	NA	NA	NA	NA	NA	NA	NA	NA	NA	NA	NA	NA	NA	NA	NA	NA	NA	NA	NA	NA	NA	NA	NA	NA	NA	NA	NA	NA	NA	NA	NA	NA	NA	NA	NA	NA	NA	NA	NA	NA	NA	NA	NA	NA	NA	NA	NA	NA	NA	NA	NA	NA	NA	NA	NA	NA	NA	NA	NA	NA	NA	NA	NA	NA	NA	NA	NA	NA	NA	NA	NA	NA	NA	NA	NA	NA	NA	NA	NA	NA	NA	NA	NA	NA	NA	NA	NA	NA	NA	NA	NA	NA	NA	NA	NA	NA	NA	NA	NA	NA	NA	NA	NA	NA	NA	NA	NA	NA	NA	NA	NA	NA	NA	NA	NA	NA	NA	NA	NA	NA	NA	NA	NA	NA	NA	NA	NA	NA	NA	NA	NA	NA	NA	NA	NA	NA	NA	NA	NA	NA	NA	NA	NA	NA	NA	NA	NA	NA	NA	NA	NA	NA	NA	NA	NA	NA	NA	NA	NA	NA	NA	NA	NA	NA	NA	NA	NA	NA	NA	NA	NA	NA	NA	NA	NA	NA	NA	NA	NA	NA	NA	NA	NA	NA	NA	NA	NA	NA	NA	NA	NA	NA	NA	NA	NA	NA	NA	NA	NA	NA	NA	NA	NA	NA	NA	NA	NA	NA	NA	NA	NA	NA	NA	NA	NA	NA	NA	NA	NA	NA	NA	NA	NA	NA	NA	NA	NA	NA	NA	NA	NA	NA	NA	NA	NA	NA	NA	NA	NA	NA	NA	NA	NA	NA	NA	NA	NA	NA	NA	NA	NA	NA	NA	NA	NA	NA	NA	NA	NA	NA	NA	NA	NA	NA	NA	NA	NA	NA	NA	NA	0.6800	-0.3600	0.0400	-0.0217	NA	NA	NA	NA	NA	NA	NA	NA	NA	NA	NA	NA	NA	NA	NA	NA	NA	NA	NA	NA	NA	NA	NA	NA	NA	NA	NA	NA	NA	NA	NA	NA	NA	NA	NA	NA	NA	NA	NA	NA	NA	NA	NA	NA	NA	NA	NA	NA	NA	NA	NA	NA	NA	NA	NA	NA	NA	NA	NA	NA	NA	NA	NA	NA	NA	NA	NA	NA	NA	NA	NA	NA	NA	NA	NA	NA	-0.8700	-0.9330	-0.6450	-0.1990	-0.8810	-0.0510	-0.4440	-0.8020	NA	NA	NA	NA	NA	NA	NA	NA	NA	NA	NA	NA	NA	NA	NA	NA	NA	NA	NA	NA	NA	NA	NA	NA	NA	NA	NA	NA	NA	NA	NA	NA	NA	NA	NA	NA	0.5500	-0.6300	-0.4100	0.5243	0.3200	1.2400	0.9100	0.3600	0.2200	-0.1100	0.5700	0.2300	-0.0900	0.5700	-0.9400	NA	NA	NA	NA	NA	NA	NA	NA	NA	NA	NA	NA	NA	NA	NA	NA	NA	-0.2000	0.5370	-0.6030	0.1810	-0.2020	-0.3560	0.0470	-0.0460	-0.1350	0.0000	-0.5850	-0.0370	-0.1960	NA	NA	NA	NA	NA	NA	NA	NA	NA	NA	NA	NA	NA	NA	NA	NA	NA	NA	NA	NA	NA	NA	NA	NA	NA	-0.0082	-0.1884	0.132	-0.297	-0.3089	-0.4539	-0.2044	-0.3101	-0.2155	-0.2785	-0.3601	0.0978	-0.2137	-0.1746	-0.197	-0.1699	-0.5133	-0.428	-0.1464	-0.2665	-0.0374	-0.2298	-0.5843	NA	NA	NA	NA	NA	NA	NA	NA	NA	NA	NA	NA	NA	NA	NA	NA	NA	NA	NA	NA	NA	NA	NA	NA	NA	NA	NA	NA	NA	NA	NA	NA	NA	NA	-0.8771	-0.7066	-0.9658	-1.0969	-0.5981	-0.7373	-0.8483	-0.7773	0.7290	-0.1040	-0.4900	0.1400	0.6890	NA	NA	NA	NA	NA	NA	NA	NA	NA	NA	NA	NA	NA	NA	NA	NA	NA	NA	NA	NA	NA	NA	NA	NA	NA	NA	-0.1480	0.1000	0.0670	-0.0210	-0.2960	-0.3080	0.2290	-1.2565	-1.1007	-1.4685	-1.2147	-1.2503	-1.2924	-1.3125	-1.4157	-1.3706	-1.1952	-1.0670	-0.4180	0.5275	-0.6610	0.1740	-0.2075	-0.0740	NA	NA	NA	NA	NA	NA	NA	NA	NA	NA	NA	NA	NA	NA	NA	NA	NA	NA	NA	0.678	0.848	-0.138	-0.485	0.138	-0.263	-1.138	0.678	0.848	1.202	0.1850	-0.3520	-0.6190	-0.7900	-0.6190	-0.1660	0.2380	0.2250	-0.2320	0.1660	-0.0409	-0.0948	-0.4520	-0.8910	-0.3710	-0.1000	0.2010	-0.0800	0.0412	-0.1470	-0.2580	-0.1560	0.0813	-0.0513	-0.2840	0.2780	0.0384	-0.1010	-0.1010	-0.4360	0.0538	-0.3140	-0.5900	-0.1720	-0.3920	0.7140	-0.2000	-0.0923	0.4230	-0.1170	0.0243	0.3420	-0.2858	-0.1760	0.0510	-0.1253	-0.4650	-0.5390	-0.0350	-0.2910	0.1340	-0.5120	-0.9400	-0.5430	-0.4830	-0.1360	-0.2820	-0.5620	-0.2240	-0.3160	0.1200	0.0550	0.0662	0.0688	0.0016	0.1400	0.2500	0.1730	-0.2070	0.3520	0.6480	0.0791	0.5970	0.3530	-0.0409	-0.4880	-0.3640	-0.0785	0.1300	0.6470	-0.0072	-0.1181	0.0806	0.3060	-0.2894	-0.2980	-0.1859	0.0031	-0.0189	0.6480	0.3180	0.1540	0.0380	0.2270	-0.0029	0.1550	-0.1180	0.2310	0.0662	0.0059	-0.1766	-0.1969	-0.2150	-0.0709	-0.0862	0.0455	0.0245	-0.0583	0.0731	0.0129	-0.1950	-0.2950	-0.3320	-0.0528	0.1770	0.0867	0.0524	0.0172	0.0364	0.0125	-0.1100	-0.0509	-0.0014	0.1200	-0.1580	-0.1450	0.1230	-0.0115	-0.2490	-0.3096	-0.2625	-0.3900	-0.8970	-0.1219	-0.1245	-0.1284	-0.0637	-0.1106	-0.0618	-0.0524	-0.0997	-0.0831	-0.1030	-0.0359	-0.0759	0.0696	0.0727	-0.0779	-0.0624	-0.1450	-0.1560	-0.1510	-0.0834	-0.0781	-0.1240	-0.0858	-0.1166	NA	NA	NA	NA	NA	NA	3.7390	-0.2000	0.3690	0.1560	-0.6980	-0.1770	0.7220	0.1332	-0.3690	-1.3272	NA	NA	NA	NA	NA	NA	NA	NA	NA	NA	NA	NA	NA	NA	NA	NA	NA	NA	NA	NA	NA	NA	NA	0.1460	0.1700	0.2250	0.2730	0.1950	0.1530	0.0630	-0.1340	NA	NA	NA	NA	NA	NA	NA	NA	NA	NA	NA	NA	NA	NA	NA	NA	NA	NA	NA	NA	NA	NA	-0.2520	0.4590	-1.2360	0.2900	1.7690	0.8130	0.1090	0.3420	0.1530	NA	NA	NA	NA	NA	NA	NA	NA	NA	NA	NA	NA	NA	NA	NA	NA	NA	NA	NA	NA	NA	NA	NA	NA	NA	NA	NA	NA	NA	NA	NA	NA	NA	NA	NA	NA	NA	NA	NA	NA	NA	NA	NA	NA	NA	NA	NA	NA	NA	NA	NA	NA	NA	NA	NA	NA	NA	NA	NA	NA	NA	NA	NA	NA	NA	NA	NA	NA	-0.4010	-0.0695	-0.1715	0.3900	0.0925	0.0960	0.2960	1.2105	1.1515	1.0790	NA	NA	NA	NA	NA	NA	0.1940	0.3080	0.3490	0.2170	0.0720	0.0060	0.0800	-0.0400	0.5560	0.5640	0.4500	1.1740	3.5710	-0.3790	0.1180	-0.2180	-0.3580	NA	NA	NA	NA	NA	NA	NA	NA	NA	NA	NA	-1.5317	-1.1209	-1.4634	-1.6778	-0.2960	0.3000	-1.3570	-0.3000	-0.4080	0.8850	0.6307	-2.3390	0.1430	5.3920	0.0698	-0.4550	0.5740	0.4600	0.5370	0.0300
YAL019W	-0.590	-0.530	-0.070	-0.940	0.320	-0.2915	0.3555	0.3755	0.1295	0.6260	0.0565	0.0225	-0.0410	-1.0200	-0.2577	-0.3083	-0.3223	-0.0860	-0.0983	-0.1257	-0.7064	-0.8732	-0.6455	-0.7627	-0.7224	-0.6747	-0.6450	0.1470	-0.6930	-0.0280	-0.3900	0.5810	-0.7050	-0.7130	-0.8310	-0.2720	-0.3500	-0.5950	0.037	-0.24	-0.23	-0.32	-0.38	-0.4	-0.38	-0.122	-0.06	-0.31	-0.14	0.05	-0.19	0.02	-0.089	-0.386	-0.3	0.12	0.06	0.12	0.06	-0.11	-0.08	-0.1	-0.04	0.09	0.59	-0.52	0.36	NA	-0.12	0.07	0.15	-0.1	0.06	0.11	-0.17	0.33	0.05	0.07	-0.41	-0.84	-0.55	0.021	-0.01	-0.666	-0.22	-0.09	2	0.05	-0.13	0.1	0.442	-0.053	-0.421	0.535	-0.480	-0.326	-0.182	0.215	0.311	-0.410	-0.187	-0.319	-0.455	-0.413	-0.419	-0.159	-0.257	0.163	0.293	1.167	0.445	-0.416	-0.240	-0.742	-0.680	-0.230	-1.191	-0.834	-0.748	-0.460	-0.627	-0.485	-0.427	-0.456	-0.5553	-0.4896	-0.5709	-0.6338	-0.5885	-0.5602	-0.6185	-0.4343	0.020	0.480	-0.480	-0.340	0.2987	0.0286	-0.1047	-0.4150	0.3103	0.3674	0.0704	-0.0893	-0.3585	-0.2176	1.6960	0.6599	NA	0.0323	0.154	0.2484	0.019	-0.2626	-0.0109	-0.2426	-0.1499	-0.2116	0.7833	0.9494	1.193	0.9974	0.9566	0.7854	0.6333	0.7332	0.5075	0.5495	0.765	0.6023	0.4929	0.6011	-0.014	-0.405	0.554	1.007	0.718	0.046	-0.537	-0.332	NA	NA	NA	NA	NA	NA	NA	NA	NA	NA	-0.409	-1.548	-0.503	-2.051	-1.330	-0.560	2.099	-2.219	-0.831	-0.710	-1.939	-1.199	-0.908	0.889	0.809	-1.2385	-0.2525	-0.1910	-0.4670	-0.2060	-0.5690	-0.7378	-0.7450	-1.4330	-1.2882	-1.0241	-0.8706	0.010	-0.200	-0.730	-0.220	0.120	0.410	-0.910	-0.900	0.070	0.520	-0.410	-0.440	-0.890	-0.620	-0.470	-1.140	-1.220	-0.306	-0.560	-0.910	-0.250	-0.870	-0.170	-0.140	-0.288	-0.207	0.483	0.003	0.038	-0.151	-0.157	0.358	0.481	0.354	-1.056	-0.700	-0.706	-1.048	-1.085	-0.827	-0.391	-0.650	-0.301	-0.119	-0.073	0.253	0.053	0.127	0.328	-0.389	-0.055	-0.125	-1.592	-0.928	-0.861	-1.369	-1.142	-1.050	-0.580	-0.309	-0.466	0.037	-0.064	-0.110	-0.109	-0.064	-0.175	-0.158	-0.156	0.095	0.055	-0.051	-0.201	0.325	0.180	0.208	-0.428	0.149	0.127	-0.367	0.254	0.077	0.164	0.020	-0.120	0.169	0.014	0.027	-0.006	0.025	-0.177	-0.025	-0.015	0.077	0.130	0.019	0.075	-0.053	-0.129	-0.152	-0.326	-0.428	-0.092	-0.126	-0.277	-0.390	0.695	0.282	0.156	0.413	0.229	0.183	0.431	0.241	0.235	0.308	0.188	0.204	0.081	-0.505	-0.028	0.012	0.179	-0.102	-0.026	0.201	0.010	0.255	0.135	0.161	0.280	0.230	0.324	-0.014	-0.042	0.202	-0.241	-0.225	0.073	-0.002	0.039	-0.222	-0.232	-0.185	-0.291	-0.058	-0.012	-0.264	-0.217	-0.066	0.830	0.690	0.918	0.993	1.147	0.797	1.101	1.441	1.126	0.773	1.296	1.012	0.423	0.517	0.359	0.157	0.458	0.562	0.141	0.268	0.255	-0.202	0.240	0.169	0.222	0.376	-0.092	-0.230	0.050	0.009	0.276	-0.195	-0.126	0.383	0.329	-0.110	0.168	0.297	-0.350	-0.107	-0.047	-0.060	0.093	0.294	-0.277	-0.039	0.240	0.316	-0.618	-0.456	-0.324	-1.303	-1.188	-1.227	-1.338	-0.853	-0.901	-1.003	-1.029	-0.821	-1.078	-1.093	-0.738	-0.724	-0.458	-0.375	-0.416	-0.199	0.155	-0.155	-0.286	-0.164	-0.450	-0.132	0.138	0.186	-0.100	0.007	0.076	0.048	0.117	0.227	0.320	0.216	-0.346	0.140	0.028	-0.111	0.159	0.011	-0.056	-0.117	-0.027	0.192	-0.170	-0.064	-0.136	0.138	-0.115	-0.075	-0.199	-0.088	-0.150	-0.091	-0.087	-0.187	-0.251	-0.445	NA	NA	NA	NA	NA	NA	NA	NA	NA	NA	-0.365	-0.278	-0.260	-0.193	-0.197	-0.169	-0.023	-0.047	-0.010	-0.324	-0.238	0.001	-0.023	-0.109	-0.026	-0.226	-0.276	-0.291	-0.083	-0.083	-0.055	-0.082	0.026	0.052	-0.055	0.017	-0.031	-0.046	-0.141	-0.031	-0.006	-0.007	-0.009	0.031	0.006	-0.060	-0.020	0.004	-0.047	0.020	-0.037	-0.086	-0.036	-0.005	0.001	0.059	0.116	0.011	0.061	0.022	-0.073	-0.117	0.004	-0.049	-0.002	-0.006	-0.008	-0.081	-0.047	-0.035	-0.080	-0.049	-0.063	-0.088	-0.117	-0.016	-0.055	-0.129	0.087	0.080	0.105	-0.253	-0.100	-0.143	-0.038	-0.132	-0.035	0.027	0.052	-0.259	-0.010	-0.024	-0.048	0.056	0.070	0.1500	-0.3000	-0.1100	-0.1300	0.0800	-0.6900	-0.9700	-1.3200	0.3300	-0.1709	-0.8900	-1.1600	-0.4600	-0.7200	-1.1000	-0.2500	-0.5700	-0.1300	0.6000	-0.7200	-0.3100	-0.0773	-0.3400	0.2700	0.0700	-0.4037	0.2200	0.6300	0.1400	-0.7300	-0.8000	-0.9100	-0.3600	-2.3300	-0.3400	0.3200	-0.1100	0.3600	0.0000	0.0000	0.2400	0.8600	1.0100	0.8600	-0.0700	0.3500	-0.4200	-0.4600	-0.4600	-0.0300	-0.4800	0.2800	-0.4300	-1.2400	-0.0156	-0.2969	-0.7454	0.1663	0.2243	-0.2108	-0.3845	-0.2872	-0.6525	-0.6858	-0.8191	-0.8660	-0.4110	-0.4440	-0.7623	-0.4802	-0.5106	-0.8199	-0.7162	-0.3216	-0.3022	-0.3975	-0.3983	0.228	0.358	0.360	-0.009	0.491	-0.985	-1.458	-3.182	-1.704	-0.939	-0.905	-0.653	-0.155	-0.285	-0.454	-0.127	-0.068	-0.032	0.133	-0.296	-0.332	-0.316	-0.2200	-0.1300	0.0400	-0.3100	-0.231514	-0.456187	-0.459759	0.711119	0.069027	-0.403737	0.884590	-0.066171	-0.320759	0.685483	-0.043877	-0.065203	0.849546	-1.312970	0.161875	0.419293	-0.082666	-0.278747	-0.033773	-0.478367	-0.138239	-0.104840	0.170265	-0.288931	-0.267988	0.798320	-0.337872	-0.205096	-0.400296	-0.441397	0.406931	-0.246911	-0.417128	-0.350896	0.285714	0.723320	-1.301360	0.280680	0.976807	-1.438040	0.013384	1.110460	-0.170716	-0.332434	-0.091214	0.104088	0.626028	-0.199386	-0.680921	0.672793	-0.153219	-0.630012	0.736996	-0.255221	-0.446401	-0.266801	-0.262093	-0.071943	0.108101	0.018573	0.089663	0.040	-1.210	-1.130	-0.650	-0.5891	-0.5233	-0.7724	-0.7129	-0.6353	-0.7540	-0.8560	-0.6202	-0.5597	-0.7147	-0.7467	-0.2085	-0.5370	-0.7560	-0.8215	-0.5895	-0.6145	-1.0500	-1.0485	NA	NA	NA	NA	NA	NA	NA	NA	NA	NA	NA	NA	NA	NA	NA	NA	0.025	0.118	-0.103	-0.038	0.079	-0.031	-0.152	-0.180	0.153	0.179	0.082	0.416	-0.099	-0.186	0.611	0.084	0.182	-0.247	-0.147	-0.028	0.4700	-0.5600	0.4600	0.3200	-0.4700	-0.0300	0.3300	0.2500	0.0400	-0.2400	0.0300	0.3400	-0.0200	-0.0100	-0.7000	0.040	0.020	-0.470	-0.850	-0.860	-0.086	-0.086	-0.357	-0.357	-0.703	-0.703	1.438	1.438	-0.088	-0.088	0.384	0.384	0.3510	-0.2700	-0.1115	-0.4570	-0.1405	-1.6525	0.4920	-0.1930	-0.0600	-0.5465	-1.0745	-0.0180	0.0795	-0.600	-0.970	-0.730	-1.390	-1.090	-0.444	-0.125	-0.432	-0.628	0.239	-0.300	-0.402	0.126	-0.085	0.252	-0.086	0.223	-0.160	-0.353	-0.496	0.027	-0.228	-0.628	-0.381	NA	-0.3588	-1.2964	-1.3561	-0.621	-0.2149	-0.2854	-0.2423	-0.2352	0.0686	-0.2199	-0.1812	-0.148	-0.0996	-0.0343	0.028	-0.158	-0.3286	-0.3112	0.3311	0.2287	0.2555	0.1866	-0.1974	0.040	-0.390	-0.740	-1.020	-0.760	0.330	0.390	0.040	0.420	0.210	0.090	0.170	0.100	1.110	0.060	1.160	0.380	0.090	0.990	0.330	0.520	0.002	-0.040	-0.040	0.450	0.270	0.518	-0.323	-0.770	-0.440	-0.010	0.200	0.630	-0.020	-0.3098	-0.2563	-0.3432	-0.2734	-0.4033	-0.2828	-0.4104	-0.2029	0.2165	0.4125	-0.9265	0.8260	0.4165	-0.5110	-0.4517	-0.4059	-0.8182	-0.4695	-0.2648	-0.5759	-0.7277	-0.6370	-0.952	-0.222	0.387	2.099	-2.219	-0.831	-0.710	-1.939	-1.199	-0.908	0.889	0.809	-0.987	-0.932	-0.590	-0.404	-0.210	-0.3930	-0.2475	0.4155	-0.2440	0.0035	0.1400	0.0450	-0.3918	-0.2677	-0.3850	-0.5814	-0.4168	-0.3851	-0.3416	-0.3198	-0.3891	-0.4460	-0.7340	-0.2033	-0.4380	-0.3020	-0.2717	0.0723	-0.1930	-0.340	-0.250	-0.185	-0.480	0.700	0.450	0.060	-0.407	-0.770	-0.960	-1.010	-0.710	-0.463	-0.800	-0.660	0.280	1.240	-0.180	-0.870	NA	0.138	0.138	-0.678	NA	-0.678	-0.263	-1.263	-0.766	-0.263	NA	NA	NA	NA	NA	NA	NA	NA	NA	NA	NA	NA	NA	NA	NA	NA	NA	NA	NA	NA	NA	NA	NA	NA	NA	NA	NA	NA	NA	NA	NA	NA	NA	NA	NA	NA	NA	NA	NA	NA	NA	NA	NA	NA	NA	NA	NA	NA	NA	NA	NA	NA	NA	NA	NA	NA	NA	NA	NA	NA	NA	NA	NA	NA	NA	NA	NA	NA	NA	NA	NA	NA	NA	NA	NA	NA	NA	NA	NA	NA	NA	NA	NA	NA	NA	NA	NA	NA	NA	NA	NA	NA	NA	NA	NA	NA	NA	NA	NA	NA	NA	NA	NA	NA	NA	NA	NA	NA	NA	NA	NA	NA	NA	NA	NA	NA	NA	NA	NA	NA	NA	NA	NA	NA	NA	NA	NA	NA	NA	NA	NA	NA	NA	-0.0436	0.0200	0.0135	0.0139	0.0152	-0.0710	-0.0255	-0.0139	-0.0004	-0.0286	-0.1277	0.0912	-0.0119	-0.0085	0.0848	0.0863	-0.0190	-0.0224	-0.0215	-0.0189	-0.0101	-0.0195	-0.0307	-0.0118	-0.6366	-1.1805	-1.1427	-1.0696	-0.6708	-0.7873	0.3900	0.2335	1.4445	0.4635	0.0940	-0.1265	0.0700	-0.1588	0.4245	0.6415	0.574000	1.351000	-0.025000	-0.880000	1.070000	-0.324000	0.075000	0.331000	-0.650	-0.690	-0.290	-0.360	-0.989	-1.590	-1.270	-1.270	-1.330	-1.890	-0.930	-0.780	-0.840	-0.810	-0.910	-0.4670	-0.4870	-0.6370	-0.5570	-0.5635	-0.1425	-0.1700	-0.2605	-0.409	-1.548	-0.503	-2.051	-1.330	-0.560	0.301	0.645	0.054	0.605	-0.404	-0.577	-0.677	0.119	0.210	0.023	0.380	0.080	0.220	-0.200	0.270	-0.450	-0.2800	-0.3605	-0.3230	-0.3940	-0.2525	-0.3600	-0.3390	-0.1365	-0.0250	0.713346	-0.799082	-1.607720	-1.438330	-1.247980	-0.541043	0.809443	0.801619	0.397273	-0.925991	-1.026980	-0.700782	0.087298	0.648353	0.602603	0.616079	0.130357	-0.306476	-0.624068	-0.493078	0.371366	0.439976	0.448051	0.385810	0.478035	0.528990	0.151413	-0.527335	-0.602000	-0.532239	-0.545253	-0.398929	-0.495566	-0.554964	-0.417879	-0.464395	-0.246796	-0.374075	0.275355	0.385655	0.347930	0.361812	-0.278411	-0.408899	0.081827	-0.062372	-0.440619	-0.355880	-0.540319	-0.413053	-0.303371	-0.535998	-0.332596	0.439174	0.403706	0.438256	NA	NA	NA	NA	NA	NA	NA	NA	NA	NA	NA	NA	-0.3940	-0.2537	-0.3670	-0.2030	-0.2350	-0.0613	-0.1523	0.4127	0.3303	0.7223	-2.197	-1.819	-2.126	-1.792	-1.518	-1.048	-0.0140	0.3300	-0.7140	0.1730	-0.6230	-0.1020	-0.5010	-0.3270	0.0160	0.2120	0.3915	-0.0585	-3.9150	-0.4175	0.0125	-0.2645	-0.3270	-1.2815	-0.9045	-1.8268	-1.1040	-0.8069	-1.9355	-1.6364	-1.1543	-1.4724	-1.2636	-1.0747	-0.4510	-0.5137	-0.3535	-0.3262	-0.7950	-0.4730	-0.5260	-0.6440	-0.5860	-0.8700	0.0656	0.2930	0.0980	0.0200	-0.1135	0.0275	-0.1455	-0.1525	-0.0645	-0.8075
YAL020C	-0.350	-0.750	-0.080	0.310	-0.390	-0.3485	0.1820	1.6920	0.5175	2.5720	-0.4055	0.4100	0.2065	-0.5235	0.0923	-0.0333	-0.0667	0.0640	0.0383	0.1510	-0.6105	-1.1568	-0.4504	-0.2985	-0.7324	-0.5547	-0.1900	0.4350	-1.2770	-0.5310	0.0320	-0.3740	-0.7740	0.1130	0.3190	0.3160	0.5860	-0.4930	-0.12	-0.14	-0.14	-0.18	-0.03	-0.43	-0.06	-0.12	-0.06	0.13	-0.31	-0.17	0.02	-0.01	-0.16	-0.27	-0.26	0.17	-0.03	0.35	0.12	-0.11	0.01	0.09	0.28	0.17	0.6	0.41	0.15	0.3	0.38	-0.028	0.09	0.15	0.14	0.38	0.12	0.59	0.12	0.05	-1.03	-1.22	-0.04	0.13	-0.43	NA	-0.09	-0.14	0.33	0.29	-0.09	0.02	0.030	0.362	-0.508	-0.102	-0.220	-0.646	-0.205	-0.390	0.277	-0.111	-0.282	-0.088	-0.232	-0.153	0.080	0.202	-1.094	1.348	0.074	-0.349	1.698	-1.898	-0.060	-0.670	-0.250	0.010	-0.664	-0.257	0.089	-0.788	-0.063	-0.768	-1.106	-0.152	-0.7557	-0.9197	-0.4717	-0.6885	-0.7595	-0.7395	-0.8881	-0.5928	-0.070	-0.160	-0.130	-0.110	-0.0893	-0.0589	-0.1681	-0.2863	0.0841	0.0976	-0.1047	-0.2345	-0.5353	-0.4344	0.0976	-0.0740	NA	-0.0932	-0.0425	0.0216	-0.0275	-0.1506	-0.1249	0.1029	-0.2898	-0.309	-0.177	-0.0685	-0.2122	0.134	0.1654	0.106	0.1987	0.1254	0.2966	0.4427	0.2455	0.3371	0.1747	0.2227	0.149	0.272	0.628	0.586	0.531	-0.327	0.071	-0.498	-0.2780	0.2980	0.0070	0.1580	0.1490	0.0140	-0.2580	0.3050	-0.4130	-0.0170	0.031	-0.911	0.494	-1.202	-0.572	0.184	2.131	-1.227	-0.474	-0.337	-0.655	-0.076	0.241	1.075	0.310	-0.7260	-0.1800	-0.1590	-0.1965	-1.0190	-0.8508	-0.9172	-0.8202	-0.9846	-0.9759	-0.8398	-0.8837	-0.020	0.080	-0.670	-0.650	-1.250	-0.830	-0.070	-1.050	-0.930	-0.900	-0.170	-0.400	-0.630	-0.540	0.200	-1.210	-0.560	-0.073	0.180	-0.080	0.270	0.320	0.110	0.050	0.115	0.383	0.068	0.041	-0.051	-0.119	-0.089	0.104	0.541	0.297	0.362	0.172	0.246	0.307	-0.092	-0.278	0.006	-0.074	0.211	0.049	0.496	-0.493	0.068	0.017	0.087	0.036	0.151	-0.099	0.217	0.137	0.089	0.104	-0.036	-0.004	-0.203	-0.191	-0.122	-0.135	-0.064	-0.087	-0.091	-0.312	-0.123	-0.212	-0.134	-0.335	-0.208	-0.273	-0.011	0.053	-0.035	0.085	-0.015	-0.048	0.070	-0.032	-0.090	0.135	-0.187	-0.006	0.032	0.081	-0.082	-0.056	-0.018	-0.252	-0.113	-0.266	-0.099	-0.226	-0.024	-0.059	0.011	0.107	-0.157	-0.175	-0.112	-0.153	0.110	-0.052	-0.073	-0.104	0.059	-0.104	0.182	0.168	0.052	0.078	-0.027	-0.003	0.357	-0.048	0.030	0.078	-0.143	0.133	-0.133	0.171	0.032	0.233	0.057	0.208	-0.109	0.070	0.256	-0.018	0.204	0.113	0.183	0.171	0.046	0.137	0.000	-0.077	0.061	0.043	-0.002	0.122	0.379	0.243	-0.199	-0.052	-0.182	-0.120	-0.098	-0.273	0.111	0.015	-0.221	0.220	-0.026	0.036	-0.169	0.038	-0.069	0.322	0.192	0.324	-0.565	-0.489	-0.274	-0.534	-0.133	-0.566	-0.526	-0.362	-0.523	-0.283	-0.351	-0.499	-0.503	-0.340	-0.509	-0.194	-0.271	-0.375	-0.112	0.050	-0.339	-0.430	-0.297	-0.266	-0.200	-0.182	-0.336	-0.387	-0.392	-0.426	-0.342	-0.408	-0.312	0.634	0.315	0.216	0.583	0.155	0.001	0.399	0.205	0.262	0.297	-0.025	0.104	-0.187	-0.126	-0.194	0.532	-0.104	0.149	0.169	0.199	-0.249	0.024	-0.039	-0.128	0.085	-0.176	0.040	0.577	0.013	-0.034	0.018	-0.043	-0.103	-0.036	0.122	-0.017	0.001	-0.050	-0.088	0.492	-0.024	-0.002	0.326	0.127	-0.021	-0.127	-0.149	-0.163	-0.022	0.071	-0.027	0.159	-0.156	-0.008	-0.026	-0.414	0.096	-0.138	-0.243	-0.170	-0.136	-0.232	-0.135	-0.2070	-0.3260	-0.1020	0.0160	-0.1580	-0.1030	-0.2170	-0.5000	-0.2220	0.2620	0.089	0.123	-0.005	-0.274	-0.156	-0.116	-0.150	-0.205	-0.167	-0.433	-0.243	-0.132	0.053	-0.134	-0.061	-0.069	-0.102	-0.157	0.094	0.021	0.163	-0.030	0.079	-0.108	-0.117	-0.115	-0.048	-0.075	-0.071	-0.065	-0.027	-0.048	-0.026	-0.002	-0.009	-0.036	-0.039	0.015	0.051	-0.003	0.056	0.054	-0.101	-0.007	-0.009	0.052	-0.281	-0.122	-0.049	0.003	0.095	0.041	0.054	-0.077	-0.043	-0.060	-0.033	-0.043	0.034	-0.144	-0.075	-0.143	0.053	0.045	-0.017	-0.115	-0.102	-0.103	-0.062	0.085	0.059	-0.015	-0.053	-0.134	-0.022	-0.146	-0.075	-0.100	0.021	-0.119	0.001	0.045	-0.002	0.051	0.032	0.0400	0.3600	0.5600	0.6000	-0.0900	0.0700	0.4100	0.4900	0.2400	0.4700	0.3400	0.3100	0.4700	0.2800	0.2200	-0.1700	0.1100	0.1500	0.7100	0.2000	0.1800	0.5300	0.9200	-0.6300	-0.3700	-0.7500	-0.0400	-0.8800	0.3300	0.5700	-0.6400	0.5800	0.1900	0.0800	-0.0900	-0.1600	0.4000	-0.3800	-0.3200	0.1100	-0.6800	-0.3400	-1.3100	-0.8200	-1.3000	-0.6900	-1.2900	-0.5000	-0.4200	-0.7200	-0.7800	-0.3900	-0.9500	-0.8500	-0.0200	0.1800	0.5600	0.1700	0.0200	0.5700	1.2300	-0.1946	0.3200	0.2600	0.4900	0.1500	0.2500	-0.7900	0.4500	-0.7200	-0.7667	-0.9586	-0.5862	-0.4811	-0.4912	-0.4695	-0.5183	0.172	0.459	1.034	0.865	0.309	-0.582	-0.976	-0.655	-0.698	-0.586	-0.460	-0.469	-0.281	-0.321	-0.217	0.015	-0.167	-0.120	-0.279	-0.148	-0.164	-0.167	0.1300	-0.1800	0.5100	-0.4000	0.136929	-0.327780	0.197103	0.354328	-0.078537	-0.114405	-0.252523	-0.006812	0.256055	-0.205067	-0.555443	0.370881	-0.168263	0.265590	-0.156414	0.006415	0.227171	0.304259	-0.314376	-0.304324	0.561790	0.201485	-0.761919	0.193290	-0.139126	0.174282	0.269030	0.009553	0.769639	0.577357	-0.289760	-0.129761	0.268285	-0.293762	0.014618	-0.237195	0.202314	0.075981	-0.431183	0.701281	0.013587	-0.557806	0.047388	-0.021884	-0.216574	0.164006	0.185041	-0.140879	0.288119	-0.010683	0.253567	0.033671	-0.067764	0.030521	0.237240	0.306076	0.325541	0.056407	-0.033141	-0.124599	-0.361459	-0.040	0.030	0.040	-0.100	-0.7894	-0.9535	-0.7889	-0.8435	-0.8324	-0.7770	-0.9274	-0.8864	-0.6055	-0.8908	-0.8435	-1.0695	-0.4240	-0.3895	-0.2145	-0.5900	-0.2575	-0.3300	-1.0475	NA	NA	NA	NA	NA	NA	NA	NA	NA	NA	NA	NA	NA	NA	NA	NA	0.116	0.126	-0.135	-0.082	0.266	0.469	-0.231	-0.355	0.424	-0.323	0.041	0.289	-0.037	0.304	0.146	0.011	0.034	0.335	-0.056	-0.098	-0.5500	-0.6600	-0.0200	-0.5300	0.1600	0.6700	1.1300	0.1400	0.5800	0.0900	0.3600	0.1500	0.1000	0.0600	-0.2400	0.170	0.720	0.640	1.030	0.800	NA	NA	NA	NA	NA	NA	NA	NA	NA	NA	NA	NA	0.2325	0.0400	-0.5435	-0.5280	-0.7775	0.1485	0.1505	0.2050	0.2770	0.0855	-0.0125	0.6555	0.3135	-0.110	0.010	0.200	0.280	0.070	-0.803	-0.364	-0.285	0.034	0.094	0.202	-0.003	0.066	0.066	0.051	0.077	-0.079	-0.302	0.054	0.449	0.469	0.263	0.124	-0.411	NA	-0.0281	0.0901	-0.0362	-0.2289	-0.1524	-0.2329	-0.2841	-0.2211	-0.0231	-0.0548	-0.053	-0.1108	-0.0761	-0.1453	0.0279	-0.0233	NA	-0.0244	0.0969	0.1508	0.1605	0.0716	0.0039	0.280	0.550	0.610	1.500	0.820	-0.030	0.430	-0.140	0.460	-0.030	0.150	-0.150	0.050	0.460	0.079	-0.040	-0.580	-0.440	0.650	-0.240	-0.180	-0.500	-0.080	-0.370	-0.020	0.870	0.643	-0.354	-0.510	-0.070	0.050	0.010	-0.430	-0.030	-0.0173	-0.1811	-0.1253	0.0379	0.0467	0.0478	0.0162	0.0413	0.1720	-0.2585	-0.3545	-0.4790	1.0515	-1.1726	-0.8108	-0.8324	-1.2140	-0.8798	-0.8608	-1.0241	-1.1057	-1.2299	-0.063	0.949	-1.407	2.131	-1.227	-0.474	-0.337	-0.655	-0.076	0.241	1.075	0.310	-0.324	-0.258	0.215	0.131	0.273	0.2405	0.3040	0.1250	-0.0145	-0.1360	-0.0905	0.0055	-0.3166	-0.2340	-0.2884	-0.4665	-0.3963	-0.5074	-0.5370	-0.4648	-0.2866	-0.4053	-0.5211	-0.6133	0.4117	-0.2797	0.1773	0.0383	-0.1040	-0.094	-0.050	-0.400	0.970	-0.140	0.440	0.170	-0.110	0.730	0.460	0.310	0.260	0.372	-1.080	-0.420	-0.770	-0.430	-0.250	0.320	0.485	1	0.263	0.585	-0.379	-0.585	-0.138	0.138	0.379	1	0.3100	-0.0969	-0.7440	-0.8910	-0.6060	-0.1180	0.5060	-0.0923	0.2480	-0.0709	-0.2320	-0.1360	-0.4750	-0.9820	-0.6780	-0.3950	0.4040	0.0356	-0.0144	-0.2610	-0.0846	0.2270	-0.7080	-0.9400	-0.7980	-0.7780	-0.1760	-0.3840	-0.3840	0.0799	-0.2310	-0.5180	-1.1480	-0.8210	-0.8230	0.0976	-0.4420	-0.3120	0.0313	0.0243	0.0243	-0.3970	-0.6980	-0.2790	-0.2320	0.6300	-0.4160	-0.5950	0.0510	-0.0740	0.2000	-1.5560	-2.0290	-0.4500	-0.6520	0.1910	-0.7880	-0.6590	-0.2510	-0.0320	0.8870	0.6870	0.8700	0.6860	0.2370	-0.6940	-0.2680	0.1830	-0.1114	0.4030	0.4000	-0.8390	0.0223	0.1620	0.3010	-0.3120	-0.1360	0.3280	0.2640	-0.0144	0.0043	0.6190	0.1303	0.3060	0.0500	0.2240	-0.2225	0.5820	0.4960	-0.0130	0.2480	0.2200	0.2710	0.2750	0.4250	0.2140	0.0454	0.4210	0.5700	-0.8030	-1.0290	-0.9350	-0.4070	-0.4400	0.0086	-0.3200	0.0229	-0.4030	-0.4340	0.3010	0.1750	0.3490	0.3590	0.2650	0.4090	0.6030	0.3960	0.3950	0.3330	0.3740	0.4590	0.4050	0.4260	0.6480	0.3930	0.0621	0.3960	0.2750	0.0129	0.4340	0.4470	0.1830	0.1440	0.0567	0.0602	0.0603	0.0972	0.0658	0.0798	0.0591	0.1022	0.0362	0.0254	0.0607	0.0649	0.1184	0.1353	0.0217	0.0273	0.1268	0.1054	0.1172	0.0561	0.0871	0.1144	0.0649	0.0549	NA	NA	NA	NA	NA	NA	0.0695	0.2250	1.1181	-0.0085	-0.0710	-0.0695	0.7610	0.6811	0.1850	0.1490	0.344000	1.420000	-0.158000	0.681000	0.910000	-0.369000	0.103000	-0.076000	-0.250	0.070	-0.090	-0.110	0.120	-0.540	-0.170	-0.280	-0.750	0.490	-0.130	-0.180	-0.060	0.060	-0.120	-0.0505	0.0440	0.0675	0.1410	-0.3470	-0.3115	-0.0930	-0.1610	0.031	-0.911	0.494	-1.202	-0.572	0.184	0.130	1.005	0.748	0.300	-0.448	-0.433	-0.286	-0.482	-0.340	-0.010	0.050	-0.252	0.110	-0.290	0.040	0.090	-0.3575	-0.2525	-1.1000	-0.7400	-0.4145	0.0595	-0.1395	-0.0225	-0.3425	0.544544	-0.155881	-0.004053	-0.104391	0.042381	0.280086	0.629583	0.546742	0.376030	-0.108179	-0.215920	0.091790	0.526037	0.416456	0.201707	0.264590	0.059103	0.036036	0.032960	-0.037607	0.452370	0.335182	0.221001	0.288796	0.192770	0.132741	-0.061467	0.125260	0.109902	0.113023	0.108298	0.234554	0.066101	-0.010970	-0.089225	-0.085518	0.029611	0.066154	0.223101	0.146271	0.214272	0.064855	-0.201166	0.166314	0.258810	0.070574	0.024955	0.115965	-0.079972	0.098770	0.055448	-0.054366	0.169408	0.140020	0.249230	0.098423	1.107000	0.512000	0.583000	0.316783	0.626000	0.659000	-0.290000	0.310000	-0.025000	-0.477000	0.719000	0.231000	-0.5417	-0.1617	-0.5810	0.0803	0.0947	-0.4833	-0.1120	0.4593	1.0120	0.7000	-0.530	-0.596	-0.196	-0.129	-0.161	0.123	0.3790	0.6285	0.6715	0.4940	0.3515	0.5950	0.5015	0.2665	0.2560	3.0790	0.5360	-0.1225	-0.0177	-0.4115	0.3225	0.0560	-0.4345	-0.5336	-1.1593	-0.0565	-0.7530	-0.6362	-0.3657	-0.2496	-0.1649	-0.1234	-0.4541	-0.1980	-0.6278	-1.1290	-0.2113	-0.2147	-0.6820	-0.0185	0.0860	-0.3890	0.2505	-0.1030	0.4670	-0.4195	0.8850	-0.5860	-1.2200	0.1020	0.2425	0.2515	0.7480	0.2610
YAL021C	-0.130	-0.560	0.030	-0.110	0.140	0.3205	0.3960	0.3805	0.1450	0.4225	0.3635	-0.2210	-0.1470	-1.8990	-0.1820	-0.2003	-0.1450	-0.0600	-0.1657	-0.1253	-0.2110	-0.9867	-0.3777	-0.3937	-0.4220	-0.3453	-0.1340	0.2700	-1.7970	-0.4190	-0.1610	0.3010	-0.2580	0.4950	0.4270	-0.6820	-0.1630	-0.4410	-0.161	-0.02	0.18	0.07	-0.05	-0.14	0.02	-0.168	-0.02	-0.18	-0.01	0.13	-0.1	0.03	0.12	-0.1	0.06	0.9	0.31	0.33	0.16	-0.13	0.47	0.23	0.32	0.35	0.27	-0.34	-0.06	0.18	0.35	0.15	0.09	0.07	0.19	0.06	0.04	0.47	-0.23	0.03	-0.35	-0.72	-0.33	-0.26	0.18	0.308	-0.17	-0.16	0.09	-0.05	0.28	0.07	-0.314	-0.308	-0.245	0.380	0.112	0.556	0.158	0.154	-0.149	-0.595	-0.055	-0.023	-0.053	-0.209	-0.345	-0.433	0.079	0.155	0.196	-0.284	0.558	-0.447	-0.390	-0.562	-0.420	-0.180	-0.583	-0.564	-0.457	-0.382	-0.420	-0.330	-0.289	-0.174	-0.4423	-0.4209	-0.2493	-0.6692	-0.4138	-0.5544	-0.4766	-0.3874	-0.470	-0.340	-0.480	-0.360	-0.2515	-0.4150	-0.3040	-0.3401	0.0566	0.2388	0.2141	-0.1203	-0.1047	-0.1361	0.1763	0.3103	NA	-0.0917	-0.0665	0.1088	0.2054	0.3377	0.1362	0.2097	-0.0765	0.1209	0.1678	0.2695	0.2919	0.1237	0.2734	0.1478	0.2271	0.2272	0.1771	0.0013	0.141	-0.0827	0.0071	0.0677	-0.734	-0.271	-0.004	-0.134	-0.252	0.291	-0.138	-0.058	0.4020	-0.1470	0.0270	0.0596	0.1450	-0.0880	-0.1350	-0.2860	-0.6620	-0.2940	-0.461	-1.608	-0.212	-1.534	-1.190	0.013	1.846	-0.506	-0.281	-0.427	-1.261	-0.439	0.250	0.742	0.843	-1.3505	-0.2890	-0.0380	-0.9900	-0.0590	-0.4799	-0.3924	-0.6031	-0.6126	-0.5602	-0.7111	-0.5158	0.080	-0.120	-1.060	-1.010	-1.660	-0.680	-1.150	-1.650	-1.000	-0.860	-1.070	-0.330	-0.258	-1.010	-0.620	-0.300	-1.080	-0.071	-0.100	-0.220	0.030	-0.070	-0.350	-0.340	-0.156	-0.021	0.194	0.094	0.212	-0.137	-0.193	0.112	0.051	-0.133	-0.134	-0.130	-0.150	-0.119	0.064	-0.238	-0.222	0.186	0.212	-0.406	-0.141	-0.029	-0.153	-0.256	-0.405	-0.141	-0.300	-0.236	0.237	0.142	-0.191	0.009	-0.132	-0.142	0.387	0.018	0.205	0.101	-0.012	0.008	0.418	-0.076	-0.264	0.673	-0.147	0.014	0.267	-0.007	-0.314	0.047	-0.083	-0.195	-0.082	-0.232	-0.140	0.118	-0.039	-0.420	-0.045	-0.160	-0.392	-0.052	-0.047	-0.206	0.234	0.140	-0.066	0.025	0.121	-0.122	0.191	0.079	0.176	0.140	0.143	-0.110	0.059	-0.022	0.159	0.019	-0.213	-0.165	0.366	-0.056	-0.185	0.161	-0.076	0.017	0.141	-0.076	0.097	0.237	0.022	0.033	-0.114	-0.174	-0.100	-0.282	0.025	-0.097	-0.199	-0.109	-0.321	-0.062	-0.329	-0.162	-0.038	0.076	-0.066	-0.094	0.071	0.285	0.265	0.205	0.190	0.012	0.024	0.159	0.221	-0.104	-0.310	-0.080	-0.194	0.071	-0.026	-0.037	-0.044	0.076	0.118	0.216	0.235	0.004	0.151	0.388	-0.018	0.033	0.196	-0.212	0.248	0.149	-0.026	0.436	-0.008	0.392	0.347	0.132	-0.036	0.069	0.484	0.128	0.613	0.156	-0.088	0.203	0.238	0.091	-0.019	0.016	0.007	0.195	0.123	0.106	-0.194	0.102	-0.155	0.170	-0.028	-0.121	-0.037	0.451	-0.211	-0.030	-0.036	-0.163	-0.130	-0.121	0.050	-0.051	0.047	0.221	0.270	0.086	0.184	-0.162	-0.031	-0.157	0.245	-0.203	0.162	-0.318	0.144	-0.042	0.060	-0.163	0.094	-0.087	-0.427	-0.055	-0.279	-0.061	-0.001	0.239	0.459	0.083	0.001	-0.095	0.152	0.288	0.038	0.094	0.663	0.174	0.154	-0.052	0.160	0.246	0.010	0.231	0.345	0.480	0.162	0.045	0.174	0.302	0.393	0.115	0.347	0.268	-0.109	0.211	0.069	-0.047	0.104	-0.010	-0.3400	-0.0190	0.0105	-0.1810	0.0470	-0.0250	0.0970	-0.1070	-0.1480	0.1700	-0.114	-0.067	-0.125	-0.164	-0.212	-0.205	0.019	-0.086	-0.147	-0.266	-0.098	-0.023	0.102	-0.033	-0.061	-0.058	-0.153	-0.290	0.072	-0.006	0.004	-0.070	-0.039	0.074	-0.037	-0.069	0.048	-0.037	-0.104	-0.092	0.034	0.158	-0.061	0.031	0.096	-0.013	-0.025	0.026	0.048	-0.067	-0.001	-0.021	-0.065	-0.052	0.035	0.057	-0.055	-0.061	-0.047	-0.110	0.009	-0.091	-0.018	-0.050	0.056	0.027	-0.045	-0.102	-0.002	0.032	0.082	0.034	-0.111	-0.160	-0.170	-0.004	-0.110	-0.090	-0.044	-0.088	-0.073	-0.037	-0.004	-0.206	-0.112	-0.077	0.039	-0.028	0.047	-0.290	-0.053	-0.007	-0.169	0.109	0.071	-0.0400	-0.0600	-0.2400	-0.2800	-0.0600	-0.2100	0.1500	0.0200	0.4800	-0.0300	0.1100	0.3300	-0.0600	0.0900	-0.3400	-0.3000	-0.2800	0.1700	0.1911	0.3700	-0.0700	-0.8500	0.2900	0.1800	0.1900	0.4421	0.3800	0.7500	0.5400	0.2100	0.1000	-0.4100	0.1600	-1.1000	0.1800	0.9700	-0.2292	0.5900	0.0314	0.4000	0.2400	0.1900	0.8000	0.4600	0.5600	0.7300	0.7300	1.5100	0.2300	0.2860	-0.7200	0.7700	1.3900	-0.6900	0.1889	1.1300	0.2500	1.3500	0.6300	0.9000	0.1600	0.8536	-0.1500	0.9400	0.9700	0.7597	1.0500	0.7400	1.0500	1.5200	-0.3319	-0.6121	-0.3872	-0.4454	-0.2443	-0.4629	-0.3633	0.649	0.311	1.244	0.241	1.148	-1.113	-2.358	-2.418	-1.301	-1.052	-1.088	-0.701	-0.332	-0.474	-0.416	-0.308	-0.456	-0.193	-0.120	-0.354	-0.181	-0.658	0.4500	-0.1800	0.0900	0.0500	-0.318691	-0.077441	0.006203	0.262103	0.089043	0.099623	0.706110	0.037751	-0.093449	0.598677	-0.406141	-0.084289	0.605229	-0.470066	0.133015	0.123160	-0.060931	-0.112197	0.164853	0.038850	-0.212513	-0.193774	0.222462	-0.043192	0.106814	0.145440	-0.296715	0.074004	-0.386956	-0.127918	0.052869	-0.087701	-0.081339	-0.306568	0.292993	0.134152	-0.297858	-0.037748	0.978047	-0.397693	-0.653196	-0.736297	-0.320169	-0.009446	-0.434885	-0.159699	-0.056801	0.145905	-0.308237	-0.008181	-0.061832	-0.151959	0.426976	-0.328812	0.093072	-0.235261	-0.010007	0.162357	-0.257896	-0.016511	0.108199	-0.320	-0.470	-0.530	-0.420	-0.4760	-0.4547	-0.4569	-0.3463	-0.5193	-0.3079	-0.5822	-0.5504	-0.5385	-0.5099	-0.6472	-0.3890	0.2725	-0.1865	-0.1420	0.1345	-0.1580	-0.0550	-0.1050	-0.242000	0.455000	-0.395000	-0.276000	-1.062000	-0.597000	0.629000	0.903000	0.350000	-0.218000	-0.357000	0.017000	-0.104000	0.204000	0.041000	-0.018000	0.236	0.214	-0.172	-0.004	0.147	0.146	-0.039	0.080	0.195	0.047	0.051	0.381	-0.044	0.081	-0.133	-0.179	-0.139	-0.067	0.055	-0.016	0.1800	-0.6100	0.2200	0.3000	0.0300	0.1400	0.3000	0.4600	0.3400	0.6000	0.7600	0.4000	0.4300	0.3800	0.0200	0.210	0.390	0.260	0.130	0.210	0.398	0.398	0.587	0.587	-0.135	-0.135	0.877	0.877	0.306	0.306	0.544	0.544	-0.2285	-0.1350	-0.4980	0.6935	0.0135	-0.6735	-0.0227	0.1215	0.3255	-0.2265	1.1440	0.0145	0.0335	0.250	0.220	0.310	-0.100	0.040	-0.390	-0.032	-0.333	-0.037	-0.099	-0.306	-0.440	-0.017	0.122	0.572	0.490	0.404	0.517	-0.402	0.262	0.156	0.838	0.220	0.729	NA	0.0454	0.334	0.1829	0.4748	0.3032	0.2974	0.4513	0.2531	0.1943	0.12	0.1575	0.0721	0.1697	0.0749	0.2157	0.1247	0.1326	-0.0525	0.1088	0.1011	0.1212	0.1643	-0.0626	0.200	0.180	0.250	0.330	0.210	-0.310	0.240	-0.330	-0.030	-0.260	-0.060	-0.350	-0.300	0.630	0.030	-0.100	-0.530	-0.220	0.930	0.060	0.170	-0.080	-0.040	-0.100	0.100	0.240	0.606	-0.673	-0.450	0.100	0.240	0.230	0.580	-0.240	0.0010	0.0364	-0.1644	0.0943	0.0453	0.1016	-0.0760	0.1622	0.6230	0.2100	-0.2535	0.6960	0.5400	-0.4772	-0.2853	-0.2767	-0.6169	-0.2933	-0.5308	-0.4490	-0.4169	-0.3722	-0.674	0.433	-0.073	1.846	-0.506	-0.281	-0.427	-1.261	-0.439	0.250	0.742	0.843	-0.064	-0.082	-0.322	-0.406	-0.513	-0.1525	-0.1350	0.3530	0.3550	0.1130	0.0625	0.1905	0.2012	0.1932	0.0788	0.2068	0.1482	0.1085	0.1937	0.1092	0.1988	0.0027	-0.0334	-0.1593	-0.6991	-0.0390	-0.1667	-0.0270	0.3130	0.090	-0.010	-0.120	0.270	0.180	-0.120	-0.270	-0.060	-0.213	-0.260	-0.168	-0.110	0.114	-0.930	-0.490	-0.420	0.280	-0.140	-0.070	0.485	0.379	0.585	0.485	NA	-0.485	NA	-0.263	-0.138	-0.379	NA	NA	NA	NA	NA	NA	NA	NA	NA	NA	NA	NA	NA	NA	NA	NA	NA	NA	NA	NA	NA	NA	NA	NA	NA	NA	NA	NA	NA	NA	NA	NA	NA	NA	NA	NA	NA	NA	NA	NA	NA	NA	NA	NA	NA	NA	NA	NA	NA	NA	NA	NA	NA	NA	NA	NA	NA	NA	NA	NA	NA	NA	NA	NA	NA	NA	NA	NA	NA	NA	NA	NA	NA	NA	NA	NA	NA	NA	NA	NA	NA	NA	NA	NA	NA	NA	NA	NA	NA	NA	NA	NA	NA	NA	NA	NA	NA	NA	NA	NA	NA	NA	NA	NA	NA	NA	NA	NA	NA	NA	NA	NA	NA	NA	NA	NA	NA	NA	NA	NA	NA	NA	NA	NA	NA	NA	NA	NA	NA	NA	NA	NA	NA	0.1037	0.0490	0.0875	0.1047	0.0799	-0.0480	-0.0102	0.1626	-0.0308	-0.0606	-0.0189	0.0074	0.0363	0.0342	-0.0403	0.0033	0.0742	0.0912	0.0964	-0.0249	0.0803	0.0949	-0.0541	0.0452	-0.1410	-0.7972	-0.8791	-0.7665	-0.5194	-0.9136	-0.8092	0.2060	-1.5004	0.7875	-0.3550	0.0155	-0.3645	-0.4170	-0.6725	0.6000	0.226000	1.015000	0.053000	1.100000	0.886000	-0.114000	0.008000	0.033000	-0.110	0.020	-0.220	0.370	-0.019	-0.040	0.010	0.140	-0.270	0.220	-0.001	0.070	-0.040	0.130	-0.010	0.0070	0.0020	0.2920	0.3070	0.3010	0.3305	0.2635	0.0765	-0.461	-1.608	-0.212	-1.534	-1.190	0.013	-0.124	-0.577	-0.464	-0.486	-0.555	0.090	-0.270	0.311	-0.200	-0.430	-0.090	-0.340	0.090	-0.370	-0.060	-0.400	0.6790	0.2905	-0.0005	0.1560	0.1355	0.2615	0.0360	0.2010	0.1755	0.348253	0.182156	-0.077678	-0.086763	-0.008369	0.119222	0.231424	0.104079	0.155489	0.153379	-0.034534	-0.031813	-0.107846	-0.010149	0.120192	0.143977	0.177501	0.047563	0.021310	-0.016061	0.061202	0.022061	0.034423	0.174739	0.132095	0.091969	-0.032523	0.000368	-0.112564	-0.126444	-0.167548	0.026266	0.088602	-0.012057	0.120498	0.035727	-0.006738	0.002617	-0.060354	-0.025387	0.045204	0.063822	-0.037113	0.191517	0.104126	0.029640	-0.041601	0.016172	-0.150480	0.330500	0.030339	0.027124	0.058262	0.035733	-0.107407	-0.047578	-1.351000	-1.290000	0.618000	0.313000	0.090000	-0.092000	-0.220000	-0.410000	0.060000	-0.232000	0.150000	0.131000	-0.4357	-0.1227	-0.2403	-0.0960	-0.3413	0.0140	-0.1613	0.4097	0.1040	0.1567	0.119	0.048	-0.289	-0.210	-0.286	-0.452	0.3940	0.6785	0.2245	0.4070	-0.6040	0.0160	-0.1475	-0.1030	0.3075	0.7935	0.6945	-0.2185	-0.8992	-0.2450	0.1310	-0.1715	-0.4545	-0.3591	-0.7934	-0.0500	-0.4394	-0.5782	-0.1750	-0.1970	-0.1345	-0.1459	-0.2434	-0.2692	-0.0059	-0.2798	-0.2689	0.0233	-0.3055	-0.1370	-0.2360	-0.3185	-0.2480	-0.5900	-0.6520	0.0800	1.4185	-0.0940	1.3305	-0.0060	-0.1745	-0.0675	0.1295	0.1420
[truncated: 58,201,646 more chars]
