# Supplementary material for: Archetypal transcriptional blocks underpin yeast gene regulation in response to changes in growth conditions
Source: Sci Rep. 2018 May 21;8:7949. doi: 10.1038/s41598-018-26170-5 (PMC5962585; doi:10.1038/s41598-018-26170-5)
Supplement: Supplementary file 4 — Dataset 3 [file 41598_2018_26170_MOESM4_ESM.zip]

Archive with 3 entries (2 files):
- S3_File.txt
- __MACOSX/
- __MACOSX/._S3_File.txt
