# Supplementary material for: Archetypal transcriptional blocks underpin yeast gene regulation in response to changes in growth conditions
Source: Sci Rep. 2018 May 21;8:7949. doi: 10.1038/s41598-018-26170-5 (PMC5962585; doi:10.1038/s41598-018-26170-5)
Supplement: Supplementary file 4 — Dataset 3 [file 41598_2018_26170_MOESM4_ESM.zip › S3_File.txt]

#Supplementary Dataset for manuscript:
#Archetypal transcriptional blocks underpin yeast gene regulation in response to changes in growth conditions
#David Talavera, Christopher J Kershaw, Joseph L Costello, Lydia M Castelli, William Rowe, Paul FG Sims, Mark P Ashe, Chris M Grant, Graham D Pavitt, Simon J Hubbard 
#
#
 X18753408_E4_T1 X18753408_E4_T2 X18753408_E4_T3 X18753408_E4_T4 X18753408_E4_T5 X11102521_E1_T1 X11102521_E1_T2 X11102521_E1_T3 X11102521_E1_T4 X11102521_E1_T5 X11102521_E1_T6 X11102521_E1_T7 X11102521_E1_T8 X11102521_E1_T9 X11102521_E16_T1 X11102521_E16_T2 X11102521_E16_T3 X11102521_E16_T4 X11102521_E16_T5 X11102521_E16_T6 X11179418_E4_T1 X11179418_E4_T2 X11179418_E4_T3 X11179418_E4_T4 X11179418_E4_T5 X11179418_E4_T6 X14737171_E1_T1 X14737171_E1_T2 X14737171_E1_T3 X14737171_E1_T4 X14737171_E1_T5 X14737171_E1_T6 X14737171_E1_T7 X14737171_E1_T8 X14737171_E1_T9 X14737171_E1_T10 X14737171_E1_T11 X14737171_E1_T12 X11598186_E1_T1 X11598186_E1_T2 X11598186_E1_T3 X11598186_E1_T4 X11598186_E1_T5 X11598186_E1_T6 X11598186_E1_T7 X11598186_E1_T8 X11598186_E1_T9 X11598186_E1_T10 X11598186_E1_T11 X11598186_E1_T12 X11598186_E1_T13 X11598186_E1_T14 X11598186_E1_T15 X11598186_E1_T16 X11598186_E1_T17 X11598186_E1_T18 X11598186_E1_T19 X11598186_E1_T20 X11598186_E1_T21 X11598186_E1_T22 X11598186_E1_T23 X11598186_E1_T24 X11598186_E1_T25 X11598186_E1_T26 X11598186_E1_T27 X11598186_E1_T28 X11598186_E1_T29 X11598186_E1_T30 X11598186_E1_T31 X11598186_E1_T32 X11598186_E1_T33 X11598186_E1_T34 X11598186_E1_T35 X11598186_E1_T36 X11598186_E1_T37 X11598186_E1_T38 X11598186_E1_T39 X11598186_E1_T40 X11598186_E1_T41 X11598186_E1_T42 X11598186_E1_T43 X11598186_E1_T44 X11598186_E1_T45 X11598186_E1_T46 X11598186_E1_T47 X11598186_E1_T48 X11598186_E1_T49 X11598186_E1_T50 X11598186_E1_T51 X11598186_E1_T52 X17327914_E4_T1 X17327914_E4_T2 X17327914_E4_T3 X17327914_E4_T4 X17327914_E4_T5 X17327914_E4_T6 X17327914_E4_T7 X17327914_E4_T8 X17327914_E7_T1 X17327914_E7_T2 X17327914_E7_T3 X17327914_E7_T4 X17327914_E7_T5 X17327914_E7_T6 X17327914_E7_T7 X17327914_E7_T8 X19426543_E1_T1 X19426543_E1_T2 X19426543_E1_T3 X19426543_E1_T4 X19426543_E1_T5 X19426543_E1_T6 X18753408_E11_T1 X18753408_E11_T2 X18753408_E11_T3 X18753408_E11_T4 X17327914_E1_T1 X17327914_E1_T2 X17327914_E1_T3 X17327914_E1_T4 X17327914_E1_T5 X17327914_E1_T6 X17327914_E1_T7 X17327914_E1_T8 X11179418_E6_T1 X11179418_E6_T2 X11179418_E6_T3 X11179418_E6_T4 X11179418_E6_T5 X11179418_E6_T6 X11179418_E6_T7 X11179418_E6_T8 X18753408_E13_T1 X18753408_E13_T2 X18753408_E13_T3 X18753408_E13_T4 X11675494_E1_T1 X11675494_E1_T2 X11675494_E1_T3 X11675494_E1_T4 X11675494_E1_T5 X11675494_E1_T6 X11675494_E1_T7 X11675494_E1_T8 X11675494_E1_T9 X11675494_E1_T10 X11675494_E1_T11 X11675494_E1_T12 X16963631_E1_T1 X16963631_E1_T2 X16963631_E1_T3 X16963631_E1_T4 X16963631_E1_T5 X16963631_E1_T6 X16963631_E1_T7 X16963631_E1_T8 X16963631_E1_T9 X16963631_E1_T10 X16963631_E1_T11 X16963631_E1_T12 X16963631_E1_T13 X16963631_E1_T14 X16963631_E1_T15 X16963631_E1_T16 X16963631_E1_T17 X16963631_E1_T18 X16963631_E1_T19 X16963631_E1_T20 X16963631_E1_T21 X16963631_E1_T22 X16963631_E1_T23 X16963631_E1_T24 X17327914_E2_T1 X17327914_E2_T2 X17327914_E2_T3 X17327914_E2_T4 X17327914_E2_T5 X17327914_E2_T6 X17327914_E2_T7 X17327914_E2_T8 X12740579_E2_T1 X12740579_E2_T2 X12740579_E2_T3 X12740579_E2_T4 X12740579_E2_T5 X12740579_E2_T6 X12740579_E2_T7 X12740579_E2_T8 X12740579_E2_T9 X12740579_E2_T10 X17327492_E5_T1 X17327492_E5_T2 X17327492_E5_T3 X17327492_E5_T4 X17327492_E5_T5 X17327492_E5_T6 X17327492_E5_T7 X17327492_E5_T8 X17327492_E5_T9 X17327492_E5_T10 X17327492_E5_T11 X17327492_E5_T12 X17327492_E5_T13 X17327492_E5_T14 X17327492_E5_T15 X11102521_E2_T1 X11102521_E2_T2 X11102521_E2_T3 X11102521_E2_T4 X11102521_E2_T5 X11179418_E3_T1 X11179418_E3_T2 X11179418_E3_T3 X11179418_E3_T4 X11179418_E3_T5 X11179418_E3_T6 X11179418_E3_T7 X16328372_E2_T1 X16328372_E2_T2 X16328372_E2_T3 X16328372_E2_T4 X16328372_E2_T5 X16328372_E2_T6 X16328372_E2_T7 X16328372_E2_T8 X16328372_E2_T9 X16328372_E2_T10 X16328372_E2_T11 X16328372_E2_T12 X16328372_E2_T13 X16328372_E2_T14 X16328372_E2_T15 X16328372_E2_T16 X18753408_E14_T1 X18753408_E14_T2 X18753408_E14_T3 X18753408_E14_T4 X18753408_E14_T5 X18753408_E14_T6 X18753408_E14_T7 X18753408_E14_T8 X17327914_E5_T1 X17327914_E5_T2 X17327914_E5_T3 X17327914_E5_T4 X17327914_E5_T5 X17327914_E5_T6 X17327914_E5_T7 X19105839_E1_T1 X19105839_E1_T2 X19105839_E1_T3 X19105839_E1_T4 X19105839_E1_T5 X19105839_E1_T6 X19105839_E1_T7 X19105839_E1_T8 X19105839_E1_T9 X19105839_E1_T10 X19105839_E1_T11 X19105839_E1_T12 X19105839_E1_T13 X19105839_E1_T14 X19105839_E1_T15 X19105839_E1_T16 X19105839_E1_T17 X19105839_E1_T18 X19105839_E1_T19 X19105839_E1_T20 X19105839_E1_T21 X19105839_E1_T22 X19105839_E1_T23 X19105839_E1_T24 X19105839_E1_T25 X19105839_E1_T26 X19105839_E1_T27 X19105839_E1_T28 X19105839_E1_T29 X19105839_E1_T30 X19105839_E1_T31 X19105839_E1_T32 X19105839_E1_T33 X19105839_E1_T34 X19105839_E1_T35 X19105839_E1_T36 X19105839_E1_T37 X19105839_E1_T38 X19105839_E1_T39 X19105839_E1_T40 X19105839_E1_T41 X19105839_E1_T42 X19105839_E1_T43 X19105839_E1_T44 X19105839_E1_T45 X19105839_E1_T46 X19105839_E1_T47 X19105839_E1_T48 X19105839_E1_T49 X19105839_E1_T50 X19105839_E1_T51 X19105839_E1_T52 X19105839_E1_T53 X19105839_E1_T54 X19105839_E1_T55 X19105839_E1_T56 X19105839_E1_T57 X19105839_E1_T58 X19105839_E1_T59 X19105839_E1_T60 X19105839_E1_T61 X19105839_E1_T62 X19105839_E1_T63 X19105839_E1_T64 X19105839_E1_T65 X19105839_E1_T66 X19105839_E1_T67 X19105839_E1_T68 X19105839_E1_T69 X19105839_E1_T70 X19105839_E1_T71 X19105839_E1_T72 X19105839_E1_T73 X19105839_E1_T74 X19105839_E1_T75 X19105839_E1_T76 X19105839_E1_T77 X19105839_E1_T78 X19105839_E1_T79 X19105839_E1_T80 X19105839_E1_T81 X19105839_E1_T82 X19105839_E1_T83 X19105839_E1_T84 X19105839_E1_T85 X19105839_E1_T86 X19105839_E1_T87 X19105839_E1_T88 X19105839_E1_T89 X19105839_E1_T90 X19105839_E1_T91 X19105839_E1_T92 X19105839_E1_T93 X19105839_E1_T94 X19105839_E1_T95 X19105839_E1_T96 X19105839_E1_T97 X19105839_E1_T98 X19105839_E1_T99 X19105839_E1_T100 X19105839_E1_T101 X19105839_E1_T102 X19105839_E1_T103 X19105839_E1_T104 X19105839_E1_T105 X19105839_E1_T106 X19105839_E1_T107 X19105839_E1_T108 X19105839_E1_T109 X19105839_E1_T110 X19105839_E1_T111 X19105839_E1_T112 X19105839_E1_T113 X19105839_E1_T114 X19105839_E1_T115 X19105839_E1_T116 X19105839_E1_T117 X19105839_E1_T118 X19105839_E1_T119 X19105839_E1_T120 X19105839_E1_T121 X19105839_E1_T122 X19105839_E1_T123 X19105839_E1_T124 X19105839_E1_T125 X19105839_E1_T126 X19105839_E1_T127 X19105839_E1_T128 X19105839_E1_T129 X19105839_E1_T130 X19105839_E1_T131 X19105839_E1_T132 X19105839_E1_T133 X19105839_E1_T134 X19105839_E1_T135 X19105839_E1_T136 X19105839_E1_T137 X19105839_E1_T138 X19105839_E1_T139 X19105839_E1_T140 X19105839_E1_T141 X19105839_E1_T142 X19105839_E1_T143 X19105839_E1_T144 X19105839_E1_T145 X19105839_E1_T146 X19105839_E1_T147 X19105839_E1_T148 X19105839_E1_T149 X19105839_E1_T150 X19105839_E1_T151 X19105839_E1_T152 X19105839_E1_T153 X19105839_E1_T154 X19105839_E1_T155 X19105839_E1_T156 X19105839_E1_T157 X19105839_E1_T158 X19105839_E1_T159 X19105839_E1_T160 X19105839_E1_T161 X19105839_E1_T162 X19105839_E1_T163 X19105839_E1_T164 X19105839_E1_T165 X19105839_E1_T166 X19105839_E1_T167 X19105839_E1_T168 X19105839_E1_T169 X19105839_E1_T170 X19105839_E1_T171 X19105839_E1_T172 X19105839_E1_T173 X19105839_E1_T174 X19105839_E1_T175 X19105839_E1_T176 X19105839_E1_T177 X19105839_E1_T178 X19105839_E1_T179 X19105839_E1_T180 X19105839_E1_T181 X19105839_E1_T182 X19105839_E1_T183 X19105839_E1_T184 X19105839_E1_T185 X19105839_E1_T186 X19105839_E1_T187 X19105839_E1_T188 X19105839_E1_T189 X19105839_E1_T190 X19105839_E1_T191 X19105839_E1_T192 X19105839_E1_T193 X19105839_E1_T194 X19105839_E1_T195 X19105839_E1_T196 X19105839_E1_T197 X19105839_E1_T198 X19105839_E1_T199 X19105839_E1_T200 X19105839_E1_T201 X19105839_E1_T202 X19105839_E1_T203 X19105839_E1_T204 X19105839_E1_T205 X19105839_E1_T206 X19105839_E1_T207 X19105839_E1_T208 X19105839_E1_T209 X19105839_E1_T210 X19105839_E1_T211 X19105839_E1_T212 X19105839_E1_T213 X19105839_E1_T214 X19105839_E1_T215 X19105839_E1_T216 X19105839_E1_T217 X19105839_E1_T218 X19105839_E1_T219 X19105839_E1_T220 X19105839_E1_T221 X19105839_E1_T222 X19105839_E1_T223 X19105839_E1_T224 X19105839_E1_T225 X19105839_E1_T226 X19105839_E1_T227 X12740579_E1_T1 X12740579_E1_T2 X12740579_E1_T3 X12740579_E1_T4 X12740579_E1_T5 X12740579_E1_T6 X12740579_E1_T7 X12740579_E1_T8 X12740579_E1_T9 X12740579_E1_T10 X18931682_E1_T1 X18931682_E1_T2 X18931682_E1_T3 X18931682_E1_T4 X18931682_E1_T5 X18931682_E1_T6 X18931682_E1_T7 X18931682_E1_T8 X18931682_E1_T9 X18931682_E1_T10 X18931682_E1_T11 X18931682_E1_T12 X18931682_E1_T13 X18931682_E1_T14 X18931682_E1_T15 X18931682_E1_T16 X18931682_E1_T17 X18931682_E1_T18 X18931682_E1_T19 X18931682_E1_T20 X18931682_E1_T21 X18931682_E1_T22 X18931682_E1_T23 X18931682_E1_T24 X18931682_E1_T25 X18931682_E1_T26 X18931682_E1_T27 X18931682_E1_T28 X18931682_E1_T29 X18931682_E1_T30 X18931682_E1_T31 X18931682_E1_T32 X18931682_E1_T33 X18931682_E1_T34 X18931682_E1_T35 X18931682_E1_T36 X18931682_E1_T37 X18931682_E1_T38 X18931682_E1_T39 X18931682_E1_T40 X18931682_E1_T41 X18931682_E1_T42 X18931682_E1_T43 X18931682_E1_T44 X18931682_E1_T45 X18931682_E1_T46 X18931682_E1_T47 X18931682_E1_T48 X18931682_E1_T49 X18931682_E1_T50 X18931682_E1_T51 X18931682_E1_T52 X18931682_E1_T53 X18931682_E1_T54 X18931682_E1_T55 X18931682_E1_T56 X18931682_E1_T57 X18931682_E1_T58 X18931682_E1_T59 X18931682_E1_T60 X18931682_E1_T61 X18931682_E1_T62 X18931682_E1_T63 X18931682_E1_T64 X18931682_E1_T65 X18931682_E1_T66 X18931682_E1_T67 X18931682_E1_T68 X18931682_E1_T69 X18931682_E1_T70 X18931682_E1_T71 X18931682_E1_T72 X18931682_E1_T73 X18931682_E1_T74 X18931682_E1_T75 X18931682_E1_T76 X18931682_E1_T77 X18931682_E1_T78 X18931682_E1_T79 X18931682_E1_T80 X18931682_E1_T81 X18931682_E1_T82 X18931682_E1_T83 X18931682_E1_T84 X18931682_E1_T85 X15371544_E1_T1 X15371544_E1_T2 X15371544_E1_T3 X15371544_E1_T4 X15371544_E1_T5 X15371544_E1_T6 X15371544_E1_T7 X15371544_E1_T8 X15371544_E1_T9 X15371544_E1_T10 X15371544_E1_T11 X15371544_E1_T12 X15371544_E1_T13 X15371544_E1_T14 X15371544_E1_T15 X15371544_E1_T16 X15371544_E1_T17 X15371544_E1_T18 X15371544_E1_T19 X15371544_E1_T20 X15371544_E1_T21 X15371544_E1_T22 X15371544_E1_T23 X15371544_E1_T24 X15371544_E1_T25 X15371544_E1_T26 X15371544_E1_T27 X15371544_E1_T28 X15371544_E1_T29 X15371544_E1_T30 X15371544_E1_T31 X15371544_E1_T32 X15371544_E1_T33 X15371544_E1_T34 X15371544_E1_T35 X15371544_E1_T36 X15371544_E1_T37 X15371544_E1_T38 X15371544_E1_T39 X15371544_E1_T40 X15371544_E1_T41 X15371544_E1_T42 X15371544_E1_T43 X15371544_E1_T44 X15371544_E1_T45 X15371544_E1_T46 X15371544_E1_T47 X15371544_E1_T48 X15371544_E1_T49 X15371544_E1_T50 X15371544_E1_T51 X15371544_E1_T52 X15371544_E1_T53 X15371544_E1_T54 X15371544_E1_T55 X15371544_E1_T56 X15371544_E1_T57 X15371544_E1_T58 X15371544_E1_T59 X15371544_E1_T60 X15371544_E1_T61 X15371544_E1_T62 X15371544_E1_T63 X15371544_E1_T64 X15371544_E1_T65 X15371544_E1_T66 X15371544_E1_T67 X15371544_E1_T68 X15371544_E1_T69 X15371544_E1_T70 X11179418_E1_T1 X11179418_E1_T2 X11179418_E1_T3 X11179418_E1_T4 X11179418_E1_T5 X11179418_E1_T6 X11179418_E1_T7 X17327492_E1_T1 X17327492_E1_T2 X17327492_E1_T3 X17327492_E1_T4 X17327492_E1_T5 X17327492_E1_T6 X17327492_E2_T1 X17327492_E2_T2 X17327492_E2_T3 X17327492_E2_T4 X17327492_E2_T5 X17327492_E2_T6 X17327914_E6_T1 X17327914_E6_T2 X17327914_E6_T3 X17327914_E6_T4 X17327914_E6_T5 X17327914_E6_T6 X17327914_E6_T7 X17327914_E6_T8 X17327914_E6_T9 X17327914_E6_T10 X11504737_E1_T1 X11504737_E1_T2 X11504737_E1_T3 X11504737_E1_T4 X22333915_E1_T1 X22333915_E1_T2 X22333915_E1_T3 X22333915_E1_T4 X22333915_E1_T5 X22333915_E1_T6 X22333915_E1_T7 X22333915_E1_T8 X22333915_E1_T9 X22333915_E1_T10 X22333915_E1_T11 X22333915_E1_T12 X22333915_E1_T13 X22333915_E1_T14 X22333915_E1_T15 X22333915_E1_T16 X22333915_E1_T17 X22333915_E1_T18 X22333915_E1_T19 X22333915_E1_T20 X22333915_E1_T21 X22333915_E1_T22 X22333915_E1_T23 X22333915_E1_T24 X22333915_E1_T25 X22333915_E1_T26 X22333915_E1_T27 X22333915_E1_T28 X22333915_E1_T29 X22333915_E1_T30 X22333915_E1_T31 X22333915_E1_T32 X22333915_E1_T33 X22333915_E1_T34 X22333915_E1_T35 X22333915_E1_T36 X22333915_E1_T37 X22333915_E1_T38 X22333915_E1_T39 X22333915_E1_T40 X22333915_E1_T41 X22333915_E1_T42 X22333915_E1_T43 X22333915_E1_T44 X22333915_E1_T45 X22333915_E1_T46 X22333915_E1_T47 X22333915_E1_T48 X22333915_E1_T49 X22333915_E1_T50 X22333915_E1_T51 X22333915_E1_T52 X22333915_E1_T53 X22333915_E1_T54 X22333915_E1_T55 X22333915_E1_T56 X22333915_E1_T57 X22333915_E1_T58 X22333915_E1_T59 X22333915_E1_T60 X22333915_E1_T61 X18753408_E12_T1 X18753408_E12_T2 X18753408_E12_T3 X18753408_E12_T4 X11179418_E5_T1 X11179418_E5_T2 X11179418_E5_T3 X11179418_E5_T4 X11179418_E5_T5 X11179418_E5_T6 X11179418_E5_T7 X11179418_E5_T8 X11179418_E5_T9 X11179418_E5_T10 X11179418_E5_T11 X11102521_E7_T1 X11102521_E7_T2 X11102521_E7_T3 X11102521_E7_T4 X11102521_E7_T5 X11102521_E7_T6 X11102521_E7_T7 X11102521_E7_T8 X21749328_E1_T1 X21749328_E1_T2 X21749328_E1_T3 X21749328_E1_T4 X21749328_E1_T5 X21749328_E1_T6 X21749328_E1_T7 X21749328_E1_T8 X21749328_E1_T9 X21749328_E1_T10 X21749328_E1_T11 X21749328_E1_T12 X21749328_E1_T13 X21749328_E1_T14 X21749328_E1_T15 X21749328_E1_T16 X17551510_E1_T1 X17551510_E1_T2 X17551510_E1_T3 X17551510_E1_T4 X17551510_E1_T5 X17551510_E1_T6 X17551510_E1_T7 X17551510_E1_T8 X17551510_E1_T9 X17551510_E1_T10 X17551510_E1_T11 X17551510_E1_T12 X17551510_E1_T13 X17551510_E1_T14 X17551510_E1_T15 X17551510_E1_T16 X17551510_E1_T17 X17551510_E1_T18 X17551510_E1_T19 X17551510_E1_T20 X11169101_E1_T1 X11169101_E1_T2 X11169101_E1_T3 X11169101_E1_T4 X11169101_E1_T5 X11169101_E1_T6 X11169101_E1_T7 X11169101_E1_T8 X11169101_E1_T9 X11169101_E1_T10 X11169101_E1_T11 X11169101_E1_T12 X11169101_E1_T13 X11169101_E1_T14 X11169101_E1_T15 X18708563_E1_T1 X18708563_E1_T2 X18708563_E1_T3 X18708563_E1_T4 X18708563_E1_T5 X16209719_E1_T1 X16209719_E1_T2 X16209719_E1_T3 X16209719_E1_T4 X16209719_E1_T5 X16209719_E1_T6 X16209719_E1_T7 X16209719_E1_T8 X16209719_E1_T9 X16209719_E1_T10 X16209719_E1_T11 X16209719_E1_T12 X11102521_E4_T1 X11102521_E4_T2 X11102521_E4_T3 X11102521_E4_T4 X11102521_E4_T5 X11102521_E3_T1 X11102521_E3_T2 X11102521_E3_T3 X11102521_E3_T4 X11102521_E3_T5 X11102521_E3_T6 X11102521_E3_T7 X11102521_E3_T8 X18753408_E7_T1 X18753408_E7_T2 X18753408_E7_T3 X18753408_E7_T4 X18753408_E7_T5 X18212068_E1_T1 X18212068_E1_T2 X18212068_E1_T3 X18212068_E1_T4 X18212068_E1_T5 X18212068_E1_T6 X18212068_E1_T7 X18212068_E1_T8 X18212068_E1_T9 X18212068_E1_T10 X18212068_E1_T11 X18212068_E1_T12 X18212068_E1_T13 X18212068_E1_T14 X18212068_E1_T15 X18212068_E1_T16 X18212068_E1_T17 X18212068_E1_T18 X18212068_E1_T19 X16963631_E2_T1 X16963631_E2_T2 X16963631_E2_T3 X16963631_E2_T4 X16963631_E2_T5 X16963631_E2_T6 X16963631_E2_T7 X16963631_E2_T8 X16963631_E2_T9 X16963631_E2_T10 X16963631_E2_T11 X16963631_E2_T12 X16963631_E2_T13 X16963631_E2_T14 X16963631_E2_T15 X16963631_E2_T16 X16963631_E2_T17 X16963631_E2_T18 X16963631_E2_T19 X16963631_E2_T20 X16963631_E2_T21 X16963631_E2_T22 X16963631_E2_T23 X16963631_E2_T24 X18708563_E2_T1 X18708563_E2_T2 X18708563_E2_T3 X18708563_E2_T4 X18708563_E2_T5 X16328372_E1_T1 X16328372_E1_T2 X16328372_E1_T3 X16328372_E1_T4 X16328372_E1_T5 X16328372_E1_T6 X16328372_E1_T7 X16328372_E1_T8 X16328372_E1_T9 X16328372_E1_T10 X16328372_E1_T11 X16328372_E1_T12 X16328372_E1_T13 X16328372_E1_T14 X16328372_E1_T15 X16328372_E1_T16 X16328372_E1_T17 X16328372_E1_T18 X16328372_E1_T19 X16328372_E1_T20 X16328372_E1_T21 X16328372_E1_T22 X16328372_E1_T23 X16328372_E1_T24 X18753408_E6_T1 X18753408_E6_T2 X18753408_E6_T3 X18753408_E6_T4 X18753408_E6_T5 X12875747_E1_T1 X12875747_E1_T2 X12875747_E1_T3 X12875747_E1_T4 X12875747_E1_T5 X12875747_E1_T6 X12875747_E1_T7 X12875747_E1_T8 X11102521_E17_T1 X11102521_E17_T2 X11102521_E17_T3 X11102521_E17_T4 X11102521_E17_T5 X14722110_E1_T1 X14722110_E1_T2 X14722110_E1_T3 X14722110_E1_T4 X14722110_E1_T5 X14722110_E1_T6 X14722110_E1_T7 X14722110_E1_T8 X14722110_E1_T9 X17327492_E3_T1 X17327492_E3_T2 X17327492_E3_T3 X17327492_E3_T4 X17327492_E3_T5 X17327492_E3_T6 X17327492_E3_T7 X17327492_E3_T8 X17327492_E3_T9 X17327492_E3_T10 X17327492_E3_T11 X17327492_E3_T12 X17560372_E2_T1 X17560372_E2_T2 X17560372_E2_T3 X17560372_E2_T4 X17560372_E2_T5 X11102521_E8_T1 X11102521_E8_T2 X11102521_E8_T3 X11102521_E8_T4 X11102521_E8_T5 X11102521_E8_T6 X11102521_E8_T7 X14555471_E1_T1 X14555471_E1_T2 X14555471_E1_T3 X14555471_E1_T4 X14555471_E1_T5 X14555471_E1_T6 X14555471_E1_T7 X14555471_E1_T8 X14555471_E1_T9 X14555471_E1_T10 X14555471_E1_T11 X11102521_E5_T1 X11102521_E5_T2 X11102521_E5_T3 X11102521_E5_T4 X11102521_E5_T5 X11102521_E5_T6 X18753408_E3_T1 X18753408_E3_T2 X18753408_E3_T3 X18753408_E3_T4 X18753408_E3_T5 X18753408_E9_T1 X18753408_E9_T2 X18753408_E9_T3 X18753408_E9_T4 X18753408_E9_T5 X18753408_E9_T6 X18753408_E9_T7 X18753408_E9_T8 X18753408_E1_T1 X18753408_E1_T2 X18753408_E1_T3 X18753408_E1_T4 X18753408_E1_T5 X18753408_E1_T6 X10847680_E1_T1 X10847680_E1_T2 X10847680_E1_T3 X10847680_E1_T4 X10847680_E1_T5 X10847680_E1_T6 X10847680_E1_T7 X10847680_E1_T8 X10847680_E1_T9 X10847680_E1_T10 X14595107_E1_T1 X14595107_E1_T2 X14595107_E1_T3 X14595107_E1_T4 X14595107_E1_T5 X14595107_E1_T6 X14595107_E1_T7 X14595107_E1_T8 X14595107_E1_T9 X14595107_E1_T10 X14595107_E1_T11 X14595107_E1_T12 X14595107_E1_T13 X14595107_E1_T14 X14595107_E1_T15 X14595107_E1_T16 X14595107_E1_T17 X14595107_E1_T18 X14595107_E1_T19 X14595107_E1_T20 X14595107_E1_T21 X14595107_E1_T22 X14595107_E1_T23 X14595107_E1_T24 X14595107_E1_T25 X14595107_E1_T26 X14595107_E1_T27 X14595107_E1_T28 X14595107_E1_T29 X14595107_E1_T30 X14595107_E1_T31 X14595107_E1_T32 X14595107_E1_T33 X14595107_E1_T34 X14595107_E1_T35 X14595107_E1_T36 X14595107_E1_T37 X14595107_E1_T38 X14595107_E1_T39 X14595107_E1_T40 X14595107_E1_T41 X14595107_E1_T42 X14595107_E1_T43 X14595107_E1_T44 X14595107_E1_T45 X14595107_E1_T46 X14595107_E1_T47 X14595107_E1_T48 X14595107_E1_T49 X14595107_E1_T50 X14595107_E1_T51 X14595107_E1_T52 X14595107_E1_T53 X14595107_E1_T54 X14595107_E1_T55 X14595107_E1_T56 X14595107_E1_T57 X14595107_E1_T58 X14595107_E1_T59 X14595107_E1_T60 X14595107_E1_T61 X14595107_E1_T62 X14595107_E1_T63 X14595107_E1_T64 X14595107_E1_T65 X14595107_E1_T66 X14595107_E1_T67 X14595107_E1_T68 X14595107_E1_T69 X14595107_E1_T70 X14595107_E1_T71 X14595107_E1_T72 X14595107_E1_T73 X14595107_E1_T74 X14595107_E1_T75 X14595107_E1_T76 X14595107_E1_T77 X14595107_E1_T78 X14595107_E1_T79 X14595107_E1_T80 X14595107_E1_T81 X14595107_E1_T82 X14595107_E1_T83 X14595107_E1_T84 X14595107_E1_T85 X14595107_E1_T86 X14595107_E1_T87 X14595107_E1_T88 X14595107_E1_T89 X14595107_E1_T90 X14595107_E1_T91 X14595107_E1_T92 X14595107_E1_T93 X14595107_E1_T94 X14595107_E1_T95 X14595107_E1_T96 X14595107_E1_T97 X14595107_E1_T98 X14595107_E1_T99 X14595107_E1_T100 X14595107_E1_T101 X14595107_E1_T102 X14595107_E1_T103 X14595107_E1_T104 X14595107_E1_T105 X14595107_E1_T106 X14595107_E1_T107 X14595107_E1_T108 X14595107_E1_T109 X14595107_E1_T110 X14595107_E1_T111 X14595107_E1_T112 X14595107_E1_T113 X14595107_E1_T114 X14595107_E1_T115 X14595107_E1_T116 X14595107_E1_T117 X14595107_E1_T118 X14595107_E1_T119 X14595107_E1_T120 X14595107_E1_T121 X14595107_E1_T122 X14595107_E1_T123 X14595107_E1_T124 X14595107_E1_T125 X14595107_E1_T126 X14595107_E1_T127 X14595107_E1_T128 X14595107_E1_T129 X14595107_E1_T130 X14595107_E1_T131 X14595107_E1_T132 X14595107_E1_T133 X15878181_E1_T1 X15878181_E1_T2 X15878181_E1_T3 X15878181_E1_T4 X15878181_E1_T5 X15878181_E1_T6 X15878181_E1_T7 X15878181_E1_T8 X15878181_E1_T9 X15878181_E1_T10 X15878181_E1_T11 X15878181_E1_T12 X15878181_E1_T13 X15878181_E1_T14 X15878181_E1_T15 X15878181_E1_T16 X15878181_E1_T17 X15878181_E1_T18 X15878181_E1_T19 X15878181_E1_T20 X15878181_E1_T21 X15878181_E1_T22 X15878181_E1_T23 X15878181_E1_T24 X11179418_E2_T1 X11179418_E2_T2 X11179418_E2_T3 X11179418_E2_T4 X11179418_E2_T5 X11179418_E2_T6 X11102521_E11_T1 X11102521_E11_T2 X11102521_E11_T3 X11102521_E11_T4 X11102521_E14_T1 X11102521_E14_T2 X11102521_E14_T3 X11102521_E14_T4 X11102521_E14_T5 X11102521_E14_T6 X22802626_E1_T1 X22802626_E1_T2 X22802626_E1_T3 X22802626_E1_T4 X22802626_E1_T5 X22802626_E1_T6 X22802626_E1_T7 X22802626_E1_T8 X18753408_E2_T1 X18753408_E2_T2 X18753408_E2_T3 X18753408_E2_T4 X18753408_E2_T5 X18753408_E5_T1 X18753408_E5_T2 X18753408_E5_T3 X18753408_E5_T4 X18753408_E5_T5 X18753408_E8_T1 X18753408_E8_T2 X18753408_E8_T3 X18753408_E8_T4 X18753408_E8_T5 X11102521_E6_T1 X11102521_E6_T2 X11102521_E6_T3 X11102521_E6_T4 X11102521_E6_T5 X11102521_E6_T6 X11102521_E6_T7 X11102521_E6_T8 X17327492_E4_T1 X17327492_E4_T2 X17327492_E4_T3 X17327492_E4_T4 X17327492_E4_T5 X17327492_E4_T6 X17327914_E3_T1 X17327914_E3_T2 X17327914_E3_T3 X17327914_E3_T4 X17327914_E3_T5 X17327914_E3_T6 X17327914_E3_T7 X17327914_E3_T8 X18753408_E10_T1 X18753408_E10_T2 X18753408_E10_T3 X18753408_E10_T4 X18753408_E10_T5 X18753408_E10_T6 X18753408_E10_T7 X18753408_E10_T8 X11102521_E18_T1 X11102521_E18_T2 X11102521_E18_T3 X11102521_E18_T4 X11102521_E18_T5 X11102521_E18_T6 X11102521_E18_T7 X11102521_E18_T8 X11102521_E18_T9 X22179789_E1_T1 X22179789_E1_T2 X22179789_E1_T3 X22179789_E1_T4 X22179789_E1_T5 X22179789_E1_T6 X22179789_E1_T7 X22179789_E1_T8 X22179789_E1_T9 X22179789_E1_T10 X22179789_E1_T11 X22179789_E1_T12 X22179789_E1_T13 X22179789_E1_T14 X22179789_E1_T15 X22179789_E1_T16 X22179789_E1_T17 X22179789_E1_T18 X22179789_E1_T19 X22179789_E1_T20 X22179789_E1_T21 X22179789_E1_T22 X22179789_E1_T23 X22179789_E1_T24 X22179789_E1_T25 X22179789_E1_T26 X22179789_E1_T27 X22179789_E1_T28 X22179789_E1_T29 X22179789_E1_T30 X22179789_E1_T31 X22179789_E1_T32 X22179789_E1_T33 X22179789_E1_T34 X22179789_E1_T35 X22179789_E1_T36 X22179789_E1_T37 X22179789_E1_T38 X22179789_E1_T39 X22179789_E1_T40 X22179789_E1_T41 X22179789_E1_T42 X22179789_E1_T43 X22179789_E1_T44 X22179789_E1_T45 X22179789_E1_T46 X22179789_E1_T47 X22179789_E1_T48 X22179789_E1_T49 X22179789_E1_T50 X22179789_E1_T51 X22179789_E1_T52 X22179789_E1_T53 X22179789_E1_T54 X22179789_E1_T55 X22179789_E1_T56 X22372618_E1_T1 X22372618_E1_T2 X22372618_E1_T3 X22372618_E1_T4 X22372618_E1_T5 X22372618_E1_T6 X22372618_E1_T7 X22372618_E1_T8 X22372618_E1_T9 X22372618_E1_T10 X22372618_E1_T11 X22372618_E1_T12 X11102521_E19_T1 X11102521_E19_T2 X11102521_E19_T3 X11102521_E19_T4 X11102521_E19_T5 X11102521_E19_T6 X11102521_E19_T7 X11102521_E19_T8 X11102521_E19_T9 X11102521_E19_T10 X17560372_E1_T1 X17560372_E1_T2 X17560372_E1_T3 X17560372_E1_T4 X17560372_E1_T5 X17560372_E1_T6 X11102521_E10_T1 X11102521_E10_T2 X11102521_E10_T3 X11102521_E10_T4 X11102521_E10_T5 X11102521_E10_T6 X11102521_E10_T7 X11102521_E10_T8 X11102521_E9_T1 X11102521_E9_T2 X11102521_E9_T3 X11102521_E9_T4 X11102521_E9_T5 X11102521_E9_T6 X11102521_E9_T7 X11102521_E9_T8 X11102521_E9_T9 X12006656_E1_T1 X12006656_E1_T2 X12006656_E1_T3 X12006656_E1_T4 X12006656_E1_T5 X12006656_E1_T6 X12006656_E1_T7 X12006656_E1_T8 X12006656_E1_T9 X12006656_E1_T10 X12006656_E1_T11 X14623890_E1_T1 X14623890_E1_T2 X14623890_E1_T3 X14623890_E1_T4 X11102521_E15_T1 X11102521_E15_T2 X11102521_E15_T3 X11102521_E15_T4 X11102521_E15_T5 X11102521_E15_T6 X11102521_E13_T1 X11102521_E13_T2 X11102521_E13_T3 X11102521_E13_T4 X11102521_E13_T5 X11102521_E12_T1 X11102521_E12_T2 X11102521_E12_T3 X11102521_E12_T4 X11102521_E12_T5
X18753408_E4_T1 1 0.884765977202427 0.802752843006348 0.540637097269977 0.488940406905732 0.250549777359036 0.623752555784788 0.557800676699888 0.573647478930601 0.53870279125035 0.537100498329024 0.529644627917058 0.467124145754352 0.413757856421817 0.409597314329208 0.678302060310116 0.63556646330405 0.44074016508424 NA 0.127202345813613 -0.356548672379544 -0.112207584954619 NA -0.123864296755405 -0.306757030858566 -0.277455661069096 0.163972169312979 0.170218758528109 0.137737493786208 0.388362617123501 0.305734389287965 0.371831956231317 0.182531310566215 0.173924610401025 0.134353173389051 0.307148226072965 0.199310288989801 0.292969884510748 0.175808547984346 0.444436750623731 0.539425986117491 0.520157229278776 0.517036276209493 0.525874077777319 0.505351357587587 -0.227730117475469 NA 0.315567863173975 0.236111807841986 0.220010894290637 0.177955119640137 0.222933337343751 0.263209449992471 0.231489651802701 0.276565597235024 0.488953521271228 0.492181587499603 0.476957355090386 0.438641175492842 0.296910023211531 0.185026930651732 NA 0.184034779031857 0.481037530067453 -0.0916912387661363 NA 0.122392476413399 0.51527724670964 0.416589225787561 0.114009915655182 NA NA -0.133044931576556 NA NA 0.229362905913508 NA NA 0.557308564536309 0.627668989902439 0.5797516740192 0.114706545103834 0.181850301508129 0.230505499221909 NA NA NA -0.260079289761399 -0.338027693055167 0.190078509904934 -0.174719742579838 0.0942511091452997 0.297065591652913 -0.26957111498274 -0.117978216485963 -0.148141568317297 -0.2368142812356 -0.172976097719669 -0.151335924549082 NA 0.258684453817696 0.170589326075422 -0.130249631435285 -0.308533590145658 -0.300560027774943 -0.180941342988489 NA NA NA NA NA NA 0.339945988777377 0.856319047379628 0.920573022300379 0.765048527369609 -0.190723002849214 -0.176388162496187 0.471529351203049 -0.19400697910542 -0.161504513458553 -0.174918394400839 -0.158831088616484 -0.194665332165006 -0.399040665407122 -0.378146246608789 -0.103587437673827 -0.178292400313625 -0.233733255331678 -0.223436658476864 -0.250647372147256 -0.2451839794847 0.581011906249902 0.510752212254224 0.633950515334397 0.661142092196543 NA NA 0.165390642257251 0.325640912914558 0.331758391792025 0.0996728592265355 0.416095324965141 0.458284142461199 0.528821707300778 0.5193209215905 -0.126594765719981 NA NA -0.324371845235566 -0.425911661908863 -0.379383077784897 -0.205106013612248 NA -0.104799967017981 NA NA NA -0.130308330621875 -0.171345863682972 -0.207987370868949 -0.217989892410949 -0.205692769591854 -0.117353069657937 NA NA NA -0.0921516590925457 -0.220804178180167 -0.260630640653343 -0.155521220564166 -0.278045819919628 -0.143776924273402 0.480414750371442 NA -0.164570322742275 -0.315829954885603 -0.238639867475657 -0.184731669012503 -0.177162486044775 0.326694183895104 0.610179546286013 0.680807525657388 0.647264915593463 0.544242860910612 0.165981550643666 0.410299020949137 0.616827457288659 0.573132758486223 0.322194677588788 0.44590091428357 0.461292514548824 0.471970013911454 0.464050352913223 0.464624215613388 0.501525305019132 0.165093337747506 0.310460907888552 0.280426180137199 0.393197652267071 0.447323621918543 0.480536830086045 0.401684298904982 0.409911419833941 0.270599025323137 -0.142279834632509 -0.173951366214128 -0.188968268013044 -0.247931827005416 0.314174098784098 -0.382039012814669 -0.390400481046302 -0.202533712830615 NA NA 0.104534326294947 -0.289740344605354 0.343381500469186 0.346939230629322 0.277912984554612 -0.350874127071318 -0.287111406655517 -0.381459861152196 0.312660750570537 0.243795163548029 -0.29021078281507 -0.373978055855092 0.334769392696001 0.336142405779815 NA -0.222987257498316 0.318925239232118 -0.13345204258925 0.778948528144274 0.256617369312613 0.822028296318189 0.867838165722037 0.59767536960995 0.865778263624898 0.454932123122441 0.74785984273955 0.277675351362656 0.403551967171201 0.130970721294759 NA NA -0.243250948654291 -0.322990848464136 -0.303125977968518 -0.191552636091907 -0.268801962172366 0.3302764249239 0.185796878015217 0.188788804200014 0.383209163714387 0.381949484564583 0.300983884243832 0.0844178357984773 0.316398190182698 0.221102337867659 -0.0907981070836362 0.13923366984417 -0.0852967126133337 -0.16742484421252 -0.226336053342609 -0.282710168869827 NA NA NA 0.418395341679551 0.43262557726487 0.394234689063001 0.431019522124148 0.420119937365549 0.419292341436087 0.263779650988497 0.269200282549953 0.230728937458362 NA NA NA -0.157679150642536 -0.162076921808955 -0.196289366766828 -0.0980494873225614 -0.127159344634166 -0.137728609408218 -0.106765201101083 -0.159731005798276 -0.159328302253763 -0.218799351861453 -0.207316205699673 -0.225705950905249 -0.184430850753897 -0.189383295270245 -0.191542460662565 -0.176873358017734 -0.192552662873936 -0.184074337089012 -0.182361603185776 -0.178478325247675 -0.130737121261065 -0.198486092879145 -0.210345521607088 -0.220058917070833 NA -0.0936935649347742 NA -0.178975123132967 -0.195511539943676 -0.173410273730564 NA 0.0993271981273259 NA 0.295414455077869 0.266223055690391 0.373335466384294 0.352833076657478 0.349150908476804 0.389190043925016 0.15167111663979 0.189946702929593 0.249436123935572 -0.28632133018312 -0.222176234261922 -0.231868952259969 -0.267871580320348 -0.228392943213247 -0.300122225590631 -0.247398436989723 -0.238571483531992 -0.271767468909945 -0.219872499170201 -0.15873304336893 -0.225608568581514 NA 0.216922651082496 NA NA 0.101571256034634 0.15656426839874 -0.142593966260681 -0.0930979808903792 -0.101546855718825 -0.2478313756759 -0.21468194071938 -0.245054452070224 -0.297678535058286 -0.218812373086167 -0.255698351223728 -0.177169492974547 NA -0.135187703856591 NA NA NA NA NA 0.105937010340913 NA NA NA NA NA 0.183480366378811 0.203636604377808 0.190903124725634 -0.104147666052654 -0.110753411900156 -0.104378479123523 -0.162625548683406 -0.166949453710476 -0.159067809289724 -0.208383603812907 -0.209151952357672 -0.200437357826681 -0.237833003371306 -0.223423618924901 -0.219517364190626 NA NA NA 0.109261052043199 0.118005878132116 0.122538889661345 0.190450259982165 0.224492657335349 0.240969543457098 0.265600263530026 0.2593867421179 0.280603448581816 0.278071754813462 0.295025681727885 0.311685958132804 0.336124899536515 0.327684789382085 0.356026950372776 0.231620717162191 0.253452730034333 0.251339010051676 0.18375707152955 0.137938592009053 0.145393044647951 0.140085492073416 0.124535671757627 0.118046084811122 0.24743734891278 0.207583446786736 0.161423451264218 0.125581562248014 0.130479778574732 0.125740270743435 -0.142061118284151 -0.15615091605834 -0.169129474522015 0.290992542332962 0.310932622751075 0.297910926688426 0.423099184469929 0.435618547146258 0.43478364484033 0.425394973311195 0.417703159189245 0.414973449291572 0.469185699864579 0.455132212764939 0.44610547272169 0.420455874028758 0.394594650871907 0.392793781073612 0.22971380590942 0.249593261920429 0.255507508892603 0.229980537762755 0.212554408206416 0.178451106552007 NA NA NA NA NA NA NA NA NA -0.304066854240992 -0.257678537508945 -0.295118532385567 -0.316236275479541 -0.288326007266881 -0.279490949209276 -0.147904072247973 -0.173239340652981 -0.171731072545327 -0.0896732341279624 NA NA NA NA NA NA NA NA -0.109157227322534 -0.0934787872145829 -0.0911699400946676 NA NA NA 0.207926772023415 0.215010256362147 0.211517585602811 NA 0.151988356600026 0.218875498084763 0.327722318677142 0.205917523956398 0.120851698860155 0.229397565216591 0.281007778888865 0.177754376635805 0.123066296360812 0.162533292766415 NA 0.147703567088957 0.7490541306803 0.746522844004239 0.762434505772219 -0.46634108464798 -0.467297089379935 -0.477291337469743 -0.25098034489252 -0.303837932571436 -0.239439598368462 -0.440190433641719 -0.478141894521503 -0.487889988219051 -0.293106874104421 NA -0.111782744722008 -0.453204899532865 -0.327259454362757 -0.222316190712649 NA NA -0.31432700887086 -0.15359093949923 -0.247106658869717 -0.15992957855331 -0.110733557932676 -0.213484569722561 -0.200541660577291 -0.253271490836694 -0.163742980748078 NA NA NA NA NA 0.161314759849839 -0.113074748752636 0.26140728582974 0.226402390616733 NA -0.159118661265326 NA 0.152574496994142 NA 0.111033205119319 0.217213715285726 NA 0.116576672035458 0.354687747893409 NA NA NA 0.174655460168039 NA -0.194943207549032 -0.239729434005767 -0.208338505581069 -0.141369404087431 0.273961531366908 NA -0.226038177290437 -0.186748451031899 -0.238412520414392 NA NA NA -0.293300393073355 -0.229258156953226 -0.238856708324643 -0.50482099531037 -0.528256665413594 -0.574375557288261 0.665471541505372 0.665950573892863 -0.344542609024016 -0.518244778745755 -0.491360730315979 NA -0.199191656619547 -0.339749179613213 -0.275447738524221 -0.51627711546747 -0.493138472259686 NA -0.0911283296186474 -0.260513350064033 0.0963664694921592 NA NA NA NA 0.370130234241708 0.523283060420066 0.566570479527527 0.509461203928975 0.449368574553451 0.597891208630509 0.607013370894424 0.575419959516736 0.460498170006197 0.412483223002528 0.341628528977175 0.358293273531072 0.121356680537504 0.260078531599931 0.331492686304677 0.333761554318521 0.377962477496125 0.263421219472828 0.195987053045391 0.197013977096237 NA 0.139736484626025 0.135516260492381 0.318411734605203 0.452934219463102 0.541437991307814 0.548156790746858 0.519206118101336 0.450857077485332 0.416868546448575 0.311501593735957 0.257882822763372 0.266533198393358 0.248490394966626 0.277163522450933 NA NA NA NA 0.294647825202097 0.376582357871268 0.465011251527825 0.363637892793671 0.460750530975288 0.380954337304614 0.38694499509944 0.242494424752438 0.390899108546965 0.389880633724835 0.208178747675196 0.226358842716586 0.16887486575225 0.134169309458077 0.114068025008702 0.208286691557878 0.390658484589676 0.412152424133329 0.434865300915 0.45528405192595 0.412277990027343 0.432087336292763 0.434247029846274 0.433904978373673 0.43072345312937 0.464756732641033 -0.400479839415259 -0.369204493626696 -0.130766892353084 -0.265273689508835 -0.33913407364004 -0.318485168557373 -0.280720773276761 0.299334491659978 0.208552200499728 0.461761761993601 0.238020866788125 0.415367690886459 0.251413863015338 -0.260997014633696 -0.230083340608909 -0.329612754042246 -0.212063085190382 -0.137233884110415 -0.194017383399719 -0.164555207519548 -0.166587200487602 0.364736500557971 NA NA NA -0.312740662672234 -0.149299002284378 -0.164215884470238 -0.147081376093994 NA NA NA NA 0.342560693828607 0.34408698677053 0.41766070050312 -0.18555357018933 NA NA -0.258119860743864 -0.27428847096431 NA -0.247317164542291 0.1679678217793 0.181123623706298 -0.250934934779088 0.288499893399239 NA NA NA 0.290450137720034 NA 0.275464436553363 0.369093396088096 -0.221937268400085 -0.500181240762471 0.350195151723821 0.15696614722931 0.126539152872905 -0.131839016988263 -0.152872245429962 0.240382421048411 0.337774174330052 -0.335732017075303 -0.378256357078441 0.479494868610343 0.477545075636908 -0.260410760315669 -0.560306206624927 0.432409987043284 0.222772878525609 -0.482190504115037 0.445509374331252 0.332501459163278 -0.473713487355694 0.18803972799763 0.244553761582883 -0.378855318800615 0.16483952687514 -0.386710652284155 -0.092701063421389 0.434094723846181 -0.326802882751507 0.215911140087899 0.100865117077779 -0.362381076110759 0.090102927529832 0.247375337516689 NA -0.227738645628637 0.14881076484805 0.362424279709089 -0.114566540187543 -0.163893512615278 0.301344038414238 0.619202692621319 0.687330018705478 0.684443955809267 -0.390190368264923 -0.367294685713398 -0.210022113581762 -0.201251100001436 -0.275349000399906 -0.297175114433114 -0.336892003166178 -0.311702314082855 -0.311086052004289 -0.27259508954396 -0.306129241340367 -0.245805361299791 -0.0894684104381459 NA 0.291128741861985 0.373826011241827 0.448025607025656 0.527043565259883 0.550172961337705 0.505147558149998 0.491294208899082 0.537337198550482 0.502173777127664 0.507065941382539 0.477563619613838 0.369479580894426 0.366832603114202 0.538782103408058 0.529328379111683 0.523062492187462 0.520289350883064 0.455852070487279 0.422328769811713 0.391956531012113 0.388367159297281 -0.175588924775742 NA NA 0.11413602229477 NA 0.168740256765545 0.23875492895573 NA NA -0.191169403472872 NA NA 0.127713552655909 0.211925051302484 NA NA NA NA NA NA 0.449047764126453 0.528771673763763 NA NA 0.469006462568924 0.446569254855494 0.190594451881344 0.118272390976028 0.178337655069675 NA 0.551935477924702 0.383214545658982 0.551022934314175 0.573422679667046 0.108865437930537 0.140954612820043 0.205085112816566 0.297207561443683 0.290285924558589 0.300689597800318 0.35409889509591 0.35409889509591 0.478060974232324 0.478060974232324 0.39124484776219 0.39124484776219 0.330490032910145 0.330490032910145 0.359548585195966 0.359548585195966 0.283845825505971 0.283845825505971 0.583509867636626 0.334786424199021 NA 0.195568908369486 0.328836151538983 0.111290996125465 NA -0.333636813531155 -0.335387393923153 -0.2284642827853 NA 0.208233354174186 0.196874417751227 0.7264527062854 0.692387095112865 0.707863340592874 0.690153262990702 0.754151854442614 0.513143719531061 0.458174298902422 0.496548898883719 0.378407471995686 0.277628806105082 0.380896856053831 NA NA 0.0896802951396129 0.148956590459253 0.482456423178322 0.494693618161242 0.550152426510826 0.145627356648425 0.168382648782059 0.170906926838157 0.214548325606547 0.442951138292137 0.483061594691591 NA 0.327046815856554 0.522734020531693 0.507172164274032 0.397407875113746 0.261661640603603 NA 0.10543255632153 0.0887415677519049 NA NA NA NA NA NA 0.146847818620464 0.29689166018564 0.348779935589946 0.252364320088559 -0.0950113426177149 -0.133041492508595 -0.121155925481013 -0.0857896007666754 0.167077173039082 NA 0.156813559181054 0.247096254011631 0.310605166558594 0.277361732448977 NA NA -0.143183976482218 NA -0.123312214747229 NA -0.0856265943098605 NA -0.18682966686912 0.131132113443678 -0.179631455070963 -0.186458538935644 -0.206717585923289 -0.0928176982734431 -0.304867055932138 -0.189775691547287 -0.31250598252315 0.0960055993462273 -0.233187069702591 -0.192580165826007 0.342554478514629 0.270376258868018 -0.281619921625367 -0.337202935147206 0.764522107628314 0.720198908225689 0.67036553749116 0.555005574513403 0.636027457116051 NA NA NA NA NA NA NA NA NA -0.459334413587622 -0.500207766410145 -0.451346455938088 -0.391100672084673 -0.244348496313488 -0.283067749787813 -0.297209550635401 -0.2261142992188 -0.230914437082232 -0.280808996153951 -0.24066469576665 -0.241140163551724 -0.254922228890268 0.525265713723819 0.463662917328675 -0.498660738096126 0.165093337747506 0.310455103344695 0.280462055451421 0.393197652267071 0.4472958322156 0.480507599572642 0.401691359849462 0.409900570637024 0.270598459080927 0.35831718912042 0.32642568844467 0.253923054146893 0.171005968166967 NA -0.542802813587781 -0.496471397850988 -0.33819036718802 0.213450658281626 0.582601161548487 0.597856681019362 -0.154352928518805 -0.28537239475362 -0.288935122418812 -0.323068578540008 -0.236316750128709 -0.2903586201815 -0.315763981305217 -0.347583473922902 -0.366156379111263 -0.264421722407188 -0.234257575315909 -0.181127113880159 NA -0.325534894929091 0.215575657247465 -0.371499174718303 -0.358458828659956 0.43895751238279 0.738995523192362 0.697375704127196 0.724616139616553 0.561082144996474 0.484195963452536 NA 0.339241449819382 0.584085615615933 0.652572992386462 0.622225584345705 0.707630392727359 0.606712353933655 0.680287024006601 0.851590436393889 0.864342118082925 0.72247187012746 0.533094346644968 0.671183360874636 0.864744328008715 0.319704572000809 0.311214542140841 0.453006347031662 0.530927771476139 0.366019418000238 0.535864967471793 0.49787021582904 0.583514340144535 0.538561324675882 NA 0.129363148312256 0.409998298454983 0.583640386684753 0.737985695316448 0.715892651555341 0.429897484862843 0.284622994357031 0.152342468705953 0.276415506627038 0.353523742658003 NA 0.125026305682377 0.382756635018138 0.693460965761012 0.637573795621027 0.35880521461471 -0.144916868881328 NA NA 0.352778803524656 NA 0.260615351118901 0.415721894797844 0.63916489702389 0.661918168076086 0.638597246477634 0.565392199842531 0.529032611106447 0.529032611106447 0.433922286337538 NA 0.449779714251218 0.614996767685251 0.644736195691472 0.622082403679385 0.146815187589177 0.559787911839015 0.649746663356643 0.573141349735668 0.359488925261116 NA 0.495220657866412 0.636843677774506 0.608636722358039 0.455538184627301 0.124115245333813 0.534923073053573 0.675198778948018 0.556691322635744 0.168449574691352 NA 0.606821055543781 0.687373830450885 0.594193149221422 0.313270371348084 NA 0.591690085529727 0.720755324378965 0.578262008367148 0.156981725459888 0.434841343310375 0.354736231615671 0.347588130935707 0.436527257248177 0.556347867069215 0.610764036910454 0.678213607169397 0.536864305060247 0.343931339235798 0.258332496038462 0.367228686836575 0.663958513466671 0.568731591516767 0.419372153227958 0.304161773608973 0.683135789624809 0.633145907580417 0.366889114706685 0.281277763594035 0.213516673777371 0.411873198017359 0.523229665674509 0.478921048295419 0.296477968832668 0.171197737537711 0.612050332898674 0.67521541651957 0.446328742135804 0.302681087636337 0.237927843015546 0.116236080716502 0.250728810073674 0.437061366813424 0.360526546768798 NA 0.318915981623082 0.410919108930577 0.206351052477748 NA NA 0.587858160863197 0.598491390267783 0.367483195098999 0.128977337730683 -0.12960674848305 NA NA 0.312996531254081 0.239607564013255 0.117805702762135 0.365344877245553 0.373054375209203 0.303984836777314 0.322844288762034 0.114677030503886 NA NA 0.135034244802046 0.151199354663145 NA NA NA 0.0959830834198632 0.0998596634452966 NA 0.269796090686554 0.210355187166676 0.264031833345527 0.141525622358265 -0.176761480187414 NA 0.139089216445249 0.12745763254354 -0.220330754543871 -0.192348507717459 -0.204695413812396 -0.21226767477209 -0.20469283425862 -0.162432902808555 -0.163138655521789 -0.221519691842143 -0.171402320706517 -0.167684114974095 -0.11183767107091 -0.259296749499612 -0.158811314829485 -0.150486536342563 -0.231855714792608 -0.233237583583609 NA NA NA -0.0928328036919274 -0.122206001238657 -0.10398781076164 -0.106598164780317 -0.0857381617304737 -0.360133425537726 -0.2282710870229 0.0905401227975866 0.134202888850497 NA -0.112198849806759 0.43761843642368 0.592725099132625 0.122465503416175 NA 0.517853297764009 0.563777202311525 0.151999615813236 0.341055528529214 0.143512559157043 -0.16282854934519 -0.216303838922432 -0.143524725201242 0.170287904099594 0.253164546221438 NA 0.162933134558958 NA NA 0.732121080615916 0.760124861732429 0.6887845703634 0.680624040915147 0.751486106601666 0.781730906533032 0.733230998805808 0.71924140744858 0.702917030062494 0.65640691663193 0.698869660572775 0.689969326789274 0.687970088219111 0.599403241053207 0.70345274485903 0.341364307875486 0.507736605171653 0.617147993546137 0.632271488900949 0.617884486632759 0.548207773900889 0.419657345308297 0.396536272429373 0.44605749066095 0.461292514548824 0.471972936743973 0.464050352913223 0.464626348039946 0.501496570515217 -0.0943623465964257 0.492226853575876 0.286773194456312 -0.155537662020133 NA -0.127711813182439 NA NA 0.157846487004206 0.41499215481174 0.326251770438716 0.397561340057994 0.316068275649391 0.518779713399102 0.347005688691171 0.58180414230795 NA 0.317432251546831 0.377938040538333 0.371874368570101 0.280572292575204 0.1978411776326 0.308243844169072 0.3504454788396 0.256389468459017 -0.545025658762043 0.169423546860038 0.553036143503531 0.613799765318063 0.622206693319898 0.432614442407268 -0.482495661299369 -0.549318214085914 -0.540564349777729 0.322096781348359 0.575147961055854 0.63286323905883 0.292714044445577 -0.44120541838582 -0.555634888217133 -0.546689132629971 -0.294192813420915 0.415866952080045 0.617007332216179 0.583175498715178 -0.334836933147796 -0.555130276569377 -0.564728569459534 -0.564601025011858 -0.630642829120403 -0.615968047881359 -0.189224793191185 0.444426578711061 0.618423955691761 0.63676360197823 0.622073485706858 0.593082611433662 0.627281414328126 0.641323938423004 0.627945062592571 0.667779685700856 0.612659585520498 0.622162207301255 -0.372468588506645 -0.58154923512737 -0.613820984955414 -0.593169299607228 0.134238355366911 0.379002387364256 0.142572535106575 0.458982572191526 0.624368454275774 0.529128728812301 0.560368810040205 0.485836892703579 0.530651875794495 0.622557655123472 0.46256741128956 -0.493850152734544 -0.591044421011317 -0.609891197549743 0.496744658844313 0.527970049806252 0.438398712914514 0.506449109345208 0.609395514882538 0.555103667167258 0.553781339825812 0.55713064266667 0.538992955644107 0.546851040907609 0.591879419418797 0.582223457340744 NA 0.106785697153868 0.333377429759851 0.584493563473925 0.558779291207127 0.581362346195831 0.585470166072933 0.473978205590398 0.468132268123566 0.452847948395765 0.484140249478907 0.462238148995072 0.453475622380546 0.424992701125968 0.394756227938277 0.349019169432994 0.455393769006414 0.57007746272178 0.64441910877855 0.49036325814524 0.664947102489665 0.517630383619485 0.47920131234861 0.398358921590171 0.402733639831284 0.535652890806698 0.597628692868901 0.519060969786054 0.167036873075719 0.301460122962285 0.255903292434083 0.215242028881733 0.255197324269372 -0.159813311460194 -0.134080840321079 -0.155197073818993 -0.158378990196297 NA -0.0935726621368741 -0.152935315974258 -0.130460097691135 -0.134664464002788 -0.192488182920221 NA -0.349060993125539 -0.255955793056329 -0.295024944548482 -0.285133752111447 0.676127774840533 0.6750865953666 0.683435893149465 0.697819638479157 0.59086076938093 -0.105802650157776 -0.340655103483202 -0.441868954390331 -0.418280804156914 -0.415637671533405 -0.434130427869306 -0.555446954837665 NA 0.615886728139319 0.508061292866361 -0.290888769328921
X18753408_E4_T2 0.884765977202427 1 0.808899252562764 0.550236678554463 0.595558203301928 0.223828815273041 0.547286337556189 0.487596584719283 0.497484455156536 0.463085847707456 0.456766130433664 0.447869986592952 0.40303846474745 0.340206263375961 0.380116809017449 0.621895130709736 0.635488708837879 0.435324014188974 NA 0.117078987368132 -0.294438811424064 NA NA NA -0.252024822530498 -0.22409971053209 0.175402364057373 0.164612717239552 0.133746578967952 0.381900656440994 0.295568108782648 0.365694046138579 0.172844499560482 0.191271382967177 0.132638194154188 0.285668235903047 0.179374791121207 0.268320706235855 0.187324349172799 0.40917571803666 0.507932225579816 0.500719341787188 0.491964553898994 0.499304473335781 0.487157005836618 -0.149915155310372 NA 0.325979304150637 0.275855827956753 0.256733879591525 0.224656704815023 0.266572135905896 0.288780610271401 0.261234919134252 0.300232506032027 0.436459957933485 0.450416675175906 0.450791482574219 0.430202553711664 0.296189519418606 0.181341602189847 NA 0.165406391372945 0.410954509979807 -0.0934790060155135 NA 0.0959666009058914 0.453204233143463 0.368468715292609 0.113724717055055 NA NA -0.106662651704957 NA NA 0.184797901644276 NA NA 0.536902883992885 0.577359799503265 0.538455893524012 0.108261219610244 0.188955151299435 0.2380892815344 NA NA NA -0.253707855484944 -0.308997892774038 0.186171093996634 -0.139380079285329 0.107407005034375 0.281567314163357 -0.216001532825442 -0.0897550619485243 -0.127121406840745 -0.206223549999567 -0.14338281130424 -0.119239472210117 NA 0.281861791474005 0.1850976912748 -0.0900254734590643 -0.265478588474338 -0.250016525175633 -0.141815563078216 NA NA NA NA NA NA 0.35798577574198 0.791018377523548 0.881103421853609 0.749982367649392 -0.14007134833426 -0.124217578271758 0.463737674288279 -0.129128034814903 -0.10147222715547 -0.117137715360852 -0.101011857737417 -0.138061020592187 -0.329590695817884 -0.314545216138522 NA -0.125398263816431 -0.170585417037394 -0.165140350995386 -0.18250432782235 -0.178039154073824 0.596476811191382 0.516445934905132 0.599662558053685 0.628017387185899 NA NA 0.166624291036073 0.285701373871559 0.295014379225905 0.0919489809910346 0.369009643515736 0.384020557261078 0.474141545080611 0.473519228730413 -0.142453178262161 NA NA -0.26423798474965 -0.368972083168483 -0.342062532991864 -0.192829776889393 -0.0870255048439126 -0.109496828503437 NA -0.08770200094253 NA -0.12726558328974 -0.16347289414473 -0.195647633541832 -0.207645888731168 -0.193676070326822 -0.116079285136239 NA NA NA NA -0.188654914792435 -0.231924411534811 -0.136678654601677 -0.237362656066593 -0.106325110490119 0.421730606903139 NA -0.14390959414118 -0.283465683976327 -0.194801559438253 -0.152771085511661 -0.136933320954055 0.301965309557856 0.551765475193366 0.628659368514585 0.59757174789462 0.494776868676306 0.169862856914481 0.377545462913936 0.56733843432626 0.559987693987552 0.32884294248306 0.425254912566441 0.430593113898813 0.434062212118889 0.419002677741336 0.420621858104344 0.461355043676235 0.163068422809373 0.252463008052868 0.29179260988764 0.372726579599192 0.391486287758684 0.423921261934507 0.344090851619996 0.359141071915281 0.267519474404274 -0.105149958316975 -0.138859534293081 -0.138676702902116 -0.191323331611479 0.295849133184268 -0.310430632862149 -0.318596179925703 -0.152920670857733 NA 0.121975683427325 0.154132660783194 -0.21902635507515 0.287032590649246 0.297693179511044 0.229884449308694 -0.343484215055085 -0.226765150639034 -0.318279776848957 0.259186762563415 0.206859613817884 -0.243513859636943 -0.299620631306646 0.282817455285921 0.268802149061494 -0.10067608911133 -0.249718959786482 0.267556047786006 -0.146474063943863 0.710769397706819 0.277322291145023 0.806036416671621 0.779858694760241 0.603788051738106 0.833515421202152 0.437905266819225 0.743143662435081 0.27801475374667 0.391413471589084 0.140542834927713 NA NA -0.184095197220376 -0.269409021776862 -0.230334882461112 -0.126988191528177 -0.191243576373705 0.317642842993906 0.193955415010329 0.202547927822547 0.3714098602458 0.357354047400671 0.310395426058175 0.0998822493627702 0.307483648662912 0.230850448148956 NA 0.131376401096272 NA -0.111208576445356 -0.144056394071922 -0.198549414501581 NA NA NA 0.390546247460825 0.397958535038658 0.363781118732186 0.406974242681958 0.402508608800623 0.390255336415529 0.25180134795576 0.256116225379543 0.234745311102352 NA NA NA -0.133633694165816 -0.115324469161672 -0.153514063283148 NA -0.098444598758993 -0.118023497160561 -0.0974259287631595 -0.137541552499044 -0.135727076955843 -0.192303204835392 -0.178332414433592 -0.183562943739698 -0.15665351569569 -0.159761692928907 -0.16201595057011 -0.148224006942777 -0.162237300678777 -0.163681856989688 -0.153555965045478 -0.159237233376687 -0.133140188131819 -0.189290644287845 -0.199460450453994 -0.203896736126896 NA -0.0853438374944883 NA -0.1641316781623 -0.176645788558198 -0.155434966446358 NA NA NA 0.251103076886517 0.241885047565398 0.320624607714888 0.312441895478487 0.319394486576452 0.335582184811616 0.15862266459436 0.19812784074653 0.236186431928989 -0.227038026055932 -0.176201978491143 -0.178244817409546 -0.223712728410851 -0.182506885462173 -0.242527611603646 -0.193816900520107 -0.183801599042608 -0.219228448801917 -0.159855439342492 -0.105464200844778 -0.180317726730283 NA 0.216312297604588 NA 0.0901218790792694 0.110387440139561 0.165776130943269 NA NA NA -0.187711923296401 -0.161447894581654 -0.184794011048352 -0.23658625056082 -0.193092116656348 -0.199909363271966 -0.143946594499857 NA -0.0898626153160829 NA NA NA NA NA 0.104192705997357 NA NA NA NA NA 0.149835213841756 0.160888756698788 0.156833613877194 -0.093209402137199 -0.0883130195973777 -0.0973761868301938 -0.149836925202732 -0.140654207116837 -0.138835453153946 -0.181893209428983 -0.184533893946283 -0.173124338799794 -0.208311064865565 -0.202834135968412 -0.19379091471704 NA NA NA 0.102681226905885 0.103412024255001 0.10368165446739 0.181600000438295 0.192194712482215 0.205854461703758 0.237982656016338 0.230590354740459 0.254360817181036 0.255484372097867 0.262511780380039 0.2760179340237 0.305302891338386 0.291358038736278 0.32185062788379 0.232411198414517 0.240910675204732 0.240058273079456 0.186705200856593 0.135420324775491 0.144421117927016 0.139315731209779 0.118448531735817 0.114269042683294 0.228091709799489 0.198878633238662 0.154910839676132 0.13057896238838 0.134859857257255 0.122708022748509 NA -0.0924624434139679 -0.100377172460279 0.288964079926312 0.297196959282534 0.293292665145446 0.399057807259552 0.41257821818989 0.416772255217479 0.395610765217285 0.386367330129222 0.383166562283405 0.430325611555725 0.402830439711382 0.41033380756297 0.38926068378275 0.373178925044847 0.368775783378547 0.223166084492977 0.246102918344387 0.264009071329457 0.235218462532671 0.21960016792152 0.176755964271951 NA NA NA NA NA NA NA NA NA -0.235119771232181 -0.200483123257704 -0.228484329837703 -0.252187861354224 -0.234298545009443 -0.225473449855589 -0.107829292858919 -0.133983082677595 -0.123485312719551 NA NA NA NA NA NA NA NA NA NA NA NA NA NA NA 0.185542023517756 0.190435720809261 0.190534975929306 NA 0.109907576607763 0.177587508778044 0.306786103327455 0.207329982297347 0.123022793434342 0.225990669206661 0.258574042871316 0.172198797258844 0.1277559183709 0.155153775111191 NA 0.134300056682577 0.697302534263989 0.699452964731792 0.71374718883841 -0.435917620094067 -0.430397021033217 -0.450654435376233 -0.180156097703356 -0.233359180170959 -0.194775063562073 -0.40934242562069 -0.432345845093343 -0.450875514570816 -0.231330620437091 NA -0.0913626403534423 -0.447486987466472 -0.343572456596892 -0.257182503871106 NA -0.104060144175224 -0.308273725755712 -0.176143916568534 -0.227689241791502 -0.126275277278276 -0.111044646593549 -0.188204956048193 -0.196677376615148 -0.259537831625474 -0.189051003938507 NA NA NA NA 0.087657520017787 0.168412264495879 -0.115958646762764 0.210996692743775 0.182807210569269 NA -0.147539676201477 NA 0.0953780677033642 NA 0.137141315610776 0.223501790692599 NA 0.146496540620449 0.354161252399594 NA NA NA 0.134899842728598 NA -0.138764159088124 -0.167547429777796 -0.146842055237164 -0.123215457765456 0.207125272601063 NA -0.168435833957661 -0.130893619328854 -0.160762332140417 -0.120658642209699 NA NA -0.230716183529471 -0.17241354984333 -0.190385750870198 -0.455642061606118 -0.476169743601861 -0.52255752683176 0.654289323404562 0.6413514112506 -0.340202963818693 -0.50108885903705 -0.496234796489343 NA -0.150993171473874 -0.266643343685367 -0.314042477097139 -0.513454045050525 -0.492879307537315 NA NA -0.213678307675194 NA NA NA NA NA 0.347837709326522 0.471320737856281 0.520893279456895 0.454200246763002 0.434371729381799 0.55149391190716 0.564683570406251 0.539385951847204 0.437043635185166 0.378969247847724 0.340074783477919 0.31392475574839 0.128933387735234 0.233578940794085 0.28969022159202 0.289009041287438 0.295351675108038 0.223058372046372 0.149395653991391 0.1728757421131 NA 0.103362658093849 0.109226493106836 0.284421743692513 0.418934348151256 0.5023628628384 0.511105618709584 0.486819849905868 0.429644804197373 0.383001879336855 0.271472700627677 0.214567716462189 0.232528004694292 0.208297887555152 0.221205200286268 NA NA NA NA 0.286982978621965 0.353803855883524 0.432170227090829 0.332707327851685 0.427905465688208 0.339638455409126 0.359041369684709 0.22899573471478 0.356908364711514 0.364010037089899 0.171453730348757 0.190068125286634 0.141964432435726 0.10106985936481 NA 0.178997908017166 0.345257808447653 0.362346181161261 0.389078733221702 0.406432559953557 0.365406809411762 0.380041713051953 0.376116139004148 0.379505761633601 0.361221212074845 0.41077089348356 -0.322665981933621 -0.298250095930908 NA -0.192339272595416 -0.257601818890857 -0.241303709186401 -0.220911242811265 0.28311974964079 0.197656181041647 0.436981521238418 0.250077191109431 0.39600239634035 0.253360074728054 -0.230872532541102 -0.189568543990153 -0.292973655282472 -0.241307409526771 -0.163974416238247 -0.217549505014626 -0.120019281089503 -0.12297147361524 0.336084493636812 NA NA NA -0.270300355837272 -0.114667379039149 -0.120748271412616 -0.101130527761267 NA NA NA NA 0.276480303465505 0.306221111300589 0.379706430634831 -0.16964892618944 NA NA -0.242783401877621 -0.266752440972738 NA -0.234837493297851 0.191315749485815 0.126177098337783 -0.234658058599686 0.301826644621131 NA NA NA 0.227840693098868 NA 0.262619471392026 0.339323948544278 -0.232559826466131 -0.479456136327778 0.356195913354269 0.193229266822517 0.108638252223392 -0.137329371749132 -0.178792755136088 0.229762747145316 0.295197656357208 -0.297194525823181 -0.377605805722797 0.47532193272404 0.464074358798207 -0.254480764498773 -0.546244976331129 0.385637833802254 0.166351957966231 -0.418227104781436 0.37779622849424 0.282419514679159 -0.413798009072257 0.143872395335906 0.177802505828548 -0.307711103093185 0.156067414911882 -0.358233177006869 -0.0950760588508497 0.408383309766019 -0.294264476041282 0.236786123694898 NA -0.335693998552515 NA 0.241204690208304 NA -0.217191613227068 0.163187916935533 0.383755207388208 -0.141817021464863 -0.204706591871944 0.299241008279098 0.566254322882165 0.643996731283085 0.636881677720039 -0.314262320571405 -0.298523117845268 -0.152506085836292 -0.139511092294746 -0.206617230261403 -0.224790349018643 -0.260268052683025 -0.240258356727499 -0.248350578018758 -0.209142291808518 -0.236542520224249 -0.18624523692051 NA 0.0992913399477255 0.293943184784094 0.378683774567973 0.434639982004254 0.509060568380378 0.52176118027138 0.472504361303233 0.456406344182841 0.490082702379603 0.444722658043531 0.489095567096112 0.451234802963901 0.36650341424355 0.355209426577471 0.482566471563057 0.488151081117364 0.489663626838885 0.488435702003512 0.427609987474113 0.416567238866806 0.401995947952529 0.405961258549175 -0.166746317192863 NA NA NA NA 0.151814687460017 0.219716306461981 NA NA -0.173312965060717 NA NA 0.120982234269228 0.204327049656081 NA NA NA NA NA NA 0.428389602315169 0.519009794105079 NA NA 0.459187984704554 0.428794506429639 0.136369844906534 0.116330690358725 0.174267917048444 NA 0.517966081617545 0.3593374038298 0.510651535442923 0.541605898218626 0.102452544525479 0.0972525389054816 0.149291513664694 0.248102949905401 0.252349867085988 0.255496298903331 0.290762237696537 0.290762237696537 0.391594291049212 0.391594291049212 0.329234888864431 0.329234888864431 0.286879267640764 0.286879267640764 0.28401267003959 0.28401267003959 0.236201307644767 0.236201307644767 0.513391473968506 0.297734104292077 NA 0.166081663818503 0.308246019115115 0.114139216785029 NA -0.266940452836816 -0.269166452049943 -0.175225057001613 NA 0.190830114409263 0.204773343682967 0.677176580723413 0.647487786351167 0.611680676545903 0.647828260326524 0.695338803053404 0.467774783467158 0.422163365359815 0.44576570890708 0.32889522942182 0.242633668712367 0.325905360778163 NA NA 0.0993716161125118 0.13720821905432 0.428102406495654 0.456661828480411 0.496659629553107 0.153712989776158 0.174984957309125 0.177765941534278 0.215275228618787 0.405624862811506 0.452158446146687 NA 0.275913472224898 0.446237836376881 0.440000001357359 0.330594623927007 0.203526843870124 NA NA NA NA NA NA NA NA -0.0909593194919649 NA 0.217962504573773 0.268949706914551 0.189936988518725 -0.117615030747438 -0.156400423003652 -0.142544157822229 -0.107293491344046 0.123238732197614 NA 0.129322624203297 0.197574009414304 0.273137661330043 0.229009317774705 NA NA -0.0924485550730017 NA NA NA NA NA -0.108643763389083 0.114002464574261 -0.116806366610551 -0.128920586302044 -0.132312827715603 NA -0.242475423494472 -0.114567192890224 -0.258936621908416 0.0884309109787919 -0.152127950811241 -0.114046271667427 0.342244009814649 0.275182824526927 -0.248606710204253 -0.319822868598211 0.769652072179176 0.720501480958134 0.651869403540999 0.601979798891316 0.65295871101707 NA NA NA NA NA NA NA 0.105624712237817 NA -0.386531860569518 -0.443624018715305 -0.404270282205846 -0.367928456046005 -0.186738698446532 -0.224401784085852 -0.238643259548314 -0.170938091434546 -0.176793475541792 -0.226372286392043 -0.191195026775003 -0.193269080078077 -0.204820642120411 0.484830000195639 0.42941051324652 -0.450307878978438 0.163068422809373 0.252463996340011 0.291897736472999 0.372726579599192 0.391445614426599 0.423876437528864 0.344102050696671 0.359129783193397 0.267479747799101 0.319390419983764 0.301281200741189 0.217756274538815 0.142185970785853 NA -0.470539635802521 -0.43901698263159 -0.284294036156991 0.247830347879715 0.575679891974178 0.550013753323473 -0.163692450696922 -0.19085626744822 -0.192838293710702 -0.226998663977645 -0.142644050252337 -0.191903899514365 -0.215385353388762 -0.247855288731236 -0.262868601096064 -0.176145855835966 -0.139394843575451 -0.0942303878586 NA -0.27616744203081 0.208259665039227 -0.313311616863999 -0.305872972087567 0.388358000519445 0.760525159567663 0.730263811649221 0.766374388914447 0.602157901942147 0.55204097383389 NA 0.295721777416045 0.554754972254564 0.591173175422863 0.585859338511161 0.652995181867406 0.5764781124591 0.63521710966198 0.794361835365836 0.817502479089157 0.706490462412005 0.570374889550026 0.668721202725782 0.833391094514125 0.307901401587172 0.301661418532581 0.443393823715709 0.488263830282774 0.366794327872404 0.527295388981377 0.488695561683277 0.552473512358465 0.500193471841123 NA 0.123104009375684 0.389001367900054 0.527460389444703 0.685659613426036 0.684486385261596 0.453421732071876 0.271544731300344 0.153150129674955 0.263836810552928 0.337600947751979 NA 0.160301926510125 0.3510090643526 0.652232317023522 0.640837377402073 0.398597547392499 -0.10402224046346 NA NA 0.350232361138506 NA 0.22863530577651 0.36029443316508 0.576641151014397 0.61417531841704 0.599504955915528 0.528569208456255 0.492997932060435 0.492997932060435 0.39322528762331 NA 0.39207020493573 0.557054036002673 0.599532989541358 0.582745461833589 0.111894612214468 0.493534934686709 0.617555859394608 0.5585400894603 0.366500367830132 NA 0.447982192500491 0.593817547923262 0.597091628019143 0.479256622008161 0.114040179280023 0.484776424847937 0.63750450638265 0.565159873264809 0.2309264889876 NA 0.546367343662483 0.637562568107974 0.577725693098387 0.332905098191694 NA 0.537273102182415 0.675021018784919 0.580557785857506 0.205801567958657 0.374826342031704 0.324296137389359 0.311839803652775 0.396233043695219 0.503519072390043 0.559408725033794 0.639985873604689 0.527074807470221 0.326597490038201 0.194513200663118 0.330373306648893 0.602845791734171 0.538253072558747 0.387805835399447 0.244107824690586 0.622131566763639 0.598296258306696 0.358486147295679 0.246034129649643 0.157133922237058 0.387930574667946 0.483170825463882 0.444068881288596 0.277354876663493 0.144342317542432 0.558458400356703 0.618773199465753 0.421249545614765 0.264787812896979 0.183042363090705 0.0919780646739379 0.214817297199986 0.394919306565969 0.328306727591064 NA 0.286951953737125 0.376277071447488 0.199323063294485 NA NA 0.549515680193234 0.572100786297019 0.383905281496542 0.161592243123884 -0.125110579105058 NA NA 0.288569953680093 0.231800853050183 0.106582008270129 0.333835717269274 0.335031011419789 0.284407982044441 0.312542441178664 NA NA NA 0.09577436363843 0.116455258019602 NA NA NA NA NA NA 0.250957496505089 0.201210784287282 0.258323228582794 0.141047992049692 -0.148129517336712 NA 0.138436482931103 0.130554799398365 -0.13563369980341 -0.111245767861103 -0.120546941455259 -0.133415837573434 -0.121128486426196 -0.108943773489148 -0.102938763693923 -0.137336667737058 -0.101026180709171 -0.100460085596707 NA -0.164027751965704 -0.124498310187196 -0.122431643427982 -0.149762713912813 -0.152722047526312 0.0975910888790261 0.104651579317887 0.105454495967651 NA NA NA NA NA -0.292002744249463 -0.159266308011058 0.131564214958418 0.180416978193984 NA NA 0.389988912647952 0.53839201344051 0.130724218781431 NA 0.477493738921463 0.4925831124431 0.157419386261792 0.29881137023974 0.148070377004939 -0.13091869306755 -0.20002821344987 -0.130205236545698 0.15995908016352 0.244012593801101 NA 0.148164474010341 NA NA 0.68356815079752 0.669235209049385 0.628450492204006 0.643620424693881 0.679375914254633 0.725329348672447 0.687813706004261 0.653468814958545 0.681424660547747 0.576918980442243 0.652474059478776 0.645132133800702 0.650564869497339 0.571887701331182 0.647607499586365 0.301044439891537 0.455980082868209 0.557442123553735 0.578710465415224 0.577574622117153 0.512655761341546 0.405729796836225 0.398329879212952 0.425295639397712 0.430593113898813 0.434060095780487 0.419002677741336 0.420613904063206 0.461362217412824 NA 0.445061754937997 0.284936363641185 -0.117844005317821 NA -0.0850469186679973 NA NA 0.17715536402745 0.438300646330334 0.333765233377 0.400910985746653 0.34263273342549 0.494089018550095 0.328568188404986 0.534069861122557 NA 0.309164495105513 0.377845131631044 0.371253288118579 0.280751203180739 0.198510196257854 0.288217628407253 0.315622163322336 0.247579450247179 -0.493171685449034 0.103602882453684 0.455325272103647 0.529498688942856 0.5491250701479 0.427682168286409 -0.413852718669419 -0.497851344493502 -0.495659148768897 0.241347405376971 0.477353226385662 0.562066584317792 0.317867636568595 -0.36764813279079 -0.490539471539807 -0.495152462264553 -0.258860222389381 0.341306521931048 0.526920672769976 0.542221496075994 -0.27044613607851 -0.507053285503305 -0.513141682336522 -0.516863847056113 -0.560190195154839 -0.560178458118803 -0.210386064271492 0.359227219884086 0.531550327885052 0.563427086828509 0.559023245399016 0.547358048653275 0.56241169312196 0.56706450485648 0.562329161222099 0.599090193140797 0.550493811896643 0.554185440325136 -0.307833295335617 -0.508549893116318 -0.547411897144984 -0.548645757158573 NA 0.316359802854355 0.155830713894474 0.427292232547058 0.545288071368472 0.48694865664023 0.463688649444288 0.441213159363636 0.45311498561812 0.53001938851696 0.404683464084141 -0.42895956881967 -0.528740624911186 -0.552321810660924 0.405467778833406 0.431395166226339 0.394297089396822 0.442308449743332 0.533478965406494 0.490762431838668 0.496605749922019 0.493816789952995 0.465784827769141 0.477281713726416 0.526877910259451 0.530244615275872 NA 0.121026103250415 0.30819384213174 0.510494027689439 0.481412807581613 0.495429740815099 0.501605043873157 0.393866881246495 0.382162236239881 0.369385818393711 0.419008583800537 0.413149234600396 0.392739078617703 0.366096059260261 0.339311380395022 0.291540242636921 0.366209589602063 0.486332564865448 0.568053990954914 0.429418320849842 0.590582334852441 0.454707548197826 0.421157150866594 0.347116974439527 0.37362413752779 0.498971087145219 0.568126536678654 0.499743493935088 0.123383992990938 0.280163468544216 0.217591036607799 0.188448382841602 0.219615466591341 -0.103201429450166 NA -0.0978189255591053 -0.0982301488185996 NA NA -0.0975553719264478 NA NA -0.142438192461951 NA -0.258961879377135 -0.189912972124923 -0.203075315338819 -0.188258024892395 0.607230105669606 0.613184087155478 0.61527247081351 0.635582300311471 0.54573778662166 -0.0979060605247789 -0.27213377845631 -0.357972617123469 -0.349867564586222 -0.343859155086516 -0.366006175237926 -0.494848439648132 NA 0.554340912810733 0.471785606918583 -0.24839530890467
X18753408_E4_T3 0.802752843006348 0.808899252562764 0.999999999999998 0.567833127691325 0.568491838240039 0.196741481120385 0.493657159467925 0.437693392341563 0.449816216693783 0.423809286618834 0.431315775346725 0.430158778195988 0.393849617259232 0.334099104162502 0.341824399178306 0.566021775767263 0.603735427101947 0.3959286981946 NA 0.145827313283031 -0.328357319115386 -0.119987543200666 NA -0.10065428276987 -0.280437438379773 -0.257751561831989 0.111977620099591 0.0963069976845536 NA 0.326546711479956 0.258515548067261 0.316009625058321 0.142560930563374 0.155561955418948 0.0979395795612937 0.251364837419304 0.180201327335973 0.238125528719899 0.141830078843587 0.404068246383973 0.508070544430123 0.497634036004326 0.478614518035501 0.472428827973617 0.450351434166331 -0.13542976637347 0.129202180279382 0.354817927703706 0.315595490550698 0.305483981872702 0.265377254768143 0.279711304678592 0.319377317514662 0.272345316435446 0.290592308911245 0.379890076690951 0.388829890029274 0.400312716794596 0.400648662009759 0.317326711757226 0.20657102441401 NA 0.148629559787122 0.388361143722822 -0.0924893544586327 NA NA 0.430605917707735 0.383702366998984 0.164744552437804 NA NA -0.115098354805598 NA NA 0.179755541887495 NA NA 0.45962621707382 0.499936261215711 0.488285179444345 NA 0.186680102027723 0.178258704067075 NA NA NA -0.209857085597545 -0.285587915128743 0.151342013118188 -0.141549155301799 0.113259287246245 0.272988166152388 -0.188455021546525 -0.0908680748056505 -0.131641423620237 -0.210495136775392 -0.153806842165567 -0.130169360107555 NA 0.193238866497705 0.125576135969676 -0.102407477066889 -0.247280641220249 -0.247319662336766 -0.152510261672271 NA NA NA NA NA NA 0.281133991109526 0.667275503271352 0.777173111813647 0.691159223006041 -0.157326724479429 -0.162315415278204 0.376949758008551 -0.1697598731585 -0.148530593963741 -0.147616931372621 -0.127635362094313 -0.160677779846686 -0.370802754627421 -0.357867624156731 -0.151528992572333 -0.207569100920204 -0.25486480378767 -0.251573841221332 -0.26880048538968 -0.260161015791858 0.575596996691673 0.505907588053621 0.568185091513909 0.593174575518466 NA NA 0.114326158149521 0.226749608756322 0.192203346155131 NA 0.298079648247571 0.321731169900776 0.406595881734217 0.396014070851731 -0.151880137185067 NA NA -0.240838583102205 -0.318763113769879 -0.270272066168409 -0.132832744623975 NA NA NA NA NA NA -0.104958387819164 -0.12778520791309 -0.141338482770026 -0.153241152114112 -0.106180384658437 NA NA NA NA -0.126799380667235 -0.169981025991442 -0.103979438308547 -0.217530832763057 -0.0930642504812183 0.389672841473577 NA -0.0913459157289654 -0.241855444123705 -0.175652341341 -0.130739015372299 -0.125436506658517 0.230557227171815 0.471705543198853 0.539796236068579 0.513627508548537 0.424152805548445 NA 0.292329961503168 0.49392135069447 0.474727693695746 0.260711502522404 0.374192776993959 0.391457410991788 0.402904324851868 0.397477207707111 0.37371584541568 0.403700677201672 0.150882122306653 0.268529899655433 0.244822859938079 0.337810208073641 0.387043150701781 0.410388069754938 0.338158847385866 0.315846631734386 0.206559283725918 -0.127144146431418 -0.102548144999293 -0.125411408366461 -0.21552076939376 0.268369809920855 -0.358435010220815 -0.366221529909902 -0.200262697694847 -0.093298571022988 NA NA -0.288852280502029 0.256565399436979 0.289706540606683 0.206515255944407 -0.316271825935064 -0.250798909756097 -0.308005924729121 0.228962306659934 0.174705315015628 -0.250532809357877 -0.303349423683114 0.272056550383656 0.247246987991154 NA -0.202045373985036 0.239360325003163 -0.116335790110472 0.634495960353699 0.206374755505988 0.765618780397022 0.697622319085634 0.617656140634965 0.767489405080231 0.435011571339328 0.687963229156252 0.233540538263325 0.333371805576427 0.125651336429592 NA NA -0.234656453289886 -0.288619637362315 -0.243341949889847 -0.121142137324906 -0.229762089384079 0.233192829794667 0.136949365276882 0.108097242965636 0.286389171832067 0.307635447844471 0.207187465359693 0.100547270479052 0.257353098982547 0.187714019101683 NA 0.13292277836364 NA -0.1071562925718 -0.171120469712242 -0.230701325657046 NA NA NA 0.340060541488693 0.342421510872184 0.300743645298036 0.344349841618234 0.331830099593791 0.323565403950531 0.208423878144043 0.209737159872895 0.192006714220481 NA NA NA -0.10039589195317 -0.116022842808447 -0.155424853702725 NA -0.087411916103999 NA -0.0981879047866063 -0.142585279173551 -0.158168897861694 -0.14142861667346 -0.13623803265662 -0.160289236530494 -0.118604282288017 -0.134673324621836 -0.134579133188435 -0.111183966757416 -0.126151866117757 -0.125262191968475 -0.103234730232086 -0.140067775958973 -0.130788266756641 -0.153151027357054 -0.167933106948611 -0.183681353115356 NA NA NA -0.144174313148441 -0.166559750462018 -0.152300146638053 NA NA NA 0.223178193168031 0.195831497007133 0.267703004171564 0.276661821786082 0.255657372416347 0.309301013231898 0.155434433178903 0.174462615205308 0.220181488717838 -0.193819271696107 -0.145972774742182 -0.133620803307202 -0.182158275783117 -0.156893570205114 -0.187591000150665 -0.144731443870792 -0.147272683014992 -0.16473119764197 -0.128234645984425 -0.0927370110852709 -0.125747894592783 NA 0.196650061091127 NA NA 0.104707482644299 0.101079321916557 -0.105161094409604 NA NA -0.184786024842973 -0.15558111287839 -0.164043941677527 -0.213144735538015 -0.141667954770356 -0.162852845296705 -0.110104124971823 NA NA NA NA NA NA NA 0.107839985490904 NA NA NA NA NA 0.136669978410206 0.153627611092994 0.149970644392348 NA NA NA NA -0.100394420828966 NA -0.114257227045688 -0.120527288356135 -0.0987986568859599 -0.138237411127281 -0.14819023117028 -0.112675336202553 0.0862382877617469 0.0848663414713725 NA NA 0.0910191672407534 0.101967895102637 0.101083481933509 0.155666997318708 0.177828547152642 0.177855032150676 0.199165804149114 0.215882983506687 0.176984081227151 0.229589864886657 0.245396888196316 0.271334574631548 0.269747343232817 0.290023450813846 0.204030657101142 0.227314216707326 0.225313571283294 0.158512083294537 0.13786340118528 0.144399369491303 0.1167615183624 0.114907169181079 0.109694565101163 0.186210706754692 0.160824092989473 0.138638896598486 0.089240515703446 NA 0.113893684176191 -0.0944188443693344 -0.119860484509289 -0.0835675295312398 0.238480985503196 0.275767306623476 0.24899664505583 0.349945305656118 0.366341603971839 0.351711309494411 0.338286806747356 0.354891434526953 0.353513047811706 0.380654289425482 0.370299514284045 0.374413375128218 0.309169327557246 0.316628282192444 0.315937761221753 0.185487754896489 0.219342016752103 0.229512468234543 0.185396390278921 0.195043217252348 0.182587667668226 NA NA NA NA NA NA NA NA NA -0.219714276498313 -0.149381884967052 -0.193102435977795 -0.232213833733498 -0.169354588756139 -0.156382252969625 -0.112909051094154 NA NA NA NA NA NA NA NA NA NA NA NA NA NA NA NA NA 0.163171606653542 0.168322801327102 0.158331988059315 NA 0.109261429341609 0.161882706748979 0.228780296266335 0.184721079978837 0.138335950829831 0.209274064015374 0.255707650134126 0.112841108980835 0.102471833380819 0.164317535778975 NA 0.126887364399269 0.635988181279571 0.636362456729456 0.65767152167881 -0.414541089153405 -0.384075310742797 -0.365320179407316 -0.206857167559342 -0.216300617490595 -0.118949896031988 -0.396589418078336 -0.413360157000222 -0.422337728991682 -0.228542078011219 NA -0.141794745385202 -0.398536599317499 -0.289083021537978 -0.207293494020942 -0.12060980148879 -0.108782861655631 -0.310651493824895 -0.0977875617503509 -0.245860712739809 -0.147226696031805 -0.0905845722876993 -0.167986212928744 -0.226090859301672 -0.23460345937154 -0.136825261457827 -0.104867585846445 NA NA NA NA NA -0.181780018001255 0.221234632973347 0.135146241892653 -0.0960072586755342 -0.169338019343562 NA NA NA 0.135522726263086 0.152253067801915 NA NA 0.285342386511345 NA 0.0985167339302844 NA 0.0909034252397699 -0.0861272428910205 -0.126611993138624 -0.198509378173869 -0.198955699472776 -0.224595935449079 0.165464427944153 -0.164438339480846 -0.196684098007351 -0.18673620293679 -0.227653247193823 -0.115411221085285 NA NA -0.222780321933547 -0.218166676807726 -0.182087607344997 -0.402739009128378 -0.431526299785949 -0.499868320210603 0.623336192598191 0.588187500393223 -0.270063999738398 -0.468523184769943 -0.448102399131032 NA -0.194877134796904 -0.272801513755065 -0.285983965451472 -0.437460957988203 -0.423531839784954 NA -0.099971993572373 -0.252690800191749 0.0987833981338677 NA NA NA NA 0.337218971206257 0.458426575573972 0.491097203230001 0.459786917080288 0.397765069940792 0.527440811101926 0.514114305205393 0.498151945402172 0.391245245438229 0.374651313044833 0.310426653103246 0.340049661830082 0.100650105717626 0.268422176073832 0.259247484513035 0.314834213427388 0.355529485163652 0.242554672662662 0.173048840080491 0.192920475325558 0.1063290310341 0.143684011761582 0.14356123669574 0.323403611619909 0.405780618172199 0.471264360749467 0.48571631189554 0.460880780154609 0.393126989095734 0.350767958935655 0.286781357873392 0.247606278676062 0.245497717507822 0.223352789962903 0.24605397671755 NA NA NA NA 0.258757940802719 0.319494183045491 0.385314404938284 0.299121459934926 0.380831358566585 0.317974024582937 0.319324055618869 0.192368686704489 0.321984739100183 0.315067579246301 0.196997950671374 0.217959777777574 0.179231047434185 0.15366791600283 0.141919236947837 0.226940919379183 0.351421485270187 0.3766753291386 0.370800534380374 0.394430266807486 0.364067299186858 0.368842095015976 0.385070778221466 0.370897272927774 0.385592122642408 0.410166495601388 -0.374879328156025 -0.362752280026825 -0.139138578224504 -0.257768624445658 -0.320695653724642 -0.297131022622053 -0.2750488178659 0.258849811377536 0.19383219445547 0.370318257468927 0.211727653704741 0.342056694896988 0.227491519267624 -0.207385623250789 -0.182803410110629 -0.262978444650682 -0.187066329183694 -0.110350209969436 -0.151851151824053 -0.126102699220604 -0.127296481275286 0.299154557086289 NA NA NA -0.273431160298278 -0.141044232177343 -0.133125779826299 -0.115119185468404 NA NA NA NA 0.214487615709545 0.339971196890979 0.344413959530578 NA NA NA -0.176375629227843 -0.306667142308741 NA -0.183176283252891 0.125899371587908 NA -0.165221466909559 0.242229165837241 NA NA NA 0.156975731141029 0.0958233343341026 0.18281395099549 0.256417526570179 -0.240835151951634 -0.477126459734246 0.41406522612531 0.141968419170087 0.149490793497792 NA -0.251203777779271 0.305399645452666 0.264533945258821 -0.278558326241728 -0.401546982124698 0.51608255488717 0.404076761626513 -0.298867925369508 -0.539750179624404 0.369297636837833 0.190377002254757 -0.421700011662275 0.378014544336276 0.284641910430649 -0.392355783883785 0.146606917218275 0.169723139027402 -0.294471450255169 0.147341323652286 -0.286775710764664 NA 0.32141456922278 -0.193275368705663 0.266348456719808 NA -0.24194570470286 NA 0.196007784052031 -0.100100491404577 -0.182522416160709 0.234688162168995 0.427554679959733 -0.158974044610477 -0.259516136039019 0.313456232110148 0.52756341918051 0.567368479230686 0.574139959215831 -0.36436786966046 -0.344465537171538 -0.213042033305651 -0.204723363129473 -0.267075450994439 -0.281825761248623 -0.316975634651016 -0.292229307755026 -0.30062796135486 -0.2583368482555 -0.290378359806201 -0.184660259738777 NA NA 0.215168634486019 0.288914640471109 0.351521473521156 0.411047982858494 0.421886559642174 0.361184284132788 0.360147430841217 0.379013255285692 0.350424391085881 0.403452570973005 0.377015074428065 0.296766196162952 0.290073491048668 0.387654974264139 0.389576505781205 0.355399246317171 0.364384011920785 0.377441390117595 0.33891118486555 0.299278956686883 0.305006202619611 -0.154653297553357 NA NA 0.143972065335053 NA 0.122078796853179 0.199519018333029 NA NA -0.170286609878967 NA 0.109311761675328 NA 0.202089626082954 0.166856458478492 -0.114670883459065 NA NA NA -0.0914124763979159 0.390345943854619 0.463567390713401 NA NA 0.42895046637372 0.41100719036316 0.163991134626269 0.114170675579852 0.150833319823554 NA 0.478066563082259 0.339648352989942 0.480400842038156 0.497946163723966 0.102666666987767 NA 0.115368161279966 0.194532691660744 0.206529775086846 0.242405410362309 0.309979053875309 0.309979053875309 0.388888593874431 0.388888593874431 0.32924361878512 0.32924361878512 0.288543896722742 0.288543896722742 0.30030414414027 0.30030414414027 0.244841084379834 0.244841084379834 0.473683489703402 0.299411134878764 NA 0.169472638994067 0.268613820905292 NA NA -0.257477745944361 -0.254645652011328 -0.16638628771409 NA 0.15622278128771 0.15928573443434 0.60539219134309 0.630615732064032 0.622914570439499 0.576502933531864 0.611298650478262 0.413344702151014 0.352406853272446 0.40234280044228 0.315052961772909 0.234871261336067 0.30819553615968 NA NA 0.08638297159068 0.132685664147436 0.373116570210729 0.403169270949518 0.450433617751935 0.137010497640438 0.183638141044917 0.170219860633583 0.224975855213349 0.38224960738491 0.422494374227514 NA 0.23490425906614 0.408830237219914 0.396010477115897 0.310583093330542 0.203403428464945 NA 0.0974356401041896 NA NA NA NA NA NA NA NA 0.20188280168644 0.249709074668678 0.193591807839565 NA -0.10191074316385 NA NA 0.130203806974964 NA NA 0.164743156297525 0.204087111511385 0.199638032258421 -0.0901005178763889 NA -0.133239969198129 NA -0.112348258891426 -0.0950601958017999 -0.102558786355701 -0.0843314155420571 -0.155616854338928 NA -0.175364489216926 -0.185063577439345 -0.178883630255453 NA -0.28219930349413 -0.162892993874885 -0.287314011538682 NA -0.15412347534307 -0.162149804851356 0.291044801490866 0.212419824992469 -0.254108241737496 -0.314781080014047 0.771170426248625 0.830789481151345 0.72864097202657 0.599827043869052 0.667833643290506 NA -0.0850799715532357 NA NA -0.0882694161464706 -0.0908340423849542 NA NA -0.0900511452317876 -0.393839937184953 -0.429108920489458 -0.406314948368153 -0.356926277611979 -0.208130505401105 -0.242819160755952 -0.244363920902975 -0.195288365286998 -0.203268653292559 -0.231819983209632 -0.218135893798875 -0.226379386384864 -0.236380959998989 0.419779906238411 0.39442389046539 -0.386487455880691 0.150882122306653 0.268531024878832 0.244900074980078 0.337810208073641 0.387011534465755 0.410352116130221 0.338144799588584 0.315824060936992 0.206655518339248 0.266246213152793 0.262691215486592 0.188490487168486 0.122537639553931 NA -0.44926010849002 -0.391719326729059 -0.25547777132821 0.144811051856394 0.447531756188879 0.460335607974342 -0.175682279441749 -0.296092433559021 -0.293972802926295 -0.320469842442027 -0.255969906979124 -0.289975472287898 -0.310433508410503 -0.339443892119435 -0.345042216239588 -0.273043439728918 -0.256031087695128 -0.216221309682155 NA -0.261821649313642 0.186646961608461 -0.309952657245844 -0.323946657015509 0.403274299350603 0.779970991924789 0.773829570249727 0.754282766225662 0.638314761017133 0.568764392148501 NA 0.351509054367562 0.479589036457067 0.530203136242209 0.540758902391203 0.586912076900963 0.520283838434022 0.564178746401822 0.720591676149303 0.742341421861815 0.698235999706528 0.571911250983963 0.639361215941525 0.767452016714317 0.306404136186415 0.255168929691554 0.38422495025272 0.439001174541879 0.323599740016219 0.481704645331785 0.445186284065225 0.495724099706095 0.421059131580618 NA 0.139630742280545 0.37101742849786 0.504617550466855 0.650196696657078 0.660535279113559 0.483177766309784 0.281002982704942 0.199903621273146 0.308705397098014 0.347963197275547 NA 0.146981188369456 0.374874393636682 0.625408978922556 0.615916557620156 0.457209144818053 NA NA NA 0.40962429106203 NA 0.212037112316139 0.35908403798743 0.54627533334001 0.588453415538854 0.580380039508878 0.497296756947873 0.459045110073916 0.459045110073916 0.410430908507244 NA 0.41523800219704 0.557665129016478 0.590874893783088 0.584851569008595 0.155325243052601 0.481326633179865 0.613831785447081 0.556374726708364 0.402806648108401 NA 0.442641926403423 0.586425785435486 0.586257110019974 0.510755754692778 NA 0.445103746396694 0.583833896500437 0.525675787875985 0.252694319823515 NA 0.55830757503308 0.62822550109224 0.584744919331946 0.413565344125873 NA 0.536327896670079 0.663783210536925 0.614683859583115 0.306473504809689 0.351800727784031 0.265467748208331 0.252846067583727 0.356335282322243 0.491683316511648 0.563406415443688 0.619506808694078 0.531847353351058 0.343875964154654 0.245077786863034 0.314805673575747 0.59633737015094 0.553079330313296 0.377217933675314 0.259842397291095 0.584954317603526 0.584577207975527 0.370882725724822 0.265296748591714 0.199424165179601 0.415754945041311 0.495037828900347 0.452203571471454 0.297100700631712 0.178678414673199 0.53421417140469 0.614700153279666 0.469544506405151 0.348585700953755 0.226149904681344 0.170916856757892 0.265487148330737 0.408291399639419 0.350809207606625 0.105093503695357 0.329553768914745 0.422731346796433 0.268880206361252 0.164672136731962 NA 0.512673476111711 0.537090936949149 0.379879267058417 0.138043776290993 -0.133772055741043 NA NA 0.243114876407251 0.20588411051855 0.161702922509158 0.350531837526838 0.356469940945298 0.311260891981357 0.360789364398152 0.147961516477546 0.0990318806056558 NA 0.165971341747579 0.176541093648776 0.0926755572648832 NA 0.100404034073861 0.173066844135184 0.134674557588492 NA 0.277150863844457 0.232226267579006 0.296483594047787 0.225758479171231 -0.142271945244541 NA 0.0898819626556066 NA -0.238227918147646 -0.218443519570338 -0.224368561064351 -0.233690992414844 -0.224797260118617 -0.175730369087326 -0.179695513767501 -0.244663027160703 -0.191503806586072 -0.188548616678758 -0.128229846688441 -0.246269869898167 -0.150347778526757 -0.138991706712311 -0.23423293060939 -0.235951166438153 NA NA NA -0.131305239544127 -0.154182035329221 -0.146819185385717 -0.140939323508367 -0.118305428913527 -0.323562411396761 -0.225382867884327 NA 0.103820271333937 NA -0.11378676726562 0.331975893458078 0.471547283759091 0.0974555950043458 -0.114082510494138 0.440940357295995 0.456142522507761 0.18717554908733 0.252777500607591 0.133473482245066 -0.109606037001466 -0.157022026816781 -0.101045097571506 0.139887352097457 0.178961809231116 NA 0.154378090164568 NA NA 0.627223635478991 0.603485550112516 0.585983387121809 0.579256348310003 0.607044283168502 0.632644944370998 0.607058394525507 0.699475577201151 0.551582846696764 0.562597680547426 0.569490468276464 0.586105806717037 0.567988161725584 0.518224939251223 0.600113296951074 0.22538627471018 0.381269915309466 0.486675871349477 0.499497949353915 0.499425547867341 0.444205770104503 0.323645051507285 0.334122282712205 0.374272078054626 0.391457410991788 0.40291385426648 0.397477207707111 0.373720360880205 0.40367579091272 NA 0.428348961760666 0.300646294081378 -0.0953299038884429 NA -0.115302499195191 NA NA 0.174610055649207 0.411230714910622 0.318335880152395 0.389199419293616 0.273595401055071 0.475195173777414 0.293613616032341 0.504128537938017 NA 0.281448504239193 0.324914212087615 0.322239552955099 0.247814760163852 0.165682355388257 0.234235437183964 0.241614840274618 0.181428513035707 -0.441247067844618 0.0899781094230448 0.408177874875527 0.462734656330508 0.474120142509732 0.377131195779604 -0.35624469053096 -0.428889540942875 -0.42677426798137 0.225404149603792 0.431406604755935 0.4892523412389 0.282037399660531 -0.318328164144032 -0.439546106604477 -0.434856210089952 -0.249491975035968 0.293063486260271 0.465401419762044 0.459184341941958 -0.243205905592726 -0.421804321754698 -0.436958887932274 -0.438830473534129 -0.489654967423788 -0.487737540331654 -0.172547046579022 0.324063705111913 0.491645127831793 0.502446008422688 0.504945388727816 0.485323869199873 0.491202831085334 0.492896971933197 0.491570438916185 0.528477821441259 0.485229387151124 0.501495393401682 -0.230255623462768 -0.441227234329582 -0.486583339847148 -0.475985015007325 NA 0.28924318037427 0.145053353197193 0.359899532926579 0.487466481370563 0.436736064508269 0.428155421950921 0.386425631734092 0.388343930013093 0.472422715362714 0.384020360229806 -0.374445898046496 -0.456833533376752 -0.469611185064624 0.379176223066162 0.405770268354947 0.352300230423677 0.403366015782629 0.438891001475141 0.386449342206759 0.401539394555582 0.398235754286249 0.419843745172403 0.43649320495818 0.444903375105849 0.440983924070843 NA NA 0.180106498929203 0.44335671531259 0.42660306096555 0.466390665123918 0.479543638300889 0.380499961730034 0.375390696819249 0.369189003223715 0.36656115078677 0.368388931026366 0.357195121261995 0.338878558445711 0.317005196761919 0.278375858670041 0.342158506141704 0.434634606688779 0.493434716583728 0.374675740871025 0.525442343474261 0.390961473890324 0.39221517784216 0.355808385194086 0.35103456728349 0.442514554241108 0.50970392791888 0.451334779536563 0.113848645742082 0.243986078999618 0.191629290769809 0.162587190957578 0.188795244076372 -0.185821602418323 -0.145928668444373 -0.194826434826087 -0.186901560616475 -0.0943300614864754 -0.152012878639965 -0.196271738568332 -0.15232621130403 -0.176638148503337 -0.207413725368183 -0.0928540160217364 -0.318071409624324 -0.235047301108312 -0.296579867650116 -0.273949718693911 0.536220684738477 0.529118118917036 0.540765782581648 0.564215403617679 0.492530908087522 -0.128362935404173 -0.284757306940635 -0.327988344796234 -0.325684762088988 -0.334584309214815 -0.374690075678474 -0.445584811031659 NA 0.480743881824233 0.411053652794437 -0.248758506057955
X18753408_E4_T4 0.540637097269977 0.550236678554463 0.567833127691325 1 0.576712163674311 0.272389179694316 0.304729486970704 0.280535774670165 0.279343065845389 0.263215939849449 0.247666746915689 0.258637020273833 0.206505339041241 0.168314792879146 0.212802263359853 0.313125463264786 0.377442666281072 0.356401909997251 0.151599222431566 0.175607796711187 -0.111437533827692 NA 0.113729013361175 NA NA NA 0.138523798422972 0.137727530587727 0.114346846275746 0.230589318897696 0.184190223320707 0.17461701081095 0.122552044888591 0.0999309313075424 0.112840306432312 0.276263697100065 0.170183392890951 0.24047352992477 0.14198109562586 0.332379809688536 0.359232927269909 0.362075986672351 0.351878081009372 0.343564606253612 0.323681645301906 NA 0.0938915687500265 0.236346985628659 0.182826808183423 0.139441921960623 0.139976333451346 0.183942767027381 0.253002371654568 0.191536930773724 0.210101469378886 0.273373673536229 0.241880552761768 0.225357756692547 0.216150947399417 0.189903802976206 0.129722270392417 NA 0.158909406055594 0.193873460085653 NA NA NA 0.279035368012664 0.190430475860414 NA NA NA NA NA 0.103226480068805 NA -0.153410637645465 -0.127700331262284 0.266918141291089 0.279998109052252 0.293524762780556 NA NA 0.124972921698737 NA NA NA -0.196181916182779 -0.126373586039863 0.135194532270074 NA 0.121637910164068 0.151829825367108 -0.0846265678760956 NA NA -0.0940498418374642 NA NA NA 0.135058190357323 NA NA -0.13381867220757 -0.106667469414307 NA NA NA NA NA NA NA 0.256270850639971 0.433442755206782 0.513142315125022 0.650607606918364 -0.174613824568054 -0.169567565211101 0.183706402369649 -0.20444012030943 -0.163614954967091 -0.178670885425104 -0.174820918412521 -0.193331078519452 -0.113292322699425 -0.100306172017935 NA NA NA NA NA NA 0.496089641821577 0.46711989126931 0.490149282110297 0.470033209294919 0.137569979133725 NA 0.138914563844314 0.206370462566438 0.253014461179788 0.128143509306528 0.277256572828084 0.274033663406883 0.322714063167895 0.294233306133194 NA NA NA -0.215473808300405 -0.260372439069189 -0.23917553212593 -0.163801545770251 -0.0927873422163079 -0.113701048566513 NA NA NA -0.0968917695301237 -0.116718864413416 -0.138871531142606 -0.158074932893174 -0.159277854534598 -0.0982737721471281 NA NA NA NA -0.113851200607794 -0.131983502861566 NA -0.164551521665454 NA 0.246395346505187 NA NA -0.15173208578752 NA NA NA 0.21421405678839 0.338619443472111 0.356267408415304 0.366830539529465 0.342009524744033 0.146792437697103 0.243539095661194 0.371901208620656 0.326473909186513 0.25378492259324 0.180269938854473 0.170330216931786 0.192305068086556 0.178833174638838 0.183061249053635 0.201123377164075 NA 0.15257908168489 0.195469603122298 0.20557170197706 0.182686662119843 0.198991952755726 0.17260850517933 0.146948017199838 0.120025749753394 NA -0.134662097222954 -0.15359465398522 -0.0964295010253407 0.225381515039135 -0.099494656701389 -0.0968682538325709 NA NA 0.170904216754018 0.172770351729345 NA 0.141746253961508 0.188385977973624 0.115679067335856 -0.200522858328604 -0.12440048862262 -0.144458074991862 0.167192619165793 0.10889995717549 -0.130732527306725 -0.145252805659085 0.197689679058492 0.148542460030279 NA -0.142930291277179 0.162887421016471 NA 0.386357575604848 0.269004580973077 0.48850996916447 0.457972038962433 0.608600997736607 0.540652884092236 0.514088211207646 0.638878442805193 0.0974762624626393 0.135142241212371 NA -0.104673811710567 -0.105291691007826 -0.217051867806208 -0.265378181931529 -0.127071668277749 NA -0.101124977065063 0.111609368228953 NA NA 0.14004809171229 0.142910113394081 0.0959907330412025 NA 0.119478846213389 NA NA NA NA NA NA NA NA NA NA 0.213024318256053 0.237406472726096 0.239861072138213 0.208639610492611 0.215108277998013 0.229267023527062 0.138536539779041 0.160031321600771 0.143363578624623 NA NA NA NA NA NA -0.0894650175474763 NA NA NA -0.106533240990927 NA -0.110894307789205 -0.0978172626432819 -0.10741313877347 NA NA NA NA NA NA NA NA NA -0.102291663588469 -0.0953318553024355 NA NA -0.108991931484588 NA -0.159153021814571 -0.195741768768456 -0.124621682132184 NA NA NA 0.150752549880067 0.110530382501416 0.209140569266923 0.217756644767287 0.197728501536836 0.227363281900603 0.119599957208802 0.142930114259044 0.157822759174076 -0.135902030439461 -0.102589645591009 NA -0.132208167590194 -0.124412053395127 -0.121409312686967 -0.110935277648272 -0.116676240778437 NA -0.119580522130254 NA NA NA 0.134472006625758 NA 0.090383823542658 NA 0.161181967622529 NA NA NA -0.114769966204093 NA -0.134257095497871 -0.147077059870761 -0.113500796349885 -0.129618357141273 -0.0944950063033342 NA -0.0974226056892472 NA NA NA NA NA NA NA NA NA NA NA 0.127723692686278 0.125023793242589 0.145531501472814 NA NA NA -0.0929654235904986 -0.0876252750864673 -0.0927597995883505 NA -0.135094412614706 -0.135676226033144 -0.157648207725414 -0.129997299406078 -0.148531456312579 NA NA NA NA NA NA NA 0.0951087397035526 0.110632211136427 0.149449205208913 0.127735879859176 0.150774433574048 0.166150928370381 0.191720136193509 0.183272886972116 0.210304353648598 0.196416827584515 0.23223632242525 0.150438067100234 0.189822579544745 0.171245846330732 0.126975878896062 NA 0.0961194896834696 0.100691495614088 NA NA 0.146790311749592 0.126654192174851 0.102285285835298 NA NA NA NA NA NA 0.181938409015636 0.173722931269083 0.13571445791582 0.250624602312804 0.24780710383742 0.233018643186556 0.252635336531213 0.24483579208535 0.234700528436426 0.25167185534834 0.251918989315341 0.235724588108209 0.212957769083647 0.199510863379332 0.203312021932486 0.205273627731158 0.139046578663281 0.14200586191878 0.146007919310922 0.161904219917673 0.0927288087270516 0.100495242459516 0.118185798441737 NA NA NA NA NA NA NA -0.129761342837635 NA -0.166060718617558 -0.157922350651935 -0.161458720621878 -0.15578689091276 NA -0.154665657478206 -0.117048275755593 NA NA NA NA NA NA -0.124226900595431 NA NA NA -0.0906864809569548 NA NA NA NA 0.122166028651597 0.0940427349108154 NA NA NA 0.1621146006629 0.225911487753632 0.140595564186925 0.12633989066779 0.179211630353106 0.21140878924875 0.160248696892849 0.122709881301008 0.151936566633107 0.113477017381431 0.149110045110282 0.440619581610539 0.393264270746677 0.404592866343346 -0.272846014179356 -0.269964145831293 -0.293203926098765 -0.145017110976874 -0.161610789529786 -0.148310061699688 -0.315228244560552 -0.298810082296913 -0.299727578392824 -0.192354653714417 NA NA -0.291220627852123 -0.195504891582804 -0.126090953474615 NA NA -0.168912201174032 -0.112580341962388 NA -0.159891208720423 NA -0.123000580367072 -0.176564407030821 -0.212145004652466 NA -0.0874507941329628 NA NA 0.108536279040131 0.173121114359047 0.215762769457058 -0.0990946858294649 0.133589472777364 NA 0.170623959384084 -0.0838579845535428 NA 0.0904377975188162 0.121915239059365 0.257536967780854 0.174029508095634 0.130963560051333 0.191043745859997 0.242074779665839 NA 0.131956834576539 NA 0.210726906057779 NA NA -0.110839873738109 -0.161441643620866 NA 0.123101729922477 NA -0.142124140624051 -0.160828187597195 -0.129635964336992 NA NA NA -0.177253671437966 -0.143664782589376 -0.12300242947259 -0.252187017295853 -0.230329471037915 -0.269614548667285 0.404989062137922 0.31420476236419 -0.175559143643478 -0.302098885167822 -0.321104888200224 NA -0.115454846196382 -0.136497145229472 -0.153914097859013 -0.30830471780554 -0.288063708099358 0.103050585788655 NA -0.141575744783006 NA NA NA NA NA 0.220852156871565 0.300487264813269 0.349470587341328 0.210547920750897 0.257717759822584 0.334987483832407 0.318432637628448 0.331030475257289 0.305721549066646 0.304578572528672 0.263407195469063 0.278390340236785 0.193444170739179 0.139110432495101 0.225878583015708 0.145748771536932 0.189734224937136 0.12438714156388 0.116935944612239 0.124138347954881 NA 0.0976567441805053 NA 0.243646530622629 0.287802278548064 0.335235559375859 0.322340214930375 0.326918318757406 0.282662858340116 0.244314199237113 0.18936036913305 0.200265521317003 0.194272592278685 0.183296764614916 0.18156853394923 NA NA NA NA 0.104476842499973 0.171229582514189 0.222959200478068 0.147352782278453 0.197368727333451 0.195758994399189 0.177701786269245 0.118165168821965 0.213979987020366 0.218204557849075 0.10921811754514 0.13950090740541 0.131400857531278 NA NA 0.154716930123095 0.247641541530835 0.252638199125448 0.260803573965323 0.243383154751456 0.200501449621428 0.231075275221671 0.237249993697711 0.255758430826341 0.25787739852009 0.256335820027605 -0.117388531349223 NA NA NA NA NA NA 0.149139886702465 NA 0.259647479981453 0.171488804464315 0.259550945738035 0.187692341249527 -0.0916411047909757 NA -0.103331034793797 -0.138149443141806 -0.106721083065359 -0.126409894928861 -0.114126398612316 -0.11061994559324 0.145168859307798 NA NA NA -0.241580308593196 -0.123775389523852 -0.140876028237179 -0.12559138925365 NA NA NA NA 0.208790813558193 0.27631447074227 0.221082584556547 NA NA NA -0.138725084848965 -0.222732160145573 NA -0.169279640739872 0.184537444174375 0.184861644245783 -0.141496824577763 0.230046496028466 0.149694439595151 NA NA 0.250329670431121 NA NA 0.305404875280644 -0.167608550333948 -0.342704176598806 0.329270457451899 0.220454105487183 0.100508424798768 -0.122224072743195 -0.110378309642821 0.32499207899892 0.244046514870301 -0.197269552074362 -0.262340081985796 0.395967236517561 0.276579626440949 -0.102547361929644 -0.383821344958132 0.0984255567186367 0.179943593921214 -0.122227562045114 0.123036749325181 0.238683259470079 -0.123760561543964 0.131605996991135 0.137875937427583 -0.162793141912599 0.134172986902042 -0.156685085763022 -0.11349972528323 0.287344759025623 -0.125491500870573 0.116196870047995 NA -0.142913249453407 NA 0.188642467583587 NA -0.145465933622449 0.175566524622881 0.258856109464611 NA -0.137247432430189 0.283332249880054 0.480997198053926 0.459989652198664 0.442155878815905 -0.10009428562068 NA NA NA NA NA NA NA NA NA NA -0.124361460405262 NA 0.0959567928135463 0.206776330488336 0.24959348873388 0.260908719849756 0.308784088063901 0.291517825195045 0.201049135690713 0.220532899369447 0.232274334039469 0.230347089794998 0.308633967605845 0.301633647120013 NA NA 0.209120714252406 0.208721503606055 0.208050667248527 0.186885155654701 0.23426991568342 0.243860554960525 0.196864272854434 0.17735656410264 -0.0914512471724531 NA NA NA NA 0.131409628393438 NA NA NA -0.104899569572001 0.0910402823831113 NA 0.102300853278015 NA NA NA NA NA NA NA 0.321584170979062 0.350484988561621 NA NA 0.198308986948795 0.177978374633541 0.198210256268646 0.125162016103175 0.126512532686221 NA 0.272308061356821 0.21911699929691 0.272454822333099 0.27538050744927 NA 0.104437470268583 0.0911478873504757 0.141011648238871 0.147952379776283 0.111970041613253 0.152019356959456 0.152019356959456 0.196994933701488 0.196994933701488 0.169946764325162 0.169946764325162 0.112086725354614 0.112086725354614 0.121223284373432 0.121223284373432 0.0965779430355404 0.0965779430355404 0.257639396369507 0.164367087065098 NA 0.25145014247139 0.287550145552366 NA 0.108390994887759 -0.15903261521254 -0.184811057989593 NA NA 0.122151745637092 0.153201438295988 0.360246908228825 0.335602285400587 0.358729250814346 0.423841991892253 0.468205953875677 0.19046298615689 0.209642635181703 0.184591425304046 0.16334585853617 NA 0.185054436735974 NA NA NA NA 0.21194019372677 0.185037768723764 0.209950113064616 NA 0.100826701063107 NA 0.089587742843794 0.189326279533949 0.190825420553909 NA 0.134198366083394 0.245934994741968 0.224590966486049 0.171147982055807 0.114581805702625 NA NA NA NA NA NA NA NA NA NA 0.159498122866156 0.207677671025269 0.169786342673052 NA NA NA NA 0.143778306083578 NA 0.114505238678159 0.110676789291007 0.133757314221298 0.0996342353293294 NA NA NA NA NA NA NA NA -0.0882885344686129 NA NA NA NA NA NA NA NA NA NA -0.100560052572986 0.257607491962118 0.209526119040074 -0.0902873465896736 -0.115677951456708 0.669368926754729 0.560645422617687 0.605397600727268 0.431685510615004 0.724617045279999 0.113007637504584 NA 0.113391187945739 0.10761870953552 0.0998584845296309 NA 0.143145248205088 0.128991873928789 NA -0.27208285225053 -0.313689912211296 -0.29579562724087 -0.276000667116039 NA NA -0.114412477727382 NA NA -0.0945920591400391 NA NA NA 0.282599116193852 0.239620660714393 -0.273696890755227 NA 0.152583490226357 0.195667775992671 0.20557170197706 0.182692886040768 0.199036763652822 0.17263195547996 0.146942718675841 0.120082312034611 0.174377689964058 0.138335721834264 NA NA NA -0.250418960393893 -0.238282404633004 -0.150772028992271 0.170856995938189 0.343550527779423 0.331047334791623 NA NA NA NA NA NA NA NA NA NA NA NA NA -0.178863370805437 0.167734554273203 -0.126548689132326 -0.151610258383504 0.262868773366356 0.562218268885664 0.617825018956174 0.508125772233376 0.644724007053512 0.488969904410143 0.201333263617534 0.293915188683557 0.450465380788639 0.456926206897648 0.438392625766601 0.473866211884884 0.429604121291201 0.474250441434858 0.412104848406839 0.546286353080363 0.575688640194107 0.446392090447752 0.72264513786641 0.537641790712869 0.111516416783854 0.172225012582089 0.191709792031474 0.287107451242402 0.174670821854437 0.309142434070051 0.301455898193143 0.320242314217553 0.331492453277568 NA 0.126512931744556 0.292133752022686 0.32281890197934 0.377336235397667 0.400100906447299 0.365387028746236 0.263157497811447 0.168521344286843 0.234523320469752 0.318085801463937 NA 0.136136387980611 0.240801481316941 0.337967654065912 0.350231508304619 0.259857522476946 NA NA NA 0.269280694834643 NA 0.163983813991511 0.221057833846079 0.307363209134563 0.31988177764299 0.311736904383394 0.308696618453055 0.264990943101786 0.264990943101786 0.253111972934792 NA 0.225456789901668 0.280687746304866 0.300188184725046 0.303808759652221 0.136581467972299 0.316101128381177 0.342359248483876 0.331989248280264 0.241694658552874 NA 0.248741264387849 0.294736938408953 0.33998178397564 0.277150217810659 NA 0.285448352364476 0.353941051425478 0.34211400316065 0.252563836054352 NA 0.308616715403955 0.3474976260357 0.330083245381786 0.248416442051233 NA 0.308039383881249 0.362555353088253 0.340709293254872 0.177978760311331 0.24452870108098 0.208567559721699 0.218170483341414 0.248650640833783 0.281536241996472 0.322757857764092 0.378156222548429 0.368253487973729 0.275054308218286 NA 0.264312343874699 0.33105467367194 0.355675949294798 0.287021020637871 0.166354732478858 0.34060697158346 0.365668963515139 0.2991304970071 0.24135379886011 0.0910077061551295 0.157693116076077 0.221478765484101 0.209698893380205 0.127223144529851 NA 0.31752032949412 0.347608436156008 0.303968922849313 0.175716036562855 0.095000789674246 NA NA 0.173286992173755 0.130926058952338 NA 0.114364556652115 0.176272721408237 NA NA NA 0.28657320480903 0.294125789750162 0.248312266972527 0.106007525142457 -0.155839365019495 -0.115507877302981 NA 0.102315391306153 NA NA 0.176154885468672 0.141235608270272 0.133598437532051 0.17545355940447 NA NA -0.0956382635485753 NA NA NA -0.0928947096742986 -0.0922506118064518 NA NA NA 0.104461842855918 NA 0.106380111333505 NA -0.128678426831734 NA NA NA NA NA NA NA NA NA NA NA NA NA NA NA NA NA NA NA 0.146935610749348 0.148904980115111 0.149919326268125 0.110963318861569 0.0904773532133571 0.106080832890559 0.0934621587425661 0.118973814492001 -0.103322647515251 NA 0.15218656192681 0.185094280866895 0.124458834717689 NA 0.214219690192793 0.31344445392069 NA NA 0.227688625164012 0.285767289118342 NA 0.125615644556278 NA -0.180367301735256 -0.222027929679215 -0.166973109323008 NA 0.160556329614036 NA 0.123020663491055 NA NA 0.324922696296237 0.369642683500366 0.296622901506098 0.340137525614435 0.410674170366473 0.404543960393198 0.405589996305508 0.334638869460724 0.367796120892086 0.371188409876951 0.341601827152592 0.349034134193736 0.389308424719879 0.383417208210682 0.355367559020052 0.294287998843555 0.363849139968227 0.377498566821077 0.379514129951199 0.367156050413717 0.358576326181631 0.279099052714021 0.24341312428772 0.180279150044031 0.170330216931786 0.192308023227872 0.178833174638838 0.183050090876644 0.201150879487114 NA 0.244357707390518 0.195815020454119 NA NA NA NA NA 0.274377052454525 0.36999239145995 0.34362950324269 0.365733826872117 0.324950872672172 0.418568869180234 0.31658480650582 0.399622528853011 NA 0.260583888740156 0.297049792068571 0.304528526366454 0.267177096864045 0.212334938206726 0.246363032435045 0.230697290656859 0.236829463353977 -0.293320447508084 0.128139937456329 0.297555655587861 0.3106698570159 0.295835319926159 0.156185685376252 -0.254136843279846 -0.299072310572135 -0.29350036057078 0.187021953128687 0.306792971000695 0.320994379195804 0.166643644221574 -0.213678339398502 -0.29727871565873 -0.312407898753046 -0.114842910085518 0.25723345374703 0.340928646699302 0.318407820792588 -0.178019401669491 -0.33738349391005 -0.330266921983666 -0.326652428658908 -0.326233534971711 -0.317964017841742 -0.103611360481545 0.220247122925748 0.314165521793907 0.312551886165622 0.295970488488438 0.258754272221482 0.262619785581397 0.26923442910769 0.262347874389248 0.301214746499684 0.275047941215979 0.319827492222979 -0.192518425386797 -0.303797452139417 -0.312896494047463 -0.32447250964935 NA 0.182252791569418 NA 0.235622731111868 0.325387246567647 0.278145133064491 0.266800623463453 0.233581344860418 0.280314032208057 0.331957957005767 0.239841997238834 -0.289105463561133 -0.294366701847289 -0.324863440086382 0.291992462891412 0.293535836252487 0.247082894594254 0.267674624815968 0.253859822269568 0.290485590514694 0.228914945994194 0.256298188684425 0.261397467728852 0.219225715216825 0.304312142092741 0.304668576844495 NA 0.130342661087268 0.235488184944899 0.26854906922192 0.267990374717048 0.272207345212784 0.279273250079781 0.236400000947984 0.251015873771347 0.234794693044223 0.254220962715762 0.231596705254329 0.14013311367595 0.123415097369754 0.10867662694787 NA 0.229523797047211 0.314192103550884 0.324667715811634 0.230488385454895 0.328531427659226 0.271816338868312 0.253622384614449 0.197160149745574 0.296422687292346 0.31219750690341 0.368734296800284 0.356103727091901 0.0978271571506062 0.232260024002896 0.189513332823362 0.229189228253934 0.198956881177164 NA NA NA NA NA 0.0980276575790533 NA NA NA NA NA NA NA NA NA 0.350108932361392 0.330927443469227 0.343873271122753 0.356409175944183 0.375424351035873 NA -0.214115959209637 -0.22324484620496 -0.237247429431292 -0.111851542269219 -0.16111604924736 -0.26764582382364 NA 0.291629547860552 0.293153667328587 -0.0901295909528805
X18753408_E4_T5 0.488940406905732 0.595558203301928 0.568491838240039 0.576712163674311 1 0.143186987370759 0.258167624503378 0.236798649797982 0.253347178064253 0.250233911903237 0.234639374395721 0.250427812260972 0.183709197932773 0.152866444347709 0.223771371830072 0.332562350563264 0.400120058707018 0.394196973930722 0.195834198589349 0.214280454650122 -0.129390791076209 NA 0.0953927213630374 NA NA NA 0.0938609417532934 0.0974136228699053 NA 0.217096982337053 0.165778060879657 0.225068293576403 0.102189125386999 0.126972514177303 NA 0.11835326587622 NA 0.115451718295878 0.166057748217943 0.321302233203013 0.340039673426392 0.335703148695346 0.320626102810486 0.304730115918727 0.285345519137971 NA NA 0.197307911846626 0.151864896961321 0.157240140313111 0.112296926869791 0.147470997721187 0.249855080924384 0.194422668122172 0.204967611245982 0.294357256215499 0.278209619038555 0.236986460032295 0.228540564949725 0.187302541400499 0.141199490785577 0.117354534880156 0.149590658329419 0.218393002760674 NA 0.0984595380865578 0.147393713145513 0.279362677683263 0.183911684435444 NA NA NA NA NA NA 0.121664466952112 NA NA 0.323983293881542 0.32296031159779 0.282610533140778 NA 0.133861978852803 0.204877749260799 NA NA NA NA -0.149129424542188 0.130506769052233 -0.0965196405522374 NA 0.140094816052574 -0.124905710650937 NA NA -0.110375595146395 NA NA NA 0.138699246956957 0.10654845323247 NA -0.138760943953354 -0.122104033912434 NA NA NA NA NA NA NA 0.256725762663545 0.42924500140157 0.490331984159005 0.545509707072083 -0.182407951264315 -0.171946168738689 0.188083567847278 -0.146491721880333 -0.134592062070249 -0.137830954533476 -0.117215837252201 -0.173068356993346 -0.152750787080641 -0.132716766451431 NA NA NA NA NA NA 0.441750003205165 0.390811723403826 0.380435377841101 0.380406299420334 NA NA 0.0976341919780944 0.184276783142996 0.174624691408391 NA 0.163310899206899 0.164408929963188 0.268461926556435 0.261206802131588 -0.187328456589288 NA NA -0.200819335183284 -0.255134733274089 -0.209546867968094 -0.107835831523148 NA -0.085090237615422 NA NA NA NA NA -0.0836118790978492 -0.0947599429539914 -0.105592702818756 NA NA NA NA NA NA -0.104623037152681 NA NA NA 0.221252969491308 NA -0.120458542300273 -0.196425020662342 -0.106065505923512 -0.0933596326924648 NA 0.177802750175882 0.292403286456438 0.338539634318462 0.346158842444216 0.299303428500335 0.128733117522461 0.217836227941347 0.278837658920336 0.335531697300561 0.230504083354183 0.180407286317718 0.174197787671814 0.175315228359988 0.172253469646892 0.199845753224117 0.225565501749267 NA 0.0995568599994574 0.203290525076228 0.174007316595026 0.148908692536998 0.156832566632092 0.155058608324636 0.20194611698115 0.190292262057248 -0.0997437910202035 -0.168344167665089 -0.16795971988702 -0.166032985691578 0.106233614169326 -0.127464419514235 -0.132407362102017 NA NA 0.0978382103180323 0.113571754703176 NA NA NA NA -0.192696531794457 NA -0.112339727571896 NA NA NA -0.0922530516016067 0.0860339109222561 NA -0.14710085033416 -0.182119722843794 NA -0.160668110178726 0.441222810121767 0.201124465223739 0.506387387523683 0.426803135395551 0.554820406853491 0.486050770839032 0.409869681087619 0.571680599307759 NA NA NA -0.11279258015772 -0.0875099444497908 -0.212651167690113 -0.230260334525105 -0.141105912079754 NA -0.128856986046398 NA NA NA NA 0.0874270689598898 NA NA 0.101335371868128 NA NA NA NA NA NA -0.120630422267677 NA NA NA 0.188251316641936 0.180801758933676 0.153477178970439 0.179571767736988 0.181467755505179 0.160392530846149 0.150923067724288 0.132602357265498 0.107436307125308 NA NA NA NA NA -0.116747221021877 NA NA NA NA NA -0.128096066864091 -0.100554679999315 -0.0858520434600501 -0.0937506325313427 NA NA NA NA NA -0.108314784042445 NA NA NA NA NA -0.10393517788511 NA NA NA -0.111047920881797 -0.146466223868402 -0.122787643148046 NA NA NA 0.168421409774385 0.126064661178101 0.181384506512677 0.210645563483344 0.204773469353336 0.187905809323227 0.119042774183383 0.122950406856218 0.161558398812651 -0.118107970171078 NA -0.115532421386737 -0.137851510311285 -0.0925795620960273 -0.179807107712245 -0.12171482198044 -0.0935184838348929 -0.173358044730058 NA NA -0.148274179586662 NA 0.122918536108696 NA NA NA 0.111696296666358 -0.108508728224949 NA NA -0.163922008337703 -0.12539304381429 -0.112566821288125 -0.148380000731825 -0.122056080469834 -0.120129168737025 NA NA NA NA NA NA NA NA NA NA NA NA NA NA 0.0994847789369869 0.121136182972146 0.0951114394977046 NA NA NA NA NA NA NA NA NA -0.0921563666803541 NA NA 0.0911606558463004 NA NA 0.083650748329937 NA NA 0.178136997506386 0.130799748361138 0.123261721979654 0.19479365039948 0.171302459358112 0.187851872568259 0.253758275501707 0.196342740702943 0.20623392382553 0.243901961631796 0.229585010375567 0.243276578094454 0.180866669460997 0.184166466000299 0.185941532141998 0.168849697835353 0.121130989343326 0.111489270723642 0.111599377477174 0.0972785024671523 0.0984474904939116 0.18428100833999 0.155892387141872 0.125419748158588 0.113479878128969 0.155957777080995 0.100610412950339 NA NA -0.0927528096009552 0.111102338176871 0.106530830324523 0.147056923734646 0.15382875206969 0.171076745555731 0.201895385759409 0.198223232589458 0.180721883937281 0.185757269218395 0.200911547990743 0.193888440764134 0.191958596499 0.208297627613645 0.196390461768253 0.199914741006661 NA 0.14068248741237 0.156719506475702 0.149176383920605 0.108476903144039 0.0895728384735271 NA NA NA NA NA NA NA NA NA -0.177073571601874 -0.176705738281715 -0.151559017440604 -0.141323055410091 -0.184264085113268 -0.170708428989602 NA -0.122771975022932 -0.106977954581728 -0.108839501274869 NA NA NA NA NA NA NA NA NA NA NA -0.10334931967413 NA NA 0.116738583952029 0.135665843065005 0.125114053895163 NA 0.103937061003779 0.12538789028568 0.239026558129544 0.203747963310671 0.132337692473723 0.218519999616975 0.184413375684485 0.134437065030807 0.15917757091897 0.183148759001731 0.125863665236218 0.115672231883511 0.386659008191769 0.403304213040299 0.393264507688707 -0.274893286014929 -0.321852603105372 -0.334018607346003 -0.105188322902266 -0.200924091266927 -0.200093958389402 -0.2623092044299 -0.287835410492433 -0.29179522931308 -0.204973111106592 NA NA -0.306050335104935 -0.287811682226257 -0.25655271781101 NA -0.154605830139472 -0.28685475578437 -0.258524613189872 -0.216486533342979 NA -0.189994282977631 -0.204045878595213 -0.134148005389496 -0.269538881869562 -0.304812760891072 NA NA NA NA 0.0930308220804119 0.227914055478292 NA NA 0.132222054039903 NA NA NA NA NA NA 0.29576104685473 0.153717480168951 0.166676540369752 0.302300995942283 0.110876028667807 NA NA NA NA -0.154339663312041 NA NA NA NA NA -0.106891324943946 NA NA NA 0.0861535307058147 -0.0865394181608813 -0.149709901270933 NA -0.160570334377943 -0.258658304275166 -0.266630171922712 -0.245249906522847 0.353206967542369 0.399234698718195 -0.329940763586266 -0.340870839773783 -0.336186752201226 -0.113874358193151 -0.122687998187416 -0.178607860187593 -0.244519555848303 -0.361616218079459 -0.348838137729243 NA NA NA NA NA NA NA NA 0.153982902847459 0.245779900856067 0.278965938072842 0.195663473820965 0.209974400399394 0.254838888610917 0.2859766544372 0.262994563085989 0.258963977511123 0.175968218091901 0.208246257969181 0.16210582150346 0.0986155832726584 0.120585405250058 0.202939415088058 0.150288342123557 0.124127021260806 0.109425946483621 NA 0.138839346063801 NA NA NA 0.12783482627532 0.233875656873257 0.274422973600964 0.273804368670659 0.258746784693324 0.231445234882776 0.218691258576796 0.197787112022588 0.120717492735649 0.162840010040568 0.151404537242497 0.153458538791239 NA NA NA NA 0.208632751658299 0.238418651898067 0.270686349572597 0.224053378317749 0.274077902125346 0.22335520401155 0.213280246886315 0.171382460359666 0.220559879503441 0.278948365218928 NA 0.12120180770961 NA NA NA NA 0.200491779284323 0.195226060919568 0.222881088554899 0.226885498834846 0.195006947374375 0.201241427989716 0.202907628918934 0.223995498775249 0.179046926951408 0.246816780067603 -0.145958093688154 -0.125063070589333 NA NA -0.0954487213154247 -0.0978281776339203 -0.0964344794535277 0.207653437374653 0.133969929956873 0.273570140401334 0.200799984536569 0.247635592675341 0.186716478872021 NA NA -0.109266178331514 -0.167957017333266 -0.14435909240642 -0.17769073411727 -0.183786611217869 -0.179753641982358 0.105643145027012 -0.0884348982860569 -0.153612711035499 -0.142554592355946 -0.265222436465882 -0.19468295783383 -0.164973478317495 -0.168203313995533 NA NA NA NA 0.111155692149333 0.092859241738208 0.179127326101602 NA -0.0870673688469527 -0.086725434721993 NA -0.236492236079841 NA NA NA NA NA 0.137814995190444 NA NA NA NA NA 0.145357985225426 0.243441929063697 -0.181003457634058 -0.358599146162345 0.266387600107161 0.234149984034143 0.12481180868723 -0.264593703524325 -0.174383680340889 0.0934054964230201 NA NA -0.304016716144971 0.326958704737923 0.276783075291586 NA -0.361793411204899 0.12700673942917 NA -0.140278736547543 0.107053164129945 0.108241719523297 -0.193652790099362 NA NA -0.179651466719762 0.112936132497556 -0.168455963645077 -0.130284693940989 0.215098025524067 -0.135442131309379 NA NA -0.145813261120051 NA 0.113490765782383 NA -0.162492049994909 NA 0.217016974153342 -0.143613886613974 -0.115074019405553 0.194247989032941 0.281396822424294 0.330336332369848 0.311099311797558 -0.143002605787069 -0.113803602612381 NA NA NA NA NA NA -0.102897423019524 NA NA -0.12259370293242 NA NA 0.18378131644056 0.212669284645186 0.259728807312547 0.290160072477644 0.277676790088469 0.244405908796306 0.227504049899702 0.235477561756469 0.204313605029315 0.221089712262146 0.200338793967568 0.222181348774635 0.219124748852959 0.254391874161024 0.236325666678928 0.202072760882581 0.183129116813784 0.251946792031184 0.23496244227561 0.231478503276252 0.219313830096092 -0.13156434895712 NA NA NA NA NA 0.193869513309816 NA -0.111969748571218 -0.0988420892287288 NA NA NA 0.114575520384455 NA NA NA 0.0980837116762637 NA NA 0.224933736783255 0.282403918290749 NA NA 0.247468013733674 0.22797854665986 NA 0.146620626111033 0.231802037034772 NA 0.264368370054152 0.195991510042762 0.255755494140957 0.266532281356624 NA NA NA NA NA NA 0.0875486728798048 0.0875486728798048 0.145423549747972 0.145423549747972 0.116209907462439 0.116209907462439 0.122964400815692 0.122964400815692 0.0908179322409354 0.0908179322409354 0.092031963990494 0.092031963990494 0.285413656748459 0.228509649909669 NA 0.104220110107839 0.211124639871377 NA NA -0.178941661665721 -0.149345612286814 -0.0866123677847791 0.140492511995174 0.128926469759339 0.144227589768445 0.331783072955573 0.294084342491745 0.27078230253331 0.336532881995188 0.375599070655782 0.220110044256374 0.173080308508933 0.198448581427307 0.189897511614786 0.170485161495777 0.195522960994999 NA NA NA NA 0.217653593051094 0.212764314062225 0.232137376680254 NA NA NA NA 0.135847168852824 0.155801153919455 NA 0.108030888706447 0.204394139907949 0.195314862579763 0.167615192736228 0.110332217642241 NA NA NA NA NA NA NA NA NA NA 0.132160265008963 0.169123763303555 0.128469726617881 NA -0.0965019521945305 -0.0946627418426149 NA 0.0877139977860616 NA NA NA NA NA NA NA NA NA NA NA NA NA NA NA NA NA NA NA NA NA NA NA NA NA 0.17302343010038 0.125833958629761 -0.0915379190438186 -0.128160566359539 0.663814273926436 0.599627254125301 0.540689744840837 0.811274535372596 0.71549405616183 NA NA NA NA NA NA NA NA NA -0.232769814411105 -0.259118333512366 -0.233032515220575 -0.246459176597718 -0.0882472800522745 -0.104779212962523 -0.141601880244819 NA -0.108316360108484 -0.147634417884494 NA NA NA 0.224928346356184 0.198975030619 -0.216586591357015 NA 0.0995477284787778 0.203414216152914 0.174007316595026 0.148867376503683 0.156844768742369 0.15502355696546 0.201966800323158 0.190221425229663 0.136055493446748 0.120160107322673 NA NA NA -0.255504124808304 -0.294493870876524 -0.212037667737837 0.12930772852697 0.3084253318082 0.334407004157063 NA NA NA NA NA NA NA NA NA NA NA NA NA -0.146246242714386 0.149565565802291 -0.167806788651478 -0.168437353546257 0.206633263703045 0.60699117364864 0.587126100347542 0.663858916381483 0.492632625007624 0.758563857018313 NA 0.141909936101288 0.363528426832466 0.325632626291541 0.324484285901732 0.346483833971756 0.334783075443927 0.329342995627282 0.465631473942527 0.481752284878337 0.55657105505502 0.776445414771486 0.721175920352808 0.482091574315194 0.119636409350842 0.130688410965962 0.239244411577489 0.274068922876406 0.23502943112207 0.284911029119716 0.284071868650711 0.317637066692065 0.307370525121544 NA NA 0.183349041787628 0.270410540476712 0.350437893832833 0.362230840484635 0.309634468616512 0.180683480141345 NA 0.109720559066476 0.213307747778182 -0.137591541786729 NA 0.127325443665522 0.316109697607529 0.330310771045307 0.256957635284408 NA NA NA 0.249814451366049 -0.106736238334592 0.109539404596664 0.156029454549955 0.300046546868097 0.309408746165717 0.299970059694795 0.298627842586917 0.262505954738381 0.262505954738381 0.231056053526194 -0.185976378709654 0.154879417202535 0.247576858921868 0.269633330901253 0.263405342802523 NA 0.220631932241189 0.285820706721534 0.262597271409621 0.157830985760954 -0.13848536636229 0.210358431304467 0.303280225965956 0.315076576886586 0.273511610641786 0.0917867719661699 0.296117092344505 0.377320806913073 0.377349884018078 0.222833061615421 -0.108234052531792 0.259369121405989 0.318144479585912 0.294702656715859 0.204062663306833 -0.144868553228703 0.261851498404195 0.336361976317704 0.316394042152054 0.186303419850864 0.134475311011335 0.151846038390852 0.14899831801896 0.200761761718672 0.249130134449082 0.272517964739852 0.328366455686264 0.320017557618881 0.207101290781416 NA 0.154385881901281 0.315638286312493 0.322436503848436 0.255165938197129 NA 0.329438102810311 0.351234876054821 0.285961395503052 0.161811200140721 NA 0.1364777169057 0.192688065573789 0.190720604256185 0.117522841864109 NA 0.292376576420075 0.30566175386398 0.231947049141206 0.114350063056313 NA NA NA 0.122298266882779 0.100509281841713 -0.128326669839744 NA 0.114284325840556 NA NA NA 0.351387945644255 0.376386478792152 0.309321549531836 0.198442878133592 NA NA NA 0.169017910547573 0.149908656245404 NA 0.115718069972996 0.143029678958645 0.0997447294932497 0.122608521146499 NA -0.109746361097567 -0.130524088919015 NA NA -0.117810445917104 -0.151412871128174 -0.126396996679224 -0.109947315005925 -0.0891359277673808 NA NA NA NA NA -0.149686031002895 NA NA NA NA NA NA NA NA NA NA NA NA NA NA NA NA NA NA NA NA NA NA NA NA NA NA NA -0.123606473037491 NA 0.104409985041784 0.136919225231869 0.104676887271572 NA 0.229204606205157 0.329967765370271 0.103921387439203 NA 0.261058178818788 0.234162681104665 NA 0.13667843744533 NA -0.179316136298033 -0.118299384209878 NA 0.130521675697935 0.215934217337665 NA 0.0977082568708358 NA NA 0.418878085491587 0.320044737460645 0.309031303081941 0.485741463546525 0.364603355266367 0.339770336346823 0.326521569478793 0.278182841989056 0.392913033963112 0.201859925269205 0.337496273416126 0.336155829712926 0.331217338964565 0.327968168136005 0.402250672581586 0.181073718202935 0.241138153769329 0.298317314801249 0.305642381108705 0.31492267363532 0.262644447142889 0.194898206475495 0.187724940717309 0.180369212905279 0.174197787671814 0.1753030356446 0.172253469646892 0.199840641057039 0.225632621571947 NA 0.241818340000784 0.202204769232275 NA NA NA NA NA 0.238422564982083 0.393200147470977 0.258384770813327 0.366827458366868 0.232810282826974 0.362518503201639 0.21309314937643 0.361162906867845 NA 0.287109296050903 0.301729427558375 0.282346669660338 0.252573074447864 0.219671952623091 0.269181542640739 0.310876207589742 0.210470151624181 -0.306755849645381 NA 0.235100161802138 0.253321118074048 0.245652375600637 0.135866666960945 -0.240418203467776 -0.312330597822103 -0.322177535592561 0.149950796581367 0.249399948875503 0.280309377669365 0.143156066645011 -0.213664455499392 -0.305776027946581 -0.331999419093193 -0.144254287962572 0.204468797050577 0.304272054877112 0.329395857178117 -0.192943718026864 -0.350820969136443 -0.357948322024604 -0.337449626123999 -0.332385621558984 -0.339712174223507 NA 0.197137468204732 0.282611432232877 0.272581226380282 0.251351705683796 0.229699300897998 0.280164530737692 0.285225215434181 0.277089761892348 0.309971728895095 0.283025264234673 0.286995392550174 -0.187656781372105 -0.2993287503614 -0.314261972133786 -0.32177425123711 0.0904251541471648 0.20848619905558 NA 0.193232887868829 0.291547718454543 0.240932540820565 0.270390946251896 0.256322099522562 0.260069849441203 0.312548271260667 0.239497588438014 -0.246586902477801 -0.330894884374737 -0.349454797723832 NA 0.110895212785141 0.217997917638897 0.22992791618336 0.275054445494651 0.248173884219249 0.271479322815947 0.256543278959213 0.230827083436105 0.246612595966924 0.29222704320418 0.307167057497656 NA 0.164102128430253 0.275538071360768 0.223394314856231 0.263500263016534 0.253318026305652 0.25268927950144 0.163445086716432 0.171702384810735 0.150704386655611 0.223555306434705 0.2158557744192 0.138705096875216 0.123944208586794 0.106208098046141 NA 0.221335059077752 0.245488305987513 0.322170061184349 0.232633094494238 0.319697349099084 0.295332536528966 0.253658859060067 0.195237300599328 0.279475034758515 0.327391489368947 0.36258400728173 0.356796107454519 NA 0.205691629264647 0.212898970822074 0.176954866370642 0.187078151767591 NA NA NA NA NA NA NA NA NA NA NA NA NA NA NA 0.335143639969695 0.328030576298522 0.337928546206795 0.364955704918761 0.332641591023679 NA -0.101293789726668 -0.167875685698508 -0.126140998472677 -0.189019063463495 -0.133887563671281 -0.315033591088856 -0.0936484185371758 0.284331963508989 0.277428307807019 -0.103469638387502
X11102521_E1_T1 0.250549777359036 0.223828815273041 0.196741481120385 0.272389179694316 0.143186987370759 1 0.402296916281864 0.396867751760374 0.389824296931091 0.380508438688292 0.300015110374392 0.338812621456955 0.238194127189569 0.168493139413827 0.14692197338686 0.21835190007357 0.262121921108595 0.274255136808397 NA 0.140560845227861 NA NA 0.125167744564133 NA NA NA NA NA NA 0.1126203670646 0.102805259894064 0.0980149204844825 NA NA NA 0.153133164189178 0.0961285119388752 0.116580651637037 0.12232657814625 0.0957736652632989 0.231828630330979 0.176573249382281 0.206340901324852 0.2421161408457 0.221869414292477 NA 0.239195906610363 0.236342029740749 0.206650710324504 0.14153286799658 0.199426938119486 0.216477375961417 0.161661604248621 0.139083960607559 0.197160569860371 0.296035601888406 0.261655995057615 0.209206605635951 0.174367348869799 0.187758315002295 0.184471412149206 0.0837587153670744 0.198132405589791 0.128893522849232 -0.106561869679962 -0.0758897374357154 NA 0.305614740807225 0.278408509363554 0.156304092847397 NA 0.140770082656963 NA 0.164716754087195 0.189548745019779 NA -0.187462151653814 -0.220670756972051 0.239259624635871 0.280112735315197 0.275125982488951 NA 0.119219435223777 0.12657183949579 NA -0.0752467327823975 NA -0.356623173149437 -0.179343045239771 0.122810927859312 -0.0889635615166033 NA NA -0.129420153979837 NA -0.0930983537107691 -0.121804365331831 -0.0971629405735981 NA NA NA NA -0.152292625990332 -0.197038582731179 -0.180834017655749 -0.0879267450824717 NA NA NA NA NA NA 0.230194143691033 0.255363914516028 0.255434204452527 0.331175886823296 -0.125229873378425 -0.111302033594183 0.144134509726624 -0.150087011956616 -0.121671957850016 -0.142250392310913 -0.140451989469004 -0.148472658742182 NA NA 0.138620062611936 0.0874606550092906 NA NA NA NA 0.231804493966692 0.211803778471699 0.246182059308089 0.259667533544336 0.203007232169454 0.102993449190027 0.157119089015503 0.223353311532873 0.207159834168313 0.123551385556274 0.234023731802716 0.269837568678473 0.263595344152557 0.239089566630255 NA NA NA -0.17020377049353 -0.194114959052754 -0.196608822422646 -0.143739352903502 -0.105295132729652 -0.0897606327587963 -0.0801050008406941 NA NA -0.208246467659203 -0.235227167514482 -0.243142803530819 -0.250000043393545 -0.236421293557026 -0.216684384002414 -0.189632325782789 -0.181604000657907 -0.15469323943661 -0.182080639994038 -0.230190173250611 -0.19786317230788 -0.106240193400402 -0.230060133794315 -0.0993126240596817 0.204571579774839 NA NA -0.157598348264896 -0.103056155506163 NA NA 0.16212602995409 0.276479049777879 0.310233746550004 0.313740721542151 0.326277663301559 0.0968852447857769 0.22743459844327 0.333553186703618 0.235880500608035 0.265178937161984 0.116927832912389 0.0925585652292489 0.111678410187386 0.10540884236251 0.106407009853172 0.10440271605097 NA NA 0.0888932318934573 0.119218014318489 0.0993283987815742 0.128624928337391 0.138737153159931 0.13705026726514 0.110304465042319 NA NA NA NA 0.243558290393117 NA NA 0.0863519529458249 0.126368524581553 0.1674137606674 0.17413152995232 NA NA 0.138507889037756 NA -0.205609009424242 -0.0935820331077898 -0.105483387609791 0.0884696539191236 NA -0.113433627378866 -0.089669636012677 0.153570993322574 NA NA -0.165929951277489 0.0907575537529791 NA 0.246392414579447 0.174360624851071 0.290736289133685 0.284091521442125 0.288936950526818 0.308517304403513 0.260479251476884 0.363320393380794 0.126060160783624 0.15594827827706 NA -0.101682220565179 -0.0932803265198326 -0.156694291154573 -0.210441983736902 -0.139702114104011 -0.144105206412128 -0.106698737805349 0.0838666621660623 NA NA 0.124844420821562 0.115970956908244 0.119966986287128 NA NA NA -0.118583621909923 NA -0.0838724547231406 -0.0874427034016174 NA -0.0845205364157228 NA NA 0.0836240232238764 0.180481161820475 0.230702339347677 0.231775531200798 0.227213490633726 0.214387282296837 0.215985809203408 0.103036677582113 0.154088495083397 0.140920596706633 NA NA NA NA NA NA -0.106959665286602 NA -0.0860084689626673 -0.119866239401781 -0.091637714370798 NA -0.238252620804365 -0.224220007066682 -0.225837159678665 -0.207731847316226 -0.187397647323685 -0.163724304323038 -0.200033769923887 -0.21128650200394 -0.101758300591832 -0.110894615526542 -0.142768179331949 NA -0.0945942790793756 -0.125974392217642 NA NA NA NA -0.137910052203884 -0.125229856201983 -0.124507076108051 NA NA NA NA NA 0.0953278072455819 NA 0.10389522701594 0.134681448823783 NA NA NA -0.165955282838902 -0.0997779896794236 -0.116406610789048 -0.124881785246859 -0.0938704794466643 -0.0913809438507991 -0.107111320871842 NA -0.0895257611495409 NA NA NA NA 0.210849695089953 0.0813775828031031 NA NA 0.143829177746964 -0.0840611717549097 NA NA -0.137063287220888 NA NA -0.202188193414545 NA NA -0.150388288731176 NA NA NA NA NA NA NA NA NA NA NA NA NA NA 0.129930940544767 0.109311580176057 -0.248468808285987 -0.247372378162572 -0.269243449528925 -0.290915097026825 -0.27057650588445 -0.304014127780299 -0.253662186808606 -0.30867718760291 -0.307628135003829 -0.303922286907355 -0.310306838430472 -0.312595801684904 NA NA NA 0.108602464548124 0.106716453212099 0.105945433968939 0.103392301224973 0.14343703164095 0.170838550693607 0.159593335341887 0.164331813376236 0.173508404947651 0.133595946568078 0.183505543698769 0.1926944641568 0.193290483568925 0.18038019107492 0.211508143774032 0.187091288849978 0.20666088607309 0.199781219582669 0.185568295589565 0.163474418055112 0.177179724487186 0.207838429867826 0.188962596724822 0.18550125894467 0.270840357317535 0.270038789473488 0.230425960866923 0.198313614745272 0.162937862499592 0.190990493344988 -0.124640629842623 -0.13103321591398 -0.166555592771703 0.0903150463410138 0.0950414587716572 NA 0.174567532767111 0.188359435785117 0.149082754073314 0.163904141573993 0.184443568248561 0.159667393630846 0.190225578315489 0.18221811160187 0.174155929924275 0.128799624123564 0.127278951565108 0.129792415324273 0.138820363828784 NA 0.0833031048926381 NA NA NA NA NA NA NA NA NA NA -0.141223040769947 -0.0980255989397833 -0.148208633031539 -0.0814394956499941 -0.202101779770674 -0.203810997254932 -0.172814940603981 -0.175757689826008 -0.127072248629434 -0.178434857660485 -0.182391473877343 -0.0877835500947549 -0.0886838429070633 -0.0998077811260208 NA NA -0.0938775785052264 -0.184578265466855 -0.163477881414548 NA -0.15062778017525 -0.207146046781253 -0.208330221780035 -0.124723468509222 NA -0.180881992132344 NA NA NA NA NA NA 0.237609515729933 0.183061336423794 0.189678688073027 0.13731366540053 0.203044730055893 0.240442764907897 0.146269179862179 0.138884638840185 0.12021086156599 0.188688909541089 0.269442515834162 0.234605675495094 0.255630372078067 -0.150932743624596 -0.124428959917248 -0.156788855941838 -0.257013721697383 -0.210651306888125 -0.170911061335974 -0.198809888615905 -0.214601735246439 -0.230448951105584 -0.238431819671572 NA -0.203019397533112 NA NA NA NA NA -0.110047010334628 NA -0.136765881803377 -0.262696734729556 NA -0.148008044614325 -0.167405235498988 NA NA 0.0878798074152824 0.117115871086702 0.182548382719708 0.115098020033418 0.162089387117862 0.155808121193438 NA 0.116533422728039 NA 0.116822498891895 -0.0964299997929341 0.169850906979693 0.230922360153188 0.139324054489751 0.208297926568099 NA 0.0971068226056556 0.121798144105903 0.199165258194501 NA NA 0.0998787311229408 0.190694370668921 NA -0.108078048166111 -0.260490289355105 -0.30677348301479 NA 0.170868250895514 NA -0.262109692693724 -0.284340836265181 -0.236449814131589 NA NA NA -0.266942153050182 -0.263363031642693 -0.209338804931597 NA -0.0835563120987089 -0.152304606825731 0.19630794343775 0.098652449577997 NA -0.137550212988359 -0.116907808314536 -0.0953975120192049 -0.212460453698831 -0.157494458185883 NA -0.0879546422684588 NA NA -0.111337874780633 -0.225027227214816 NA NA NA NA NA 0.180067547589878 0.246254650839037 0.249038689507691 0.157363960222559 0.216647039848666 0.269574198138854 0.26116788028099 0.292028427532023 0.240993414574008 0.278880267252616 0.204099415757219 0.265718778654336 0.163226653898671 NA 0.216074812025865 0.185140797840274 0.176486646278184 0.122162821196597 0.0949968458894151 NA NA NA NA 0.136878819811426 0.227576662799691 0.246745196899067 0.258474109863918 0.276999879331401 0.209725435755922 0.224205746317989 0.134991746108346 0.206491078080612 0.199400949060943 0.170620288819923 0.194519477586883 -0.0908440712209109 -0.173975734367711 -0.188929091951294 -0.164048292170152 NA NA 0.0994139273048702 NA 0.1706752872133 0.127598222317977 0.100189128021399 NA 0.154183999078625 0.154869755078448 0.0967413549560927 0.127619934381567 0.1426839511748 NA NA 0.112627321137333 0.195056872402266 0.174436959125842 0.227531209562396 0.211562690108845 0.201981341373242 0.228001540509954 0.231244964440255 0.213364038786733 0.199694763628639 0.236711996537502 NA NA 0.110506203604558 NA NA NA NA NA NA 0.168707037327183 0.0866135564933779 0.160194890664028 0.0891717354153365 NA NA -0.0793489640316641 NA NA NA NA NA 0.170420805765346 0.0872730441913652 NA NA -0.153523690681253 NA -0.0893993531897295 -0.0825453028626358 0.179172743738754 0.0999453869713092 0.0976501385448092 0.115274712137531 0.295487635525121 0.263182062795315 0.160872708891721 -0.159536143105284 NA NA -0.188165082531948 -0.0860596913809953 NA -0.174096795684694 0.160964070367867 0.160468707568341 -0.177142324829932 0.179379486370184 0.133445719239082 NA NA 0.292907020634888 NA 0.107814191294801 0.205203773192624 -0.0802769064112458 -0.189551482629676 0.0980709051078618 NA NA NA 0.083363234268439 0.125985153179184 0.172562814755519 -0.21882819051629 NA 0.138071086381193 0.228832770224278 -0.174937510417865 -0.218041017921265 NA 0.149127456058833 -0.101880364500713 0.111042591411081 0.254977751109486 -0.0945196452007067 0.212340897982842 0.180078660331088 -0.192654711374639 NA -0.131522253379586 -0.0992498800034007 0.272009304612293 -0.155365953447945 NA 0.19505821859262 -0.170620477021473 NA 0.180933578715734 NA -0.112113705743421 NA NA NA NA 0.0924564616556195 0.279744210685416 0.284718884305801 0.326156120984191 NA NA 0.0982248258036384 0.105484663902128 NA NA NA NA NA NA NA NA NA 0.125934794663155 0.129400540763406 0.247829773662343 0.234925480363177 0.29947884431556 0.224464363436473 0.165195797034386 0.186981064025867 0.128753292881883 0.155352664839418 0.253569588907654 0.256754031076879 NA NA 0.147462567268411 0.166878019377332 0.134886931899615 0.123898680066197 0.118308082406252 0.160462331083102 0.104009947156254 NA NA NA NA NA NA NA NA NA NA NA NA NA 0.116607355489149 NA NA NA NA NA NA NA 0.28094496427282 0.381990140225811 NA NA 0.10816256497726 NA 0.20663164558103 NA NA NA 0.231869366603679 0.221095263670034 0.258182401318478 0.220185305752387 0.218752190270163 0.103349677564155 NA 0.158614459829935 0.184716111529885 0.127548364417078 0.125621264050817 0.125621264050817 0.200500395776489 0.200500395776489 0.169961462612045 0.169961462612045 NA NA 0.099848599639429 0.099848599639429 0.0928863777266531 0.0928863777266531 0.273536423890401 0.220143113352278 0.214184129828441 0.449897164510308 0.394884219011846 0.170021092714616 0.242074610701165 -0.0772870651004 NA NA -0.0859587950189126 0.151748944235648 0.113593782356482 0.264066105241626 0.273439244816358 0.27527026307952 0.323187274307829 0.328037347746057 0.177046038183516 0.216828158687213 0.16589390416445 0.151421953377892 NA 0.146321043989591 0.0811542208016564 0.145672183307804 0.171039051171356 0.131840622893918 0.233727695278688 0.198975815837266 0.204573382847524 NA 0.0844572738926897 NA 0.0870469091120084 0.175717369265007 0.175505178720767 NA 0.181570369551159 0.247414308682386 0.244955779430352 0.179742924301838 0.140438731089581 NA NA NA -0.0957261878988962 NA NA NA NA NA NA 0.0912993388898129 0.120752342175382 0.0893855055016329 NA NA NA NA 0.198768891686668 0.0945468863095109 0.173018530494674 0.173701767362056 0.173054536145769 0.091377265809023 NA NA NA NA NA NA NA NA -0.0817883905615444 NA NA NA NA NA NA NA NA NA NA -0.0943679654122509 0.178257897507689 0.139979079202964 NA NA 0.289301082094679 0.25422311570777 0.273035530358355 0.184469756834049 0.320006248802732 0.203226451789618 0.178220697481271 0.156338857474158 0.131323249387528 0.20998577817195 0.183358439552146 0.185334315734631 0.151854437599247 0.0836501575333445 -0.134253590338544 -0.168688767334511 -0.166925279439979 -0.127401649878598 NA NA NA NA NA NA NA NA NA 0.205184816697041 0.164861295751538 -0.185979285113507 NA NA 0.0890296914771062 0.119218014318489 0.099360830364081 0.128679313784823 0.138695329868043 0.137062939524598 0.110335184377681 0.106850846787068 NA NA NA NA NA NA NA 0.125601838463127 0.257927205535233 0.278061420956344 NA 0.0745987773562884 0.0842101486870319 NA 0.0888465303873282 0.0787028270051986 NA NA NA 0.0730398729802636 0.0830685252879479 0.0990013183465648 0.10831126304345 -0.18078030537245 0.182373845745912 -0.0940173081760225 -0.174378638259778 0.313196397263038 0.205823514548869 0.186511746013425 0.18354947570363 0.23057495120209 0.0957714660640289 NA 0.147840562230411 0.246062656399355 0.278650254197381 0.274492517395464 0.306191650519352 0.279412097008882 0.299685861208632 0.274271688882103 0.334769758448263 0.325885665521858 0.200006088967546 0.325555693649276 0.309590639433803 NA NA NA 0.109421105467113 NA 0.152362032380833 0.155242470395933 0.154368704288559 0.176877373725104 NA 0.204407931236595 0.248639981313153 0.224330175420546 0.256250662051672 0.275456144275285 0.251528526484367 0.288413077963369 0.21308285281536 0.266683645665934 0.325510587360128 NA 0.12914504052341 0.182866325913865 0.192346617834818 0.193035495888778 0.104830371140011 NA NA NA 0.237567546293028 NA 0.133178031032271 0.172861722336762 0.191170164425884 0.202733211812353 0.205123670175442 0.196729020138453 0.17983817185689 0.17983817185689 0.168916512687298 0.12246825314543 0.204700737374172 0.224357211528841 0.236203053485012 0.237426355015764 0.21965487732558 0.232640954792323 0.225270780615948 0.229846475827257 0.201671794739608 NA 0.139651100923189 0.13085355409177 0.166861864996869 0.138514291992496 NA 0.155736533087144 0.187188727723852 0.166367269081903 0.109399978864105 0.0758316775124484 0.238095589409904 0.234497328844889 0.236826625574748 0.196553046645075 0.133510271312471 0.23331351512631 0.25635019961051 0.249189124098181 0.118849672186647 0.246125057613668 0.22857111171446 0.204133434941137 0.187295352228095 0.192980295665319 0.226525587113434 0.235145558854206 0.221893493445472 0.2300957411864 0.0929156521942583 0.213230493367515 0.190833981472635 0.243339904374626 0.216558803351469 0.188337413869608 0.257650651142354 0.283574279494598 0.197027900690671 0.212533353952129 0.164196505533687 0.0729720000802206 0.12899523076953 0.132523390954826 0.0815452301352654 0.137495541045262 0.249806985782389 0.278440497490658 0.239676460005856 0.145007072967765 0.171572958781182 NA NA 0.105463369980055 NA NA NA 0.127318239981664 NA NA NA 0.175323248034404 0.190841440378794 0.162421595239637 NA -0.116610583978155 -0.12577756895058 -0.0813380876836231 NA NA NA 0.123880466002665 NA 0.0977048369142515 0.139773652773551 NA NA NA NA NA NA NA -0.0762957912968176 NA NA NA NA NA NA 0.0911109930440177 -0.0885036689647534 NA NA NA 0.133451187831741 0.150516739379137 0.146788862633115 0.13211582361298 0.149741958999877 0.106798114051173 0.114655705831494 0.122919235621329 0.13500186519683 0.13392600384298 0.113552295394096 NA NA NA 0.0835946081667786 0.081497767673078 0.147598490134734 0.147125696083181 0.146711143355707 0.182762261800695 0.166495617927253 0.169144050775881 0.141863926047959 0.172687159670764 NA NA 0.16250358233523 0.171921672435496 0.136684129535875 0.12729947406834 0.167272211329779 0.296794924324545 NA NA 0.246054193461751 0.349003595157824 0.181874892906535 0.255884638499069 0.188846777307659 NA -0.230835763023847 -0.166529038601712 NA 0.148128336697021 NA 0.114934571365087 NA NA 0.27300539931126 0.30276803291951 0.270573973922904 0.254024866949459 0.338464195016712 0.309436432967457 0.288352161141241 0.238788984743381 0.258649356427855 0.275458537320877 0.284723210595146 0.249043963566821 0.281626853673288 0.306428002146943 0.286242169762507 0.298934702365299 0.384531942802806 0.379676640228597 0.361667047935589 0.316403763021203 0.334921014877527 0.26006673351891 0.23352985562858 0.116922279143866 0.0925585652292489 0.111688390993442 0.10540884236251 0.1064270579007 0.10446514394639 NA NA NA -0.148325383720986 NA NA NA NA 0.13706487673614 0.192151281060901 0.139818116266618 0.14186278644896 0.17286551194391 0.202959130898283 0.227066886762543 0.230805398477383 NA 0.17208137535285 0.206438938708857 0.237933858844058 0.204035359869651 0.211096436167141 0.259812746782455 0.275064355714327 0.230496300508455 -0.302881629584427 NA 0.222882944890781 0.258042213098867 0.255468491134229 0.170619288513064 -0.248419638300673 -0.317103695651869 -0.303526692035721 0.100925556516673 0.244510929894154 0.259908629442469 0.108262709875053 -0.22883396984211 -0.289276992319039 -0.291532796671908 -0.197985389834185 0.182948728960686 0.273979271312012 0.268135464687427 -0.202512896092292 -0.367028558308859 -0.336945941326819 -0.361631790969828 -0.284008974049058 -0.247701711296469 -0.0835835294855463 0.184461372976113 0.243003813665499 0.24884529226874 0.222343369562489 0.204382316186432 0.197362351888406 0.187960738220363 0.200938924838765 0.216965305945837 0.214708685191656 0.255112297452894 -0.133784267452374 -0.242672540823346 -0.264378130030576 -0.227011854974911 NA 0.109250315013466 NA 0.168433846689032 0.232426681450123 0.181288658515221 0.192807212241818 0.117742135456337 0.197747400519918 0.246621408595446 0.183253535736956 -0.242399116619484 -0.252533085657726 -0.291768175181632 0.369216857410246 0.364676664350884 0.275547210930814 0.282347123597703 0.241242427935502 0.297110422872067 0.202986997484192 0.224180459854714 0.26959688125504 0.221012143149525 0.282027276476296 0.277222602868621 0.212714033074619 0.333182431270198 0.435667321361658 0.318269416526891 0.350233251248634 0.279210259285315 0.274575360191016 0.228596069493129 0.216809736605488 0.187095712412233 0.165880788097856 0.13019826930498 0.0796409622311002 NA NA NA 0.172412710108705 0.248074396617829 0.265486892211781 0.199012540796076 0.320591726951705 0.21610020383646 0.280831189707985 0.226832191466455 0.205228753914083 0.191801437741998 0.250603160991367 0.243176733999105 NA 0.268275112639373 0.184238864629211 0.317560453586775 0.249448014295133 0.114034367814643 0.110326857038356 0.0887202215505015 0.126400827268992 0.132344564848859 0.10076383862412 0.102779485376007 0.0961583265674987 0.0947846625647899 0.0840051318653203 0.0844654219203451 NA NA NA NA 0.27915457144243 0.312244129729013 0.30744352190047 0.305930205593472 0.364255929961247 NA -0.10352700089057 -0.164496960303243 -0.206655325086198 NA -0.124149853551189 -0.266813523929709 NA 0.291548358640784 0.358597095305388 NA
X11102521_E1_T2 0.623752555784788 0.547286337556189 0.493657159467925 0.304729486970704 0.258167624503378 0.402296916281864 1 0.884993609096929 0.850784666525601 0.832871663707768 0.778572327965447 0.783817780777589 0.707396249090983 0.648629598452077 0.374470457957888 0.644625407782768 0.566481944224642 0.458027209380645 NA 0.162222471286149 -0.35543085168685 -0.112527585246439 NA -0.125369734319704 -0.301629423950651 -0.275345948574606 0.131797744940525 0.118570668309877 0.0968777342136832 0.315923147247555 0.214648856095385 0.276143239201616 0.148771307129633 0.151204827521304 0.117012432945549 0.263484528220438 0.176547107506327 0.22463798947804 NA 0.40045568550234 0.467092784334946 0.442607892301428 0.486370545258297 0.498025966387855 0.461510255421948 -0.372009023238385 -0.141883549451612 0.24113872974874 NA NA NA 0.074497878857611 0.105450877499416 0.0715052415172586 0.138499829578789 0.505944413481 0.488958384527011 0.496233111780367 0.413770059151342 0.269814037553765 0.215503187269001 0.140228569134071 0.28078096989529 0.511108764384122 NA NA 0.137842498932913 0.527881357626578 0.39217206451195 NA -0.0968230835397234 -0.0973602822397186 -0.200165731880647 -0.100898281104877 NA 0.310377237975215 NA NA 0.458609419392514 0.667821831484659 0.640424223104309 0.0792908148505681 0.160786159419094 0.170816314607629 NA NA NA -0.22613174268514 -0.442628482954557 0.227292296054114 -0.283941771604493 NA 0.214319267200545 -0.416160031559567 -0.259501908317319 -0.247716407792069 -0.345214940825336 -0.250475181521715 -0.246483812166572 -0.232138946389496 NA NA -0.319457998027087 -0.432111410101666 -0.442683586475369 -0.312702842808508 NA NA NA NA NA NA 0.251336119778114 0.60886641428605 0.670074367725718 0.519482775319847 -0.236487519371527 -0.20740178926033 0.457835023165331 -0.24839113642066 -0.200524453625034 -0.238025037801633 -0.222804985098767 -0.236455689183813 -0.408666421201262 -0.38390806026477 -0.105031652671553 -0.204212286487943 -0.259083856618632 -0.251271868474751 -0.292734747878693 -0.288951637097775 0.421633093487049 0.392626396926211 0.536375183843274 0.579147129416537 0.106705258102943 NA 0.167879771323369 0.376993787906816 0.385087519988719 0.1072620293105 0.443395834621277 0.547604120116403 0.566908895111267 0.543336172317737 NA -0.0903880686304297 NA -0.42522218641274 -0.478478014754087 -0.46420392112003 -0.325308863967531 -0.20362929575144 -0.20615732088887 -0.137699318850408 -0.136136716414149 NA -0.23940961007668 -0.281218334025605 -0.316948613416233 -0.330170001021483 -0.302320749763389 -0.213375564582833 -0.164741510704595 -0.12277935409855 -0.110737624939339 -0.265942918219856 -0.372071013672263 -0.375109992214018 -0.273381703246121 -0.371263934304822 -0.290978160035523 0.5001241807441 NA -0.300877516536248 -0.446196745692315 -0.366975779658138 -0.308052798511607 -0.312120147165015 0.271598882716349 0.626482311488381 0.709417585100564 0.650070558419369 0.508300421007792 0.104059691468336 0.359198654673758 0.635656391715699 0.480104013871584 0.225058719797555 0.445605224191741 0.475231159938455 0.49208231860338 0.485272692902493 0.505364094066389 0.551869758056824 0.128077277081422 0.339749708045437 0.214009181541977 0.365260212157958 0.473364084920774 0.511098998996281 0.483773860968054 0.492556165061171 0.319286944531536 -0.192338035470358 -0.228976427263351 -0.283461757498888 -0.286149944267632 0.257742197412656 -0.40331117545804 -0.405055878644409 -0.199684815815113 NA 0.0880628927641798 0.101139079155464 -0.307168635354681 0.383320540339618 0.389567104998786 0.297145071235415 -0.350830547431264 -0.325169573935913 -0.422981984169294 0.338302534534277 0.254467879226971 -0.311051512764585 -0.422981265030865 0.381436701728235 0.392756377002961 NA -0.19662920039862 0.344283085124481 -0.0879823416724286 0.623287247176325 0.159222308709372 0.700343974032915 0.704541931262086 0.433120859572804 0.722557076141286 0.329239279336595 0.586336372536867 0.312516548302882 0.439919875330626 0.110649588351649 NA NA -0.218872751579177 -0.266715342166468 -0.309883700138204 -0.237515232323312 -0.268774361674182 0.403763768283381 0.230931325581062 0.268510055521022 0.462087081504009 0.442297374207213 0.392001863442144 0.100724761988731 0.344182495713548 0.291996337573237 -0.207921937003444 0.128036859236588 NA -0.136679236973085 -0.267069311822727 -0.344679618715235 0.0932302317556649 0.0985772519209274 NA 0.539544112335718 0.546676133693727 0.504709936137119 0.545685550995937 0.532313501130746 0.511695912498943 0.27323421327093 0.278389430126137 0.245459234685267 NA NA NA -0.191413934317589 -0.192857558688789 -0.23257895849022 -0.148019588086361 -0.199266585331127 -0.208369646907903 -0.201299508865636 -0.261647558017658 -0.260453014278752 -0.361936417031862 -0.355481435775306 -0.371742543412006 -0.310852339569089 -0.352234203882477 -0.354056790072096 -0.303814450859625 -0.356296204959584 -0.330642980405115 -0.306570350637593 -0.319316758346644 -0.243771998450219 -0.307557174722746 -0.301865787651449 -0.33064815599329 -0.0823082411874416 -0.16007434768588 -0.114834539407309 -0.209017794725418 -0.22423198624494 -0.219778431623466 0.0874117142556922 0.142191787246894 0.0970607652070742 0.31452194237499 0.312264876949027 0.422105527319128 0.362929746277924 0.390225170363983 0.415456555888009 0.0956166766201799 0.16577425139351 0.215511137741858 -0.377137674966103 -0.30410388083714 -0.334588381354718 -0.325826419819042 -0.291462387315039 -0.35944244464835 -0.301853382080014 -0.271770514546713 -0.331471167097661 -0.261984849472917 -0.180847344766958 -0.283529294770617 -0.108345824485513 0.262869382027753 -0.112863426976403 0.143153264619429 0.123598919114291 0.189679044071961 -0.187694264207416 -0.114591342012486 -0.137558582718292 -0.267783108392816 -0.217759683831322 -0.244230862464461 -0.349578771447313 -0.248489023896373 -0.283995460808997 -0.249948275170912 -0.0990155451964508 -0.198931975964869 NA NA -0.185107377249464 -0.0940485374039678 -0.106534155979791 NA NA NA NA NA NA 0.145872661152434 0.224642586296032 0.156623026454433 -0.251044157207075 -0.242423829931607 -0.25639032495454 -0.303413377427364 -0.300542627757215 -0.309521553827095 -0.340723456318453 -0.334667292588507 -0.342751996729557 -0.380234433507529 -0.355898904047099 -0.371882810833971 0.163803086793115 0.168859226605753 0.13726289779419 0.229640175722919 0.235042628370334 0.234077381129229 0.311460368415523 0.347540532381267 0.344184859078231 0.372585296892057 0.3788949560977 0.385071094029036 0.396810391461005 0.399969908525879 0.404854856103663 0.403040705986467 0.404303799824578 0.419073536030437 0.309434729883412 0.321461667465539 0.314394387296953 0.282632424724566 0.234184591295785 0.236938707951076 0.246007351697143 0.257053791111709 0.233629793083817 0.362430033407034 0.332580262187744 0.286138540650387 0.259947792046773 0.289846624290838 0.241914142313504 -0.208337138328224 -0.215574092690255 -0.247417704771189 0.347359492933062 0.370752613995406 0.364744477141162 0.489919695658509 0.510203144039185 0.506228285567491 0.489848358764311 0.484841909335042 0.476506708064418 0.525112030004888 0.49781661424905 0.488952310792913 0.48299059649099 0.436160070210954 0.438841471284687 0.26097102813301 0.2841711591376 0.297921428299455 0.265009147284503 0.219363590031123 0.187283004160408 NA NA NA NA NA NA NA NA NA -0.306396154318029 -0.251227821738037 -0.282482343319621 -0.319019886222103 -0.313640595074767 -0.301426700305126 -0.147111405928304 -0.218298921255686 -0.230668432596495 -0.122627380357505 NA NA NA NA NA -0.109455975745905 -0.100623977831679 -0.108654008728121 -0.173868750110431 -0.152252662821098 -0.122460780956127 -0.133441027333514 NA NA 0.178702701611093 0.169139684855765 0.198807001405911 NA 0.163953352554741 0.26307903698847 0.300008643889042 0.122376956709155 NA 0.144853267954653 0.207406807937777 0.170942500801759 0.102796376471814 0.163964149550164 NA 0.155231354793383 0.712668317673731 0.715862818395423 0.731358953343301 -0.505302090673002 -0.478957064059656 -0.487484384989542 -0.518230321275486 -0.512301204637809 -0.436796255645576 -0.48932615706039 -0.542298652551439 -0.530759579015883 -0.352701225968271 -0.0878808434813227 -0.254717229220871 -0.300603073909241 -0.162590846103415 -0.105930414767316 NA NA -0.22176826530541 NA -0.252275258249945 -0.176009225867054 -0.124011245310934 -0.261940116326472 -0.103522100672056 -0.142121745365228 NA 0.196806909584048 0.196121381440461 0.170489746104038 NA NA 0.181487287149776 -0.0865771315800662 0.229226911200813 0.195280712419254 NA -0.1053101733012 0.299713163194926 0.395189430947034 NA NA 0.18262064459506 NA NA 0.333803916958934 -0.122228810919552 -0.0873414912872695 NA 0.186407267087553 NA -0.424347246191579 -0.479972108748281 -0.428832668347737 NA 0.332640795552285 0.0831441692840022 -0.466951255495616 -0.391818348132866 -0.448899712456231 NA NA NA -0.509724477512233 -0.43279960574699 -0.452809327808318 -0.423932165862434 -0.447556563753623 -0.500297120519476 0.479815707747238 0.47932643885479 -0.297925025642869 -0.434449094712477 -0.338178747815696 -0.184986675034256 -0.372204712784678 -0.417018303305382 -0.104022029876074 -0.328832854874939 -0.301442897797489 NA -0.135161602004423 -0.267374538207594 0.0905033874873568 NA NA -0.205497901727089 NA 0.35792063620672 0.526145458888318 0.601795419245386 0.562633471815446 0.461306002774314 0.643597573135574 0.633672452084612 0.593238427004714 0.467360508261649 0.43989314186958 0.296912003198324 0.41013683941468 0.106018119826249 0.263961469371625 0.334204927352262 0.342412427464766 0.413751987550637 0.320215140694267 0.251755065342102 0.211701496870195 NA 0.165353247306324 0.152451921167944 0.319709724810979 0.465221284593073 0.55876425677431 0.582256695101215 0.546314112731473 0.476951520467738 0.454702916322066 0.375131074150194 0.33716609408747 0.325440354448559 0.321301604701787 0.358480629576226 0.10107052217532 NA NA NA 0.266165080980952 0.404798068967348 0.495845587152722 0.383432214742759 0.522559865543533 0.421901827990431 0.431142025027888 0.28291911255039 0.439190731797106 0.419408120968618 0.230326143673439 0.260917215264733 0.187476935780211 0.126660510030174 NA 0.248206239781694 0.424853651915916 0.456497288609156 0.476046620487447 0.51304150316988 0.482800498997851 0.504582089303933 0.508391086834676 0.490098315887747 0.497223724880722 0.529343298874484 -0.397853238061614 -0.368158539494615 -0.132257259708643 -0.290016104010672 -0.366342475355256 -0.335725292797032 -0.312620052241857 0.308874026075375 0.24565523622871 0.45914987782866 0.219014548231155 0.414223427026032 0.228087813461132 -0.28233802915625 -0.24557536308722 -0.342497682564191 -0.164048043436966 -0.0954551062289739 -0.135402507437882 -0.169672118045613 -0.166971671885438 0.451375064754805 0.138623795537549 NA NA -0.303945267892179 -0.138077833179883 -0.15287976879942 -0.156011654859444 NA NA 0.0707509162296572 NA 0.48590360423725 0.341021199568921 0.438864971233944 -0.272571861743943 NA 0.128148298737815 -0.304502656076365 -0.21337592172409 0.108912981950477 -0.261015714329151 0.100565169892108 0.27873830508235 -0.2845376112266 0.195041763341764 NA NA -0.0818457350828399 0.417375694409607 NA 0.357880326542242 0.33635128064332 -0.0907781765826532 -0.430522870206415 0.22607913209365 NA NA NA NA 0.123805408359338 0.354309412403344 -0.413932305250284 -0.239238498421855 0.342999440254147 0.457231160082341 -0.270875484669289 -0.452250057114482 0.470615387899637 0.302746471534782 -0.532276901546427 0.533433529952807 0.368707794572652 -0.58403877213373 0.270328081526692 0.430387710211465 -0.540706846783304 0.120056301727771 -0.400287434363507 NA 0.382336706435178 -0.395415229759922 0.139574719790032 0.190210027694652 -0.408100451568885 0.169809919572713 0.203785169461896 NA -0.203579710364102 NA 0.193525658089937 NA NA 0.226066517444772 0.562195885342787 0.625832117261975 0.649224767617899 -0.404956571097753 -0.376480119862057 -0.20336164377456 -0.19651320810298 -0.26999009540022 -0.302423002351824 -0.332353955618549 -0.308057418969175 -0.282177178258052 -0.272201143354027 -0.299733758637713 -0.319442517158193 -0.167641055244544 NA 0.158453594386411 0.227092368844837 0.318985714228358 0.450456571730028 0.471301588027529 0.501565358211568 0.496831970603242 0.465134883971595 0.469567862899539 0.472334029243156 0.45649932144312 0.329494718768663 0.337968890763475 0.56486953074675 0.547264069748247 0.472553028832441 0.48126240306141 0.41014267269975 0.369100086001189 0.328876608183687 0.31651852943797 -0.241512979661827 -0.0844763121681852 -0.0945381899501141 0.118011825368275 0.104790970736766 0.203396411880977 0.237502590986721 NA NA -0.271501355205514 NA NA 0.177260615597697 0.242519026228387 NA NA NA NA NA NA 0.460205858434307 0.529594446535339 NA NA 0.473382114659161 0.45020079507061 0.31409246194822 0.103604117918996 0.170353181027434 NA 0.593093968483713 0.424403365322992 0.641029669575626 0.638635828941432 0.138749770680897 0.27371118816183 0.35184255259365 0.456264706018936 0.441900599599157 0.423218254147902 0.409886196249419 0.409886196249419 0.567145530059379 0.567145530059379 0.45301408989431 0.45301408989431 0.354714156726875 0.354714156726875 0.418221885046185 0.418221885046185 0.304527454980338 0.304527454980338 0.707303192080935 0.411627189478402 0.111248565324198 0.218663721451403 0.300066881981562 0.154229751427387 NA -0.401410266440528 -0.388936929586415 -0.273882668314081 NA 0.25241683555139 0.191444359916533 0.607117476575326 0.637247285802274 0.624899130441774 0.645662372785826 0.686942947586172 0.594188390621453 0.532433605171849 0.578962140452026 0.465924725339664 0.366727500007773 0.475551797098556 NA NA NA 0.15304085861586 0.57076021608367 0.568284767670804 0.632909304664027 0.138121386042264 0.184209647411117 0.160322268880586 0.211119380305469 0.488492553063583 0.534942686767958 NA 0.447970161816486 0.644390096374447 0.613657909269169 0.431366999480851 0.269868535632823 0.0872417286646511 0.0905374916447512 NA NA NA NA NA NA NA 0.179573901349299 0.332580142597261 0.36882816436831 0.228409228566136 -0.170208643429578 -0.183058430050541 -0.166644395557523 -0.119384671790132 0.178834913888245 0.156861939045353 0.304341078623946 0.390492451951064 0.480705587027751 0.408270289388581 -0.121739366285237 -0.151271762029934 -0.205536014770549 -0.117582598005401 -0.192153938205356 -0.160762487789589 -0.123271598232337 -0.116604983231648 -0.278421450087427 0.159526350781168 -0.239643564545071 -0.241288872747951 -0.274469479486851 -0.149714408501298 -0.352896859928461 -0.263886407140668 -0.3511624780482 0.103131563229674 -0.285116155517705 -0.271849688406403 0.308024030067437 0.203617169031501 -0.295936035237811 -0.330304132288283 0.51024880747023 0.552462044426683 0.467237743270355 0.408069261639576 0.450320515936315 NA NA -0.1081381359744 NA NA NA -0.0759834652480545 NA NA -0.462719299008191 -0.450288674529862 -0.411372004574214 -0.342732606075681 -0.273347875228072 -0.322121204189943 -0.325866644808645 -0.278914462667509 -0.27864338335236 -0.320805304227661 -0.273421494446887 -0.270920129011955 -0.295784246191009 0.537994064028514 0.469692705750306 -0.516813700138348 0.128077277081422 0.339698527245039 0.21417996899863 0.365260212157958 0.473391309466763 0.511129001843417 0.483770506224721 0.492611922773023 0.319276109889347 0.382909381860996 0.348583164186685 0.357510671344531 0.281202934966707 0.220530924387074 -0.508580363141904 -0.505531586669421 -0.40235746866004 0.0803526211090982 0.483713452904389 0.669932399900647 NA -0.268778988135604 -0.257252670461333 -0.316320378898697 -0.241954060244417 -0.278759709341423 -0.326182125131409 -0.33022840329403 -0.367145434248938 -0.257235569496317 -0.238315025809754 -0.192869390776213 NA -0.453853651898896 0.217589479481306 -0.503061005887204 -0.480017130391713 0.619533608159771 0.455040200209154 0.405907068074968 0.435284839220119 0.35783800630948 0.247471170308571 NA 0.286342510378122 0.511637622824232 0.59316145945115 0.586900835130031 0.647193719771372 0.580244686677271 0.604243746517316 0.707766968964797 0.665937049003224 0.505271975705997 0.404963424925977 0.486470080916706 0.72128077026937 0.196889717619211 0.211319780300171 0.297277118198591 0.479478682362097 0.225758358433422 0.360409823654224 0.353318913966101 0.437227872978034 0.442808426586189 NA 0.0889185704501225 0.32671712283246 0.515925786234999 0.675697118011976 0.634087252933196 0.286033433472477 0.230226962540542 NA 0.167340284151838 0.286417608588889 -0.128770480194941 NA 0.313631422496047 0.553646000190271 0.462911664932392 0.152877128897607 -0.231458740506994 -0.136091861975435 -0.206949280822787 0.241049680077615 NA 0.303802381992145 0.397881902298473 0.582127067286091 0.61143685894238 0.582035416648454 0.549629773728135 0.529010399927344 0.529010399927344 0.442253084060575 NA 0.412706193915966 0.542030681899694 0.571233164244777 0.549769412670383 0.178160469612137 0.498347851917825 0.51414258556937 0.488216723585908 0.283026498567004 NA 0.411196290305697 0.516091243901336 0.496214592446343 0.326801641009657 0.142922501273323 0.496893124000094 0.627013676093282 0.469317430239385 NA NA 0.536184889948668 0.617365093943369 0.509086041805125 0.204420720676526 NA 0.514280302488344 0.655132380209895 0.457641919591941 NA 0.421466651385473 0.363352482542754 0.374820874542396 0.416234034325754 0.503101118952498 0.520755314969043 0.581837016471191 0.409758451218282 0.269093668682562 0.308248777245325 0.357454480844523 0.576324908080132 0.488334408356646 0.40948728932498 0.275493101351715 0.658890519194342 0.590163701867224 0.301881145819533 0.201489961435386 0.23780819963545 0.268919099304966 0.455921859720479 0.447066253434571 0.278086480043471 0.118269417585353 0.526821447506984 0.596920162421974 0.371338917467192 0.245374755710917 0.257118944653237 0.0881716997807035 0.214943843745056 0.3905682767256 0.332131667362518 0.077577339763256 0.206342970340926 0.306271624788617 0.142841011521381 NA NA 0.448757000700753 0.48163763216383 0.26388116698571 NA -0.0803342892689683 NA NA 0.319665039337538 0.237910573725903 NA 0.262535808516927 0.307912199832595 0.242841166168366 0.244515187408007 0.152163769629287 NA NA 0.152652575747215 0.130815335440952 NA NA NA NA 0.0936199038151613 NA 0.151327005680608 0.0974749878902731 0.139408609776251 NA -0.151400670066003 0.084429516805431 0.158177944622298 0.148126362866609 -0.202431420913216 -0.179020503541446 -0.184767225383406 -0.194252201218352 -0.184429287701515 -0.149684253649182 -0.157222100969353 -0.197676572165411 -0.180144595898302 -0.175291309026362 -0.0846787669026842 -0.293701828032495 -0.138468629867324 -0.124393260032267 -0.261050717601256 -0.258406690898814 NA NA NA -0.0770264665302386 -0.0990101922242972 -0.0715633333793099 -0.124882450646156 -0.0984213990317455 -0.34947399366515 -0.247382319909472 NA 0.119160624085763 NA -0.0992091368283694 0.384293204761328 0.587394830972193 NA NA 0.531518088441563 0.557117180933649 0.0982512488665415 0.334362267253438 0.125751707775786 -0.243969251669649 -0.189616528977263 -0.114301212611593 0.252693957107219 0.34912966047965 0.136951172541231 0.218785683816862 NA NA 0.701646485563734 0.665754024776891 0.609951156995789 0.640805852875578 0.717260919960596 0.687706847726203 0.642488507037303 0.637657114035162 0.592021283823972 0.643659055919268 0.635876760679396 0.617678928334902 0.616336679977216 0.571898716432267 0.693079718318919 0.387103483969552 0.557725227804789 0.690041863754319 0.718505283456234 0.639771697800955 0.553051147029156 0.419275084531261 0.302942870665788 0.445690766100622 0.475231159938455 0.492094048589664 0.485272692902493 0.505378690734702 0.551865346431168 -0.207762151273517 0.43013126582673 0.123576953625764 -0.316548470441809 -0.278797325382723 -0.269258073624439 -0.172411107808279 -0.0823663898232456 0.0954560975475497 0.328560748624389 0.278337481898848 0.312100179273223 0.269940301310091 0.457403859034383 0.335555891039261 0.536984788838455 -0.0950147061378833 0.280663372198925 0.322166523460209 0.335264450795043 0.24210499654382 0.163972726832817 0.292750174912456 0.363167294870746 0.212580949832595 -0.613415942056105 0.159605977893954 0.617847357570886 0.702057671621019 0.711639823052616 0.43261590407236 -0.545528234419561 -0.617625335189048 -0.558308616209236 0.398042563527813 0.673554886771589 0.663506927365596 0.194685546400215 -0.527017724652829 -0.601247582202626 -0.585294487006103 -0.350614816001529 0.466830872799821 0.681260792613934 0.581636918864983 -0.393693694770068 -0.587741017141611 -0.601728492853181 -0.597497789458179 -0.651920621271764 -0.601124942455234 -0.176351170945717 0.479324507088386 0.632644755478734 0.664172972256785 0.637802815627771 0.619206010996457 0.680805232366619 0.665231901460904 0.683234105965992 0.706534615299526 0.687456529838465 0.65782890173454 -0.420135248552515 -0.638734270105411 -0.604456695720242 -0.522849350586752 0.214702787604638 0.332139802313127 NA 0.478226579702145 0.662859308883415 0.486966960582485 0.62109376996845 0.429528506326521 0.605124508886877 0.688198851765206 0.455567783992886 -0.514297170720622 -0.604850843619322 -0.643161052974541 0.617113735571176 0.644655693364613 0.546859697268639 0.609461369311046 0.636198875185082 0.592869089176605 0.558613779402632 0.577942885462492 0.596287911006496 0.575030776436284 0.595729460083362 0.574330704883087 NA 0.120502134649851 0.401763803059068 0.846239726839329 0.795009973224829 0.782695568013198 0.774105505740341 0.701092089534207 0.695687448304719 0.660621346600989 0.541307250142733 0.50725095738339 0.551882893433551 0.537916088086669 0.511619763839428 0.491567404182453 0.496066849046874 0.632109298717137 0.73590482465039 0.549350243997751 0.744113764341341 0.563157882847227 0.461449593937446 0.335306593761226 0.391064279683177 0.50242793330845 0.589821005050814 0.503294357809361 0.211054438294031 0.367915723764818 0.312564268376286 0.304653925022295 0.318912216128153 -0.124631255865547 -0.103810501563099 -0.119380887044581 -0.131767454500895 -0.0785430682940951 NA -0.11252679685156 -0.0853671349269256 -0.101839000216511 -0.155841396618711 NA -0.359318149680099 -0.254713918714663 -0.32098219578331 -0.294546516445852 0.766179764448452 0.780532055954006 0.777993828750864 0.752819893411896 0.616345843284405 -0.0896175799215225 -0.345764716893894 -0.49253968594582 -0.455643163788162 -0.46428850510719 -0.486811434766893 -0.63283865573754 NA 0.745785303594399 0.612885549891718 -0.329334036881061
X11102521_E1_T3 0.557800676699888 0.487596584719283 0.437693392341563 0.280535774670165 0.236798649797982 0.396867751760374 0.884993609096929 1 0.911398197062987 0.896460463062768 0.820873080571947 0.817298075064096 0.722811483277667 0.663683127621918 0.333621021853747 0.576822042826771 0.498882285247788 0.398516323104752 NA 0.190738178306792 -0.334592312153734 -0.11359378735399 NA -0.118909013989969 -0.28078796866031 -0.2547888700534 0.135251418435673 0.124777585919476 0.105429675039557 0.270145601704273 0.193447150277926 0.229613168782827 0.147911831810073 0.149585400203775 0.119191364852708 0.234028529489068 0.149135962976749 0.205713349806195 NA 0.357857187191808 0.399047557638019 0.374905638779902 0.434023563564778 0.456750072775574 0.426965891261605 -0.378546950293809 -0.179725466721557 0.183750411653468 NA NA NA NA NA NA 0.108959876113468 0.44262942788422 0.453341861584847 0.479031566573922 0.394279153445932 0.276198972478912 0.230162081812678 0.19235980755755 0.315385117689225 0.441923974748527 NA NA 0.137702861662593 0.433876451702186 0.353178197998369 0.082804827639482 -0.0765129259840287 -0.0780038611491802 -0.184107838778786 -0.0755232286625876 NA 0.301037486592601 NA NA 0.39222746934821 0.583165676144061 0.573756573893872 NA 0.156807315467105 0.149766451703152 NA NA NA -0.190301968817602 -0.420647101261956 0.241026696993652 -0.38374390263105 NA 0.118304935572615 -0.491500879695437 -0.358390717007602 -0.323321509817795 -0.419070421217893 -0.338279805012491 -0.357183756775285 -0.353399036674006 -0.099354934627206 -0.156069165134976 -0.385230467744355 -0.519556224935279 -0.534659465108064 -0.431730932135537 NA NA NA NA NA NA 0.225764321633622 0.550893212067314 0.604578056577903 0.48257029335365 -0.221105931241844 -0.198382133697862 0.378134802070055 -0.235619199670649 -0.192448722442841 -0.231851329848891 -0.215790498624617 -0.227079133672208 -0.396262313703131 -0.374800885655736 -0.109898103003171 -0.203070160045304 -0.244939592498692 -0.239316853592834 -0.276546377463866 -0.272873470338423 0.419222839656205 0.394687514694884 0.509639434116186 0.550423994968595 0.0903324120873756 NA 0.149373533648031 0.331858701091842 0.33706633672137 0.0864567030566645 0.373546468800468 0.475552470327092 0.490987093328466 0.477433969322273 NA -0.115207794877476 NA -0.422316651012252 -0.470398143183843 -0.46684046588511 -0.361667792790053 -0.252087817231834 -0.26255999660039 -0.190888270197523 -0.175206620178701 NA -0.262504566975839 -0.303519762459462 -0.340036669226769 -0.360668425774382 -0.325666852135019 -0.230730309019169 -0.183205485802457 -0.140216965088712 -0.149120251951518 -0.297475611044572 -0.387592089153683 -0.385150463918055 -0.296955729993092 -0.365380501277592 -0.405488573610476 0.320515993341569 -0.129133540754139 -0.413293516061703 -0.530824607738871 -0.459174950840893 -0.412689494115608 -0.419659047495716 0.21225269595108 0.542886006020806 0.631962268389516 0.583526745546374 0.465274777834027 0.0720520315875926 0.310008999040039 0.573514663776811 0.439514465404381 0.220739614750408 0.417367816346541 0.447608873119092 0.461817300747795 0.450052930131571 0.474704788647821 0.524391078112774 0.114067333652456 0.314851511461391 0.177851062089824 0.325450374982392 0.440116786696298 0.47361881924266 0.489434928492054 0.499617406428258 0.339491406055887 -0.157585945519578 -0.223838204910311 -0.274309269867835 -0.269452209112835 0.267535132103625 -0.38794347717022 -0.388464382280066 -0.206405218384726 NA NA NA -0.285475157209989 0.392609484295037 0.37546932065687 0.302957922739689 -0.329093478663314 -0.328123663107925 -0.429610723735611 0.353384245218679 0.258171991146901 -0.313628271920164 -0.427879639972118 0.361379003511313 0.397565437779614 NA -0.17760583650643 0.359150863875691 -0.0985046600185278 0.55096821501169 0.132945998314637 0.631386453696854 0.63241293472329 0.398219472715913 0.654614998429452 0.294953499709305 0.544952819478681 0.252528461936441 0.39227699551542 0.0952605045451449 NA NA -0.202676376116326 -0.221436476257147 -0.207763132686779 -0.133623424733124 -0.159364087334872 0.426355637733784 0.27681661342234 0.324400218288419 0.48366227064766 0.450505858632811 0.437864283770475 0.149075931191989 0.367646365984002 0.359810289100501 -0.193253617737775 0.176853828166757 NA NA -0.201047987465524 -0.286096234090503 0.115995793451434 0.113399516368539 0.0909754096178736 0.481912499929721 0.479712306609736 0.444232806172776 0.486437450625042 0.475838910260795 0.450406235934255 0.247141037657572 0.240755991925235 0.215786388614949 NA NA NA -0.192905364674578 -0.201908667109263 -0.235213245047314 -0.161216739722895 -0.221562055638903 -0.22541619329845 -0.225608684633115 -0.285622204565024 -0.291098082058459 -0.379654843051377 -0.372698907237232 -0.38608185069155 -0.32738737963511 -0.370522488466906 -0.378366937180818 -0.33318775632387 -0.389127714481592 -0.37107471991058 -0.356637817672002 -0.365443085779693 -0.302745657055969 -0.357954867229988 -0.341574807133142 -0.375588726785983 -0.12173011196021 -0.202352236852822 -0.160021165350366 -0.209697827408395 -0.234098047938557 -0.229642293095759 0.0797928288487686 0.121968192308011 0.0872055406658265 0.289772187903627 0.287624013073178 0.385506397391024 0.329734591192408 0.36104049488941 0.378827445386625 0.0952270099342866 0.157889404788761 0.198131517783692 -0.340334410771473 -0.276271760658092 -0.294514022363995 -0.295575755715003 -0.256220081107349 -0.322436865832788 -0.27514990619617 -0.248088856802505 -0.304602331901604 -0.238992863726628 -0.167434006632412 -0.265131442701928 -0.0882823556990759 0.221802888756982 -0.0992584567591091 0.195863353967796 0.145823726542127 0.209312559061581 -0.156426451376786 -0.0872584645624572 -0.113762736618707 -0.229887600285262 -0.185100069367186 -0.212427079003293 -0.320082280472931 -0.231094089350949 -0.260197127307526 -0.253246925692338 -0.111907637435449 -0.205027040531148 NA NA -0.210306051485484 -0.134767604867808 -0.152157285842667 NA NA -0.108411484145552 NA -0.0937667144229281 -0.0979659354184737 0.0998316124023433 0.180136700116834 0.111199465659498 -0.270692616856429 -0.25439591909833 -0.27335536203059 -0.322384501650374 -0.311852382149733 -0.325123674084492 -0.352725970567876 -0.347883641669332 -0.359718716112438 -0.4091900364347 -0.376587655361699 -0.398513681794465 0.165346945093974 0.170283566987745 0.135026768981802 0.246312986756827 0.247561688964051 0.246191035924809 0.343274282322818 0.365776825704766 0.360609062872297 0.396316132924712 0.397554355146159 0.404430181949177 0.425478937320963 0.418754638997402 0.419782516061798 0.40678980888353 0.410566169680733 0.421055819228637 0.32598526298171 0.331362725033123 0.327398113611721 0.30937854898034 0.26177911268408 0.264392884151678 0.274748243612823 0.289032682776158 0.264346853126869 0.381988978955039 0.355854243790257 0.312572792121493 0.300786749010722 0.3385125750669 0.27293564170916 -0.142603313924863 -0.132534390852433 -0.180288602183377 0.335618987691382 0.357831463056519 0.36561978785252 0.441877881432714 0.461570795122695 0.461895585396634 0.453650844818025 0.444477741971062 0.434263702343496 0.475162342267294 0.458477847617936 0.446665975570608 0.475909082194586 0.421197331654165 0.429241640872377 0.278417423818405 0.309129079677012 0.323289538299029 0.309886346313799 0.249691240344203 0.215237841606737 NA NA NA NA NA NA NA 0.115482700648136 NA -0.253407097701463 -0.201921235106266 -0.218689486468266 -0.259393427608663 -0.269904336352223 -0.256549038364958 -0.111911264462433 -0.207624573497998 -0.215598795919238 -0.135079694915786 NA NA -0.0942336042983375 NA NA -0.114354733111325 -0.0927449597860537 -0.125564234665575 -0.177816938577354 -0.156130552841305 -0.122986024796363 -0.170194444154715 NA -0.0991082898415153 0.167630857832229 0.158182758735249 0.201306835019496 NA 0.171875758788453 0.27727414901241 0.298690802310977 0.120079329512382 NA 0.134484521854305 0.176112204961755 0.184611437588833 0.125050642354414 0.161691474658343 NA 0.128692037786157 0.625614033685384 0.628533879984593 0.645703787227261 -0.418837968739921 -0.406971045066992 -0.42214881451797 -0.467573165165071 -0.474848083060615 -0.427926672787651 -0.41795070748442 -0.464975665776409 -0.448259296475563 -0.335056994366682 -0.104063757886288 -0.272161819475732 -0.234667596869709 -0.111519518463708 -0.0829270750629097 NA 0.0823609058783843 -0.19150607007794 NA -0.241176065480394 -0.17905262288657 -0.153126626061956 -0.289114504353405 -0.0916541784572297 -0.127000798315154 -0.0893560168774755 0.193278998350021 0.198115814317207 0.184676797410578 NA NA 0.170569352278157 -0.0938017242072712 0.186790171295703 0.170801156506462 NA -0.117054690016111 0.289154573880989 0.379218219144831 NA NA 0.148917594588738 NA NA 0.266808562356754 -0.150304489313053 -0.117067676668384 NA 0.146566571937894 NA -0.418264129320026 -0.437514004310656 -0.368940369344881 NA 0.318746812283428 0.117212771455234 -0.416333870884234 -0.337284657508982 -0.39083463059606 NA 0.0895230399654417 NA -0.448439569463692 -0.366342368635909 -0.401399691800739 -0.369931846020502 -0.387587571270673 -0.432904863268389 0.423799380760312 0.421754119837682 -0.271404462596061 -0.362084204656811 -0.273830029656493 -0.177921072563621 -0.343936895294579 -0.390680994513808 NA -0.278674260316849 -0.248967979108928 NA -0.139468302420981 -0.251269126434916 0.119531316466606 NA NA -0.173426061031856 NA 0.32339177174582 0.492676500919243 0.55827849978827 0.543353633769572 0.437076357453067 0.613067016356237 0.613012335109337 0.581120486389001 0.480783106595675 0.441073954692521 0.304057528445854 0.414799527897777 0.127894977763061 0.251879286523859 0.351907198751575 0.33372451079347 0.399941247248262 0.324441183712914 0.240332015578539 0.218073270931321 NA 0.15144049895321 0.152383061949127 0.302172542353664 0.432646797124492 0.51520775116866 0.553642548453042 0.527648474083514 0.465763259772481 0.464718483628472 0.384858951746671 0.336253865360147 0.340512634099907 0.320486193113408 0.362730672358881 0.104059790240789 NA NA NA 0.22307395536846 0.377323934192646 0.464905557424245 0.363439294922585 0.494381145009488 0.417404273794256 0.411494631401081 0.272825218852237 0.428097622354143 0.401428514693961 0.219283066290978 0.265537777399202 0.182291173608681 0.148502603189494 NA 0.23238029916203 0.397241741868631 0.420993365875981 0.446871339864436 0.48965918965396 0.466366456176674 0.485435781062186 0.490901965506154 0.468820648574661 0.468907219593746 0.509783362114074 -0.373749967000806 -0.347437729832478 -0.137385263905113 -0.282963600761618 -0.350187588976712 -0.318988811626014 -0.294212787242833 0.308951640168803 0.259717709917726 0.445672768739708 0.215081174014446 0.405618479592264 0.212795022123453 -0.276475503220081 -0.235424547250974 -0.333224607094414 -0.139398423409083 NA -0.109129521256857 -0.143041842852671 -0.143879972265809 0.415361078657488 0.140014499647458 NA NA -0.268116708317348 -0.122766081672274 -0.125399734901881 -0.139934432199341 NA NA NA NA 0.432146018541219 0.278571352273267 0.327916045877344 -0.228766933049089 NA 0.0881445443997207 -0.257856727990091 -0.162217501272163 0.0900096862307893 -0.223841155989476 0.0982573080157572 0.253979920606414 -0.239139879701644 0.17574145569687 0.0791481736285663 NA NA 0.381175985260282 NA 0.281587297347107 0.318324351589016 -0.0911547305616306 -0.357234077937707 0.160922045720538 0.0859205024278925 NA -0.0966859603352772 NA 0.0874937551002195 0.284236369918734 -0.35469152757461 -0.18415267155888 0.262373521785623 0.408915562772411 -0.225145731358595 -0.381715912771411 0.462552696884486 0.333588142836994 -0.521433730417866 0.516065611765201 0.341549675986498 -0.589966311286481 0.211140798478807 0.421462922078413 -0.538047507493088 0.147843236639951 -0.332307020645215 NA 0.348414202989726 -0.334885264355365 NA 0.189630449048276 -0.335841744470905 0.118225776344579 0.177541593467203 NA -0.214145174139369 NA 0.147048745551602 NA NA 0.213341984216882 0.500486661910118 0.55700671732252 0.596111357738663 -0.393882590315086 -0.368811664538062 -0.213915285821089 -0.209284115119905 -0.266483564793153 -0.297810857779352 -0.319493663074043 -0.298107928436402 -0.274944067477959 -0.268302753369512 -0.279107656158661 -0.329022693149745 -0.194642459520049 NA 0.0979726447252555 0.173032827772862 0.278768554785889 0.402818718767144 0.433858186818631 0.473603922486891 0.471283436331306 0.449087288412114 0.459126587930297 0.457238979923659 0.448313641575908 0.358680178168622 0.369341943356034 0.53760245468074 0.520270456573134 0.451764175146559 0.465764269711409 0.416915942982966 0.388762591048427 0.344908614944462 0.331141862182508 -0.255537980788288 NA -0.0947499036997533 0.0874591567027966 0.110287485726309 0.190400100500809 0.216245060268983 NA NA -0.284159324500658 NA NA 0.17599989076099 0.228550980270506 NA NA NA NA NA NA 0.401263220408116 0.472882689896208 NA NA 0.435600128497113 0.414730346765532 0.314012652392739 NA 0.138841855016511 NA 0.542275720817466 0.392785396075486 0.584077738390845 0.573751570845016 0.154069002411705 0.243859210924927 0.312095962983843 0.402335141816179 0.376790033502825 0.370848821487434 0.39912206208171 0.39912206208171 0.535665520083041 0.535665520083041 0.433482816164479 0.433482816164479 0.354383203743992 0.354383203743992 0.399522676841453 0.399522676841453 0.309147114535813 0.309147114535813 0.655485605741368 0.431727859442808 0.131891157258897 0.231763172611245 0.313088833300595 0.181557222901914 NA -0.396737158388413 -0.385558691207185 -0.282474245598478 NA 0.253643885837021 0.211147215269163 0.574308532087909 0.59385276646171 0.5877450067958 0.601624614442305 0.643238797786495 0.550937618644136 0.497596444361584 0.537711998717706 0.477004080184045 0.400138416626165 0.49406745769312 NA NA NA 0.124928484718507 0.505314868631544 0.517700410909243 0.571989607868831 0.131578941130606 0.177017549688315 0.149434508441194 0.194273251117243 0.432667209125543 0.488104202604109 NA 0.389471357850357 0.548937571482576 0.522138854620484 0.35176803605621 0.189598966759157 NA NA NA -0.113988410316196 -0.102730225691954 -0.102660327567451 NA NA -0.108536382553297 0.123691824968312 0.270785385847973 0.302508527129957 0.167080630369211 -0.19905982919278 -0.210577409795892 -0.204521085575353 -0.16614327576026 0.107677393823746 0.171083993000251 0.303591145618039 0.344741788927506 0.438154993122895 0.368013725728437 -0.110852633383949 -0.154170371334727 -0.201689476518646 -0.111858166170446 -0.190408288862657 -0.166578478279026 -0.111832907885064 -0.111850712458798 -0.269969295427886 0.164056515910164 -0.240336764028431 -0.246038440984088 -0.255179449035804 -0.1400405804723 -0.349388335672816 -0.245239643143512 -0.350925450500149 0.109000855786919 -0.291117117992421 -0.260436261978969 0.308628426785204 0.19324046316703 -0.279347974084781 -0.322285951679846 0.479797749008434 0.51822640435288 0.435550292197015 0.385282764611975 0.425124997795053 NA NA -0.102656305299805 NA NA NA -0.0849896114278076 NA NA -0.387389251940444 -0.385574335607688 -0.370636699539063 -0.305576652013009 -0.269322608997328 -0.314855599816314 -0.31864924781397 -0.275311796138288 -0.275527183589964 -0.310368555029133 -0.267653028386813 -0.263165139560398 -0.288456332151079 0.495266068927442 0.429541828276348 -0.485812747346825 0.114067333652456 0.314819143343855 0.178041971615577 0.325450374982392 0.440116992190609 0.473650858332181 0.489455194193482 0.499656279576738 0.339502379594992 0.372554540358717 0.358803589255495 0.408350014521005 0.351422935271279 0.305715625143687 -0.480558070249257 -0.494735737311008 -0.411919524200636 NA 0.421821273832733 0.67183626609858 NA -0.246417833422104 -0.232158927712884 -0.291446617851825 -0.22290422403808 -0.257554151380325 -0.305184039123748 -0.309533094505732 -0.34388082080637 -0.243941083394778 -0.216025520178296 -0.172956945344104 NA -0.501004538363016 0.198874048016559 -0.547275469014989 -0.524609712704787 0.681269015666048 0.409329598040093 0.370559830950043 0.385901512355613 0.34375820548787 0.227763302927954 NA 0.264231036684383 0.449597513721177 0.527026048092954 0.526780281863108 0.579352021605243 0.533285376816142 0.560151388265369 0.630810340310847 0.600656784424819 0.456741523291261 0.376816928750554 0.458629487877939 0.653967617798171 0.162635764703663 0.178743500480094 0.254371840998182 0.452953833838723 0.192449391403981 0.300661268640826 0.318974869718935 0.387040731148532 0.408758511299797 NA NA 0.278190678899383 0.454263905671588 0.596587273695522 0.563947757812938 0.247142782101299 0.195748319590837 NA 0.117488371657966 0.239986528691565 -0.154044570298397 NA 0.263161243517955 0.491201610640774 0.411101726479488 0.118429960781737 -0.225388164257426 -0.142812648855015 -0.2315022805432 0.18200818376126 NA 0.288950799482708 0.366523341676172 0.539683394379028 0.57058005251703 0.545283504197456 0.516164566905229 0.520420125923986 0.520420125923986 0.441723129321568 NA 0.375167425080397 0.494722492037909 0.523804637324555 0.497461948912562 0.160545708078282 0.450909239138643 0.475179821946666 0.451783029578434 0.264431126762414 NA 0.372896675478147 0.480426565790538 0.462484136000173 0.296494156948119 0.161363328761677 0.453524022059013 0.572348475469153 0.445725134840996 NA NA 0.464804095582121 0.543330879405951 0.454410982962911 0.172483422609254 -0.0934033805246792 0.447575970577403 0.575809290141681 0.40495882969779 NA 0.375831164845999 0.340602568611057 0.367841163547373 0.394960955676667 0.458861206696494 0.458013912984888 0.522126560170839 0.378190026994012 0.253097539861334 0.30578360483919 0.342526432545189 0.523039103883323 0.462764844676644 0.403535531631268 0.233917995502826 0.572955333386376 0.517830997505984 0.267036228321019 0.170010724881901 0.223325312301579 0.243568713084839 0.406179233305149 0.427395241417608 0.278229832989824 0.0947415262235843 0.448789396200637 0.517751625391849 0.319347385298992 0.218304772492421 0.238736948239214 0.103093844979834 0.2111952189276 0.367207738579866 0.326379788025529 NA 0.17208967185649 0.257151344999348 0.117404791181694 NA NA 0.372230316987251 0.400531459315769 0.210400993163635 NA NA NA NA 0.299590039342379 0.229294299801775 NA 0.21346793789616 0.27727315401362 0.218465323306741 0.207784494921327 0.154297533248575 NA NA 0.148178001441904 0.128660816446546 NA NA NA NA 0.0768699977263441 NA 0.118620874140535 NA 0.102985738507329 NA -0.147484711403167 NA 0.139956803859684 0.142599995178591 -0.185200142895442 -0.166615031465479 -0.16944030673228 -0.175978684187339 -0.16970625460618 -0.145184697202657 -0.156229019050842 -0.175348875871751 -0.177177996405882 -0.174570138430026 -0.0860240470421273 -0.263652276872838 -0.120313757757179 -0.107624842241768 -0.244200863491306 -0.24123852617073 NA NA NA NA -0.0861900762905163 NA -0.11829860357257 -0.0933557022552316 -0.321439591882358 -0.243418263867902 NA 0.0848684718358966 -0.0863538216896374 -0.0993424432613022 0.33752494801142 0.516991100825686 NA NA 0.453788902556205 0.477205735910861 0.098649928367945 0.295117887744315 0.12537250236213 -0.215691484997496 -0.180538753900752 -0.108405237788065 0.260952904012496 0.387458875434776 0.155653370196124 0.215605587409389 NA NA 0.654655441015065 0.628387181185828 0.574324658186664 0.592146930399507 0.666136111104331 0.634762126163661 0.591083296292372 0.579733502534317 0.5500636816794 0.597862094613282 0.579233663026172 0.56727667213487 0.561733521268082 0.527029551157722 0.63698994004755 0.336563517530269 0.481643117359104 0.600479348425637 0.645941824312805 0.582051146400203 0.514711810380014 0.404143940029457 0.3032409847425 0.417445357240943 0.447608873119092 0.461827395215698 0.450052930131571 0.474733435881265 0.524434358054185 -0.316355772685767 0.294117662680123 NA -0.40739969802454 -0.366650048296678 -0.340730954778878 -0.260336495351685 -0.183954286518699 0.123986439149096 0.344943742519534 0.273173035837171 0.32935160086788 0.266514379788823 0.441859989091242 0.339261663843128 0.521299921069227 -0.12490339787722 0.218916055442742 0.25222002738727 0.274651582626097 0.201766104578505 0.130719135951663 0.236078695742248 0.312150873506887 0.163141845629098 -0.561227696747127 0.0930531349226248 0.51220127355511 0.596826530859208 0.614798619628555 0.398813281711917 -0.468364930673969 -0.548079749684953 -0.507869652414886 0.320071164221072 0.569507518888681 0.563217717063828 0.168548685990925 -0.455909327842966 -0.527783015423306 -0.52218145211592 -0.325945614742637 0.375934877833048 0.575795421467953 0.497274149906057 -0.333387469989027 -0.530764033358959 -0.541879143636435 -0.52508518689159 -0.57455081254157 -0.546124388794535 -0.17903260627995 0.397031190668186 0.536315457711925 0.57115921855235 0.552206149999389 0.542723072492666 0.580374417145925 0.55775127083446 0.585766702337994 0.611296145768942 0.602062548853257 0.572335696582605 -0.353426334868009 -0.566353101331273 -0.533133447751127 -0.47992084121887 0.16843202421453 0.284414450087419 NA 0.407602639176967 0.575125765307064 0.426071090816118 0.523576014720301 0.364709451309826 0.516905170899316 0.589961355978796 0.395562607265544 -0.435832756150135 -0.52687037144946 -0.576316777295524 0.559140221770193 0.580833029113927 0.490744398552282 0.548425575221298 0.57488699516634 0.536729282146752 0.498248887704673 0.526063996713188 0.530141778959689 0.501990962236418 0.545733623879367 0.52490147137618 NA 0.126853784210329 0.3688735375375 0.848862785150066 0.839616461901103 0.792297067761542 0.776025710921467 0.718079132861068 0.709314681721836 0.669346164400092 0.492571059129645 0.481447098689075 0.547067993911482 0.542468121194165 0.528778094278141 0.523292016113576 0.436354495607881 0.54848829911796 0.66061283488978 0.490962110534889 0.671961941100442 0.536540520815172 0.446935576283159 0.308264404643261 0.333342996206978 0.432713897142812 0.514216145769038 0.465552717425121 0.197828028266476 0.392188757567851 0.348107136533641 0.318441517807257 0.326666636170677 -0.0966130732247393 -0.0779001448272049 -0.0852140056232139 -0.105777450764819 NA NA -0.0839427179240575 NA NA -0.115492364203032 NA -0.323761407081443 -0.226227766761519 -0.291645376665161 -0.256795599766379 0.693871144078792 0.712277113718672 0.709669341561783 0.681942953603742 0.562354574415139 NA -0.306308944194597 -0.443707053823612 -0.419579783577263 -0.430899405881816 -0.457804445451855 -0.607931765226558 NA 0.651904460505684 0.579146273344874 -0.262860917854582
X11102521_E1_T4 0.573647478930601 0.497484455156536 0.449816216693783 0.279343065845389 0.253347178064253 0.389824296931091 0.850784666525601 0.911398197062987 0.999999999999999 0.90388233895622 0.847377647809774 0.846524446151625 0.731484471382374 0.660761427532912 0.345236422069543 0.59287459183672 0.508065903802175 0.40948910958063 NA 0.228354254279066 -0.350083861494459 -0.1307685973057 NA -0.139729888443301 -0.29397336595348 -0.271321697532775 0.12220116997012 0.106610539063592 0.0965836956857137 0.269729409925545 0.196852698459238 0.234226009291431 0.140794959959008 0.151904872800452 0.114201488022279 0.227477671951416 0.156605682978786 0.201588062957927 NA 0.341820151301472 0.386216082289365 0.369762130108517 0.446602572396885 0.455738214195511 0.423570009974572 -0.35388020550456 -0.152802482096402 0.196297551601609 NA NA NA NA 0.074072258483815 0.0718406701182358 0.139013835881646 0.450123098701012 0.452727178594437 0.477495767275504 0.391354770723965 0.275660463410987 0.230621542661495 0.184097144557404 0.302909833575105 0.460047285366137 NA NA 0.129740036027709 0.462800737758812 0.394359344583227 0.115584807785136 NA NA -0.168891264579558 NA NA 0.2909141870826 NA NA 0.40170095226723 0.607726448322158 0.592004711357813 NA 0.17190475119463 0.156409426732722 NA NA NA -0.184027541800304 -0.402559653249416 0.216234200006163 -0.379747476980041 -0.0834374414674086 0.121618163204953 -0.509500589467138 -0.364808983139063 -0.323639874004949 -0.428234332555119 -0.335039680098784 -0.355345313421005 -0.359042381905153 -0.0850906096410521 -0.147855208497519 -0.384138340469076 -0.533038221480628 -0.555483722671777 -0.433946171924275 NA NA NA NA NA NA 0.219247467199399 0.562968530709778 0.614705950596716 0.480127315968103 -0.218496899942167 -0.196234005220218 0.374600855606083 -0.231132118983584 -0.194774398716629 -0.225594857348164 -0.207208125564035 -0.216257046628287 -0.414189640396843 -0.390284320230524 -0.128151569518365 -0.218458920281232 -0.265430776844121 -0.256975014802661 -0.292399230799834 -0.288799405338939 0.415561189716423 0.379612848857452 0.497293352912729 0.540226336118118 0.0752995057565969 NA 0.135001452353949 0.328027954942114 0.334055008057728 0.0811263757315984 0.369799671170769 0.479245706663009 0.492890032083217 0.486079645392313 NA -0.120714982095819 NA -0.405499439189814 -0.457501633067446 -0.452729059567348 -0.338627365858221 -0.230987887863408 -0.231084473151938 -0.16101061033255 -0.151005984251822 NA -0.24738444968655 -0.288132693617148 -0.322539039476291 -0.341344248720821 -0.310702182991062 -0.21638738967211 -0.167069461682861 -0.126374333328601 -0.130806763233429 -0.274976038416958 -0.363795769308033 -0.370583894996471 -0.280379563634335 -0.355063283925353 -0.39591968127065 0.328734307865951 -0.109413403935054 -0.392949901357318 -0.530799866684404 -0.481009653555016 -0.435973819557672 -0.428985439469475 0.186373064013555 0.535479859633999 0.625787990849733 0.572134843682268 0.459808088101586 NA 0.299849599404293 0.567298571355076 0.43912508226462 0.209393106443972 0.412370740726232 0.45223842266313 0.46555152025925 0.466095120372887 0.480778351482634 0.524374882026124 0.0893769483402045 0.333502459287291 0.15532670741747 0.318970699217865 0.456991958832159 0.486754960962801 0.498822119412833 0.499806695625758 0.332090012118882 -0.154292057623585 -0.210245873022662 -0.267124811937527 -0.292140401855754 0.259625897519856 -0.406583008961807 -0.406037038134826 -0.224687782963213 -0.0990743630706374 NA NA -0.31065146037443 0.403840794539729 0.374957407349185 0.304185821354638 -0.337628824896138 -0.34485192365794 -0.448402288035083 0.358863733991147 0.257196775091842 -0.329160626178998 -0.448933760961737 0.364023597133156 0.412599180284563 NA -0.183223970170731 0.363201928071798 -0.0991225644216108 0.559608466772507 0.117505974347317 0.628785365130875 0.639996709819511 0.404836404257017 0.653140895469772 0.311721669744981 0.54445116917853 0.236758453267534 0.383533819590896 0.0899870755574634 NA NA -0.205121914840205 -0.223328799901539 -0.212589393696731 -0.134144733743235 -0.160351381930351 0.396447693980896 0.246459039149673 0.294032982068681 0.468232602386461 0.425887478809022 0.418606783371425 0.151185734525192 0.365852444141044 0.362791641460243 -0.170047060174272 0.199268047932943 NA NA -0.213645665944475 -0.29294582616078 0.0873369042023938 0.0868363342724641 NA 0.446459161313324 0.444832309248056 0.411432242957187 0.463487534751269 0.448809430205988 0.425444421962318 0.240281573828836 0.233828039050654 0.212787141670276 NA NA NA -0.159621505548586 -0.173937194589852 -0.204837249152447 -0.131070403956193 -0.192160822036123 -0.195154047023228 -0.20766506926437 -0.269431367132472 -0.27868493264125 -0.371283074936734 -0.35933144970196 -0.373305944008999 -0.309283159742185 -0.35058574302623 -0.35975160405301 -0.318013212828972 -0.369010049583823 -0.358895496779399 -0.335640706913142 -0.341478194109268 -0.284265347034523 -0.330099620209038 -0.320714550369796 -0.356237347442252 -0.110196596833199 -0.19029374673004 -0.155087132280197 -0.209603563043493 -0.229484488454665 -0.22812757877995 0.087438723141788 0.127658999389222 0.0864832601449718 0.290808239270649 0.291399085732859 0.382814494877474 0.330515955024768 0.355050661560655 0.374482143946794 0.0915080834347904 0.144389554468939 0.18845234462252 -0.344530948228181 -0.2799200241028 -0.303290769045029 -0.306130065412036 -0.26837962636842 -0.334180881062161 -0.293780631685515 -0.266090226430617 -0.324478806779293 -0.258703487245386 -0.186759531807199 -0.286186517162404 -0.0985998785823808 0.202377840839739 -0.107250145354113 0.170225773266167 0.128217159183678 0.181429168136529 -0.168673075454115 -0.0993051096490753 -0.12306029414388 -0.245648057562595 -0.202382490927332 -0.223766809409516 -0.335148256517777 -0.243341516431727 -0.265791513984728 -0.260742116129709 -0.114889272660591 -0.201013640645792 NA NA -0.201398133496102 -0.122602001644246 -0.131608891543324 NA NA -0.0904193653858066 NA -0.0886171874365781 -0.084860805837176 0.102118495163587 0.174709413935938 0.109802389248411 -0.267531481815653 -0.25303464546982 -0.266241480810019 -0.315656698935417 -0.311790348505258 -0.319886772798263 -0.347990663050819 -0.342513778743238 -0.35323283804646 -0.400979940334142 -0.369029026897546 -0.390611481643094 0.177616615731402 0.176760800020146 0.14314973509769 0.24869319835953 0.251005298599598 0.251156346997962 0.343523812908023 0.364884499320731 0.364176389034249 0.398071139398395 0.398403946728477 0.408428576511287 0.425513347697748 0.414531344481781 0.422816875234798 0.411975638581791 0.408957285990568 0.422063134156486 0.329901983612302 0.332219086478753 0.331016101022322 0.312551647419754 0.262686759287135 0.269787993871835 0.268350400924913 0.285493198288473 0.260543664741238 0.37880548142301 0.350747185619793 0.307886170362561 0.293261829743439 0.327645053005287 0.2692517453177 -0.163421327022613 -0.156181278161391 -0.203503950063628 0.30466348440791 0.32886152290117 0.336806882352637 0.411416022241961 0.434362362306549 0.433879904577918 0.426437722648954 0.420421612099267 0.412655660442924 0.467696431569373 0.453107314549983 0.443968090043312 0.473509260572418 0.425819622557168 0.435216361463521 0.283656383991806 0.319178544109332 0.334347942602211 0.311700582744981 0.255366236868083 0.225743683150039 NA NA NA NA NA NA NA 0.106906415227525 NA -0.26108828208434 -0.211001890477842 -0.227255111590388 -0.265437886962489 -0.276447354784088 -0.264603565364796 -0.120397187836057 -0.202027168224386 -0.209446603313588 -0.125908790739693 NA NA NA NA NA -0.0839152549033222 NA -0.0949238973258784 -0.155142989224197 -0.123139947870675 -0.0986091638567467 -0.154976944315785 NA NA 0.158192535760448 0.150628076264585 0.188619979032486 NA 0.176513822904353 0.271264443330324 0.291014287404589 0.126044505439476 NA 0.149831319106665 0.186551509080182 0.167294128940447 0.12053899620914 0.165133592780422 NA 0.134914768122862 0.626769241769924 0.633819760390815 0.647417012188856 -0.421531532355496 -0.408000929097517 -0.429432353759793 -0.460567029132439 -0.470325860930788 -0.427105144421231 -0.416865799033467 -0.468730719229551 -0.450868850103708 -0.3482880912058 -0.101521094677853 -0.263977116622168 -0.248758639100915 -0.125143644496403 -0.0865669490175385 NA NA -0.202885668384846 NA -0.245856935326501 -0.168522007261349 -0.155122742111947 -0.282098232335755 -0.0876378561792301 -0.135965532075113 -0.0990596176594358 0.189613873805476 0.195240542680603 0.15498255264735 NA NA 0.158476824404701 -0.0986794876928987 0.196319087706589 0.177779319466745 NA -0.10724232842743 0.275880893334724 0.363448838740931 NA NA 0.150609126519677 NA NA 0.277642079391373 -0.138539563451326 -0.115277176310566 NA 0.173290325243962 0.0858817235564149 -0.405039171656401 -0.41857142219476 -0.343479571345523 NA 0.341699933534878 0.133740259865176 -0.397189440782408 -0.31912621171812 -0.375008177917212 NA 0.112781606367556 NA -0.435990887166087 -0.345991171864613 -0.388454767452358 -0.379583419386183 -0.400266731196855 -0.444182434938275 0.425482441405434 0.4336321806904 -0.286516275537654 -0.373342856599275 -0.282056533802652 -0.185101257240362 -0.337468849707736 -0.397493171182659 NA -0.298359561824318 -0.266273828273889 NA -0.147592854141376 -0.255870569992119 0.0953997623222735 NA NA -0.171942009908138 NA 0.339680196992623 0.495705317058117 0.548603446562717 0.55305543240511 0.435680763297893 0.611064104730845 0.60992751713329 0.578844622580151 0.477400456518666 0.438563081174703 0.300260046586139 0.411778684536258 0.110181387686435 0.264463523807709 0.351593242518582 0.351016197270112 0.417942541307291 0.328717494832471 0.235641313138529 0.226755371297912 0.0945534028504761 0.176656258335445 0.169578299455731 0.313802297277909 0.437192869424601 0.518560928073409 0.557613284085415 0.531883540158874 0.467524577798424 0.47960953254605 0.392085132571657 0.349336112165221 0.347914197615179 0.341044113952891 0.379608641196613 NA NA NA NA 0.222408231795067 0.361221154359056 0.447972624090622 0.362960105924567 0.496638008524859 0.416931281597848 0.403033332901984 0.255054137590799 0.414487945675508 0.411771790213789 0.214572934952006 0.263472152412598 0.199223907344024 0.157821443687884 0.097781635938633 0.244347785896889 0.410616094780463 0.422413840756286 0.45285615609273 0.492717731563211 0.474762311152616 0.490646886351638 0.498661394326135 0.481504069814606 0.474155861585635 0.526393710844845 -0.399896968908891 -0.372367358456256 -0.16850533933859 -0.310075275488055 -0.374577016442299 -0.345205202763362 -0.321050631996738 0.296835370811602 0.262167397587081 0.437944805442029 0.186079704005335 0.391042698399687 0.197623127143987 -0.292348550246744 -0.249759435260085 -0.349770601765143 -0.116667005903292 NA -0.10178757902132 -0.137613338709626 -0.136694388357086 0.417994999753375 0.13778288538087 NA NA -0.25979468977171 -0.1181269397688 -0.119984623800076 -0.130982282554672 NA NA NA NA 0.415196230916817 0.278704763243358 0.319554728653984 -0.184000088439338 NA NA -0.197878789719034 -0.199123242573362 NA -0.171830314739705 NA 0.199988433607677 -0.189510978703429 0.158250870197155 NA NA -0.110485181438963 0.34837298403979 NA 0.261760388175578 0.317912689228802 -0.128370363622013 -0.357762964420905 0.164866256200769 NA NA -0.114406886737968 NA 0.0816290778208178 0.247691849618445 -0.306163809570582 -0.188060525530039 0.272309947471584 0.435524644500564 -0.233194920971241 -0.404439160497752 0.478955598515302 0.314489368737446 -0.533632123940125 0.50917926315851 0.33182071739609 -0.583552693503399 0.15734424063006 0.363196752636569 -0.49561679008059 0.180414594074249 -0.289298604095883 -0.11100401474532 0.32781433593083 -0.294701264908496 NA 0.158859384839941 -0.289638941154964 0.107845755608622 0.143578113908072 NA -0.235659667665606 NA 0.170316342275263 NA NA 0.208458540698058 0.483626866240304 0.550020435131954 0.590243567770975 -0.414554705256673 -0.38701535887481 -0.242051545716457 -0.23701024289217 -0.290524012260156 -0.320696966149731 -0.345011827876996 -0.324649268333649 -0.302048797659588 -0.295166380252501 -0.312926097581166 -0.325488055942911 -0.182820993178145 NA 0.0858788662167313 0.166762136673482 0.278069684782478 0.412043389301079 0.432560445847207 0.484784359289239 0.474293189801801 0.452849083511365 0.453596121519813 0.468371427503153 0.456370255917183 0.37988958226168 0.393671098501582 0.535403578556776 0.520243650833435 0.447978640809065 0.462470359267619 0.434921509037315 0.396636429058534 0.356898109432381 0.349893751648999 -0.262603022380725 -0.0837171320440845 -0.100203245039221 0.0967140722536133 0.0934529764642666 0.180738672995992 0.225550013352577 NA NA -0.291510101315348 NA NA 0.163453463462398 0.226643973381204 NA NA NA NA NA NA 0.392023565884745 0.471771781196384 NA NA 0.43117366961551 0.399787082267622 0.316271430743421 NA 0.128936742268318 NA 0.531269539788422 0.364974035771474 0.577034065349818 0.550253257532267 0.167986886409038 0.226634094602548 0.293417609713363 0.37926540267076 0.34686052438664 0.344336715572136 0.426098151883756 0.426098151883756 0.547661239910705 0.547661239910705 0.45253971977433 0.45253971977433 0.376932212889069 0.376932212889069 0.420868791964486 0.420868791964486 0.331819823123149 0.331819823123149 0.657873361970339 0.456450305244978 0.156962490021515 0.243647266162592 0.330346534428178 0.179262033158726 NA -0.399616706511722 -0.379972880840703 -0.295566711188982 NA 0.238689622417922 0.190651385657022 0.581072179163425 0.589271071794444 0.588999861832448 0.601016920953295 0.649205673103907 0.552609800151524 0.488047427626355 0.537089796498148 0.474467532413978 0.396498521591296 0.490529689919604 NA NA NA 0.126203155273842 0.499887193219336 0.521126101735542 0.571657383364583 0.122613940778868 0.161655827702707 0.145976557645734 0.18466022502141 0.427336185721735 0.484974786849783 NA 0.367610637334827 0.525279328084218 0.507569353918796 0.355979555716445 0.214045044422558 NA NA NA -0.0990995992716146 -0.0821313926022175 -0.0839549311621365 NA NA -0.0917849595229839 0.142788119579018 0.284748670414036 0.314318389452665 0.178014697119672 -0.182083750673941 -0.199173210332306 -0.199592149809546 -0.163623220541043 0.11545479812064 0.140958347518373 0.276790660320596 0.343089493415166 0.420174735304736 0.354572022088864 -0.125684723239274 -0.172344371109701 -0.220761380197195 -0.123864452108011 -0.20963744925152 -0.18211986219647 -0.123494862703396 -0.120096465170396 -0.285133187115179 0.149453038946731 -0.253487836875332 -0.255232449497079 -0.268420409572332 -0.158947665489801 -0.36306245602089 -0.260621944286728 -0.363063122330536 0.087258811873763 -0.307292842922296 -0.271364776419264 0.300987861366042 0.198676931280924 -0.290574713734241 -0.334770881213543 0.489384564414737 0.515573744210319 0.435063510723987 0.399519671587491 0.43042886790924 NA NA -0.128395783591289 NA -0.0873606132001029 -0.0874991668286963 -0.113600938179089 -0.0887743136469968 NA -0.386811983636924 -0.380987472712604 -0.344426412275481 -0.298452731095556 -0.281068139283726 -0.327687841985822 -0.329478843350442 -0.2865344719134 -0.289589880468483 -0.324520969090015 -0.279521407802671 -0.280280391535883 -0.300517486346984 0.505854067075369 0.444040808176685 -0.482089874817156 0.0893769483402045 0.333494376495394 0.155407444560951 0.318970699217865 0.456984093260986 0.486783891969889 0.498819293950868 0.499857621609127 0.332099631391862 0.390218386402269 0.386049857101023 0.442059659378551 0.384997257312434 0.332649427777708 -0.481636096185152 -0.489184884879652 -0.429719883989578 NA 0.409942443922172 0.668383687997949 NA -0.273777598541673 -0.261100233542825 -0.318708668592128 -0.250208683373285 -0.283956851182861 -0.329154625536526 -0.335380051640438 -0.365743352877227 -0.271845525777258 -0.239196937055137 -0.198109967482156 NA -0.489459279415001 0.184213681087427 -0.544598542688587 -0.527150263559899 0.702092165320506 0.404377036591682 0.359509886500282 0.38993133094953 0.333281473668618 0.24653932628249 NA 0.252938557603016 0.440459699606928 0.514016696340433 0.510640567205832 0.567387633412813 0.520369254406744 0.548598634547708 0.644431488027936 0.608255533075475 0.466890503208486 0.396283304985079 0.472290720708226 0.652075466645068 0.139683088743978 0.148603615396763 0.248588351500421 0.440997926593985 0.195409580301295 0.306314461644037 0.325457525888851 0.382185047083799 0.392322598063774 NA NA 0.277597227753008 0.456732972224105 0.600270393902509 0.561538046475432 0.243778839952661 0.209220966903046 NA 0.127898878362827 0.2450360079337 -0.137704582178487 NA 0.264352667589213 0.498339484675071 0.41465959496851 0.125244779405827 -0.205055657448236 -0.142574784315978 -0.216768128764712 0.195703045868761 NA 0.27418016243101 0.362427875096716 0.543611839029234 0.574532203204906 0.546582192459741 0.504579686766765 0.50292038043873 0.50292038043873 0.434145862668267 NA 0.379677891881747 0.506662200006674 0.535189258652904 0.507996145187974 0.163921911666787 0.455978916108313 0.487488151208325 0.457136379207452 0.259828601619266 NA 0.378482138694765 0.488925119674945 0.462149652433249 0.294464689503443 0.154259846834995 0.452449042647809 0.569966782737637 0.436449529413209 NA NA 0.475752039533193 0.55330392294406 0.453403570702679 0.183794963400505 NA 0.45721196470575 0.583911869875734 0.411001063138726 NA 0.380194379876537 0.342339377246576 0.359474553744929 0.390485448086098 0.461113101976337 0.465075102869486 0.528181950714518 0.381194656760399 0.246213782881262 0.317911070396875 0.336807032815038 0.536078798026226 0.46536478239395 0.396577578307259 0.241051158471055 0.573573204181362 0.510273690804676 0.267427160123572 0.187334209487684 0.241136123552337 0.259398398719826 0.414400286404514 0.420886246248458 0.264064058169802 0.109955157555375 0.454914239130025 0.522276356896478 0.320485693624009 0.232690825935546 0.257550692333927 0.114133041414221 0.22039921707296 0.373262359912389 0.324238775462418 NA 0.176749405569811 0.259568649089724 0.111602386621012 NA NA 0.389828167073678 0.418458385481028 0.222191197234108 NA NA NA NA 0.291902094938507 0.214879738687194 NA 0.216301162349063 0.276416447825177 0.20949275788199 0.201568822583901 0.157308325272094 NA NA 0.146337989064729 0.132073482505572 NA NA NA NA NA NA 0.129667687688395 0.0785492575009916 0.115950891956517 NA -0.170212403021116 NA 0.101279550605398 0.0883617458439873 -0.216257938374123 -0.194878722023825 -0.199181157144116 -0.205302700375763 -0.198445648308919 -0.171617697644782 -0.17592738735089 -0.208043539120921 -0.198643089210544 -0.195760013665696 -0.10776278815234 -0.281440128074202 -0.139852555033192 -0.124907051760634 -0.262493375008445 -0.262339570384005 NA NA NA -0.0954183639826598 -0.113405906819642 -0.0858288479392407 -0.141321295561606 -0.117250798290861 -0.339679308023078 -0.258880260629848 NA NA -0.0966709516713989 -0.109594177070486 0.323616973851774 0.500024207945067 NA NA 0.45418927175544 0.473556209186748 0.111008410498463 0.298206958820945 0.10516044448824 -0.19248823687936 -0.170695668956036 -0.0945729069069427 0.2800669749045 0.39335824383517 0.172171003223641 0.222517528054422 NA NA 0.6593480844005 0.630241836565518 0.575632006354203 0.606301704204852 0.671967955700823 0.641433531835989 0.59909785777793 0.592496940063159 0.56889361548092 0.599571615816276 0.579862819508685 0.575702719079644 0.562026631506207 0.529395236352614 0.642177702276927 0.319462422873675 0.459980891407955 0.585889967300754 0.63520514308685 0.571804075077022 0.505517066397967 0.376448045661345 0.300405558569591 0.412469024402685 0.45223842266313 0.465558585958326 0.466095120372887 0.48080821440756 0.524442496993804 -0.306049669377162 0.312624778659749 NA -0.411444042863739 -0.390746139455767 -0.36222162985616 -0.27939062198281 -0.175012781626822 0.113150500425567 0.337625254466525 0.254661731850894 0.315786528528677 0.250865139589471 0.429886343323757 0.333767415543564 0.516765480528213 -0.117655446464412 0.228204485824429 0.253757595548994 0.279121181067883 0.212169017186394 0.154441327775305 0.267323092835307 0.338506219588064 0.184323656682204 -0.566546652869597 0.0893921176518631 0.522495763474863 0.605153531581799 0.625408655946999 0.40397205829276 -0.459019613080772 -0.537104136641189 -0.5196940726579 0.317944840594716 0.579040966577349 0.570824541327145 0.163146050356831 -0.442753194133746 -0.518080900878958 -0.510850525865464 -0.328897490960795 0.37247438922626 0.580013378936927 0.504455131899812 -0.330344769065294 -0.523677237874801 -0.533870942733267 -0.520152302578762 -0.573668731255585 -0.545772035664102 -0.179850880236166 0.406646531078905 0.547642130201277 0.581626611777489 0.563354363570677 0.553297321238207 0.589055404033155 0.565015786509122 0.592129896165226 0.623105658333373 0.610610662199538 0.587695546059075 -0.341309621765829 -0.556474240150746 -0.531292752362807 -0.480916290938695 0.17108702002658 0.291773545970087 NA 0.401439432234489 0.585323013021674 0.435891161064207 0.522310378151708 0.354949936624749 0.505511570852032 0.59319370897381 0.407411881260681 -0.42561771993393 -0.527125793483194 -0.568723829261933 0.544663468859713 0.571526296040101 0.479137064074406 0.545844315490376 0.587447171367254 0.530329256121175 0.510741103724404 0.526837241125878 0.523874584795026 0.50913324734053 0.54671979951509 0.526520343656558 NA 0.131563847744793 0.376129519113094 0.828590496170344 0.87270729516852 0.814824103371982 0.790715814813329 0.720283355150746 0.707212268264101 0.666309451341107 0.509450842235004 0.507931965505484 0.578265560083219 0.571423351402116 0.556752133001244 0.546679409514001 0.444995170498169 0.549792401049375 0.652879651784001 0.501635229276736 0.67302430058862 0.517530842806383 0.473526291607743 0.338390379525498 0.330110344165091 0.43616818041385 0.515245600114846 0.481602120843549 0.172417257238228 0.383445613034006 0.319859587775714 0.305177940171508 0.305103255429254 -0.134808930118957 -0.113621677507578 -0.125540023907085 -0.142417329175595 -0.10017026624807 NA -0.120760222068584 -0.097620506976288 -0.109313664813448 -0.157580608611807 NA -0.357601513127363 -0.261739904565234 -0.319367617189436 -0.287824007983052 0.69394544901363 0.710121639775292 0.708835699981729 0.676114051844901 0.545055628804387 NA -0.319673225537448 -0.454034977031366 -0.430794904261165 -0.443524657431218 -0.455346048208357 -0.603014751588449 0.0700131231289978 0.650213689385933 0.57045089139855 -0.244514177260966
X11102521_E1_T5 0.53870279125035 0.463085847707456 0.423809286618834 0.263215939849449 0.250233911903237 0.380508438688292 0.832871663707768 0.896460463062768 0.90388233895622 1 0.884488400848704 0.863819265915712 0.74310719550096 0.688166325132566 0.355439733609561 0.577979053128145 0.508918915595133 0.421036300155691 0.0795236886100974 0.233911832685453 -0.321755387779394 -0.0869347101669739 NA -0.0878963662243011 -0.260025530584449 -0.237481318453922 0.121659521916622 0.117735963292352 0.0980529279505943 0.263980987608348 0.194673459333302 0.236384609888432 0.144698912322317 0.157064115515389 0.114307653339513 0.231526049430854 0.159130549464863 0.193028321248247 NA 0.317149099233041 0.366650553899656 0.353783298736452 0.427436598873386 0.444793826954455 0.404415194934563 -0.379565862075188 -0.175219314978693 0.188147282505428 NA NA NA NA NA NA 0.11022512537253 0.4430974107258 0.447982933075264 0.483748589852092 0.395186848416029 0.288583080705696 0.261673647629848 0.211687716214478 0.32331378794146 0.446265087239856 NA NA 0.139790021516364 0.436358671314519 0.394022471850753 0.130424675372983 NA NA -0.141405138768589 NA NA 0.31529917216079 NA NA 0.378576910871948 0.579970125583976 0.586278779640477 NA 0.164405300773584 0.141789328972514 NA NA NA -0.129454200884331 -0.383476295708296 0.234414612903256 -0.390218957253732 -0.112713334774938 0.124548238637501 -0.50213986958016 -0.366727062947878 -0.32108926556672 -0.420658156677149 -0.33674378899943 -0.365493772558325 -0.377579707258917 -0.0840849858118043 -0.13114499061229 -0.381118362961514 -0.54753873403194 -0.574849767041199 -0.450052967984839 NA NA NA NA NA NA 0.245080100050069 0.545869616598005 0.581827963131503 0.473118826548363 -0.235137026015258 -0.202770267393688 0.371019406568868 -0.231161298469497 -0.187359209375697 -0.234181280583668 -0.219518871685808 -0.224910941145278 -0.387697882817527 -0.357271543484565 -0.101548082473662 -0.186651624754254 -0.236040270044631 -0.227654694840821 -0.266701062886114 -0.260583496263893 0.432138884091483 0.384567348241029 0.476628106209003 0.514416659171311 0.0739922673573198 NA 0.127742496722162 0.328574957640644 0.322702829226091 0.0798920086714995 0.343512707876545 0.463825362847959 0.465344352211002 0.453925148283532 NA -0.135887521068584 NA -0.41999401752647 -0.460768700585172 -0.454868193239163 -0.337204302473856 -0.218624009675052 -0.207635255444613 -0.131048293758786 -0.122645993716817 NA -0.220213984815118 -0.259952313228224 -0.295835008069197 -0.31427279886813 -0.282093275289704 -0.194081957649195 -0.151385469359968 -0.113468826651011 -0.129168872656947 -0.274050208117902 -0.362795113527275 -0.377302976870569 -0.292189640109788 -0.359511790593488 -0.384778198637497 0.331167891321043 NA -0.367790574730132 -0.494581524622492 -0.478092623951357 -0.444136299153741 -0.414978174656276 0.195038747600811 0.517590512957697 0.599874338300204 0.54882117964555 0.431544780839448 NA 0.303645338018883 0.538572196152255 0.401457682379604 0.195456903514175 0.407711903143366 0.435351804637929 0.446974781062049 0.444721379072797 0.460143580606103 0.511429887608339 0.0906209204768125 0.314298622606558 0.161109467470661 0.32092706288158 0.429975539608835 0.457609894087684 0.503996449596855 0.497319720914716 0.373984839338442 -0.148345700969528 -0.206099390639456 -0.261436317572489 -0.272899625453945 0.249389084114419 -0.37180652220854 -0.373085665178364 -0.196648926272063 NA NA NA -0.275807500485808 0.380899985704583 0.336038694329882 0.286517769913397 -0.332749366537221 -0.334759527232532 -0.447096587599771 0.351611609131447 0.247251719791918 -0.322261795692828 -0.450611858724078 0.332446492515641 0.398727434014514 NA -0.184528424989013 0.346471097437374 -0.1148577687632 0.568861223585455 0.140397317063382 0.618334774338491 0.623270184124671 0.400282174408296 0.633984773772824 0.299670351888827 0.539573098088925 0.212686817515197 0.349042294137454 0.105711148945084 NA NA -0.190712507069889 -0.195331521619615 -0.235782776081645 -0.149470682674803 -0.177242009777528 0.357472938919539 0.216222735926563 0.265422924101999 0.433970412627087 0.403629950184741 0.390614657355827 0.151791059689044 0.371568560934664 0.361482468903864 -0.107005307013316 0.263476166161139 NA NA -0.212737289970572 -0.300729300277951 NA NA NA 0.409761437549949 0.404148768606488 0.369886562169131 0.413474584687803 0.400694418791029 0.377650707347355 0.202524420376423 0.194146177617336 0.172063901656334 NA NA NA -0.13946920604464 -0.150218989798615 -0.187842107397912 -0.0915805096977544 -0.156409550677316 -0.148719056289229 -0.16535587414445 -0.229627784688085 -0.236152583252875 -0.34453537942221 -0.337523923661608 -0.350670263774788 -0.280560501193057 -0.326123358804924 -0.332579791384993 -0.29434529020936 -0.343093085494972 -0.335615345982261 -0.313985831728918 -0.318809904725715 -0.260431440935753 -0.302771053355708 -0.290588918058293 -0.327688275686409 -0.104669713088233 -0.182416453778428 -0.144387178868858 -0.188018605787537 -0.21315462395973 -0.208725957669845 0.104408768165924 0.13470083085572 0.094797626018299 0.296327393497973 0.286386967747096 0.378560256847355 0.325971328682597 0.341053179716027 0.358018727972673 0.0870739188579488 0.132750714315237 0.180259308348588 -0.325342034373109 -0.274175975321184 -0.303178201635454 -0.303056755121737 -0.273286546315972 -0.340860678213772 -0.311340538612197 -0.285526310069798 -0.344001320553139 -0.280354509488926 -0.214968176982807 -0.3110479634692 -0.120541897409792 0.178959407726934 -0.136948600019326 0.154191730100371 0.107065219933199 0.161894057456389 -0.198770976864213 -0.123612121318594 -0.149537758885915 -0.266575079447654 -0.216512703929046 -0.238947581792873 -0.354803998612334 -0.259060862746942 -0.27985612129288 -0.279234115344714 -0.128332781519401 -0.21188734528289 NA NA -0.200195837175945 -0.1025794995523 -0.11728560869539 NA NA NA NA NA NA 0.113454653308451 0.186451831849982 0.115107398799596 -0.241969955100504 -0.223404935675616 -0.239473270487265 -0.285406813266521 -0.283862771478363 -0.289586696461434 -0.326007014334855 -0.313653078536728 -0.324409153937676 -0.37539667829278 -0.340126511918508 -0.363041666945886 0.183797161655628 0.182732199179123 0.14944112103392 0.254440430370693 0.255473555584666 0.257625611017911 0.341135845809026 0.362678345913715 0.357995974363113 0.386664231981682 0.386503846409714 0.395172004555841 0.415762939406191 0.400368626323924 0.404211634897804 0.388181793705679 0.3882621923991 0.397316868854699 0.304904469754631 0.306549043066627 0.306343619133484 0.285839262355844 0.239886537288491 0.244084203199575 0.237973981929779 0.259705073489028 0.230979018477026 0.349089754177935 0.320701351517465 0.277829307700707 0.264885296669546 0.306068332329577 0.238862671933654 -0.180636668765131 -0.173687659144782 -0.221745429847841 0.288625502210647 0.305810782856821 0.32053896668538 0.381344372603054 0.396089333147068 0.398465236991782 0.40558662720133 0.390225665759579 0.381213154508778 0.436107858068122 0.427094595914331 0.41150591749279 0.459374328778884 0.401972543894449 0.413223316094303 0.262764035180604 0.302790165467936 0.319985134928037 0.305885614510313 0.241307023831604 0.22019190259113 NA NA NA NA NA NA NA 0.110267108231505 NA -0.270297405643859 -0.218553596001646 -0.230346583971508 -0.266653844045516 -0.286115308770031 -0.276747389610129 -0.112960860100003 -0.206933052943922 -0.214272773113091 -0.13566264135482 NA NA -0.0888953193495515 NA NA -0.0800512511870584 NA -0.110255655583479 -0.15370577918207 -0.116236899695174 -0.086183817701239 -0.133155870427385 NA NA 0.216003391212617 0.208248455587193 0.249875162732361 0.125857077507039 0.22892671682062 0.319724899929971 0.316328262580497 0.144682688999622 0.0809252887246961 0.135438160016376 0.154413783368273 0.207652166431576 0.143288496648722 0.184560923220223 NA 0.115577985225297 0.621296039019089 0.633974937011299 0.639973899689088 -0.429907008241229 -0.422682135741075 -0.430051664932672 -0.477227861467652 -0.494765707034825 -0.445951152995241 -0.432094392421481 -0.481447588167318 -0.456845814016932 -0.361103051534337 -0.13281057232346 -0.278933558835423 -0.249424158027704 -0.125180033779736 -0.0972993675567457 NA 0.086961027252156 -0.192296257811191 NA -0.248212536390316 -0.161845151118223 -0.164286877560607 -0.29299377770351 -0.0882366264649944 -0.154495882995317 -0.116398281222465 0.161155204028337 0.172039557132287 0.139771542115461 NA NA 0.160814314470977 -0.105703015522954 0.178556128229617 0.179704039332959 NA -0.106499583797113 0.23223026848987 0.316449897035192 NA NA 0.148656641085613 NA NA 0.250939318032182 -0.139388420388154 -0.131236973987999 NA 0.108524762201851 NA -0.439400941742076 -0.432063881189073 -0.35424184548325 NA 0.293121069480638 0.100486814618266 -0.421917053529814 -0.334058836632614 -0.402499577160815 NA 0.116608191124866 NA -0.450312333997877 -0.356410215666742 -0.401279075877771 -0.357012856510939 -0.370275605897641 -0.406762015462861 0.444466896702756 0.459221336150356 -0.298293881181307 -0.372101058724608 -0.28812071315603 -0.190915540686214 -0.355111349172871 -0.414471204968865 NA -0.287652939133894 -0.255157842469475 NA -0.141030386068494 -0.236459124873962 0.110984913340875 NA NA -0.18189976065206 NA 0.31575233705737 0.476714369864491 0.525224287121962 0.521392844799044 0.413528695526206 0.577424690686855 0.56839802847525 0.544158471722212 0.45251362841533 0.41548820389825 0.271312756758244 0.403742906431575 0.104588342273592 0.23578560520733 0.343132853677952 0.35820768013639 0.406153972392855 0.324187387020843 0.247030173734108 0.243279416319715 0.0958689300497311 0.162184311852688 0.160508879386863 0.298441378263566 0.426926585616692 0.49565286691674 0.533831496488421 0.511732128045445 0.444793936216818 0.4653595744707 0.393239367727204 0.353957011254274 0.353779505010972 0.340527674290918 0.390877052910625 0.0957742182014266 NA NA NA 0.21087621366193 0.351114509103112 0.431172921333449 0.352273185195225 0.482979165761828 0.398753937163797 0.383478645250496 0.255304560657685 0.40381615468937 0.402446440216952 0.231673432870589 0.297017492694708 0.231742469689297 0.173231126644441 0.1024983415698 0.251263880948282 0.405358839210084 0.408676175223575 0.445144418935971 0.481864094729194 0.470886724608955 0.480781941713542 0.496256165618228 0.478196559684916 0.461556834396731 0.513007719987011 -0.370686262201779 -0.346036601578911 -0.13479550240716 -0.276779698518272 -0.344390239631277 -0.31185400353521 -0.291966037730765 0.295453646707116 0.240047840024078 0.422821425484988 0.206126794525793 0.384086365734516 0.208595285717019 -0.267854370465162 -0.213768416762841 -0.321425491157654 -0.128726732682492 NA -0.114484706700272 -0.140457167351126 -0.140850389567161 0.42297312641773 0.158822975182109 NA NA -0.241647813921974 -0.125028437153163 -0.125220595541828 -0.139113224403621 NA NA NA NA 0.405730392078359 0.262388287764928 0.284472144007003 -0.194596854185182 NA NA -0.214038650222228 -0.157030022070804 NA -0.188146108783954 NA 0.210718452277884 -0.202809345842786 0.161749553114361 NA NA -0.0793792481074189 0.330355162556847 0.0881138442556009 0.234584018830027 0.316447558865263 -0.0943243218578932 -0.348590493032393 0.148279555966643 NA 0.0920791106790193 -0.132219425762347 NA NA 0.239293558698986 -0.300673062494116 -0.199097727397351 0.253342775648681 0.415468085083506 -0.200776789103173 -0.386081369572463 0.488093135495206 0.317895356548869 -0.532550489162597 0.515360726390834 0.290552417741102 -0.592212319319429 0.118989515353897 0.372204369291359 -0.495330827909125 0.177379111637724 -0.300633532222681 -0.102026159406046 0.33108091015854 -0.304060855022738 NA 0.177319069966937 -0.296056646439787 0.125989365274298 0.1358417915011 NA -0.255248056382026 NA 0.152865319486342 NA NA 0.19471681287887 0.444361747761383 0.502070228961718 0.546718990968397 -0.384784696853452 -0.349089918817249 -0.215769398080419 -0.210711334912956 -0.261377629643814 -0.290762220286228 -0.311749820379875 -0.294633494375686 -0.27304775244667 -0.274987985649447 -0.285991985138656 -0.326734129576373 -0.19925733175813 NA 0.0719397003308696 0.147356061322399 0.250657814785636 0.382917042885289 0.400396221327885 0.479469588305864 0.47437541304733 0.442476104302592 0.439730850251469 0.443267125571658 0.441498884894901 0.373528802889227 0.39082642971401 0.534424388173216 0.512138268656957 0.425129297323484 0.438249176886274 0.428089615415622 0.379377816832704 0.332094806725684 0.313594714441908 -0.276276205863816 -0.0976049523242544 -0.102499563633789 NA 0.0962326015625108 0.197155229708783 0.231037451915505 NA NA -0.306856658812388 NA NA 0.174868842000194 0.212116790875208 NA NA NA NA NA NA 0.37316394735824 0.434482290098381 NA NA 0.433916675052852 0.392723233491321 0.341405527068161 0.0745228086005649 0.132498669463912 NA 0.532932400077306 0.390661514214153 0.585780492273823 0.547178717168773 0.196198297431174 0.223613010914631 0.290145714017198 0.3740253395159 0.349936316526782 0.311787821591733 0.423498971208824 0.423498971208824 0.547392632645531 0.547392632645531 0.451219025002549 0.451219025002549 0.383806463202841 0.383806463202841 0.4222280186175 0.4222280186175 0.32443169249722 0.32443169249722 0.64958147746931 0.463403044269043 0.160766784934592 0.231591284911427 0.315134860546436 0.189862197370097 NA -0.406716225460887 -0.390211391021839 -0.299637719815274 NA 0.237192112222173 0.178845713216874 0.559112575085082 0.571260344459395 0.5702464620325 0.581906457924557 0.623352237886846 0.552316255181686 0.494655549754448 0.534006979483498 0.495755033109991 0.425205072016971 0.512586306927153 NA NA NA 0.120152953154797 0.498129851370574 0.509054719840587 0.56402189403175 0.113649821716765 0.156279928284984 0.128887771053221 0.172497150877619 0.412034974179931 0.469180303760163 NA 0.337497880623781 0.487646532868919 0.464189019931364 0.318406438813442 0.193400613509118 NA 0.0752600542170788 NA -0.0859583821562525 NA NA NA NA NA 0.156354963781701 0.291310501001456 0.313803725468544 0.182567918842125 -0.166000045351327 -0.191991948905392 -0.207218595694968 -0.181008176522246 0.0954748173125789 0.132213097749383 0.259423480508419 0.313183366410472 0.402913327076134 0.331417221456174 -0.112828864143482 -0.16043327437214 -0.20903776733113 -0.113063244872054 -0.201856643854131 -0.165307777327155 -0.109034499054913 -0.104083438897469 -0.275569087132892 0.169246092929235 -0.234718852243799 -0.233246112815353 -0.248954936672467 -0.180710557654198 -0.358093359016174 -0.244084861825267 -0.349916133254074 0.107826667873795 -0.310260435643237 -0.254245578271872 0.267261452255854 0.184088077081175 -0.270685108863586 -0.307108890066158 0.474249386619331 0.518977837084921 0.43926775028718 0.408552675172125 0.430644634917728 NA NA -0.116046914761742 NA -0.0815895585450563 -0.078380023562656 -0.109630692417148 -0.0835568697159607 NA -0.3654780579456 -0.357681720461117 -0.355529757110061 -0.290291214959192 -0.270249258215713 -0.307662936727905 -0.318467095898602 -0.265420477386692 -0.270389028452194 -0.304886961821705 -0.262196310831767 -0.262204772685285 -0.282699134383388 0.480725220521393 0.423176100005617 -0.46902771734928 0.0906209204768125 0.314251238795943 0.161210097441629 0.32092706288158 0.429967815058258 0.457622741289717 0.504008213664864 0.497349708004662 0.374050472035976 0.351616487019343 0.363579143194898 0.465174017780532 0.420401458568885 0.390693855628893 -0.482105542251295 -0.506940954787709 -0.45887540159789 NA 0.368950021972443 0.659779111593006 NA -0.264368323701192 -0.250217529516215 -0.307882910724935 -0.244056261924851 -0.273024872627534 -0.31516330035584 -0.321464412010898 -0.354564131906469 -0.258232745371911 -0.229070868991839 -0.189295073952719 NA -0.473222893838365 0.156691410075169 -0.524702151722203 -0.538075978339501 0.694245447775281 0.384490383677622 0.348009194728687 0.37466425568222 0.330411649810855 0.233341976029254 -0.0906137498559684 0.246335355106626 0.409785318768117 0.486085468398526 0.48201150687587 0.533528512980929 0.491477882395953 0.511307504354902 0.629579627429196 0.580592457372397 0.453296457188476 0.390917888272771 0.462776540453315 0.633233627514217 0.139816079593158 0.162494837565727 0.24811388945623 0.450759255850749 0.188989179419439 0.294248517277827 0.330594674733639 0.369495375636164 0.392240916089076 NA NA 0.278250417718397 0.466973759027116 0.583715958090031 0.552781478757546 0.259058328072437 0.168081576796822 NA 0.0923418461474848 0.204955221048861 -0.155819604819362 NA 0.279936651100665 0.489497105825968 0.412283385840462 0.143703732560953 -0.19266887881479 -0.166121775489597 -0.219091951446576 0.168476864074776 NA 0.293611887870237 0.365758853034214 0.526400090699125 0.548369023667506 0.513113786489757 0.475398805620502 0.474056077762447 0.474056077762447 0.417097369781466 -0.0896690062566394 0.371824897856494 0.476488780015505 0.494070210581164 0.46355973671861 0.145260578473131 0.45562717247757 0.465589387224955 0.427132739584465 0.232899026442851 NA 0.392125044865898 0.48025882533687 0.449620986916529 0.278428019857256 0.171222100358154 0.476748951105436 0.574089407260296 0.459360827265223 NA NA 0.47543041548695 0.534143369266303 0.444448812325309 0.185874000476752 -0.103408322234045 0.464368500020701 0.568605782270859 0.406782635813763 NA 0.341963651310353 0.32049597485926 0.354176945301221 0.39215410315091 0.465615489096814 0.46332002676347 0.52654988731161 0.386428156776841 0.230006852959363 0.311559931952152 0.351872767534107 0.530082618514847 0.44417194719871 0.379342403743627 0.214157196961339 0.557731771523659 0.500430337748367 0.277344289072497 0.170666439326879 0.221733397585021 0.253396350996386 0.394523296774427 0.389399115669528 0.245304225625948 0.0820906192058646 0.434291169394383 0.491671055053213 0.312918713148176 0.22689093379365 0.239708987576731 0.112458705152815 0.215431610091076 0.339586927045504 0.296576587934392 0.0733198796440617 0.177998637444188 0.255461981175825 0.108624047471898 NA NA 0.380856163784378 0.402560376944747 0.216564455106557 NA NA NA NA 0.276984834780462 0.199425964298501 NA 0.211253717119378 0.281215635157627 0.211652453302438 0.200157623086237 0.16825500779486 0.0833667947250433 NA 0.163529340642048 0.140167499064479 NA NA NA NA 0.0811086040064835 NA 0.131967796890583 0.0887060196179045 0.118828995839002 NA -0.15099487695635 NA 0.117400422180885 0.113283814649836 -0.210400156037981 -0.191274948184188 -0.194972847251517 -0.198428724818345 -0.194805261622962 -0.16153206043069 -0.172118553593054 -0.200444420220528 -0.198244058015333 -0.195927068904678 -0.0980820131981931 -0.271439079583843 -0.120187489678084 -0.109573766432777 -0.258724937094834 -0.256307992001813 NA NA NA -0.091360172762685 -0.106365377050865 -0.0764198464882322 -0.13815539682293 -0.116855459349645 -0.304643526329127 -0.228098536879461 NA 0.0965590396028491 NA NA 0.31636351303074 0.500742578079665 0.0786482192686952 NA 0.460165481293238 0.469991723199141 0.141453144413961 0.316217807978911 0.124845250454333 -0.186357668288391 -0.143465001456182 NA 0.28790337715115 0.404688495037041 0.178482529374988 0.228787323787981 NA NA 0.639614962249423 0.608269604107243 0.563109389832343 0.58552754093983 0.649179240937406 0.603073521227764 0.571675559203177 0.556425641876098 0.531836193713169 0.578415430150654 0.554479905511582 0.547500818873739 0.540322078732699 0.515422575992604 0.620576261382942 0.31699250475155 0.434926005946858 0.565388402663619 0.621217996748335 0.552086960823255 0.495311823395341 0.392663146176193 0.307124273042866 0.407744528469949 0.435351804637929 0.446980877792839 0.444721379072797 0.46017937541304 0.511485237587498 -0.29603246564033 0.325074491157956 0.0825540267773543 -0.391780977863706 -0.39410567587661 -0.367084876978455 -0.281942753373215 -0.156836784345405 0.122290823830416 0.361771388765766 0.247958920370341 0.316028940870096 0.235195417359788 0.411233703574133 0.306946369324976 0.488958635712242 -0.139007096060232 0.200271787214148 0.212814602825108 0.24058028708182 0.182260506236558 0.111769421759261 0.217882491847344 0.29970256002409 0.122569434727874 -0.586763336793021 NA 0.448003646974196 0.540697691347497 0.567513602957431 0.37685957468075 -0.446608799049974 -0.533067347857992 -0.522253618153995 0.284568165834293 0.528852565178963 0.525291795850769 0.139639597512207 -0.438505979431188 -0.513880041806758 -0.513933496474707 -0.359827274024871 0.326940329716002 0.52776257952376 0.442259697184059 -0.331898318708569 -0.499243400049412 -0.520994997621247 -0.501786810171998 -0.565308813329469 -0.53280763172236 -0.201330170294395 0.344124243926013 0.495484738279507 0.53306626256207 0.520157800284037 0.516272368803445 0.534754831094785 0.507180024006189 0.53924212292817 0.575020814034405 0.567282110450659 0.539191688853921 -0.338657585993024 -0.551519694256128 -0.521481336499489 -0.453976976863854 0.1647978296395 0.240594016973803 NA 0.361381866287755 0.552421963993954 0.404467824340301 0.48223300216143 0.306262669827584 0.474255936394291 0.560392499127427 0.374455225236884 -0.412894073103307 -0.513613117559861 -0.553979626172485 0.525002444669429 0.549218555487463 0.474231395400624 0.53528198637201 0.559191610332082 0.504911043982064 0.491289849841875 0.511034232591269 0.509851146711046 0.488091018179517 0.534868704234482 0.507385007566608 -0.0911483242540354 0.114838132177991 0.327390363578947 0.77658650165262 0.855671046201263 0.816521911100444 0.797864225624674 0.725612607035019 0.717026082963999 0.668282100746727 0.467655111926951 0.474355301816686 0.574767223757602 0.581883575687445 0.574554169856242 0.58156551100414 0.455094538171138 0.532030974669628 0.643595643038619 0.477298864518452 0.663605345801686 0.525537615782998 0.463597998158365 0.322951569429339 0.320689200864885 0.403007206368094 0.483298723314157 0.447911245340871 0.190038889306532 0.400080581768481 0.345236374344023 0.332343299136196 0.316639120194215 -0.112048614552151 -0.0895538064918921 -0.101272947809037 -0.122155226708734 -0.0777277539281248 NA -0.102627941434792 NA -0.0812921639008034 -0.126740479990502 NA -0.347678071003197 -0.23601518968334 -0.31992754076694 -0.286837703603762 0.673199354082415 0.690977629318544 0.692808908552936 0.6607474280077 0.533031681984538 NA -0.292356621722838 -0.429451871759768 -0.401257867952905 -0.446036021238991 -0.456351138029319 -0.626237384151567 NA 0.627685029874919 0.558248514467153 -0.281172624809135
X11102521_E1_T6 0.537100498329024 0.456766130433664 0.431315775346725 0.247666746915689 0.234639374395721 0.300015110374392 0.778572327965447 0.820873080571947 0.847377647809774 0.884488400848704 1 0.881484237099931 0.799236669628168 0.714371086869702 0.333606855942342 0.571345065943686 0.522392343055519 0.411718503411338 0.0837702551893105 0.211771242491817 -0.364958631424995 -0.130338100297759 NA -0.128345317475469 -0.305909031681363 -0.290203561484674 0.115697765181195 0.0980202833250323 0.079761485878441 0.247414354250828 0.184610423311172 0.221115450833157 0.149513802553432 0.149321558680681 0.109896638177251 0.223686539123954 0.158407557914681 0.190256973066572 NA 0.288105154470143 0.342187963977562 0.344348645804295 0.407387030542903 0.432572947926901 0.397090375413085 -0.344029020199073 -0.171930823868364 0.168049119769809 NA NA NA NA NA 0.0745500908372335 0.131404415450518 0.416252298271517 0.428663729719706 0.470099246349826 0.4027637144601 0.309765510603688 0.293975394152161 0.210629807244518 0.316657396209182 0.428868664068182 NA NA 0.0752724877721521 0.420189133893972 0.372482445583835 0.122004870529194 NA NA -0.122581607371439 NA NA 0.279137919330301 NA NA 0.378372887532999 0.567283637087584 0.567791688330784 NA 0.172789391692405 0.159283535928616 NA NA NA -0.120565217641007 -0.318070064255534 0.209400148351228 -0.372644778723044 -0.106639422311252 0.146648003108405 -0.447203412747506 -0.338077774724076 -0.296908350503529 -0.402028069744713 -0.323881282291751 -0.344587037189582 -0.363687101909396 NA NA -0.347389541754039 -0.521672351685118 -0.549153728577679 -0.430255706533138 NA NA NA NA NA NA 0.214878679651138 0.544220797065673 0.574953072638222 0.449960652274422 -0.225428480312115 -0.189859144290115 0.359184800061176 -0.222181230368606 -0.184922303518197 -0.22849266899653 -0.205359918084437 -0.216262259223546 -0.426490315074916 -0.394075867825704 -0.151117937478766 -0.234396135715578 -0.279247172941054 -0.271606676364596 -0.308452309528177 -0.308763908242858 0.449227977102762 0.399012865229374 0.476828831784671 0.50943579727184 NA NA 0.0914176152553596 0.287465655632417 0.290874558185404 NA 0.310571351843325 0.437953752057384 0.420533867621811 0.409710999345449 NA -0.151266326935433 NA -0.395291024137389 -0.420907957809192 -0.416013760815707 -0.297795976685884 -0.191790091903173 -0.165661847643885 -0.0995464282087273 -0.0912478174444016 NA -0.174431120410443 -0.207913250698659 -0.241139669874168 -0.258338836814373 -0.234615857354438 -0.157508146040449 -0.116678071054935 -0.08334111054499 -0.100493739957759 -0.239006765070292 -0.32459650061187 -0.346275622714771 -0.272822426126642 -0.331656101946237 -0.343226145281617 0.331986174601832 NA -0.296426563048715 -0.425446880925215 -0.442586560578428 -0.415458676984401 -0.390093873756953 0.169055056401555 0.482062337243902 0.553125735067539 0.51153153076386 0.388197498386591 NA 0.253792020753883 0.4892388191644 0.352888551526054 0.132982675053244 0.397392133760459 0.438785995021284 0.445999502839211 0.460626865917262 0.470877410020304 0.510525899116556 NA 0.34586289101486 0.147968176085292 0.315245169250764 0.444586994908416 0.468460199967759 0.526460884531885 0.511408102794875 0.358534805137561 -0.13757515218594 -0.172292315818378 -0.240296282369482 -0.288724630769105 0.233124837348352 -0.414414936517407 -0.412196605617398 -0.239187571355474 -0.111164865724715 NA NA -0.309016767395244 0.391413936315359 0.346704818875486 0.289783250954248 -0.310181245847576 -0.355556372227073 -0.463889573906903 0.3651381686393 0.24875092961498 -0.333272772750958 -0.475118315428336 0.344373161091211 0.41716291432169 NA -0.151152164742924 0.357341710931556 -0.0944452114062629 0.560163486661105 0.110106069123011 0.594764778958657 0.609861762042488 0.374289962125432 0.616988008755754 0.284541969070823 0.50757623338619 0.19314043111203 0.330506751377596 0.13966837636256 NA NA -0.18392136504192 -0.170866490979081 -0.252415483354912 -0.155083596348901 -0.193756524909425 0.333317760414954 0.202364765700396 0.242606920819299 0.418658232375486 0.38824306220762 0.371131683114244 0.166862987020713 0.363718521921991 0.346346426511892 NA 0.30306113337512 0.106513139973796 NA -0.216647928387279 -0.301125353049686 NA NA NA 0.3658700414667 0.362764868396858 0.331933291386971 0.37036346788884 0.358341817739192 0.33957659713414 0.161220729316921 0.155618970048737 0.136506424795678 NA NA NA -0.152537972806564 -0.164993122166931 -0.196893658150646 -0.0955023282505656 -0.140936113681808 -0.141446025271092 -0.133302743629344 -0.199835499560693 -0.201917767669938 -0.305651816321512 -0.302712641197356 -0.314046981310296 -0.245416982069186 -0.278872718719975 -0.288619969462909 -0.259237611578693 -0.300741475145184 -0.291054894069867 -0.283856940233919 -0.287793899944112 -0.232626667604777 -0.26749230542461 -0.262569358368838 -0.295649186055594 -0.101879422155883 -0.169844709499577 -0.133363463030589 -0.169342131047295 -0.188023450787006 -0.19077060624133 0.113086015997561 0.144109989812312 0.0884196734811785 0.291964980882689 0.278577944327669 0.36201059442542 0.318437532069652 0.324934915301504 0.34095433024345 0.0905411281836198 0.129980346251672 0.17105738074854 -0.307659052807582 -0.2589539910263 -0.281367171959522 -0.285278118633109 -0.265483160479218 -0.33321678464687 -0.303470961610197 -0.280437888753261 -0.33511319478378 -0.284942236266081 -0.231038924950026 -0.314396368680837 -0.144539825904537 0.13756157456139 -0.161153610098928 0.128163063429683 NA 0.122143007322692 -0.208764266410667 -0.136273105129169 -0.162398699541341 -0.259782088132232 -0.215150727223375 -0.238542200128943 -0.344280793224392 -0.251762204381001 -0.277145648356636 -0.263048287343351 -0.135031805288682 -0.209032600242734 NA NA -0.191369619925874 -0.0868925557711105 -0.105244481260191 NA NA NA NA NA NA 0.108941184695779 0.177366983003024 0.112223275253954 -0.205359653478432 -0.200517353576631 -0.203232784798246 -0.243676005115029 -0.250660205471892 -0.244028443135097 -0.286904358548986 -0.269749377409643 -0.277867310008353 -0.327358276069513 -0.299095885731742 -0.317011221291787 0.164480054338224 0.164993987388918 0.139546017556118 0.221483738127176 0.231371705139833 0.232759561571083 0.293664435759446 0.327532534282142 0.326480901501492 0.346943959754839 0.348422296943067 0.357633315461065 0.36343908527951 0.363683416793003 0.370348917676634 0.342546670350576 0.347719892746552 0.357293694196056 0.263911593647673 0.266065493700831 0.266109020628491 0.236910317110541 0.200603834056911 0.211289759584063 0.190579220420928 0.213821015238899 0.193118341706354 0.293147530958167 0.265765432787989 0.235016511678577 0.217764602908746 0.250101035136282 0.199937291916533 -0.177521997011475 -0.173804701681281 -0.214837237060736 0.261124555426136 0.278933984804249 0.291470003544118 0.347619638764235 0.36079426386391 0.357388057431854 0.369913994716258 0.359405854260244 0.347860935234337 0.403135886913066 0.393767652706353 0.382327129816776 0.416378504329381 0.364612998789802 0.370723926728455 0.237656345792077 0.265413386616221 0.283283237082654 0.272798924307098 0.217834911577427 0.19876362128245 NA NA NA NA NA NA NA 0.0805598280683939 NA -0.251325281640687 -0.205295091669684 -0.226589251838197 -0.256168691510201 -0.268030769839604 -0.257343843569662 -0.121569888969848 -0.19016617389521 -0.203857226046349 -0.118167664850213 NA NA NA NA NA NA NA -0.100150728250348 -0.148597816253646 -0.106424675297843 -0.0906900292022511 -0.110188873492581 NA NA 0.259145648267516 0.250710930370829 0.292816124766819 0.181591973861653 0.273443296265565 0.356067400396142 0.269661632890806 0.0989310400082414 NA NA 0.0840178956433882 0.172953160091151 0.103749657925767 0.138681095527678 NA NA 0.603717263936877 0.616084284935113 0.622320257759729 -0.435642884450394 -0.415271144637434 -0.423045024524284 -0.455050605444402 -0.458766895039963 -0.404188991373397 -0.425374636135301 -0.477665890296171 -0.452738698671557 -0.346926796951304 -0.108008942482944 -0.249272216212769 -0.270020001032157 -0.145213468078931 -0.103933876925345 NA 0.102601991350667 -0.177015835878908 NA -0.231588902027161 -0.161309469528 -0.12862541424585 -0.246734293166665 NA -0.143143260087594 -0.0800384035177601 0.14057334000876 0.133957097746647 0.100227026576772 NA NA 0.118394895575762 -0.14277538653204 0.156328014209636 0.137660757335125 NA NA 0.181310585057568 0.266452409348672 NA NA 0.124447572231272 NA NA 0.216862053971263 -0.137489832694458 -0.127463811494865 NA NA NA -0.427384095933935 -0.437518492603646 -0.354575935509974 NA 0.27203793002416 NA -0.410776169006 -0.338083388308065 -0.399602330229525 NA 0.100744800258022 NA -0.426488069671486 -0.337075759614428 -0.376568276784607 -0.342608423900104 -0.356608839434452 -0.39694866045481 0.455390900098361 0.457704315446801 -0.282557914729333 -0.371515174183432 -0.285055160639448 -0.181189784420484 -0.328866251743305 -0.382090767037897 -0.0900839487274157 -0.292976456625032 -0.261369781200215 NA -0.144840839070118 -0.233251606915213 0.1547177664015 NA NA -0.198156485262869 NA 0.312202346954638 0.461800296406144 0.495453990214738 0.523688673163346 0.389185983151227 0.560631099433733 0.540928702192943 0.516567712521802 0.421899494859778 0.414979543426709 0.276008298023913 0.406960555204459 NA 0.261673435108455 0.306883656868791 0.346686815234569 0.419665855612228 0.317885221202009 0.262922072841259 0.254848708020236 0.125137402395173 0.189590213660556 0.171672291165674 0.293667126149952 0.389476798869304 0.460071963527745 0.498710534946804 0.473041299363628 0.406020300360199 0.417421580532223 0.38490032654809 0.34062563390555 0.330051738160403 0.319430093993889 0.366665914614968 0.139110024302232 NA NA NA 0.222325731679841 0.335992148048913 0.406958589983041 0.359337359074577 0.459858114060742 0.389971490618697 0.374446572831477 0.259354599321563 0.38407084816491 0.411530583845968 0.257523989889599 0.28565033001812 0.221942176460861 0.168571689316204 0.122702920547223 0.254164246916715 0.376480308301746 0.403235489385401 0.404578592516038 0.454082704043569 0.448078434476839 0.446541267804147 0.468264935391829 0.446575130564524 0.454441311600736 0.48514322180733 -0.408334471140305 -0.385927012987582 -0.18974858313256 -0.311749365372531 -0.369943840330986 -0.343005906886419 -0.324997712948335 0.296575476777929 0.249940827350495 0.395894689576124 0.18611847620142 0.35771892598848 0.201756066671339 -0.286952980353742 -0.232695976909264 -0.322383001306682 -0.0848897758481906 NA NA -0.106227116659756 -0.1014294309365 0.416620463522627 0.196989627537772 NA NA -0.182213940267164 -0.0972150719046403 -0.100076994458716 -0.114339617813609 NA NA NA -0.0798314017448019 0.40249536982752 0.250816035380045 0.255142235303019 -0.221795695137979 NA NA -0.249288549092189 -0.0948225430544945 NA -0.225252578468814 0.0942274420007127 0.193433064229398 -0.235905909766846 0.2012405518767 NA NA NA 0.294958899197678 NA 0.195495280411001 0.290084868465403 NA -0.342599470766648 0.142746643177311 NA 0.119241851718662 -0.132078740324471 NA NA 0.211991268432509 -0.257626399634239 -0.202261110156067 0.245815007151037 0.403414045157337 -0.216538561314964 -0.36965151213228 0.5211868349526 0.341569101151219 -0.56960307931429 0.545082413542928 0.290536540313233 -0.597470408570016 0.116136317070282 0.391867214435286 -0.482605766716409 0.17801819402969 -0.304974670999178 -0.0997830203972951 0.350105324696547 -0.299476871656171 NA 0.189465101193853 -0.301988200364011 0.122692761624028 0.150841160855464 NA -0.235639416650305 NA 0.163982504393091 NA NA 0.219818950089838 0.426099119400406 0.480653630967747 0.520243701329619 -0.423455172127618 -0.386327105886617 -0.264698277419227 -0.262932918580334 -0.308934967198099 -0.339344458242063 -0.358387990580829 -0.341792844651261 -0.322243751256641 -0.317295432188606 -0.330802114395706 -0.309649277048238 -0.183231901556936 NA NA 0.124891345181759 0.228308701828141 0.35706524566386 0.397490382066565 0.46424835664684 0.454416238283234 0.436597828322638 0.430143668274249 0.431168342871539 0.429280597026167 0.36481896398356 0.381912755257204 0.51264647455217 0.497074578459514 0.407291402691109 0.423690908689258 0.416830637267293 0.361539640831129 0.299047324459597 0.291246228061453 -0.247738716325794 -0.0908198733210172 -0.10491953968594 NA 0.0807828122595897 0.201146537395411 0.229580895807126 NA NA -0.290726825402632 NA NA 0.154911485645468 0.226242615655477 NA NA NA NA NA NA 0.356735124207605 0.413353638084148 0.0761726391072325 NA 0.406943041182175 0.399214924081948 0.366295993424783 NA 0.104443031459892 NA 0.505609322771566 0.362610374742295 0.550100329070222 0.540850233901143 0.165663409329043 0.199480090317042 0.244680059341469 0.337747024111569 0.321062209030736 0.290508706840703 0.467746237539179 0.467746237539179 0.579260776190521 0.579260776190521 0.472772526150941 0.472772526150941 0.441624153297166 0.441624153297166 0.484908643777376 0.484908643777376 0.385083891870032 0.385083891870032 0.614318320735508 0.436829763104945 0.161205805022969 0.208995396047808 0.301561530238122 0.147040913664931 NA -0.406472161998032 -0.414572097056721 -0.31578208823064 NA 0.187811932418955 0.115229441876056 0.526300131177942 0.541755365932685 0.549253836877136 0.54672669235008 0.591981160232216 0.533201047858928 0.471780055032662 0.517328308835975 0.500777752086886 0.436695513430714 0.516569614409643 NA NA NA NA 0.453489875428422 0.480080191444498 0.53855446408222 0.103736041955389 0.149557638393579 0.130407107426509 0.167915032860746 0.396482325719382 0.462177056561012 NA 0.307443875389638 0.453719279829637 0.43242405472361 0.293871682419874 0.179380547403522 NA 0.0880959146075121 NA NA NA NA NA NA NA 0.177970897553935 0.301955238001893 0.320016455546223 0.200757957071021 -0.128981302946086 -0.159816082065722 -0.176440191388709 -0.164587034430431 0.0847272788996598 0.087971186142024 0.201912778011671 0.283195186879123 0.337471292245044 0.293850960913784 -0.14739614704697 -0.19319843790361 -0.226129639247344 -0.140969112233494 -0.217893124724851 -0.197512581044746 -0.144777689919812 -0.134590310531562 -0.295519461042935 0.151297100357837 -0.259032265512829 -0.257866643378715 -0.289864870440493 -0.203162258823252 -0.39322930712894 -0.282582596099966 -0.382325477296854 0.0917984159701251 -0.325520304275122 -0.276552989296374 0.241953925573816 0.138657520166811 -0.282379585354078 -0.325439918613432 0.450041889695309 0.495536500455808 0.412970026794341 0.385532198909885 0.402422208390465 -0.0825927583732434 -0.0814781088291813 -0.148174750304402 -0.0959384102294784 -0.129204300826019 -0.132556327846541 -0.145841462479873 -0.125225349434091 NA -0.347518542407711 -0.33858242160544 -0.327712708719657 -0.289127950830642 -0.279577220545 -0.321844478344773 -0.317913738987346 -0.279654964375102 -0.281156050720959 -0.311289171448419 -0.2818970864741 -0.285794462807976 -0.300833809245734 0.469082937037114 0.417556419754979 -0.444496747692725 NA 0.345844998097532 0.148015789984136 0.315245169250764 0.444580732679885 0.468475958146222 0.526493397142978 0.511440124854013 0.358654598396241 0.332475138271088 0.354786015030545 0.477703277950439 0.446883959234463 0.429258298763704 -0.533033413766201 -0.535729216758989 -0.481866102219165 -0.0988682206686076 0.330431758483061 0.633554405725087 NA -0.330793211835728 -0.314715336752836 -0.369328436253836 -0.312512627856881 -0.334911340043017 -0.372721559651281 -0.373120999924076 -0.406018471751161 -0.316972531110446 -0.287581591055618 -0.252314069093373 NA -0.431915657816191 0.139043096890394 -0.505949207255873 -0.50136433168384 0.659472149057051 0.38170362502687 0.338983157671749 0.375698851017856 0.325841221271186 0.248932427652228 NA 0.262921993031093 0.385327057240413 0.468793410012397 0.442336406201139 0.507373792720405 0.449593093886458 0.485766596955974 0.62469196384744 0.565155835631929 0.441895299772321 0.381049964875612 0.443382710023668 0.616824229788759 0.124280357043578 0.145286191456531 0.245536006494667 0.435731053689147 0.20299730243302 0.325856534702652 0.338485030584094 0.356769509016691 0.369410105172387 NA NA 0.251874046870163 0.450003332239872 0.571161505033959 0.549023925744349 0.274785297053092 0.161469268786289 NA 0.102530523867104 0.190650182112594 -0.12348334949207 NA 0.284680172807776 0.491563785200784 0.424341254514874 0.184845672190321 -0.174282633646746 -0.144489681551957 -0.188164058868533 0.172833142815808 NA 0.247945972688155 0.349678040619495 0.50653877995778 0.519336225283098 0.481569397066388 0.433292194017556 0.428727361873327 0.428727361873327 0.380248321999735 NA 0.369468444879063 0.470272614896127 0.478520009624313 0.448580551390679 0.162083342369684 0.446354943485865 0.463833831969348 0.412241369741716 0.235437388888326 NA 0.377531573869428 0.466076324610597 0.421886437014204 0.26657230098857 0.121676688174989 0.444510653818805 0.541342262997179 0.425907060453855 NA NA 0.48105032494628 0.533175149711017 0.43648495915892 0.209592582581204 -0.0831598588272963 0.462490708699799 0.564706522285189 0.416445163790959 NA 0.313524404472622 0.264919476446088 0.29755974794596 0.358062565546037 0.45391859216195 0.474566234730778 0.540984122163465 0.411407726141592 0.230872069435943 0.320686065704109 0.329443881940471 0.538380858325959 0.444478797764372 0.362123529035686 0.208253525393818 0.53280765423215 0.478803109576888 0.274752091420504 0.181900752876352 0.230113061306554 0.270984237159841 0.389428663989714 0.375746838940387 0.239998031754188 0.0943258411492875 0.414026888663121 0.477265017271056 0.307042300880306 0.249767966615792 0.250030793079627 0.144060465261834 0.235148451628856 0.341001302444386 0.30023315186786 NA 0.171424244964712 0.24655707424072 0.102460872782901 NA NA 0.381184993584596 0.399254855791554 0.213914960623289 NA NA NA NA 0.236520786728941 0.168697031772734 NA 0.204214938334214 0.256689296913821 0.183205159439125 0.172304647388063 0.178210591039836 0.0933898922985696 NA 0.17327316489159 0.154877037982464 NA NA NA NA 0.0774037333541971 NA 0.142430344612546 0.0932080505186878 0.124103315961154 NA -0.160272973369693 NA 0.0947830729240468 0.0970731623877695 -0.260748326379907 -0.238032283191216 -0.241660795260286 -0.244874048898088 -0.240173762149914 -0.189834716160122 -0.196099810403375 -0.252615717223076 -0.226297221664793 -0.22305402151572 -0.117818364694654 -0.298860911451318 -0.132668519080355 -0.116982188061469 -0.278894576085502 -0.277525131112745 -0.0843532735285337 -0.0831925828578499 -0.079054201602661 -0.123014032803952 -0.143387432155636 -0.117266904487187 -0.171068557367024 -0.155987830054511 -0.348501894005298 -0.271352111978314 NA NA -0.100128578599879 -0.116354895718896 0.275221587834699 0.442234585800231 NA NA 0.422339925020305 0.413420841924889 0.135142917788062 0.269619951624382 0.0939117137561177 -0.17113438139566 -0.122599204080505 NA 0.257179389317198 0.372723927441908 0.154621715353696 0.200839732716288 NA NA 0.609829844437204 0.579444284269974 0.535784750203425 0.568137365340796 0.610485044809598 0.565473775851752 0.538427077873869 0.534742682395486 0.504920225438338 0.545221889297133 0.520903158271963 0.519379373316583 0.507333693951864 0.478220657537548 0.593394460809854 0.234821871979096 0.35986076871656 0.490240382807837 0.544934893786167 0.488710518348711 0.440986915849531 0.35349391519067 0.266435590807735 0.39755490495339 0.438785995021284 0.446005087830696 0.460626865917262 0.470904974419493 0.510596987477771 -0.272680132099458 0.348622443010176 0.143878769129263 -0.323357179964058 -0.36861032381129 -0.368109741016371 -0.284724559404666 -0.161435275304068 0.116921904634043 0.388839702910685 0.230577599371217 0.341505525777914 0.191178586778584 0.423083393306446 0.261088397814745 0.479801354300741 -0.111976929485675 0.200746110114949 0.219647291119308 0.248444084001697 0.19421672637197 0.115836717998835 0.214500398594403 0.268729968029035 0.119505138220374 -0.568201703221636 NA 0.416612021880091 0.512855991769189 0.544297268776241 0.378596516648171 -0.402466719385445 -0.484523079176113 -0.497078705214975 0.255205127797836 0.500732988338361 0.499254629012339 0.151363924961781 -0.400542037351021 -0.47189915398887 -0.470903189009473 -0.353288742359621 0.290100296895013 0.489358101081802 0.406795944885421 -0.302938961299538 -0.436257847423002 -0.461719415470561 -0.448329643420496 -0.533060300899844 -0.49326288615062 -0.204986341209429 0.319016211775762 0.469887315238943 0.512588314004533 0.500780597713914 0.502771515401659 0.504872138260597 0.475345855500153 0.510012968397167 0.544100991833429 0.546837855607093 0.514963454524194 -0.302611443112001 -0.509964390114345 -0.497269188517299 -0.424670778506675 0.140681340588129 0.210989063777628 NA 0.3413352567134 0.51992426868904 0.385101981977744 0.449611555834194 0.280103494634658 0.440534195693082 0.518791923418993 0.345620383663497 -0.380777692488557 -0.470684174756166 -0.500280067357403 0.500914967835921 0.530644210390796 0.429768619825066 0.505998647364318 0.544107600554411 0.465646295283357 0.477624114447526 0.48550235542591 0.49230995564089 0.491100146041066 0.504729896221069 0.476577369250994 -0.12005646414869 NA 0.25507508024686 0.737900402870789 0.829854973111553 0.859186485079799 0.844235499278786 0.758108695765742 0.754815616656706 0.703084427831984 0.440752683313803 0.454830522503963 0.571129252660272 0.587569069110797 0.590423677886963 0.610693768694572 0.427174445966746 0.503706344259228 0.590387594704968 0.455633636201011 0.605151869449841 0.491350488273638 0.423853646380535 0.303488008343419 0.30062827878376 0.391892430267253 0.466331069024652 0.465970943155505 0.188762001157899 0.372232717637647 0.335689992214402 0.294266565731174 0.284088251662455 -0.165335621471028 -0.128487393956785 -0.158002385895085 -0.176420294471018 -0.111002759963795 -0.0897432453438289 -0.162739691263908 -0.116194357645724 -0.137196101796575 -0.183438536264301 -0.0912629905168612 -0.401068984012103 -0.293059625423962 -0.374701730728628 -0.349185739112828 0.62801608389582 0.634583209282435 0.63764271268836 0.612121563913075 0.474119558587508 -0.0791603781573639 -0.2697783572254 -0.393521243112342 -0.370031776374807 -0.412483442809052 -0.470290838423956 -0.578085140388298 NA 0.568752994295119 0.488003674511396 -0.293048252905653
X11102521_E1_T7 0.529644627917058 0.447869986592952 0.430158778195988 0.258637020273833 0.250427812260972 0.338812621456955 0.783817780777589 0.817298075064096 0.846524446151625 0.863819265915712 0.881484237099931 1 0.79640004639137 0.706413334207873 0.33705736166065 0.565086965278984 0.490218664362548 0.392679282152333 0.0795734092192651 0.213987708045371 -0.356968370200025 -0.135515845549396 NA -0.134799039182311 -0.296607781018448 -0.278456412170296 0.116127489045651 0.0983654642751818 0.0801114765100005 0.251201376357763 0.18066254151859 0.219760267010477 0.143002690809626 0.131760441302042 0.102491647775513 0.215318869996581 0.139302222210124 0.189212159953517 NA 0.305241094678347 0.358159735603537 0.345719638445773 0.407019442144464 0.416901955918197 0.390324143882924 -0.335601335748355 -0.163084465801506 0.160275092938368 NA NA NA NA 0.0815817788521782 NA 0.115185603156607 0.453253005902673 0.440775963975186 0.456611933190453 0.376737207356869 0.26879597569171 0.303576092814447 0.216249124756197 0.31074494738446 0.442349015013863 NA NA 0.135198964825145 0.435077700921132 0.3796820557502 0.125018217511857 NA NA -0.115125455835538 NA NA 0.282758336050355 NA NA 0.387817638936006 0.577583949209375 0.567336162775554 NA 0.180291960072597 0.167463692575671 NA NA NA -0.0945515928991446 -0.323387169054523 0.213405175773442 -0.331530276589979 NA 0.189178475853458 -0.402856052218907 -0.280723105603949 -0.247978877272671 -0.356953521862146 -0.288213088828988 -0.300553050429835 -0.322779672509792 NA NA -0.305495193659315 -0.452017914140382 -0.477647219172358 -0.376515570542985 NA NA NA NA NA NA 0.175073952772648 0.529241111115094 0.568073511610701 0.445805779015473 -0.240708297359373 -0.210145851150482 0.3238047551563 -0.249137904942466 -0.209628404059723 -0.244702771334636 -0.22496374014233 -0.235127697960813 -0.407071471352775 -0.383101240032894 -0.144217355627636 -0.223812915045387 -0.271362512487958 -0.255929143305808 -0.290968101808992 -0.293337154958923 0.431786401900881 0.390000794074129 0.472635446121298 0.507771318739235 NA NA 0.091839540899219 0.293136977730767 0.299522064541059 NA 0.317132259547413 0.441721624928458 0.430103854739443 0.427297767388217 NA -0.14861388206264 NA -0.376284420639593 -0.41188449605932 -0.405191613618163 -0.282362333427129 -0.174334369726547 -0.164933398408161 -0.0918162798917844 -0.092441032502116 NA -0.168166856142922 -0.201968598611943 -0.237207410793672 -0.255337536488968 -0.23011495976465 -0.151761372628063 -0.106765110464309 NA -0.0772526173241915 -0.221500078822112 -0.317529859115174 -0.33822132856313 -0.258204204336884 -0.320639687291832 -0.315437372816444 0.350757778082327 NA -0.26233940991575 -0.386226144007923 -0.388572521977209 -0.35433926517954 -0.352691338468777 0.164467451670811 0.481367576314604 0.561074311650271 0.511531865903018 0.38877407088997 NA 0.258577212680019 0.501336586957761 0.360855833262217 0.12903121673401 0.404053735776917 0.442897099053181 0.446985837813216 0.462022327596881 0.4781690332353 0.517821477849671 NA 0.346387750165843 0.167362069810215 0.3126448277697 0.44719927340039 0.470762822941909 0.529287951247207 0.521209066095032 0.369566216864383 -0.139439414022047 -0.174712383753447 -0.240995904946301 -0.269137318268997 0.222382129870923 -0.400151663692765 -0.400197951865869 -0.235359081409199 -0.109668724164468 NA NA -0.299956060347008 0.399206929074093 0.360816582250935 0.298847513012119 -0.301367444286271 -0.338399853502765 -0.451368341646387 0.357670255500087 0.256874543206475 -0.314870522825021 -0.461112047990947 0.354314198931594 0.420485425726585 NA -0.145039406416338 0.354011996158314 -0.0851068356416486 0.538552482047061 0.090164131208787 0.582747688921192 0.599825099478656 0.368193764931326 0.608819257949277 0.284915770183122 0.509039721807016 0.187654848743539 0.329352232877032 0.116723671142502 NA NA -0.210170989850714 -0.186416453494678 -0.29309751442326 -0.189121256693715 -0.237122809795057 0.303878976187759 0.172821004340075 0.202444875591566 0.403921787008462 0.373467085367804 0.346223590543321 0.139787245276676 0.358120645313482 0.318327342593814 NA 0.279319852543847 NA -0.0918115109376632 -0.244980471821215 -0.324401791263395 NA NA NA 0.367523163873344 0.360648645374678 0.326350709594612 0.397611673373171 0.381443078789543 0.358826819929203 0.192750128056251 0.185554033070465 0.164594579243112 NA NA NA -0.148934948833026 -0.168992179563707 -0.202578532204644 -0.0957149875370279 -0.161611774178546 -0.150216121367093 -0.156914145602733 -0.229852311828515 -0.244878420118983 -0.307159571388439 -0.297575895003398 -0.310759191758215 -0.230726367178828 -0.274818901926359 -0.280404314331765 -0.247163213856737 -0.289007018914596 -0.290360213689764 -0.272935248973645 -0.278898189986383 -0.238143268706694 -0.26958132823984 -0.265863411520689 -0.302305599746918 -0.0873861266395468 -0.153083985848291 -0.118241205802442 -0.168958840074759 -0.191884873096901 -0.191754693753568 0.110999980744672 0.131739741189718 NA 0.294596799991605 0.277196089490447 0.355143716247318 0.326119241894865 0.33397925643196 0.339195629916242 0.0946397924411975 0.138318064408206 0.181825616325113 -0.327083154294416 -0.273671763828943 -0.301492899742671 -0.311590360438477 -0.288119929240603 -0.353910323001825 -0.319240896244771 -0.295603369540557 -0.349831938187101 -0.292913364479815 -0.233623740394121 -0.32197501643911 -0.153658352975976 0.138084885004007 -0.175615105735159 0.106992529843992 NA 0.107952636119468 -0.202833793755411 -0.138336534712217 -0.169682861572863 -0.268321274527143 -0.220120258799155 -0.243424768827325 -0.345174800572012 -0.25359068610209 -0.283283399254706 -0.258102884748583 -0.128976102313461 -0.207572951401162 NA NA -0.196780111305993 -0.0924057681059833 -0.122760976957841 NA NA NA NA NA NA 0.116749104573573 0.189536222037857 0.118253340273949 -0.200347841604251 -0.183267833207796 -0.194130076948898 -0.235825515267623 -0.237130350029591 -0.236919712000549 -0.282748653940368 -0.261179409231976 -0.271848309392202 -0.321789812406437 -0.291201137596205 -0.313028786315215 0.173059112227006 0.177473493833201 0.152025520549097 0.23253393901674 0.243583574584097 0.243574129917735 0.309615350313073 0.336272933238998 0.331145171718255 0.358692407702126 0.364505663891155 0.370008465464006 0.386526365631102 0.376807877934026 0.386074571765117 0.365911321163022 0.369179957070201 0.379435583958153 0.278930668594425 0.279825056389785 0.280816287394349 0.244536304133594 0.208015080870326 0.211663529164518 0.195084063087389 0.220277332872536 0.197579584938077 0.302073769236357 0.275638130012395 0.239829203768966 0.222208921474085 0.261181120459593 0.205637034492056 -0.188098829048487 -0.191745876288681 -0.222166405452951 0.244580202006213 0.270513416225272 0.285625147725478 0.344829170164111 0.362758536672398 0.369870597890215 0.375501549716241 0.365007123474381 0.362668611387053 0.413102207326642 0.401640221752173 0.390728905035761 0.418302914902187 0.371017032357616 0.375539323221681 0.228608940259314 0.263826285613321 0.283672821231558 0.272629686946302 0.213809617724452 0.192253444344488 NA NA NA NA NA NA NA 0.0950748724918746 NA -0.255185111504975 -0.210541872141652 -0.221073491388881 -0.247379927106908 -0.263034802339103 -0.249873864944291 -0.11317955903281 -0.178121969299384 -0.19360150324498 -0.114668043061226 NA NA NA NA NA NA NA -0.0976027663312344 -0.142743531010971 -0.10735007202787 -0.0853799199908916 -0.113217422270973 NA NA 0.246754142173947 0.236756726858301 0.278421168859674 0.174619370934591 0.263374101505954 0.352226322598559 0.276103038634025 0.109302937588097 NA 0.0879306785504643 0.102367654994014 0.171506591940533 0.107303875822358 0.140849596949396 NA 0.0776486610871756 0.583203441308957 0.59283415044637 0.601340405502148 -0.405518701503342 -0.396023237692929 -0.403106018026972 -0.452831434630844 -0.455203654701775 -0.405763353763422 -0.399396188720698 -0.454866286606588 -0.432827014415461 -0.347113082155243 -0.112198600242851 -0.249808933364458 -0.23845278962209 -0.120581724472681 -0.0801801166243724 NA 0.0873889758924471 -0.176852011634748 NA -0.246810614250001 -0.150612717540158 -0.15932465838667 -0.26510308663331 -0.0855187900077812 -0.129725481590701 -0.101545008584606 0.159000006507022 0.140090326985113 0.121982477301021 NA NA 0.139457557815022 -0.114968268230957 0.162411033844014 0.154648128682482 NA NA 0.20874038897882 0.292978428245015 NA NA 0.129427153357179 NA NA 0.236403627024753 -0.145246266130898 -0.134153397256262 NA 0.101759477872603 NA -0.411497708233258 -0.417131589209356 -0.338394555409513 NA 0.290090119652459 0.0834710925004799 -0.398342878602256 -0.321020062549704 -0.38405888695736 NA 0.0886773518846535 NA -0.426153736574541 -0.342048238408389 -0.377814418853423 -0.331578802888471 -0.352040121935 -0.385502635508593 0.408211619177876 0.422243885762154 -0.265481003976852 -0.347654272814246 -0.253517855027023 -0.181285586744072 -0.326892117511958 -0.387035027842871 NA -0.269348695989908 -0.244892231373788 NA -0.159575038967522 -0.244066407089339 0.129468033190865 NA NA -0.198521421345279 NA 0.320968634285586 0.465220677382118 0.503294227455324 0.538154338077845 0.415167742637407 0.569843591699282 0.554916345500955 0.533263292182135 0.433678590984294 0.426165951789259 0.272468314524155 0.410506135825287 NA 0.242635204765813 0.316968981945265 0.355326034723634 0.426626900825203 0.318156037032906 0.271410947476839 0.251798234723044 0.113043284508711 0.187784966269081 0.176760367752713 0.32084816553897 0.420880961783118 0.486886876093651 0.529541747359776 0.497128632185035 0.433404821247227 0.460438096585898 0.375118187285609 0.367891752733289 0.352993559393386 0.338075041986688 0.385756545901261 0.106402267536626 NA NA NA 0.197767359424547 0.314493788183207 0.40529899504226 0.341805693920719 0.484610935257547 0.393610423518734 0.382578900147856 0.245240091709458 0.381994407277415 0.404797720761903 0.252660153370834 0.29427719707876 0.219889707243524 0.167412197150473 0.114236337176659 0.263555272424679 0.398220049535022 0.404858431044496 0.43698421975494 0.481129746321905 0.473066531285898 0.475749593508997 0.490249159224668 0.469943075609175 0.463786327427899 0.51062856937386 -0.389689228468418 -0.367203592748537 -0.171921728560357 -0.295810508929505 -0.35665053954461 -0.320337422791022 -0.303071667695219 0.300215039278724 0.25209337936515 0.409412951215953 0.184268641496711 0.376248829286089 0.197904640733555 -0.284305702402883 -0.232447166860255 -0.330885788968026 -0.0942233638265928 NA -0.08312928892655 -0.143368385604984 -0.137960604405701 0.385169841102244 0.151294290782424 NA NA -0.220833608577837 -0.136185733527115 -0.135325833115068 -0.147812207346998 NA NA NA -0.0787292193055684 0.417281274720424 0.223472529479234 0.277425922561626 -0.216404655234216 NA NA -0.231751932311696 -0.115486343020864 NA -0.203680516218256 0.0811868611709037 0.209021030006523 -0.222087608398345 0.183008700192679 NA NA NA 0.297062892555319 NA 0.217048052563132 0.288783458675213 NA -0.346617009185435 0.150905239410447 NA 0.0923353098639954 -0.129538881997166 NA NA 0.211585299992849 -0.262497366122111 -0.181880796427651 0.247771851036287 0.384101903223532 -0.199929387076085 -0.363233168243614 0.501596259120905 0.318847276587155 -0.551233387644344 0.536355414534971 0.286704957476423 -0.588424388813721 0.135640498492569 0.36659968701258 -0.470983892733355 0.158639388913503 -0.304082936760276 -0.111343816506593 0.346707824186472 -0.307926448580293 NA 0.195823439181222 -0.305994077669744 0.120936719033851 0.151951965366498 NA -0.232670052944522 NA 0.142920473522438 NA NA 0.204939478390126 0.426617350603197 0.482532908086765 0.524440015151531 -0.403737846790326 -0.37400867073856 -0.240138404501853 -0.239386724029506 -0.285966125496783 -0.316577636458755 -0.33568625559615 -0.322324350517503 -0.298987323519896 -0.288642611477452 -0.305706372179099 -0.318779544732727 -0.188944493801071 NA 0.0799628295995424 0.125151884850549 0.245537380127908 0.380017084697374 0.405136280875524 0.464596625974691 0.448459290036694 0.431920938907834 0.421423524579046 0.427807909991727 0.41613987826443 0.381426432969244 0.393520483005374 0.511483893424997 0.493098337815022 0.40587911256408 0.422507406880552 0.413011221021644 0.360068778758804 0.307846855064158 0.300549649544744 -0.22865314599321 NA -0.0924867641219873 0.0906280144825783 NA 0.206513759303763 0.244402527393279 NA NA -0.265674618315911 NA NA 0.160999106348784 0.228862742725405 NA NA NA NA NA NA 0.343687763448956 0.41368201005361 NA NA 0.421753263758834 0.399713737059806 0.358636226877365 0.0901444548047761 0.13718138831261 NA 0.525380990895369 0.382842557392301 0.574487017480445 0.549304086985866 0.201153440276354 0.221642547109548 0.2829864369792 0.361178886665726 0.342733844044754 0.33160540679178 0.462246843942739 0.462246843942739 0.572938363117574 0.572938363117574 0.466382820195642 0.466382820195642 0.425163616251889 0.425163616251889 0.470802106861135 0.470802106861135 0.367175636382913 0.367175636382913 0.664657259267539 0.480161958303837 0.207403341613749 0.249883162482982 0.354782194440365 0.177721154233941 NA -0.417801039420942 -0.378473102370359 -0.314252240873489 NA 0.195593196811721 0.114535352689045 0.534377663976836 0.547062581608174 0.556752901983047 0.557520918217874 0.597264826600563 0.549737001775207 0.479193430164064 0.534584811110898 0.51317345348881 0.450161151882467 0.534910261334138 NA NA NA 0.0792535234095208 0.459380183828296 0.489967804770143 0.546833122273609 0.114662329703478 0.163053635545575 0.137293913836365 0.188934050124342 0.404435377491395 0.469936457359824 NA 0.32683571510573 0.471379040280322 0.469040194798364 0.340095517159945 0.21702541095394 0.0875612443657241 0.102651849340191 NA NA NA NA NA NA NA 0.175683171168714 0.302489428366391 0.326084903228132 0.212478355239228 -0.133515256521497 -0.171311355482436 -0.183592126846044 -0.162220991263614 0.0842706804255795 0.114451310926216 0.2171195498116 0.28951237715729 0.362347370342331 0.337867440775344 -0.149442687830519 -0.187817357451847 -0.231628765799147 -0.13402925825594 -0.223896830684987 -0.192612192663965 -0.146643884878154 -0.125531482666687 -0.293092494240815 0.15975157055322 -0.258499625681539 -0.258213271570962 -0.287955301719879 -0.204343682550563 -0.383013288987788 -0.282369647774719 -0.37629099995729 0.0963827477489567 -0.338848182313069 -0.273809979131048 0.246504958024166 0.142946997390573 -0.280948387409815 -0.325567408273224 0.459468383593606 0.505004871668666 0.43138009685738 0.394298820065398 0.418653218803137 NA NA -0.140486380559207 -0.0848969437182149 -0.116992128386426 -0.114347455623763 -0.137869573742486 -0.11312845389412 0.0700637531741834 -0.32963781923699 -0.335560421410834 -0.317193791844066 -0.266384226178491 -0.273064058934986 -0.319470336159195 -0.313761650958847 -0.278277328207303 -0.277345626042808 -0.305579911120603 -0.274909800782856 -0.277791213877991 -0.294320116051879 0.4622458430812 0.412874947179312 -0.453203877995883 NA 0.346360589773586 0.167460514816633 0.3126448277697 0.447206760274699 0.470803581630664 0.529275422898217 0.521237659797823 0.369690685190304 0.348965640191813 0.365591346812371 0.466683005918264 0.426597568439189 0.399877973083874 -0.491194228989276 -0.522277994606109 -0.457613436346003 NA 0.334832013947212 0.637485904907801 NA -0.300310517901092 -0.285140305631455 -0.339493359352326 -0.280586285400865 -0.306831592394487 -0.345197286601959 -0.348437886441783 -0.378208583202125 -0.287648469570855 -0.263911591334139 -0.227076145758983 NA -0.406352954510332 0.157543260757647 -0.473564957188004 -0.502353036401136 0.656630059356064 0.39365395988823 0.3544836050946 0.38329723645983 0.31598498487775 0.246229053236585 NA 0.253759133781734 0.39153102639033 0.47138266984261 0.456498228898448 0.512203649548052 0.456669894976339 0.48613809528384 0.612004286832636 0.560432140084539 0.435998917985957 0.380550610801176 0.451183070153882 0.608327119579202 0.123177245311758 0.147669052191801 0.234599509574419 0.43919132301415 0.194954217159012 0.306320155581051 0.326000277575199 0.3512605019617 0.367074596623592 NA NA 0.232469005862895 0.434439221217804 0.557026513296949 0.523600482328348 0.238402547541618 0.157429120723648 NA 0.0894251148394105 0.182500232390361 -0.143507446178834 NA 0.259213764904134 0.475450443424251 0.392670008007946 0.150518217846193 -0.180263345360535 -0.153338564865653 -0.20302751033624 0.171386683767343 NA 0.246364005479307 0.345537041840767 0.511379738486337 0.524824333142942 0.4914490872603 0.446494748267036 0.440670388042926 0.440670388042926 0.382905758865218 -0.0744604627727208 0.362817616345555 0.474577687179334 0.484810210543718 0.45426642441389 0.136645348506894 0.429527159884874 0.443027355860943 0.395983616400922 0.216692581908975 NA 0.367845532676646 0.461167982049997 0.414507869964998 0.256095410533409 0.114995625045026 0.433003754713646 0.529512616837941 0.400508279399547 NA NA 0.464389168734022 0.521750858907606 0.420092650047908 0.185277535362165 -0.0965445158940275 0.44114804954704 0.547046947784901 0.388592754619979 NA 0.317142734802861 0.263792906860693 0.293003765511272 0.347648995857984 0.442398622417118 0.455842979812691 0.516003894748818 0.376441472937728 0.222032651955521 0.311594858870184 0.300216875350836 0.524164269248699 0.422236666589401 0.344631679257228 0.20105914603697 0.522312261376274 0.463940080645795 0.256677359997801 0.170800331984423 0.224163721976485 0.236958360648476 0.368735556223052 0.367110478175417 0.216080933361842 0.0828663550487164 0.40155474712708 0.467211755453143 0.296072078897476 0.242503391131297 0.238636801518801 0.121616595650094 0.212620320309371 0.329914484234176 0.286256622024911 0.0724737495722347 0.167476875960819 0.237153152452817 0.0956073256887211 NA NA 0.356606357074037 0.375924791169545 0.198077653011611 NA NA NA NA 0.253718316942975 0.182826910470268 NA 0.192509809009887 0.249842232899118 0.172726707062915 0.163213106697807 0.164584660682457 0.0761492120049882 NA 0.153575234133983 0.133975353306173 0.0723205640316213 NA NA NA NA NA 0.124847620565185 NA 0.0946509013365067 NA -0.160910075777183 NA 0.101927714733252 0.0937697439447539 -0.2444332349472 -0.221739045527869 -0.227561422267755 -0.230857309202569 -0.226396483459787 -0.178071665969329 -0.187343830370677 -0.237768702836839 -0.214596855467692 -0.211973281131597 -0.105891057798947 -0.283375891046807 -0.123984562209235 -0.111595943072743 -0.262772824197337 -0.26127880038608 -0.0787357205589798 -0.078914236092066 -0.0744434149686612 -0.117981621559804 -0.13886331311153 -0.111246215085356 -0.160387504915913 -0.145456350369411 -0.342427715621653 -0.272739254296596 NA NA -0.0998004677849312 -0.110445447780332 0.29787499849065 0.467919771749469 0.0838457362408764 NA 0.443501472759908 0.432268033125747 0.140883379114487 0.296470214710672 0.0930497958871429 -0.154319693730053 -0.139876587455757 -0.0864227882893829 0.255845720851765 0.362196997412625 0.1451969839117 0.231252519046014 NA NA 0.612783202048914 0.583373801050201 0.535593144719489 0.561803494347268 0.624326060703317 0.575512449063187 0.539279272997946 0.540340854077219 0.516166726650763 0.562103965957174 0.53156182071156 0.528033827471323 0.514629226126859 0.483808872223797 0.601694403747937 0.270742250876346 0.382825787950196 0.513757328237217 0.565173650377544 0.500254394908298 0.442254739735104 0.352757832238936 0.279339322840849 0.40409002134675 0.442897099053181 0.446991075653685 0.462022327596881 0.478206374844946 0.517867502126457 -0.240856286971351 0.353518017291365 0.127977443138833 -0.285103262404645 -0.341738578996426 -0.334092352215994 -0.259035130570566 -0.149112371247796 0.124786680946151 0.366480347945931 0.236079613627708 0.336042196704491 0.204633993677767 0.422226482219712 0.279174997868825 0.481043571991911 -0.125023614461526 0.188033131884824 0.215091074701417 0.238864629076982 0.172441193873589 0.111414418252795 0.22169131779764 0.278848410012525 0.120652910741668 -0.54542762834147 NA 0.448891619449896 0.53791341309937 0.56200320104529 0.372586202247473 -0.421113587562957 -0.493164750699636 -0.479056783406352 0.284356457598888 0.522206967617222 0.519057405480698 0.135385660548437 -0.417053120592215 -0.481472015830095 -0.476316747230303 -0.327671289431637 0.318386372665234 0.513650702712299 0.429157756955754 -0.312985619006049 -0.451277926567744 -0.471332219656657 -0.456120354470249 -0.530882121194104 -0.491259708252936 -0.168228330444223 0.336393541057246 0.487238818276184 0.517819227677748 0.508104610068504 0.501134284597364 0.521549358346419 0.498906899644749 0.525636511307148 0.559540339479708 0.55304339675686 0.523232870725735 -0.319779856150304 -0.520538523971726 -0.489078097580806 -0.422445017687023 0.164402020914857 0.232476911291274 NA 0.340021662665343 0.527942015277507 0.38698655818601 0.474280092892839 0.30638860884453 0.45787218374437 0.539520953295904 0.361231506142718 -0.390694786395979 -0.481720273596995 -0.512269519478076 0.487879941881678 0.517245091382129 0.44456305836104 0.523828924608071 0.54009827447982 0.464778225687142 0.467141921556492 0.474903104442991 0.485589514379424 0.489426876548678 0.51259264020569 0.487166764462691 -0.109092424575125 0.0775662725372529 0.303795412109695 0.745818057622025 0.806683976732882 0.82699557849188 0.823197654409199 0.738875355385597 0.735080011397809 0.689722942852691 0.459170479082468 0.473112348794259 0.572714697141477 0.580254302992539 0.574944828249534 0.582624100375337 0.434192897984298 0.502432890410261 0.599811571233336 0.476336858197536 0.620308124304228 0.493305916012261 0.43592148309731 0.303005306220824 0.303463984721941 0.403866492734127 0.464057556396486 0.443678030432629 0.176069241577101 0.357241521464691 0.301098038455424 0.289826965718484 0.279756882430211 -0.140423199298865 -0.110222785198382 -0.133095872860537 -0.151799060482456 -0.0914517023929226 NA -0.134409963562776 -0.0939881018092434 -0.1139607544381 -0.154352640571659 NA -0.367880125636084 -0.268089980592741 -0.34329644843526 -0.321603601355608 0.634926854035981 0.649087489186489 0.651116119840952 0.617499140871762 0.467899812548946 NA -0.278314335435915 -0.401660420708203 -0.369747268619375 -0.423770282356712 -0.450689025751538 -0.609182988323372 0.0794415610796707 0.609481779035939 0.532238206261175 -0.262219362018192
X11102521_E1_T8 0.467124145754352 0.40303846474745 0.393849617259232 0.206505339041241 0.183709197932773 0.238194127189569 0.707396249090983 0.722811483277667 0.731484471382374 0.74310719550096 0.799236669628168 0.79640004639137 1 0.799184583448463 0.287263458712734 0.497996604489796 0.433708995344429 0.340572409256485 NA 0.131878036975258 -0.337584433407996 -0.142030582128809 NA -0.14525391024564 -0.292757716583335 -0.281345302411279 0.109152786987036 0.0913136175922219 0.0786783331360761 0.228667413193876 0.155948472104382 0.186456501349685 0.128748937096811 0.119739639128915 0.101425912934113 0.209756476293294 0.142328624255312 0.179864778958262 NA 0.253354635410728 0.288669255514055 0.295686481844867 0.335745662574915 0.340432155110245 0.326011665229164 -0.321964350001823 -0.180056929220518 0.127603644610944 NA NA NA NA NA NA NA 0.382136776195381 0.378183122579612 0.423092061784053 0.359724751277318 0.252930301369578 0.258866332326994 0.178317337797191 0.273551456167866 0.412925417310094 NA NA NA 0.344630211761848 0.297599597328342 NA NA -0.0806611807121992 -0.15919535983314 -0.0827268694921312 NA 0.268433876391673 NA NA 0.303597146690857 0.481297073889539 0.490377970745056 NA 0.182482519120863 0.149203437934097 NA NA NA -0.103208033357401 -0.274070517397549 0.207871126236444 -0.253143229852161 NA 0.166837604323713 -0.338706834088776 -0.258347495270473 -0.214187279731367 -0.295948127019814 -0.21952233525741 -0.225552061360291 -0.266249516569733 NA NA -0.282285765190866 -0.418971137295274 -0.431321599640173 -0.304367029778744 NA NA NA NA NA NA 0.145643823486145 0.472016590809375 0.520344626677566 0.387904773297821 -0.19895128748932 -0.169497669411249 0.308586366530181 -0.203315004584603 -0.168598496065236 -0.205396612125349 -0.197343389390145 -0.190424759432295 -0.376681654747882 -0.360095067027731 -0.148132271490559 -0.226576305234579 -0.261672803706758 -0.253041048598589 -0.278391433325138 -0.283271709585706 0.396155590668909 0.359293484124565 0.427202682234951 0.458079243156593 NA NA NA 0.226888542520454 0.273402580670804 NA 0.276885235015558 0.386118316648363 0.365617206943408 0.35994830539924 NA -0.14023297565047 NA -0.339776480376098 -0.3631739015089 -0.372780321625394 -0.277128612967253 -0.187662026581338 -0.16486227211084 -0.110453148736667 -0.110271358187004 NA -0.1817898504536 -0.204469775688559 -0.233543422119558 -0.249476599995898 -0.219222126790751 -0.150376586626134 -0.110371796760504 -0.0815720559655368 -0.0964349009590888 -0.210023891996321 -0.283574315672102 -0.303787821699797 -0.249659793571288 -0.290210078735454 -0.26273235608313 0.334061082236577 0.0942425475717687 -0.207011012460205 -0.316435149874006 -0.332235420514726 -0.311281359360776 -0.302577914628296 0.129277528021408 0.426297258881401 0.488811260527528 0.44446028585741 0.304645872154636 NA 0.196448739731054 0.435197194234122 0.276052231482697 NA 0.386502165404893 0.413712403662521 0.429485422539136 0.429445748256998 0.455301630851095 0.490034789460743 NA 0.329931153968726 0.131390610636834 0.284090177237214 0.419066816222287 0.450257239056872 0.50181531621583 0.477154240829073 0.321646858364582 -0.15136789628183 -0.144360496065553 -0.228015758449734 -0.28901222039148 0.187702450519271 -0.378729294015131 -0.375623158939453 -0.229195967239155 -0.110379608083369 NA NA -0.280508576936553 0.380232947078115 0.343382877720432 0.267648262053284 -0.251638232471371 -0.319379206245141 -0.403278947707688 0.339328380849793 0.228291572604031 -0.282772153403382 -0.425257365351234 0.33854532799474 0.403442141656125 NA -0.099971976406242 0.337044624126143 NA 0.476372206269196 NA 0.530286974846862 0.538697826173884 0.29979269492043 0.557425267850603 0.21435469842257 0.442778149299842 0.193578433688891 0.335763830905384 0.186770748168295 NA NA -0.16025614471826 -0.139077574178377 -0.249123221083294 -0.168830857356792 -0.193857378982777 0.32584467430742 0.200948087514347 0.243896859272623 0.398242113583342 0.373158652331897 0.350096501366466 0.174539636760095 0.349935274777407 0.323655342664759 NA 0.254548783399105 NA NA -0.199566149883124 -0.267008135475467 NA NA NA 0.367941929610323 0.36421681297346 0.335596841356324 0.364283593945639 0.354677445503582 0.336492287177457 0.15711811127867 0.15655533329342 0.13573759315496 NA NA NA -0.142640524053894 -0.154772147146792 -0.194802155327125 -0.0984401326300788 -0.144914832361258 -0.139603407494159 -0.147390071936348 -0.201563198576901 -0.209679322652184 -0.276236154532903 -0.269441295786118 -0.281027190688279 -0.21268170492434 -0.239505083187587 -0.255907003633591 -0.220739305480318 -0.258260085701404 -0.245346001184797 -0.245391156169043 -0.255765462849235 -0.210113410523526 -0.227400223823897 -0.228186477085541 -0.264143289982037 -0.0960440347103663 -0.150251624192947 -0.11766986134852 -0.147832911201773 -0.152965865467476 -0.162087984049495 0.106080950299868 0.149027487507946 0.0836883309185688 0.268269630375198 0.260322636025862 0.327911771692365 0.292300917851691 0.305486759807991 0.307921343571942 0.0988262964633327 0.138266728318372 0.169686118874091 -0.265106173920809 -0.213565348507252 -0.250356301753708 -0.250156277442027 -0.220418725348573 -0.286014290652923 -0.254232531767021 -0.234199462019159 -0.280944037055657 -0.24553358266846 -0.187926505143441 -0.266398787113936 -0.12644446264224 0.142422822617714 -0.148634857622008 0.135071735417088 0.108048206355394 0.134301752771396 -0.144020105094061 -0.0909644213448798 -0.122302792372095 -0.197588810678731 -0.156987940863767 -0.183339302087075 -0.279596998926417 -0.195714770736752 -0.232791900048786 -0.210138482075188 -0.101199924778604 -0.176283581494173 NA NA -0.158805987342531 NA -0.0924412709932554 NA NA NA NA NA NA 0.0802681478447839 0.148360195741235 0.0862944419850152 -0.197228475896079 -0.188336383344316 -0.19901555819671 -0.221588729927152 -0.224216275470479 -0.227274747459551 -0.26349413783392 -0.240701743221518 -0.248567331999088 -0.294399271852505 -0.269323805634803 -0.284236201480279 0.134157351521433 0.137119938747097 0.121579151898036 0.194184003795607 0.207341058171668 0.208069415747858 0.257096802292913 0.291571536121777 0.295025870204957 0.309320546973423 0.316237232938068 0.321445858750239 0.322324092648139 0.325888900888963 0.335741235260754 0.303881137375145 0.314479646201936 0.321180853832757 0.24532555673099 0.246442725464885 0.246220895648655 0.21907269248786 0.193362547312585 0.198967110417852 0.177968201621786 0.202968634959116 0.185195491783018 0.262463089423097 0.241126397690481 0.216689903588336 0.204617272447773 0.233514389938543 0.19062226548893 -0.158184911543456 -0.157480543070524 -0.180279842945195 0.254692812786891 0.289972537951939 0.296926694108698 0.340663016121269 0.364527507075737 0.361918322118323 0.347565188634769 0.35022815754231 0.345312273117157 0.403587040496263 0.385102540639998 0.381978706215776 0.398277925372827 0.368275342356826 0.366996318510274 0.248117166945185 0.267560316501739 0.285938806017735 0.269302963321084 0.219741207573611 0.203703872396369 NA NA NA NA NA NA NA 0.103509019186942 NA -0.18045578075823 -0.1431251240998 -0.15542362765492 -0.190216043978106 -0.202593691347332 -0.193524680464852 NA -0.129173056743405 -0.148028962515986 NA NA NA NA NA NA NA NA NA -0.11217522864234 -0.0948492703180596 NA -0.0796423978056501 NA NA 0.211997197258187 0.194149911368339 0.241282305995218 0.145247742040648 0.207904439022239 0.298312101867134 0.200290549768299 NA NA NA NA 0.124373583643591 0.0743008591992267 0.103882153462291 NA NA 0.534655371832053 0.537913298259342 0.547609785276428 -0.374217405097804 -0.34883362667377 -0.359793421538041 -0.414742376764116 -0.393657867315907 -0.348915643145705 -0.365968264764394 -0.41371933277251 -0.392254492544456 -0.299822503080187 NA -0.228960167467491 -0.214997129315871 -0.100518659106433 NA NA 0.0817436987316101 -0.14786834694002 NA -0.20324694226132 -0.150214494840847 -0.105088836578374 -0.221815363605269 -0.0900109319456161 -0.109478200173448 NA 0.169180312632176 0.124114356178716 0.128901841885344 NA NA 0.109868939565697 -0.127071270132358 0.148424293063281 0.135060801085529 NA NA 0.201439027975515 0.28039382629846 NA NA 0.0930907404255561 NA NA 0.226192173009057 -0.120396704562878 -0.0974833202138556 NA 0.0916505835010747 NA -0.356270020855473 -0.391579285951856 -0.321971836913251 NA 0.267167282540619 NA -0.371993487712521 -0.304562793969349 -0.360446027402709 NA NA NA -0.383818198641407 -0.316570408569481 -0.337715644860364 -0.313667372710767 -0.328105788985918 -0.371458861680619 0.385508991240003 0.375982013556336 -0.214258645760072 -0.314007737470397 -0.227375795359057 -0.163387967747292 -0.297859637798185 -0.344708405377357 NA -0.237609258971274 -0.219532525809879 NA -0.156017990866244 -0.239068976101335 0.141054721254612 NA NA -0.184438400678319 NA 0.284768636673609 0.405240825643264 0.448834266028822 0.499035325649748 0.367595002693391 0.524273016849399 0.490731109714321 0.477743490830969 0.369017390587943 0.384449194621258 0.229106596783253 0.361367273369942 NA 0.240327932554653 0.256431333166037 0.300666591878293 0.390341256470025 0.294951190020725 0.226981019654909 0.20235838602522 0.0933010304093541 0.163278543623113 0.139752383294808 0.28099232658223 0.331578353806001 0.397953664179109 0.440347655264452 0.411319016322866 0.348068353018681 0.339704135876589 0.321044181319034 0.286578738800407 0.255776543942499 0.259810522590196 0.279558358188977 0.123866135345614 NA NA NA 0.190886154258815 0.300924844048862 0.363381152693726 0.331319036618709 0.408712255280874 0.354557748648453 0.341417514935836 0.234638039739642 0.347846221645372 0.363349965860341 0.220947391329108 0.244410284201828 0.190960977331078 0.145710115845938 0.0911322122216664 0.230697391773683 0.319474926228475 0.373416398625244 0.357101701771532 0.395216057584068 0.400286101436204 0.385499543781676 0.411296455145005 0.376524728373368 0.41126154230178 0.424685620433319 -0.365409071186381 -0.352760668187877 -0.176152510786127 -0.286365612546866 -0.336551135134395 -0.303388399341303 -0.285755202206683 0.272731339658293 0.240703462503844 0.359177295348772 0.179908143041228 0.332960923387048 0.188532488620127 -0.273121168234928 -0.223676323361117 -0.298823263837489 -0.0894125155566472 NA NA -0.0815345025219309 NA 0.369813822444969 0.184645352695557 NA NA -0.146115356755275 NA NA -0.0890731473390956 NA NA NA -0.089282686804831 0.401010780011111 0.203961000515026 0.25816881357675 -0.19891407231175 NA 0.0785046670789683 -0.227388358579362 -0.0910792565629777 NA -0.200010981763217 NA 0.196363903132904 -0.215213963846235 0.168455174173079 NA NA NA 0.264923583076116 NA 0.184876792010676 0.223257976681694 NA -0.296860007345438 0.143450646308902 NA NA NA NA NA 0.193200091325021 -0.255108954727086 -0.14668817563409 0.236179081333228 0.335164458959784 -0.223163539834171 -0.314262973417302 0.516200502451276 0.305409195042318 -0.557475516513056 0.544954707664867 0.268916312091077 -0.578013893551456 0.123188592906795 0.356676377432578 -0.435697494035842 0.160785070668278 -0.250677229564207 NA 0.278779889575696 -0.243637280234965 NA 0.135812759980323 -0.261117275328266 0.143099997900614 0.0992707333124142 NA -0.187861562956724 NA 0.150977942498241 NA NA 0.193900180349271 0.383243509817296 0.432426310878031 0.468518885586496 -0.375759297901903 -0.354046284740341 -0.241896665968663 -0.243425434645179 -0.28620896426607 -0.309223783527376 -0.324401131273266 -0.31237696564239 -0.299744737753011 -0.291007499141514 -0.30486789797774 -0.280761482855524 -0.162479176610135 NA NA 0.0853089553089883 0.179001156851646 0.302767947340856 0.345845605965692 0.430403236220726 0.415588257288176 0.410462742894267 0.401581766454822 0.382623388720014 0.373182730064616 0.336905650490233 0.344599528529729 0.483469522808068 0.452525952723989 0.387028313470972 0.40432104547919 0.354748354457524 0.304198391020695 0.253497286040853 0.253353617119653 -0.229923050619119 -0.108035266514977 -0.121673228912009 0.105448311083607 NA 0.191697392063079 0.199635706502237 NA NA -0.267003770341954 NA NA 0.14482474283804 0.211348318628739 NA NA NA NA NA NA 0.301387797828437 0.321852564910224 0.136903342944057 NA 0.368949825273791 0.387021596167194 0.360754178164901 0.0816596421104959 0.105978598271576 NA 0.471685467152466 0.33814987181947 0.514188086645208 0.514590146367195 0.101982014904544 0.243370189507537 0.315271432190937 0.389050699403728 0.386975309209064 0.376495688644922 0.439696595072505 0.439696595072505 0.534661017116845 0.534661017116845 0.433991501555335 0.433991501555335 0.406395883570839 0.406395883570839 0.452971718563576 0.452971718563576 0.356647878942891 0.356647878942891 0.564126565917733 0.388694782388367 0.145870288748251 0.180023458861388 0.237632094217401 0.087942649495012 NA -0.377954912212388 -0.381025563098927 -0.309129265732696 -0.0712431149133849 0.177185402444748 0.0924727614202558 0.468324273396325 0.480335242790197 0.48905859878637 0.479842375573646 0.521638683883102 0.500594617396009 0.43783931600495 0.494111255578908 0.448740046284157 0.381571281546358 0.474401687918414 NA NA NA NA 0.405534014758099 0.436193854806581 0.492447630455035 0.109575823542481 0.158362150896856 0.127033242249532 0.171766087089648 0.379623638839438 0.440128946073614 NA 0.307309491771637 0.43671221129466 0.413727512683282 0.275435018846744 0.162157663112027 NA NA NA NA NA NA NA NA NA 0.166770004058898 0.276142066136856 0.293937006199466 0.19920395961004 -0.100173826607408 -0.126202977373437 -0.13553475229499 -0.125770867215444 0.0854908837743088 0.128102301393636 0.221679449949846 0.321298554931374 0.375664460857368 0.374857289450091 -0.169969734019103 -0.198527254707593 -0.241218104006967 -0.156309957890306 -0.232482256151889 -0.206685719000275 -0.166299727548237 -0.155169715244276 -0.268757028656251 0.135839308650026 -0.258588832725891 -0.257174571932352 -0.289287332403382 -0.196853587174452 -0.376696978453655 -0.283395149726864 -0.3700389939958 0.0793134296093911 -0.306971910279247 -0.241080643852941 0.206911614186324 0.116633038178621 -0.259214717835739 -0.309518239140618 0.390490159828569 0.439513003537715 0.368600785431261 0.319661564311687 0.338905141605217 -0.0917645422333159 -0.0894793450472844 -0.14273028970274 -0.103334453257439 -0.128718156060117 -0.13328469702472 -0.138701879865865 -0.127735539500902 NA -0.307143373452001 -0.309647921600652 -0.294771777891371 -0.234436652464258 -0.262451095518857 -0.307893042896498 -0.289052845571465 -0.265101965270263 -0.261247158682509 -0.281122277321061 -0.27435476836743 -0.278229153753898 -0.293195152646191 0.421357302912974 0.377428066000581 -0.413249608694345 NA 0.329936559659668 0.131580805675201 0.284090177237214 0.419077275212979 0.450293809668717 0.501861575244126 0.477189497356936 0.321741252855994 0.284842558492475 0.309017608363791 0.443480409624028 0.409918592977455 0.39022229614061 -0.470557649694842 -0.471965962245435 -0.43582733315571 -0.105570674047794 0.242461749300601 0.541768375952784 NA -0.317779026016981 -0.304867909446004 -0.351665970171846 -0.307969497861941 -0.323778766493023 -0.357847984398095 -0.363356599258009 -0.387044502550939 -0.307920667706959 -0.290086036103642 -0.260391116354709 NA -0.369487396457608 0.150684189580528 -0.45795862188103 -0.420336293707341 0.576459981075377 0.34228692454004 0.308847788370871 0.323022353952933 0.289290640979948 0.208850739654498 NA 0.241381067400666 0.340780782455531 0.425912427910892 0.406157928238007 0.457436319801539 0.401418226913595 0.435942578227073 0.550680824518918 0.501324651297805 0.372731326064326 0.312169249446355 0.372290727815609 0.556918700922999 0.100851952168765 0.121915394460507 0.187736295435061 0.380284965241949 0.141317636980112 0.271510616602579 0.287473352123085 0.311054419763723 0.314238609767101 NA NA 0.20685429102386 0.396398094240156 0.501891562892038 0.471866827426532 0.215589008304842 0.130673471216838 NA 0.0981653575066314 0.159448521980041 -0.107091339165658 NA 0.249579090053583 0.432842372021873 0.363983311518816 0.139727127591576 -0.154834575940318 -0.113005985119141 -0.164565568908378 0.163919745423721 NA 0.206875377253576 0.308015671464156 0.4489555978834 0.462569987311706 0.434958257942988 0.381876744053574 0.383964781998969 0.383964781998969 0.32757762332944 NA 0.335272527679051 0.432151529617681 0.436905546599049 0.408478730679835 0.157346194034001 0.397507675450304 0.428432293031587 0.377600226100019 0.226627282791392 NA 0.329311731011659 0.413026934647491 0.373353408204319 0.230826549778594 0.0776964639976959 0.372622466258293 0.463744494606644 0.339699900083659 NA NA 0.427542833800942 0.472983811522999 0.377297835920752 0.175219810184256 NA 0.410147772417018 0.500294793575363 0.36260417810005 NA 0.284193850962049 0.218132851490024 0.248482496171659 0.300413739020959 0.397072998066416 0.411844015726915 0.470163758136096 0.342097220547626 0.196166168067894 0.301963736954251 0.266667260768617 0.474277485372283 0.394378101812969 0.312238020464536 0.200642238762267 0.466630301605357 0.404442433991181 0.213854815685763 0.153166736239217 0.211016707714667 0.248185692331701 0.359706815236062 0.352783788134914 0.223016802658448 0.0767941530581398 0.358865365509816 0.42535706178114 0.274989000428388 0.240626436291068 0.229991877164105 0.153611614768923 0.244927103558772 0.325207525102795 0.289862300239784 0.0949222333372149 0.17118295312402 0.243958413632006 0.113348104367507 NA NA 0.303410564833575 0.322868831992544 0.169964217831071 NA NA NA NA 0.21223426020837 0.157613586665185 NA 0.184927396398525 0.232935604394644 0.165613392080315 0.162020270442509 0.176998263030269 0.117171586613878 0.0818514054581801 0.194953957170386 0.172616531101077 0.0880216117117509 NA NA 0.101734385203703 0.100232594197903 NA 0.129402261072614 0.0801740963135489 0.110662832523898 NA -0.154076338447693 NA NA NA -0.257063749287234 -0.241224646133973 -0.243270984783017 -0.243860781267738 -0.242845200683195 -0.178009040573814 -0.196656575937835 -0.252457229707417 -0.225941748975112 -0.220577322506968 -0.10677956840278 -0.28137641689529 -0.115568639686964 -0.104274046761059 -0.266783642311561 -0.2653740572771 -0.0927626763441689 -0.0919184841193752 -0.0893319580504787 -0.134664933888187 -0.156105652475535 -0.135341872855293 -0.174458265949521 -0.163748745088959 -0.31993387542626 -0.267962140491477 NA NA -0.111534148888009 -0.13227079322433 0.229426187205422 0.386834374446756 NA -0.0788276335368601 0.375655261263789 0.352725705610893 0.0972063673032626 0.225549142769665 NA -0.159649042668623 -0.107359584075748 NA 0.23544589997856 0.32782078784284 0.141776060768769 0.183248679814572 NA NA 0.529717693421184 0.507549942980629 0.464940843331277 0.488628762149679 0.53988235949573 0.497611428747448 0.466574551704232 0.476654623226345 0.436476015931194 0.486743852474992 0.46167181251345 0.456684381894331 0.442203227433205 0.418717640768406 0.521705888293287 0.199163746688422 0.318879543103749 0.443678245515672 0.487295691799147 0.434554301181661 0.377665378786526 0.300258709998537 0.205320340256304 0.386578866421232 0.413712403662521 0.429481295085828 0.429445748256998 0.455315742669404 0.490141521275399 -0.180195369462379 0.332992418923532 0.134823415227143 -0.248500987037246 -0.317665322505904 -0.2975084648284 -0.209483401654584 -0.096342859832177 0.106686504868256 0.349096350352796 0.22434052709821 0.314101325979737 0.184110930696794 0.389942475958872 0.235838755309467 0.432216071606959 -0.118505190338646 0.149577588619858 0.168844367726566 0.200435777797251 0.138808179540676 0.0774772076421844 0.162639776318058 0.20258741537044 0.101365533116629 -0.49499794532973 NA 0.386107725367147 0.470300158521974 0.495131078824486 0.322795791232889 -0.377946783376537 -0.427078071867298 -0.420386445532904 0.243652240707404 0.46338885677008 0.442086224849979 0.111518290354904 -0.370195028115789 -0.422608331463411 -0.414410737470369 -0.321435880392722 0.257065460216661 0.431852651763849 0.342489165613463 -0.272542080794965 -0.370161569315591 -0.391598582023258 -0.379706978449439 -0.482451139123283 -0.437813262906117 -0.181826094348903 0.283402055356535 0.40991497427636 0.456186662215499 0.450233769390114 0.45499665670176 0.45905758184108 0.434629278496863 0.461127930456527 0.484217602635119 0.480378460137118 0.448613731284215 -0.29996728990485 -0.469415587727149 -0.450253587189403 -0.372281721744469 0.123164865956215 0.170570092412828 NA 0.302583077037184 0.461410063127992 0.329324918103473 0.414602638672082 0.237633220891059 0.384819388939617 0.461800724957019 0.286954634144031 -0.364396930347466 -0.423386890743759 -0.437547924718856 0.451306499905279 0.477692984294464 0.373066421918403 0.446833251708359 0.484286412131072 0.41854905056467 0.429437520708637 0.441529460638519 0.437355116354483 0.432886929645225 0.454829080246014 0.422737862820299 -0.174080873243078 NA 0.160534190665155 0.693645353276516 0.718194465491628 0.758897732234573 0.769659576391027 0.820372800785867 0.822471395890963 0.78416640388613 0.388482847008169 0.403111592974335 0.531406933137354 0.54627409898532 0.545884844326884 0.562445777143291 0.405132547140628 0.468714352058122 0.529255103606253 0.425213546723117 0.526188479491144 0.427811448145794 0.338413893733759 0.248019555435387 0.26597385326098 0.363356208311433 0.412648179005231 0.396428878196808 0.196317134923648 0.27372697189068 0.273974687915674 0.233291697910818 0.203809622631291 -0.150481063948785 -0.114757279486924 -0.148795506516057 -0.166344454334379 -0.0953492229406404 -0.0929953309274218 -0.154792716858173 -0.103427244253677 -0.131414746251443 -0.166320141683544 -0.0808719994739897 -0.37329658286922 -0.284545392319142 -0.3512534872297 -0.321792839930647 0.54918400417981 0.555625658121243 0.556127793100081 0.528545848781061 0.387892778541675 -0.114822706686059 -0.239422611393997 -0.341684012146026 -0.316609088113474 -0.35592856128293 -0.412421656235475 -0.490313502420653 NA 0.515556140583493 0.420069152263466 -0.263949097661637
X11102521_E1_T9 0.413757856421817 0.340206263375961 0.334099104162502 0.168314792879146 0.152866444347709 0.168493139413827 0.648629598452077 0.663683127621918 0.660761427532912 0.688166325132566 0.714371086869702 0.706413334207873 0.799184583448463 0.999999999999999 0.250586895212524 0.44694430869406 0.349926951234152 0.272626099437287 NA 0.125766231330514 -0.379272368726914 -0.190353146622039 NA -0.202575689263127 -0.337014663832274 -0.327717866484706 0.0898861054153773 NA NA 0.190628002094989 0.147764160887947 0.148849457996489 0.0769958794594166 NA NA 0.193779959817964 0.148863216400792 0.161309019829724 -0.146213870890393 0.210146693091624 0.216971156444277 0.231724579297949 0.292760659975462 0.292116741173308 0.261605885368619 -0.404927598362292 -0.271017889633987 0.0745880320756385 -0.141877201819739 -0.130323429983833 -0.0736831910757757 NA NA NA NA 0.315513092101663 0.317413427015163 0.394896889541191 0.330931161320701 0.222028640111476 0.232416877884517 0.162174030958024 0.241523503002013 0.364735475868231 NA NA NA 0.280669391177902 0.251481147281339 NA -0.0738956738770832 -0.0866967396571946 -0.175371553781782 -0.0865086505788913 NA 0.271237573799812 NA NA 0.202341876887786 0.395797744701496 0.444620429602772 NA 0.155054605489375 0.0999358195663915 NA NA NA NA -0.2700339334894 0.176169099174885 -0.221894794269058 NA 0.174420002247851 -0.307947419461091 -0.238712962809138 -0.194848721925305 -0.2617291206082 -0.203364880373682 -0.207636933953603 -0.248614574708157 NA NA -0.252565602267295 -0.367788082488727 -0.380587760756407 -0.278894272265602 NA NA NA NA NA NA 0.108086929533728 0.430896151303096 0.47511683979845 0.333324073799375 -0.188758220417231 -0.166129639822186 0.254933234098006 -0.201888318450376 -0.169468939197893 -0.204409148421141 -0.19820563894414 -0.186940579075007 -0.42672717491454 -0.409921745720635 -0.216502016425969 -0.289731020707995 -0.324493084253464 -0.314099463908836 -0.337902980357238 -0.344366287118814 0.347838354445602 0.31158317972087 0.377118741742377 0.409451844776441 NA -0.10189531618444 NA 0.1724915511465 0.219654203573494 NA 0.23915235479227 0.352975886801428 0.313084870518648 0.313545947353407 NA -0.176034788153738 NA -0.325988733492409 -0.336694926436845 -0.344125802460019 -0.256425466602172 -0.172212719221742 -0.154416977912336 -0.101219486133379 -0.0955158644870969 NA -0.154068319435701 -0.173358030418012 -0.201234796399782 -0.216154784876805 -0.189297178807129 -0.127594820254067 -0.0943585108557883 NA -0.0860172200954985 -0.199809449306368 -0.266608419633772 -0.292198217428018 -0.24133811809761 -0.271819603141636 -0.26036268365564 0.297359366614635 0.0883991800531712 -0.166707744475511 -0.269631711378529 -0.308714278718731 -0.283148967191458 -0.285211534076957 NA 0.363686739880143 0.424177520701974 0.379465893428686 0.250134988875751 -0.0736695046473134 0.113642363910213 0.375783958546806 0.189053489410004 NA 0.354611627902684 0.41914067693992 0.428696727672401 0.434746583235469 0.449349503769711 0.478502127994275 NA 0.355252954356226 NA 0.238507849442955 0.435101165640598 0.457128426647483 0.515986928110117 0.471227892008602 0.28216048327876 -0.172623899037352 -0.125898255025678 -0.251618650353445 -0.330901337499364 0.144393207645765 -0.425069567386713 -0.425569295360589 -0.295658836550118 -0.189114398984291 -0.0971019943484769 NA -0.343325357600836 0.391482968106648 0.369624988568208 0.284111054759862 -0.233672127508942 -0.353502024110531 -0.420769179245837 0.351984704551093 0.231295748207692 -0.298840288184076 -0.451069559445045 0.355985701151611 0.417842778763568 NA NA 0.351686484397743 NA 0.421708899825194 NA 0.462598278705866 0.484988916691702 0.257117776315857 0.491033707597772 0.202882430831961 0.367662331691723 0.156209049307684 0.309977895057814 0.166349322879753 NA NA -0.140893628643416 -0.106790360545095 -0.254299460777926 -0.175579900135085 -0.201345149474917 0.269682687680883 0.156727061682365 0.187367228552461 0.345758579271599 0.318082828030519 0.294796163737041 0.140044553087023 0.306478142429935 0.283686942490083 NA 0.246804802829166 NA NA -0.202510771492975 -0.264137143597483 NA NA NA 0.30845321378005 0.304322577509677 0.273976131085346 0.313396669996895 0.298514336180957 0.285856806062081 0.121234572932098 0.121936972089654 0.109311599249918 NA NA NA -0.158015232450103 -0.158287399549076 -0.185511797907451 -0.104061737327659 -0.141377789727202 -0.136483471978227 -0.143548628752019 -0.203883807178047 -0.20108288336332 -0.253830129728329 -0.246136405179706 -0.261884078414387 -0.209694665811028 -0.227506961362895 -0.242378173027381 -0.205424325960471 -0.242094171292416 -0.235865421106203 -0.244703905419684 -0.240281484461745 -0.202816443445475 -0.213293646210493 -0.213747501232311 -0.249333220619744 -0.0959642262357477 -0.13778368813421 -0.11142569411358 -0.139458019082196 -0.135255883083898 -0.161786319604753 0.0797818153463992 0.130110763319398 NA 0.227737854368123 0.222169300746599 0.274565868898827 0.252084494215265 0.253577011991671 0.253200713174477 NA 0.0957858040653431 0.128400181086393 -0.25549566185879 -0.214914906406511 -0.251884525690244 -0.23496431412611 -0.22033364225936 -0.277866027916149 -0.249509493677853 -0.229259836568487 -0.274435506711882 -0.250857086807027 -0.193884074664982 -0.271026229576379 -0.143620611276422 0.0961056717136694 -0.161997243084893 0.103022021422087 NA 0.0947164983145206 -0.165915979277942 -0.110627039402809 -0.140030134745791 -0.204053120273216 -0.17445824608252 -0.187004739454533 -0.281010002805353 -0.198181836428082 -0.234954295375299 -0.220601673637083 -0.121117920773893 -0.188179828507599 NA -0.0831886233722665 -0.176170401830097 -0.0917126479819103 -0.115320178273612 NA NA -0.0810431473230097 NA NA NA NA 0.130875172532408 NA -0.176692776126272 -0.1759053606271 -0.177362321037678 -0.200359493797675 -0.20014405645539 -0.202570636229195 -0.248634251307035 -0.21296204298883 -0.226558183425087 -0.271070975969945 -0.24332190581416 -0.262729122880715 0.118111799010538 0.12737430770673 0.109646359338462 0.172358643408364 0.193635624018893 0.190822549368552 0.23505302872731 0.263970774728255 0.264425223136047 0.280772358087869 0.286883954205264 0.285325650880346 0.2987519984673 0.292947018819654 0.302254948226365 0.272831407912994 0.281789720049955 0.286484758031726 0.211731109801733 0.209345048640394 0.212922893139484 0.185499549168771 0.161136054989046 0.171430330830002 0.137781008359196 0.172038902926435 0.149464726326283 0.222514279631887 0.203135240535125 0.181013872887001 0.166518170787811 0.20727679462519 0.157624538227055 -0.16226665293697 -0.159802833773725 -0.186082250324109 0.200753150831028 0.22192840722564 0.238397506016623 0.273716307614242 0.289772989847492 0.283821059151668 0.289086945464613 0.287515754949601 0.276736251423822 0.332522226650347 0.321483060342506 0.314618424418551 0.34612286699932 0.300640002152955 0.298489589417825 0.199499943547018 0.213542672536775 0.236108378281274 0.228765430443415 0.177484616630531 0.157108752038699 NA NA NA NA NA NA NA 0.117591394757614 NA -0.184364501929126 -0.157429000558235 -0.159059028373885 -0.179680312042007 -0.19670375122362 -0.194825171899023 -0.0835848481333561 -0.132766541697747 -0.154911261247503 -0.0889269427917904 NA NA NA NA NA NA NA -0.0948978869604887 -0.123841576305841 -0.0934359911434217 NA -0.0816293868227696 NA NA 0.178836524527409 0.16773263306772 0.207253899158202 0.135401358110041 0.196884937487403 0.266547055192965 0.143866063646979 NA -0.0776602722560253 NA NA NA NA NA NA NA 0.473289030434789 0.483477131426107 0.491136137914956 -0.325994539368792 -0.299233904740834 -0.3095671647741 -0.369620195127074 -0.352207051179456 -0.318334554341685 -0.318120240055373 -0.3610668973589 -0.334596440399604 -0.2552163859037 NA -0.21927817029441 -0.177053498806454 NA NA NA 0.0953871718329959 -0.102930246426468 NA -0.17682941424299 -0.135160398645836 -0.0978845558955573 -0.214648546308223 NA -0.0860591355820655 NA 0.146003017152427 0.109728513149552 0.0950111411934598 NA NA 0.0975230412327499 -0.112789142385544 0.138850399098818 0.136982709701879 NA NA 0.18443940086464 0.257908767776107 NA NA NA NA NA 0.173830934153588 -0.135624379856985 -0.109631338073222 NA 0.091053834388196 NA -0.321516116139324 -0.343279403970425 -0.271196967703386 NA 0.249288661875699 0.0821451985839208 -0.32167944692888 -0.246875905060349 -0.30851811927943 NA NA NA -0.339046123706961 -0.26561914615416 -0.298977319821842 -0.284593693344215 -0.290664494339972 -0.330522241107408 0.336137282578023 0.328918630076303 -0.192496580929774 -0.259993152959021 -0.175598401150267 -0.140585883181425 -0.256773063275899 -0.30245879804971 NA -0.191651704089904 -0.171948611164807 NA -0.1165085533404 -0.183549769164072 0.139086024286455 NA NA -0.219037413406644 NA 0.239845027448396 0.359719874831596 0.390194448828876 0.509188181859679 0.333321503727033 0.491652315998225 0.446393731708673 0.435404994028823 0.313782491415085 0.354311411218191 0.176195888706846 0.344160932572479 NA 0.245991438005843 0.19095160695228 0.280329079690647 0.395452558010021 0.297920296815062 0.232020462584509 0.201131417970895 NA 0.182068494892627 0.154400106174034 0.26950948892044 0.295453561124109 0.366757102743094 0.40579279158501 0.382902547781306 0.321298206587 0.328344587848082 0.296132744975768 0.278986077154565 0.222991497460444 0.26604769091594 0.256933574687146 0.116110515189863 NA 0.10113660071294 NA 0.167435098725436 0.259514139398101 0.330065480073853 0.314735361466653 0.375987142033774 0.335277754018912 0.318815673857035 0.207908707116801 0.3255699714082 0.32346055236877 0.182796770663287 0.227566463587097 0.195729337838614 0.137942514012479 0.0867291706011074 0.2275742426518 0.309772802275779 0.355621102147843 0.341821037355278 0.377904414067567 0.389740952036371 0.369435556298569 0.40801365668521 0.376556246528316 0.407236634449983 0.420622776869682 -0.416116374514174 -0.405344930574283 -0.253191900140301 -0.3541409075564 -0.390624929729971 -0.362658159085877 -0.334567804462556 0.282249853755299 0.286030284335734 0.33530024612635 0.12299929328864 0.30540778390994 0.161600693543373 -0.296525270318405 -0.253753815724668 -0.317355706314672 NA NA NA NA NA 0.328860931861696 0.160079173583766 NA NA -0.123454751197559 NA NA -0.0866808538134754 NA -0.0746054600298665 NA -0.135210699817305 0.383960012565219 0.157386839225635 0.232860658048208 -0.152959927207834 NA 0.0858023385564946 -0.176728330621375 -0.0883349017709019 NA -0.148691763779551 NA 0.180656708343834 -0.167010365597277 0.115679451997775 NA NA NA 0.244381850205764 NA 0.1523339137194 0.215799914424839 NA -0.263327335853042 0.101809073424992 NA NA NA NA NA 0.150933453948428 -0.213517545362014 -0.109895806165419 0.198036338905047 0.295335940032689 -0.177963067469052 -0.27595818608939 0.480750550718802 0.278838964622916 -0.523193919278336 0.500033832952646 0.242751419567625 -0.52686729472909 0.0953900728495556 0.289820218400809 -0.364946201959547 0.17102750927615 -0.19590494406547 -0.0842163238571989 0.242298949759852 -0.197304826297115 NA 0.124367853593881 -0.214631922286879 0.136354694632742 NA NA -0.182346576123654 NA 0.125661807136214 NA NA 0.166979108645351 0.330970628020827 0.384321602572395 0.423791157742573 -0.424026249491243 -0.404594466847097 -0.312575145726786 -0.315539020130655 -0.347740519868978 -0.365253593553468 -0.378622060306274 -0.369050767737306 -0.3517541276991 -0.350066278134094 -0.360676529991527 -0.311485981150596 -0.162321940323676 NA NA NA 0.134652285629107 0.257400000576919 0.312164454024538 0.391408142216442 0.381339331316531 0.391764598762437 0.378110581249983 0.358219853814269 0.352763525864187 0.345302621042146 0.356548706073119 0.446828570118167 0.424060446854351 0.340979539470821 0.382668698389931 0.339516881569097 0.280331848482363 0.227706031387019 0.221709264239036 -0.179805597696994 NA -0.106809079936343 0.0968368951564278 0.0964037553566697 0.207702475615091 0.179593301184659 NA NA -0.257751851991197 NA NA 0.127563724924557 0.20538166924789 NA NA NA NA NA -0.0917918080265484 0.258719106952362 0.218921415193968 0.163270776960193 NA 0.344243156163697 0.377761286593062 0.375401091832606 NA NA NA 0.416459528025045 0.262552612875746 0.487973297370962 0.444994739653131 NA 0.225444927111477 0.322440243424155 0.36046866515474 0.330245371756881 0.382593198409553 0.465223615412611 0.465223615412611 0.53912409610081 0.53912409610081 0.438303093750561 0.438303093750561 0.395637232594328 0.395637232594328 0.483594676811758 0.483594676811758 0.356866255505252 0.356866255505252 0.542337464732075 0.382207655413204 0.121504520537478 0.126411070622209 0.146448028017487 NA -0.0785427924780085 -0.447297253263277 -0.438076053775687 -0.361291912916217 -0.116887911379205 0.131021947952741 0.0781108492301232 0.408745371111132 0.422044439847686 0.42983238364222 0.427511947115228 0.467029220190458 0.474315113844545 0.39688648296318 0.480068377086073 0.436994957226297 0.383279759592232 0.470677155240488 -0.0790095235382964 -0.0964847388748858 NA NA 0.344293812166026 0.391994306564494 0.453562442103541 0.0997151431965949 0.145391951459119 0.119393321406257 0.150201680372037 0.346513047744583 0.404776864477656 NA 0.264965348788207 0.389573407952497 0.370951607538318 0.248742429251538 0.152172887035039 NA NA NA NA NA NA NA NA NA 0.159087112953408 0.25416087338418 0.265923301462114 0.177481705891034 -0.0919388536059055 -0.111109850433509 -0.123695141447646 -0.12284670183909 NA 0.0983157046266678 0.173039603779136 0.277315020623418 0.339694456329992 0.391777696359834 -0.220319958387515 -0.250329165129872 -0.285337066802517 -0.195389226761735 -0.276272675347809 -0.260755323661878 -0.218848584289567 -0.195784043566838 -0.314802693606417 0.0953355379792388 -0.313491174132341 -0.312936536873719 -0.337418206610743 -0.230424737043143 -0.410918132431879 -0.336004521887289 -0.406434732508515 NA -0.348410415241133 -0.285429276696912 0.197712485494349 0.0826969595582095 -0.263850847850378 -0.302735175774254 0.329098094634022 0.38084862665463 0.31801910523282 0.283275431322317 0.297520216111444 -0.18666733327414 -0.193557111623881 -0.238831854001644 -0.201061679579862 -0.222047665763276 -0.228860573294245 -0.234225146556514 -0.228189469634091 NA -0.331454939144888 -0.293406419106586 -0.307874306227092 -0.227732496460205 -0.322801411959146 -0.360925569349714 -0.342441724265792 -0.324806606729121 -0.318514889185243 -0.330760114703081 -0.331468756345024 -0.337636442760574 -0.349132809021048 0.391754028678689 0.363242777150511 -0.387622936171714 NA 0.355268897876443 NA 0.238507849442955 0.435145295728232 0.457134285900825 0.516027912092824 0.471284387377262 0.282349298390242 0.300618679271166 0.326187573746538 0.454112320191787 0.417621487485001 0.386175161332616 -0.526698238121869 -0.501665960492489 -0.496504067567701 -0.172457653233111 0.176115910917262 0.4982548521445 NA -0.401444662981269 -0.385019008405455 -0.430427102091794 -0.391945171507392 -0.403877427084197 -0.436911232996427 -0.441103518688873 -0.464672067674108 -0.39079467312352 -0.377547923002212 -0.349020459288055 -0.160996357973139 -0.37230220265215 0.081522381476254 -0.451738953695874 -0.433488826409419 0.547843656780205 0.278958994032382 0.254533532137137 0.268983301787802 0.245361118624587 0.187884467598722 NA 0.204241849028573 0.281595982089761 0.367395069707658 0.342373584455055 0.398420303469374 0.339511840060306 0.374577580983994 0.496122437847715 0.434716084702067 0.314386786908458 0.274403704108549 0.322433939618387 0.490843555455309 0.0887948527320747 0.108185187114324 0.174399108244981 0.351745045609436 0.122776952921907 0.236057732771529 0.256701680627892 0.260817089745279 0.267570338021947 NA NA 0.139494484767167 0.346340168414532 0.44875828882471 0.41257423531301 0.145490679985372 0.0837843089502172 NA NA 0.100398815495949 -0.127146479749325 -0.123390079577033 0.211344316066889 0.39081884283035 0.310840470546549 0.0974000271242243 -0.168273106520498 -0.141370203711801 -0.199558856125576 0.120206215374774 NA 0.177614389498046 0.280251617773827 0.426897999749032 0.44816132201422 0.414398878379424 0.360316420549821 0.363530368277073 0.363530368277073 0.31979255059003 NA 0.306089966166918 0.401588531193323 0.408662781363824 0.38612596934419 0.145065403306305 0.369625071324116 0.395511828024993 0.336127924061722 0.189665034469525 NA 0.299701781036397 0.389714401687511 0.343967699361277 0.19459129524521 NA 0.333488701838779 0.421651768064016 0.291888982860366 NA NA 0.391588608308837 0.432210394417081 0.327015969247058 0.137295932587736 -0.0852393323713199 0.363047185063433 0.453223463415557 0.310615423308598 NA 0.247227909030549 0.170226527107089 0.222393027365635 0.271590656379698 0.368922812760896 0.37635787869068 0.427492833965272 0.281726959416898 0.150331669702236 0.292919806746078 0.239620614520952 0.450318648970703 0.352082530554478 0.273417219595208 0.170592117833165 0.411988627300443 0.349116903128138 0.176530449490324 0.135490743719446 0.181633198443729 0.213103821748215 0.319436988738178 0.320157206049337 0.200495383678412 NA 0.290417148902469 0.368442165900155 0.231273874741228 0.216467176740868 0.19727698085506 0.146119590630823 0.234206173441161 0.298947427353027 0.269587045875279 0.0753136895292064 0.121328654909329 0.19669416496482 0.0802025730760376 NA NA 0.23511737646291 0.25810575140757 0.109189216126717 NA NA NA NA 0.19390081165662 0.146968989195579 NA 0.121189261473366 0.185408627151326 0.114329508359053 0.111206518986109 0.171330658403714 0.0991571387196434 NA 0.182210509733526 0.163511023535521 NA NA NA 0.0867225047239557 0.0823042958525631 NA NA NA NA NA -0.1734815899461 NA NA NA -0.330819760529432 -0.320750375222909 -0.321080569304529 -0.315385944051061 -0.32217193529187 -0.227334283500268 -0.249850494208709 -0.325090037847228 -0.29229547617702 -0.284161899342615 -0.146284578117483 -0.350243224118624 -0.122686756078071 -0.117774456766539 -0.326585394441683 -0.322955223764856 -0.197429066696457 -0.200624509815382 -0.197019123765178 -0.218780235653764 -0.240240877683185 -0.224048234866606 -0.247957581258524 -0.255231833430349 -0.358242441133082 -0.314764321482619 -0.088166885444056 NA -0.179226129423835 -0.190496908797441 0.151188765221866 0.312854539579201 NA -0.105428575575793 0.295517527354082 0.27428565925368 NA 0.149527932475732 NA -0.200070665474725 -0.0934482264786169 NA 0.224588086084704 0.304655346470996 0.147341697344069 0.174762223668395 NA NA 0.482018108511114 0.458710851955588 0.422828549740747 0.440822175241729 0.486808167616902 0.4409545425722 0.411961668154502 0.41690601894087 0.386812388893271 0.449534331093219 0.404498256858348 0.395547092678961 0.378517930115536 0.357317159188144 0.474672688167442 0.133162021106045 0.246187960410766 0.369717600150358 0.425012851276518 0.357790109093249 0.308729395579139 0.241708922208439 0.131795792129512 0.354641833570343 0.41914067693992 0.428699417913983 0.434746583235469 0.449355759017442 0.47864628801823 -0.170161718803047 0.344764943116059 0.135569469665198 -0.202320260375294 -0.3100644144221 -0.298198660615712 -0.211900878013474 -0.108306028611259 0.0841754155231205 0.305270804424979 0.181617277905393 0.280922884560244 0.143701888991473 0.350756423816778 0.203342693646205 0.398110953778827 -0.172490974523161 0.0859239462660249 0.092596244198352 0.109665192467121 0.0732276436003246 NA 0.0959973555424898 0.149461963420994 NA -0.433672963041739 NA 0.366877736462199 0.437555255749176 0.458575183272852 0.278032400702498 -0.334111996142346 -0.360832586800971 -0.356902241274482 0.243292940729404 0.436913054034416 0.391646104085126 NA -0.328407772586471 -0.367464070897183 -0.354396170586118 -0.290672624614111 0.231638546090792 0.395741591766132 0.294586559387321 -0.243523329213278 -0.306597075330423 -0.325971346921958 -0.313799035843186 -0.422761788526548 -0.375785454140434 -0.151384986081231 0.258900714934579 0.36387037175778 0.405962726631116 0.401480662119096 0.403101811408918 0.417154693688501 0.394857741567627 0.420523610031338 0.438346800736595 0.439851714412808 0.397909151499236 -0.268667097187072 -0.415460216227571 -0.390297084968311 -0.305634915927979 0.122992258326477 0.146928176590057 NA 0.266130577396596 0.418332671232365 0.291024316492104 0.3840326487249 0.20618303821064 0.344130519639385 0.422761001236204 0.241055590920063 -0.320320948713637 -0.373548261579054 -0.379827305216335 0.414031358940794 0.437305778211564 0.337839910637812 0.405733204810209 0.454956511019881 0.373953527089259 0.392150300344405 0.402235504105144 0.403243702929348 0.407454753453881 0.424371255854471 0.399251420744472 -0.292227768123887 -0.126982490863007 0.10337081009789 0.632240545024685 0.619923577970506 0.667276542906434 0.678187510624365 0.757849008582245 0.782750195328682 0.768506763627559 0.384432099521148 0.408490616270857 0.532358643389372 0.538598361609612 0.535326158491949 0.544432076043899 0.399684914347346 0.444058900977906 0.468964060593123 0.38408809942196 0.469675883485812 0.375264685706713 0.282994939126201 0.192568843341162 0.224384021087424 0.31336764784061 0.363087975646221 0.309035695784664 0.230219527560168 0.26987803636451 0.255163587275825 0.220190177668823 0.210806789077023 -0.199804922956467 -0.170302753814304 -0.201809563586905 -0.222946525016935 -0.157365505044655 -0.14409069479774 -0.207058006195699 -0.162341813188952 -0.184591906551904 -0.214206969565569 -0.138742453349485 -0.436766408613123 -0.353064401224387 -0.413906492343889 -0.388715917086484 0.493259393573713 0.492445598775441 0.486440904286461 0.458225184085993 0.313078561409493 -0.122352730659911 -0.277832571246206 -0.371769983095275 -0.308333718878779 -0.404086726056163 -0.432549068509293 -0.448091091487443 0.132139558952366 0.47696710389603 0.394513302836638 -0.237963001720674
X11102521_E16_T1 0.409597314329208 0.380116809017449 0.341824399178306 0.212802263359853 0.223771371830072 0.14692197338686 0.374470457957888 0.333621021853747 0.345236422069543 0.355439733609561 0.333606855942342 0.33705736166065 0.287263458712734 0.250586895212524 1 0.640549593938394 0.398266167133224 0.41307169389348 NA 0.209877033318348 NA 0.158285561995324 0.216473346534383 NA NA NA 0.228221450304257 0.236660866074877 0.195925662883054 0.271202468264284 0.185180289458818 0.297851476408819 0.172373912561495 0.195994382299102 0.145152131677652 0.207013721052086 0.104669282158486 0.203679155306637 0.0826326422877606 0.289288627068744 0.283824391197672 0.27877469899187 0.335690286024272 0.326767189131093 0.300694952630835 -0.185489983117362 NA 0.169570887528449 NA NA NA NA 0.124651285217971 0.0932880032253755 0.150340737631174 0.307884880545728 0.286005106520324 0.267782695169514 0.215085896219236 0.154787794898768 0.10556711938795 0.105166547135165 0.16043796827734 0.34212021996837 NA NA 0.112497933388494 0.317130923715515 0.251478336245471 NA NA NA -0.0770987967994646 NA NA 0.217140824864727 NA NA 0.243428217566312 0.377920107609517 0.385954181839285 NA NA 0.117732502774768 NA NA NA NA -0.189105285271614 0.156723263679892 -0.125442500114754 NA 0.148878087854677 -0.182391175124012 -0.0828292275346661 -0.111690184810984 -0.174782961024122 -0.125045304324484 -0.111196608102659 -0.0914151274087697 0.083936350984261 NA -0.093981980012763 -0.209802093175399 -0.209317192202156 -0.135127904031043 NA NA NA NA NA NA 0.365737088388801 0.474379390431579 0.405130396313681 0.365668470794504 -0.163551123449518 -0.133890154468583 0.308336316948725 -0.11946632218167 -0.101447399471905 -0.131629364097719 -0.131730137830265 -0.151028849993561 -0.0975707125376703 NA 0.0801678782403817 NA NA NA NA NA 0.28427497157668 0.244827399521556 0.306092021587348 0.317274520300027 NA NA 0.138031255855876 0.245641489767717 0.259602784114213 0.0855615737863897 0.247987304931191 0.310742635970917 0.324528680808218 0.292540035318718 NA NA NA -0.253634570574387 -0.292069118359293 -0.275046871730611 -0.169764302338652 -0.0811823988815197 -0.0776351365909981 NA NA NA -0.091568636579155 -0.110335354856744 -0.133342299481673 -0.132714374709033 -0.0925150028490917 NA NA NA NA -0.0886255986253135 -0.165734885584633 -0.172971716553129 -0.106040022420863 -0.174577369988508 NA 0.31289110736664 NA -0.0891966618068485 -0.175294378535612 -0.167818856676699 -0.132571620343082 -0.121637178820219 0.309139147258286 0.428115383764758 0.416111804921372 0.395761650582932 0.343548982945375 0.193708228230109 0.357965633951141 0.398619532407434 0.296281923619095 0.193152876657624 0.231568431356252 0.218065363409571 0.229315631770248 0.225572559867807 0.241778402320046 0.253051219318416 0.0963083330281663 0.17715762159774 0.240600749017775 0.235511021665271 0.211651550752826 0.219695357570428 0.192423904953922 0.226823072477902 0.177733829426822 NA -0.116547421480787 -0.120063326549591 -0.0724520930519002 0.158558230969315 -0.0789495475940882 -0.0853272075455374 NA 0.128636750558525 0.182489075914244 0.168991897011522 NA 0.151076619824028 0.136038346765477 0.134228491974358 -0.182728618319624 -0.128417484137601 -0.234480434685186 0.185964977809536 0.128498390676749 -0.140167298995831 -0.226586892117022 0.147742575334918 0.163483466259496 -0.115526440333342 -0.14102287833004 0.172417919126522 -0.132548775491964 0.550801690699018 0.267594496928341 0.457688226612724 0.480504311555073 0.29296624525565 0.441190394944465 0.223396635310726 0.385451443009196 0.158717568281805 0.192236069827617 NA NA NA -0.145603693393761 -0.173126396059479 -0.185684583185812 -0.151810519981774 -0.16525642948951 0.135400864902371 NA NA 0.172046254438893 0.167768524985503 0.135092782883388 NA 0.148507926568896 0.0968717273148204 -0.0815076167364099 NA NA NA -0.13089253166258 -0.167214694342394 NA NA NA 0.249298569340877 0.242082873633135 0.223482581403038 0.237137970923403 0.235415756487516 0.231239130191905 0.110444046048348 0.0962181640399541 0.108529647584462 NA NA NA NA -0.0939216075598338 -0.0984435754686975 NA NA NA NA -0.0847804510237836 NA -0.155154975730756 -0.147158691211337 -0.138104167651663 -0.116320411049207 -0.132275840872276 -0.125879248200421 -0.116724872045321 -0.13478841138892 -0.11433052815411 -0.0866057165908524 -0.12158847447894 NA -0.102610341688695 -0.0937421636363122 -0.108723366686491 NA NA NA -0.0933334938338708 -0.0918672563434064 -0.0798645959512278 NA 0.0920652564589249 0.0920950265230892 0.200919735019902 0.181329620423281 0.248816766629677 0.20347253934103 0.227191574718403 0.228170250368785 NA NA 0.113280457424682 -0.233820772471571 -0.189421604656242 -0.200745258799752 -0.205859836676234 -0.158394703195262 -0.2129277108654 -0.198156732975824 -0.185646161482628 -0.193118321078351 -0.170407097568693 -0.126425490674917 -0.177644107310396 -0.106942004683711 0.167160281805606 -0.102714983218393 NA NA 0.0920525758436546 -0.126692110547127 -0.0910775458221125 -0.11830399543125 -0.186079548137631 -0.141629186824831 -0.181732319601483 -0.213010849859115 -0.172952547659473 -0.181391722442579 -0.134845481101871 NA -0.116118593986269 NA NA -0.0871683049811047 NA NA NA NA NA NA NA NA 0.119373006889777 0.162999948674854 0.119424460308039 NA NA -0.0862084779576181 -0.101031586100668 -0.103253530291117 -0.109037302149467 -0.1338759188639 -0.12424206687734 -0.132082826482979 -0.137710096128408 -0.122359955573578 -0.134977717096795 NA 0.0793927273359143 NA 0.126464361589169 0.131068256904671 0.13190799993666 0.1797367136816 0.199028224032117 0.18833694719013 0.20620277862844 0.202577397771473 0.206786354107512 0.212590063168047 0.205578229570859 0.202042861810062 0.204961760743671 0.207562713326541 0.213957753621872 0.134920412599326 0.151315260024926 0.140090319439757 0.106893373095481 0.079787542980666 0.0810253738853975 0.0872748043113496 0.0856138123108655 NA 0.158103345121343 0.136103730421432 0.103867087264284 NA 0.112907683721361 0.0793130859560243 -0.109490811101223 -0.111599713705098 -0.141991140457779 0.178792344824548 0.202194289381282 0.19348957782809 0.229237938450914 0.250984349965688 0.246932783989758 0.232296399303292 0.212483832967518 0.221430131348534 0.247631963048273 0.229629672912991 0.227833515398697 0.21310276527171 0.191809839962751 0.19605414130174 0.0952332898391925 0.115948850253981 0.112174564391235 0.107623560827876 NA NA NA NA NA NA NA NA NA NA NA -0.211549874720319 -0.187559374238795 -0.187033592071434 -0.197412291188237 -0.209353312052309 -0.204832477455921 NA -0.134492966886603 -0.128561709862038 NA NA NA NA NA NA NA NA NA -0.0864212035313214 -0.0895765944299559 NA NA NA NA 0.119985539644379 0.119857426024683 0.14281274543377 NA 0.0937774817949992 0.157258171792085 0.287273162963168 0.203280958259379 0.161103514119143 0.189388904551836 0.216374631625831 0.19622918753262 0.162855394122609 0.179159800685456 0.125058752099021 0.169099651489536 0.482378474781252 0.481355379640992 0.473280710421367 -0.271693085725776 -0.300321130693602 -0.271108280756137 -0.246142344265774 -0.28887982156442 -0.221963476765218 -0.259841130976701 -0.321982982435971 -0.318488739011694 -0.284298073661443 -0.106009674341047 -0.134681207886526 -0.22551129554285 -0.135051577678823 NA NA NA -0.177832409714919 NA -0.186099604733176 -0.100387090767829 -0.0981240140706685 -0.210218911755896 -0.12245120024716 -0.181392084493886 -0.130278525904724 NA NA NA NA 0.0901632892030276 0.171245566466459 -0.106520355194578 0.155342348276311 0.179473111355123 NA -0.129394832824799 NA NA NA NA 0.167606587938113 NA NA 0.207419456204164 NA NA -0.0884280085104744 NA -0.0832150263544848 -0.231287526941148 -0.214206604637322 -0.174024394544025 -0.163198577164386 0.177724965099886 NA -0.220681568464689 -0.166740553784533 -0.248193547803577 NA NA NA -0.244789735860047 -0.190917030795562 -0.183980026173839 -0.24226058128135 -0.258286318412322 -0.259747385999844 0.423075530683485 0.461073663479196 -0.201604863557603 -0.290957605615103 -0.244504878239532 NA -0.183297877588119 -0.356415281923142 NA -0.28262802329682 -0.275427154533857 NA -0.157690771863805 -0.221175347243056 NA NA NA NA NA 0.229409988850179 0.296905183756993 0.331761859877121 0.213936174274171 0.254655844965046 0.299377999956193 0.322160755734739 0.288246601506071 0.282786005483155 0.238290677796204 0.19743933349262 0.214341106400098 0.154133288899603 0.0951606596919248 0.260012729670797 0.219206093288118 0.197215686700206 0.147632638560618 0.150532308402515 0.134777948111896 NA NA NA 0.199765088389418 0.294892147525789 0.322202537182 0.31788101967821 0.315599893705179 0.268242222810057 0.272198614898927 0.205293998291698 0.199446234958464 0.230020402461032 0.196419970220058 0.221669356282109 NA NA NA NA 0.161457617703102 0.214909979626577 0.254615279842875 0.154601023881022 0.257783966720045 0.180255024023385 0.205592829877255 0.131943129725066 0.213899731336211 0.188220737836328 0.1562132011456 0.183564769590471 0.13923750417796 NA NA 0.161689840234021 0.267939963254117 0.237620298974365 0.265955420874654 0.275114686959897 0.245785897941965 0.270751742698724 0.256099267343841 0.272147511735885 0.234666965819659 0.274941132243667 -0.0944472331698951 -0.0832942879764792 NA NA -0.083058781346683 NA NA 0.135689583278898 0.0805250750795514 0.239970102969354 0.134213950743735 0.212059785492751 0.140614109985928 -0.0801734060389923 NA -0.136170371567322 -0.116602616417582 NA -0.134250324724562 -0.123474390966616 -0.123335647631462 0.243713138174759 NA NA NA -0.174514518022156 -0.0946238706434947 -0.0935166917133579 -0.105951603338997 NA NA NA NA 0.243554889022513 0.229989222087473 0.235053852911211 -0.139451933886068 NA NA -0.159506570270481 -0.140042152172755 0.0797091645004321 -0.148135572690106 0.0810796424264634 0.136797178191254 -0.149369529520178 0.16389441614264 NA NA NA 0.215834389800592 NA 0.210734489976321 0.214796192177977 NA -0.23087773566281 0.12664788370737 NA NA NA NA NA 0.23832491148231 -0.2751724639844 -0.144879901786496 0.228624354980891 0.313090780242928 -0.197475414050445 -0.297471500781475 0.179864789154266 0.15176468143563 -0.210295135675259 0.211093767006189 0.193088740428934 -0.250584073250863 0.105631050650009 0.189037146622825 -0.261011121974773 0.0977507897843743 -0.236998378400615 NA 0.227358620202599 -0.224657587814099 0.0820239767015558 0.105601711970221 -0.214100811824642 0.157338217974138 NA NA -0.222972625935071 NA 0.129085521461401 NA NA 0.131355829085117 0.305279264835198 0.312560218069334 0.313877224276117 -0.102270934133853 NA NA NA NA NA NA NA NA NA NA -0.150515948794967 -0.0891386296478885 0.083268651564327 0.16300858328691 0.208032171865127 0.254797960265493 0.311606106077236 0.29507142266883 0.282304929719518 0.306933853444173 0.24220426246434 0.28261263197109 0.187709530906948 0.212882704609142 NA NA 0.314417987076121 0.283871852502849 0.286452100126316 0.240735054639256 0.178773390758643 0.144211310545441 0.135704906793746 NA -0.116552899486139 NA NA NA NA 0.136001959913124 0.136093845939708 NA NA -0.134175912851407 NA NA 0.0958136746007621 0.112804724213788 NA NA NA NA NA NA 0.246526071787901 0.317687043507082 -0.0717816600526719 NA 0.223810391870167 0.180543617447586 0.184844008128547 0.0803278040023262 0.102517539246108 NA 0.296242319026735 0.310192455233659 0.334641553751785 0.330155678333923 0.145944075182423 0.157881260105152 0.190982354727289 0.255510139081199 0.253665669501233 0.204249611683316 0.130170720342852 0.130170720342852 0.229037480121637 0.229037480121637 0.167753433788882 0.167753433788882 0.148473877604222 0.148473877604222 0.130485700567029 0.130485700567029 0.0840637497288682 0.0840637497288682 0.323606871700877 0.173867631066058 NA 0.0984533522111318 0.142709138016632 0.130509308310934 NA -0.177490598255229 -0.176755589524898 -0.107321786054699 NA 0.173502519369662 0.136625496667159 0.318275257636767 0.345871097537821 0.329107956168166 0.345752376700541 0.350108173415033 0.275582903524099 0.263109264892782 0.263588444850269 0.189196696377367 0.13893266976884 0.199120746455729 NA NA NA 0.122240583661113 0.366336250983664 0.280881535189989 0.306730372801431 NA 0.0794992193670068 NA 0.101822567367099 0.279296780162149 0.250767037556687 NA 0.220233968944821 0.301853287486382 0.280565414971354 0.189024575524563 0.119229911637132 NA 0.0764186657987479 NA NA NA NA NA NA NA 0.143985527180038 0.219585091679578 0.233125925600328 0.149646965725904 -0.0749897379876424 -0.0759105806065462 -0.07791608111819 NA 0.108635877031885 0.108947657754158 0.176881831354473 0.16668265395669 0.257804136926657 0.201170382379731 NA NA NA NA NA NA NA NA -0.0844450504405015 0.139231705308625 NA NA NA -0.0995662545587673 -0.0985501627688248 NA -0.0888019197781293 0.111264467366978 -0.127525849825689 -0.0855558623155026 0.158674859287039 0.133998785712339 -0.105170344427739 -0.0988981758726624 0.339263727180532 0.393918791264409 0.331379081441258 0.299900432075159 0.323769528381004 NA NA NA NA NA NA NA NA NA -0.268083001130475 -0.260005478001847 -0.249288960442461 -0.218062789714458 -0.0915876225925578 -0.0963068981054705 -0.121351907743428 -0.0758647292283297 -0.0850293617413427 -0.108877955594974 NA NA -0.0787077197811505 0.282749727186321 0.245668969684947 -0.267651034466519 0.0963083330281663 0.177158678599607 0.240311144649732 0.235511021665271 0.211631341127796 0.219729254724104 0.192452549397182 0.226832646835457 0.178041634626083 0.127008323054391 0.106765742554953 0.111158574485262 NA NA -0.242458185299055 -0.282261827632704 -0.200942614557158 0.0868950739495195 0.297131280145474 0.356572354248952 NA NA NA -0.0802142586026386 NA NA -0.0782854571091061 -0.0883622977401083 -0.103812659706144 NA NA NA NA -0.175767827519753 0.101948038675604 -0.149473006175856 -0.195123591664499 0.231607342308809 0.348307416701056 0.340108846233737 0.330113250626124 0.301110311309518 0.188782427703749 NA 0.177266996067316 0.309379889496014 0.341041125674599 0.34342582398617 0.352716088455349 0.32256338264248 0.31558239315128 0.500872498134274 0.415884425065336 0.318998646340975 0.280447917204286 0.318890875140767 0.440616059876043 0.138671634605984 0.179382826851715 0.189738341281418 0.300010375558155 0.137247492962691 0.24516630616836 0.229372273132726 0.298091491458092 0.281735388441369 0.108814089918728 0.100987984405516 0.426154955727117 0.527017353150417 0.443782310621407 0.38943986775348 0.217944352831906 0.170926743600972 NA 0.128963980776107 0.209421889996237 -0.110993890838951 0.151105258156535 0.420932627777881 0.419638246058691 0.311911384924309 0.119353772428798 -0.0749324042539452 -0.10560729796611 -0.0856191094572496 0.167401770999949 NA 0.356354960073388 0.449603796942539 0.425572355946666 0.362983271913556 0.335517719804195 0.33810890694125 0.309786762665887 0.309786762665887 0.251114785293238 -0.0941204732161122 0.418844951499632 0.368984059236534 0.330044729418606 0.294055859355076 0.0783403502553774 0.477977044444504 0.371278054673191 0.31499565486457 0.183632322947314 NA 0.476224702608481 0.381538202559828 0.335670365767164 0.204499402690235 0.171609327518978 0.491306382628235 0.439927647425444 0.327076326431308 NA NA 0.465300763520857 0.402688358135757 0.302140849060879 0.103561962413787 -0.080328523042133 0.489219084582602 0.407337459076723 0.253533650151775 NA 0.268470747317426 0.281068457195734 0.306051905261836 0.422700225977369 0.482263541145195 0.45059660335196 0.403783879553454 0.32641257135236 0.230340910774879 0.131399957355088 0.403450517851207 0.458734630144845 0.332515193865605 0.282782481013579 0.182613228611107 0.437130755522331 0.34543098522907 0.236762693559955 0.166885024441915 0.12708579559769 0.236149562894586 0.292501481272642 0.259172235955492 0.195879278486249 0.0832617000469865 0.407265363420582 0.372882285690308 0.214172065374527 0.130359239999354 0.136747311496345 NA 0.120181640020746 0.208180565796945 0.180565558444512 NA 0.276671826230301 0.291403006302097 0.144043631018878 NA NA 0.386918959415315 0.355545992664965 0.204826790331309 0.0905861052268234 NA NA 0.111457476615762 0.240796036542005 0.170285634947864 NA 0.303290577641199 0.321076015663045 0.239743956493468 0.219837733970079 0.105665528419908 0.0812765197716755 NA 0.150424921763652 0.117815064531398 NA NA NA 0.0955052410269296 0.161106858047348 NA 0.245392824436079 0.209416267710898 0.198444739116092 0.0965049171117421 NA 0.113148988666153 0.158455077396897 0.13345483184755 NA NA NA NA NA NA NA NA NA NA NA NA NA NA -0.0890205432494465 -0.086720557281779 NA 0.0705520256456987 0.0731782376200701 NA NA NA NA NA NA NA 0.241158964657952 0.23390762723076 0.102868884651604 NA 0.26948392671037 0.363255559837563 NA NA 0.266857353186288 0.392612305280198 NA 0.194247316823486 NA -0.169664113324967 -0.138776201897491 -0.112858684849601 0.126909639440822 0.180035176797957 NA 0.120148713605199 -0.10119680534737 NA 0.358478403422409 0.329139624011489 0.290254598861852 0.319405492130839 0.377449792769517 0.351713689465281 0.313067111957483 0.333839751427237 0.303127342875895 0.332390405611769 0.362397093633564 0.3484028598647 0.346998224313746 0.323523688664075 0.381597806522934 0.334374824667991 0.360814666327706 0.401540392821254 0.392012959466686 0.343650454815316 0.304609099245526 0.271578249701571 0.234106772809827 0.231652466210019 0.218065363409571 0.229316598765542 0.225572559867807 0.24178518985726 0.252980814592012 NA 0.329436603542353 0.224290673452158 NA NA NA NA NA 0.0867071692732505 0.206118237487367 0.178381486984456 0.196482274985907 0.174731218834585 0.253166411885549 0.196554865164512 0.280457289648536 NA 0.150512950455542 0.180462144563909 0.190620535871338 0.124184357143819 0.0812465732964106 0.149201131383493 0.178768338639832 0.0928601308075105 -0.365126911435282 0.140898357116569 0.339576693448141 0.35136911912658 0.341015334201274 0.130564390315566 -0.341264617565053 -0.377556489732676 -0.341626920432281 0.273131770641025 0.37992804869178 0.341966823341882 NA -0.354122445228031 -0.389228331247631 -0.372045694997723 -0.252502578443113 0.277772571355391 0.384921117351793 0.27672276688897 -0.295943650624177 -0.371835971806041 -0.394058236737219 -0.373156895883122 -0.424467017760225 -0.352501393740067 NA 0.298535202503744 0.360550477518247 0.350982949433469 0.315930250122191 0.293087498571743 0.353280589638343 0.35998997368975 0.357199360977997 0.372024445269679 0.340584059159791 0.344326869245967 -0.307971112106557 -0.398926928256074 -0.394281875878797 -0.289554177423062 0.194206706988582 0.189258763390809 NA 0.250932596401617 0.375053357707149 0.210037361145443 0.383683963601127 0.201418457442681 0.352892566427289 0.400682316135184 0.215885851114858 -0.334479085438327 -0.401025302822015 -0.405424849218796 0.330444091475396 0.342268133478091 0.349545344174095 0.359371731075688 0.370255477060676 0.405990274138002 0.337263253288541 0.364230731850103 0.400132801059199 0.334804538671106 0.375560948976576 0.3609038484083 0.0800723025788422 0.176470866086134 0.252397946474017 0.367537269861605 0.379409477602445 0.360944295894236 0.372512210080429 0.304459061052227 0.315813466717029 0.279451213243363 0.226993665964934 0.189066489202764 0.217186798705989 0.214555888135753 0.19539342353862 0.187490503627349 0.331717139574221 0.354184052870076 0.400545367817931 0.311505123562111 0.399424263078638 0.269927207729808 0.282218152104318 0.193603951587838 0.247837005702647 0.313451731333729 0.33111250853915 0.276844605429168 0.0936345297261096 0.222188438371151 0.184524875712299 0.190576482388712 0.175782874256177 NA NA NA NA NA 0.0867004609958312 NA NA NA NA 0.0826807064754794 -0.110312989238996 NA -0.10749700284219 -0.0791497677046876 0.409010915626513 0.421089904345224 0.424500851806827 0.411198752854363 0.350742061983295 NA -0.141629734127605 -0.21326796807514 -0.222020362765056 -0.190344092586174 -0.203072880448654 -0.39062438575053 0.124439215663882 0.389451425111521 0.290003086904322 -0.216912515471955
X11102521_E16_T2 0.678302060310116 0.621895130709736 0.566021775767263 0.313125463264786 0.332562350563264 0.21835190007357 0.644625407782768 0.576822042826771 0.59287459183672 0.577979053128145 0.571345065943686 0.565086965278984 0.497996604489796 0.44694430869406 0.640549593938394 0.999999999999999 0.690956711432189 0.534314943882674 0.0793645241699895 0.299692790605877 -0.301060571699627 NA 0.124028694303301 NA -0.240286071679113 -0.219742383191128 0.194209303406888 0.198129524128317 0.164126049517758 0.370214194614445 0.249773282903813 0.36201819340762 0.173930387978315 0.193285778660406 0.135998833045635 0.301564940906412 0.184221787201087 0.280686868234953 NA 0.405186632699353 0.463754243012063 0.458847935903271 0.506603651576201 0.493418943398233 0.451779819901418 -0.317321253637243 -0.095211870346229 0.256013367962342 0.089820113136924 NA 0.0805025215239908 0.10141839114983 0.160269296425173 0.151297105534814 0.208777671381194 0.447005061917836 0.442110299920219 0.44108259212471 0.367606035110193 0.241750531583439 0.174138642060028 0.0988082090650345 0.221593513613002 0.522228419347049 NA NA 0.157899473521782 0.494903974003858 0.381975332481585 0.0842446642475849 NA NA -0.138680740583143 NA NA 0.288058472180614 NA NA 0.471747188322982 0.642638806414842 0.646545846979402 0.131149649146686 0.127858839254421 0.184397589550202 NA NA NA -0.171653684395963 -0.333848081638299 0.19470653953684 -0.196463875796028 NA 0.257593830930223 -0.301169239560952 -0.151924320284915 -0.194733312137176 -0.279749857851133 -0.202355606573555 -0.156986317500916 -0.126157977622914 0.160593924710927 0.0927244848545668 -0.191054783908802 -0.320241419438053 -0.3158313369129 -0.202853539649416 NA NA NA NA NA NA 0.314251467365735 0.701017987625583 0.706496251405924 0.546240365231685 -0.223395402420691 -0.192120143845233 0.468202924892697 -0.194582620045203 -0.164010623703374 -0.194966817099597 -0.182020431362241 -0.214713829630003 -0.364590183255118 -0.33060111948499 -0.0859842441501866 -0.169341568236035 -0.223398460240783 -0.219086501196575 -0.253995785931285 -0.241541582086623 0.42981151334475 0.373859864384636 0.491696765591733 0.525420664121395 NA NA 0.144375079495283 0.319495443701295 0.344850581234486 0.0926030569994029 0.390531444950087 0.472182374575689 0.501389943590683 0.47491518796726 -0.0837202989443767 NA NA -0.332013290175251 -0.399090171764323 -0.373749440159848 -0.220180333175029 -0.0993733455143754 -0.109348177366256 NA NA 0.0770757359903856 -0.125475354200018 -0.158279632996516 -0.191725113301738 -0.199766009129754 -0.166671816771731 -0.0800710418644155 NA NA NA -0.121872586738498 -0.23426885379855 -0.261210833924704 -0.17512876363991 -0.25364742757452 -0.10927063467585 0.496689093488815 NA -0.156215526203155 -0.28217540007305 -0.25752369938963 -0.206105552882289 -0.193111925608544 0.323927576491478 0.609503915638401 0.647480525489229 0.600590941322363 0.485665857275355 0.154022012691746 0.407758155106865 0.571744623381695 0.462040746389491 0.23609143936948 0.413582284240415 0.432556715521126 0.443703598741442 0.443524492151103 0.453750318129088 0.483951126548447 0.10998759299743 0.320732867080121 0.264234995143465 0.369626687211287 0.426714574347577 0.447011807278836 0.390042343713589 0.410731772541595 0.260955539177018 -0.136559239193473 -0.1777110093935 -0.218624654240411 -0.214370571732965 0.261259241485751 -0.337638376599141 -0.347524496871989 -0.162496793091394 NA 0.0982069741423384 0.0973339337619189 -0.253803234531058 0.332990968270213 0.314464645044892 0.257648104176687 -0.323093327150119 -0.296889325751835 -0.407206829073274 0.333879370648032 0.221660378548992 -0.290220511212257 -0.405670724952252 0.305100753883476 0.340238625960395 NA -0.199999686822016 0.330371053564845 -0.136697096025135 0.749048364496163 0.213786296574064 0.729439790530431 0.747654673545278 0.452187143557005 0.722838672338511 0.330770534275602 0.577183636617937 0.238125647607503 0.341472976538619 0.0988818701516105 NA NA -0.216406230381724 -0.26228402388119 -0.291636542367131 -0.213940496996725 -0.260014417648452 0.257470753591736 0.118717963204274 0.135824704776507 0.320090096330546 0.303698556455056 0.24848909436312 NA 0.266490256322624 0.183081907988218 -0.126151084254445 0.120105672512178 NA -0.119062421255957 -0.217217429088339 -0.284330253571544 NA NA NA 0.401639500657378 0.394465145197941 0.359697077730724 0.406760714042466 0.402990755713148 0.386029666229048 0.21455942968232 0.214843759131213 0.194279824706873 NA NA NA -0.129178081956714 -0.145478040643151 -0.172515039403682 NA -0.101956711102299 -0.116566162689263 -0.0940310718534398 -0.149845575430392 -0.148779673966546 -0.224975363198239 -0.214513761331736 -0.2167848091992 -0.177383475857836 -0.195432317439617 -0.201895639804283 -0.175947506934936 -0.209741454131363 -0.204881586699144 -0.1765796287388 -0.186829260739023 -0.132115991473286 -0.194709630039768 -0.178703480553872 -0.214772840182777 NA -0.104953975273005 NA -0.147819118514554 -0.170155296614649 -0.144059839342666 0.116107170964514 0.126425869499219 0.104433988985137 0.317310314272704 0.270660811684621 0.389464802681141 0.345512454221747 0.357034797994943 0.376485702119079 0.104149685648793 0.144530152917977 0.209093846831512 -0.332078651567601 -0.274412721548435 -0.281474820783757 -0.296366938842493 -0.263488896580589 -0.335670652985367 -0.291144883463672 -0.273641314413846 -0.300750003992778 -0.249220190316607 -0.198036692339657 -0.27018878332633 -0.133536285968473 0.197476830271173 -0.138671919486939 NA NA 0.132018758301537 -0.170698656119245 -0.106216191415652 -0.146125780266247 -0.249833316078814 -0.206005832240136 -0.244851132068184 -0.293321474101185 -0.228260903442 -0.257264492512465 -0.174511270133933 NA -0.148869612502764 NA NA -0.116697335871103 NA NA 0.100135091835326 NA NA NA NA NA 0.174228591653762 0.217237339136012 0.171751372519721 -0.108612899098472 -0.116199873110563 -0.117200904010081 -0.158037485210023 -0.160251248720873 -0.158903342604201 -0.2042044997361 -0.194110862677825 -0.1965784463897 -0.226098387296877 -0.20436930472394 -0.213409352830919 0.10395750148538 0.108246845161355 0.0842476922733367 0.152925489614146 0.16377892570439 0.165185344077488 0.239789505325892 0.262914379450707 0.252541837764801 0.288774113021276 0.27983732732418 0.293492588766973 0.308801474243901 0.301753253861155 0.304578894344994 0.313312831931131 0.31160124687063 0.324909320562759 0.208401853572167 0.224078950968941 0.213231779722639 0.171104387104205 0.122439523741254 0.126951316278264 0.128525294627171 0.125719489679976 0.110384554510204 0.226622076537968 0.189463742242566 0.150734515171892 0.131025324664968 0.169370161439336 0.117695813251924 -0.15115110504809 -0.16147927958968 -0.194310433974328 0.273718366024798 0.286739906094549 0.293126892866432 0.378810138132717 0.395012064869867 0.400004111656428 0.39258675522679 0.366641919048258 0.373114173283238 0.417913331635698 0.40095488588815 0.395327016515522 0.389087190907116 0.343466781363763 0.35076405598707 0.182437168956381 0.21711889145234 0.226421747491223 0.205040686486179 0.167272800282262 0.141684662527905 NA NA NA NA NA NA -0.0868633546462647 NA NA -0.289052823792983 -0.258455535561228 -0.256323030345971 -0.287137885742388 -0.296105639382615 -0.282917519583156 -0.122192642832678 -0.185259662585085 -0.174480070759894 -0.100399114065011 NA NA NA NA NA NA NA NA -0.107625612126855 -0.093374132259919 NA -0.0868411180162618 NA NA 0.195674227335809 0.199841962748183 0.214693486371495 NA 0.154217826071173 0.23302717964948 0.328148118129554 0.17999516816595 0.104027713487716 0.183154264862537 0.239995257932751 0.186733609955901 0.129580646888005 0.181009810897384 0.0823668018815804 0.146134180161183 0.729325657548377 0.735644606121355 0.738515667815077 -0.467247289582917 -0.492936580712136 -0.483016684226912 -0.364451621903094 -0.421686202570096 -0.354407079075291 -0.438726962769559 -0.499344157147891 -0.491701557849129 -0.341459067681771 NA -0.169372991703631 -0.379952235809891 -0.258060479246709 -0.178266717327794 NA NA -0.251045119955173 -0.113415448887377 -0.245701448293257 -0.147641769790463 -0.114911140095547 -0.24751966128901 -0.140535930936626 -0.210629321252616 -0.145235368667173 NA NA NA NA NA 0.181872002408506 -0.136454526696962 0.229397835572487 0.23012586488061 NA -0.12888584207967 NA 0.126024860528921 NA NA 0.216608379041594 NA NA 0.307089255708806 NA NA -0.0899215977901947 NA NA -0.347648775723017 -0.33148067910055 -0.267993636305515 -0.191032101598835 0.247506299492982 NA -0.3265056552636 -0.256972675122836 -0.346798673984291 NA 0.0909527008494414 NA -0.388721368789892 -0.288283145133266 -0.31614104085987 -0.443376955906786 -0.450681532734674 -0.472055218957478 0.606037861829244 0.64030124346991 -0.365748774503881 -0.481546818308603 -0.424439367941305 -0.11059604281559 -0.269462604996067 -0.454751979333793 -0.169525326376145 -0.440104645531839 -0.415470926358009 NA -0.119463364472823 -0.248377594344653 0.0901216062860408 NA NA -0.107076575477192 NA 0.344270851809842 0.484545729015212 0.533608251571455 0.487419009414236 0.395755644160138 0.54285353905258 0.543680341628408 0.505428545041718 0.424720273053477 0.364870629812961 0.271233983237113 0.337163937225555 NA 0.218700400764564 0.297580942233306 0.311601788325501 0.362380043843795 0.258334747777957 0.221129879421659 0.221177226624746 0.0953402120192895 0.147532059201682 0.175705820558114 0.319414917523713 0.450562390195848 0.524908138972732 0.534295834492292 0.496601259232603 0.433021596019873 0.416919467172668 0.336885580000422 0.286655949389687 0.293273670655657 0.274281951407582 0.308830312649871 0.0944574376687006 NA NA NA 0.27235165661711 0.370010091743621 0.442799666314093 0.351027669252006 0.463461965808141 0.373930874573059 0.380534368169018 0.247749754960448 0.379572977002815 0.376085348427128 0.209925821586345 0.241602221655651 0.182933332027063 0.129352379410313 0.0977171669411485 0.239397384596144 0.397930499201074 0.404590943470551 0.433243945362977 0.464621300957216 0.419611384950388 0.446978393703634 0.436825845680071 0.434407355997864 0.42688744486678 0.475204861079845 -0.357820796330766 -0.344034964865694 -0.123186068166991 -0.264462402491648 -0.32899405422798 -0.300919881216872 -0.293336938061077 0.26023146802894 0.195193705681718 0.397784001970177 0.182764815540749 0.349855098685481 0.201767852495561 -0.236273685660869 -0.210830132194942 -0.302603082451015 -0.166100265427314 -0.103136753794337 -0.16543097695467 -0.166107185881941 -0.169267780933442 0.383806411798945 0.0959992130376341 NA NA -0.278668237654223 -0.146040345755999 -0.144922900675351 -0.14645513212196 NA NA NA NA 0.348603994802821 0.300525643808885 0.361648755249228 -0.203469718456603 NA NA -0.244359599992238 -0.206813595194572 NA -0.219398401157414 0.133188387973539 0.197733083324248 -0.221774020134344 0.23518449392609 NA NA NA 0.324255609074407 NA 0.28573284974481 0.321351249347072 -0.142588584526386 -0.415704235109896 0.24518126235647 0.125617039993388 NA -0.128942610397529 -0.0862327179652034 0.146185243668203 0.325624254421141 -0.338692687682018 -0.275892021900701 0.366716826250712 0.447666475872009 -0.229937000392618 -0.46474403566562 0.383493726147009 0.232915333906285 -0.43467630459805 0.408925385967156 0.301476306400869 -0.453668950104646 0.162136931854423 0.289278096221457 -0.395067038637305 0.151099253940111 -0.352489755092491 NA 0.346291108137742 -0.327407529995518 0.137767654262293 0.129932904284533 -0.325008303888811 0.140660521223472 0.149358765953172 NA -0.248586299265144 NA 0.227053246661592 NA NA 0.232973845290234 0.503819875392429 0.556004811796097 0.557732860852804 -0.358510072644144 -0.318064840466037 -0.182458858125265 -0.174538790627083 -0.24370606391452 -0.265346347448425 -0.29615672440805 -0.271327062570236 -0.271311497832191 -0.255432681595567 -0.280693088065075 -0.297024389827247 -0.151633559640021 NA 0.224075892563645 0.28154920933165 0.370024530642848 0.466376377021137 0.482980058915484 0.471094168120659 0.476817669911251 0.461771251386372 0.459687226979798 0.413645542516837 0.414669354779036 0.292269667212296 0.303744917359685 0.520706450043315 0.50732006869009 0.458603982442758 0.454026034711989 0.378888607202265 0.328405174472915 0.288545986495032 0.271222654545313 -0.180680492509235 NA NA 0.0856100689047606 NA 0.183626536917661 0.239125644709597 NA NA -0.205824283743673 NA NA 0.12993233977119 0.203000926160855 NA NA NA NA NA NA 0.41083996654692 0.486397630977465 NA NA 0.450503498403249 0.423081562143324 0.234492582870961 0.130309616015439 0.171940497842855 NA 0.536644181238494 0.414725959811383 0.560354059218582 0.561381359898515 0.139661574422389 0.175803645729017 0.241424066294321 0.32979413866084 0.318720686893013 0.306632166141192 0.333320160659006 0.333320160659006 0.473222887373904 0.473222887373904 0.371824397589797 0.371824397589797 0.325463916284459 0.325463916284459 0.343699489289005 0.343699489289005 0.245287922387253 0.245287922387253 0.586011515376598 0.312314047599258 NA 0.156900048407213 0.236763641525147 0.132166740426949 NA -0.322994944376372 -0.314114824129347 -0.239731122606129 NA 0.241486609531061 0.185641075439031 0.551962519731681 0.575032679362759 0.557873685339743 0.570417725533484 0.616501768291345 0.501646118006039 0.441649902625595 0.487247513271743 0.380724215754329 0.303266145025312 0.391282732476008 NA NA NA 0.125020258169115 0.517370313566885 0.482696356312185 0.537224928097671 0.105942221331549 0.124292987911024 0.12971431606379 0.166778621178949 0.419576266679285 0.444750553507731 NA 0.311938288791977 0.488098053675689 0.473442463003429 0.340620781454333 0.216240887902533 0.0859358514049832 0.117410243923614 0.0834446311627167 NA NA NA NA NA NA 0.187389769139769 0.319748170266002 0.355255523933483 0.23588826077302 -0.120460333407021 -0.148782632961698 -0.143225373678731 -0.109570470841384 0.137888595658328 NA 0.17211620869482 0.221906389284217 0.343913704750504 0.302850244220486 -0.0829183291663227 -0.0979201756892333 -0.16312895013171 NA -0.149040754476679 -0.103941632194159 -0.0837042545988341 NA -0.216357641720786 0.164950347473437 -0.183898831100346 -0.186367786541241 -0.214318348288839 -0.161884552939202 -0.299632276990064 -0.20326488466715 -0.29866897417076 0.119577314046178 -0.273473807340874 -0.217256065671235 0.274286586618911 0.193182997709767 -0.26378174934878 -0.285895818035259 0.540215104303915 0.576422285588179 0.479548450407787 0.457821082794409 0.463521017776707 NA NA -0.0946908992348816 NA -0.0840889026942816 -0.0750164595041134 NA NA NA -0.434777811005848 -0.414930232567629 -0.410629061340795 -0.35808888027438 -0.242288916917425 -0.2777315601853 -0.294084484984044 -0.229099204489971 -0.246901945182361 -0.28445883295514 -0.226702319284388 -0.225052105498971 -0.245769601569694 0.484375678395412 0.439371685822025 -0.44541886263149 0.10998759299743 0.320672738095128 0.264383684269765 0.369626687211287 0.426700878744875 0.447008098245268 0.390065481695098 0.410764706809844 0.261134114439935 0.318355576709674 0.287635962952327 0.258111041621971 0.183402251852624 0.126238232825706 -0.455958751550387 -0.463422726940607 -0.33479193298284 0.123166294987154 0.477285417802585 0.57780333502435 -0.0763487028135364 -0.23053910084081 -0.223386788364155 -0.269637868330232 -0.208778969027146 -0.234756833074844 -0.271619192674971 -0.275967784817807 -0.295557669226846 -0.21192678222861 -0.192457884063219 -0.14953686927426 NA -0.291723271076889 0.172148406723542 -0.303870604878704 -0.331535357039063 0.421757730587981 0.527909557369938 0.479265238876388 0.5196681751646 0.403129876873518 0.331415630147279 NA 0.265366943559813 0.484746240267712 0.546005602335989 0.535853874958923 0.582728068703812 0.522282523074113 0.52654338548523 0.770631875411988 0.67416573672245 0.511261073615188 0.448058460788787 0.492587411385031 0.7213054571663 0.239188120236779 0.247770799269593 0.340526247202246 0.465087702423977 0.268328102832948 0.398501741254168 0.370745005996812 0.449419350027248 0.412070989441394 NA 0.0729821488274972 0.413335189330934 0.63058038253706 0.708801999518821 0.648220453250423 0.329171850880434 0.209162867099308 NA 0.183461718294602 0.283215871257403 -0.138107683341753 NA 0.418355916273988 0.652491769921199 0.537041689105715 0.235679088446205 -0.166799786962167 -0.134482741464676 -0.128171193231386 0.256396383779891 NA 0.304809971463195 0.47186862429825 0.627885685747607 0.600759113615546 0.554087832664938 0.51073642505729 0.472718204522403 0.472718204522403 0.385663729882475 -0.119339564408343 0.470483389819765 0.569041977897607 0.559471905038936 0.518282378620234 0.111808756292115 0.587793583771747 0.584918657960528 0.499145869742007 0.282291143450742 NA 0.53349751414128 0.601594855647888 0.541793045125955 0.348672725791593 0.157371182073767 0.601906892083468 0.670294208017279 0.505529978503706 0.0951498723817266 -0.079528516952004 0.623316275019551 0.650656732069507 0.511462769559145 0.217246973351139 -0.0964415579859836 0.617529278098881 0.672317869921079 0.463173227939611 NA 0.397958438497786 0.344528621451443 0.357790285703368 0.463509223294034 0.59181240394419 0.615415250107482 0.64058207077946 0.48077320555081 0.289468565885319 0.226313506532369 0.396994299425375 0.664548077462884 0.501024459107794 0.405272234793596 0.27213565276819 0.669226975718263 0.570761707305758 0.33521649075227 0.23533745633985 0.183352124904867 0.349309835226122 0.457439777684421 0.419946563400423 0.273151998843706 0.116381180397018 0.581807257328612 0.596052655062056 0.349373018597576 0.219596709632403 0.203413773812617 0.0919335324971963 0.212458569228778 0.365720106153173 0.313185553931007 NA 0.298024528469544 0.360273044564445 0.152057283327751 NA NA 0.549016278528652 0.535980594465849 0.287270006931908 0.0803342038637281 -0.0896931880051342 NA 0.0916388732463495 0.308981449022953 0.230164177491297 NA 0.332394671625691 0.365646209527426 0.274554397897697 0.260454541146826 0.11277726532152 NA NA 0.148320170376021 0.129526677671725 NA NA NA 0.0737421819181928 0.114733813234478 NA 0.241370683446286 0.188326639044193 0.210897226822346 0.0735976728063027 -0.116338071269366 0.0856491152139815 0.164267769079906 0.145333233407915 -0.194504981130329 -0.171153774582859 -0.18067644703259 -0.189231163225494 -0.178752944116165 -0.145473128399655 -0.150745119531733 -0.191946190306575 -0.169271512706202 -0.166332247625021 -0.0900833554116668 -0.231025201977526 -0.129437941889675 -0.117684636801266 -0.227922292378619 -0.228772064636023 NA NA NA -0.082426519086583 -0.106377228318939 -0.0821713834563107 -0.110812601135233 -0.0957243224301885 -0.291880697162854 -0.188546587925408 0.156050662065239 0.181194808239904 NA NA 0.368489592035489 0.537918996088355 0.0760587629043093 NA 0.452530859553195 0.544806242035159 0.0757810822872283 0.276256784896609 NA -0.23872932303875 -0.153176983721985 -0.121476510045184 0.181799946011664 0.252330735109488 0.0855526562740613 0.161135512034947 NA NA 0.644717250535643 0.591987414150105 0.535087398511923 0.600182664206202 0.64089850898494 0.614422542817082 0.575095383150586 0.59210266409945 0.546459766635738 0.568435347276331 0.574947519885287 0.57374060687388 0.561487152644543 0.503989683730566 0.634354353610877 0.380841781414287 0.498557132807709 0.611251772736595 0.615907143767726 0.565689599700588 0.491622821839862 0.396393613728785 0.347763759851468 0.413725712352546 0.432556715521126 0.443713665140712 0.443524492151103 0.45375417072924 0.483972104936406 NA 0.51756702386143 0.309126061258533 -0.125051697573929 -0.0836190565695953 -0.145396913684384 -0.0885831093706411 NA NA 0.324725129482494 0.25413131909377 0.308235965880842 0.240776825001052 0.421872866115783 0.283641270406538 0.484270397912254 NA 0.347288994126157 0.405922395902107 0.383412251332346 0.308234549632099 0.225769302839566 0.324840902253375 0.376020947474126 0.236656326023475 -0.527089114383855 0.172852672492778 0.552243463412047 0.600217066767164 0.599377657981378 0.339830400109055 -0.459076116240886 -0.52066836857361 -0.5069593875807 0.359288227472172 0.587608586842815 0.596467229804083 0.143622725174401 -0.474182220056353 -0.538445255885226 -0.526786106742315 -0.323741803754491 0.40208592618066 0.596938081150845 0.505961021522743 -0.361714188425738 -0.504885628127046 -0.530849552951175 -0.523129446516306 -0.605328677400738 -0.545155159479394 -0.147460911080197 0.438974866873725 0.586676248275433 0.598657253453695 0.572657344843755 0.544292712102739 0.609729540875505 0.616526641890858 0.611026513781444 0.63564141383995 0.596778986319089 0.585587613539604 -0.380738819638709 -0.557898117218572 -0.572856903098204 -0.479044435666054 0.217021545477328 0.320585480230467 NA 0.425174017487312 0.604535858783817 0.426806136291272 0.561502303335149 0.390795515085198 0.532665848703805 0.605948686412927 0.394472032188513 -0.461601492629252 -0.549838685145771 -0.567753860960241 0.506787126484609 0.525909209619832 0.486998660132315 0.53898919107188 0.592744005063166 0.56561512075541 0.531291248903672 0.550051630599847 0.568371852498381 0.535561886670188 0.572577511542785 0.548942943039279 NA 0.145925815019555 0.350475846337431 0.642430039901343 0.61949905997183 0.623179085139288 0.637557147169818 0.516099750520186 0.52077097554648 0.490802197177063 0.461096304796885 0.426172731312592 0.44574836035085 0.425813011647422 0.393968067759199 0.364417494846719 0.469438999922736 0.557579317001646 0.648268582893776 0.496359806919791 0.650539854844621 0.477494372467865 0.415027625671472 0.30066497632842 0.392998702514551 0.515717183412131 0.56923524409049 0.496395381804794 0.154285452784832 0.326674561719446 0.278142936662087 0.25831029122782 0.263244903124423 -0.118734088025269 -0.110481958827299 -0.094487550961015 -0.119101157620605 -0.0767419141582491 NA -0.0948787182900908 -0.0785461580456183 -0.0810251498690858 -0.145665711851731 NA -0.30456854389362 -0.217651658780408 -0.27420953253452 -0.249285502145605 0.672939964192974 0.678853221867063 0.683021113166515 0.676156131404856 0.554226251696205 NA -0.294288660520217 -0.400421567143965 -0.389796777508903 -0.393804965036766 -0.409491404984412 -0.573428098783234 0.0779021172399035 0.630471084277869 0.487345830781918 -0.311654277621393
X11102521_E16_T3 0.63556646330405 0.635488708837879 0.603735427101947 0.377442666281072 0.400120058707018 0.262121921108595 0.566481944224642 0.498882285247788 0.508065903802175 0.508918915595133 0.522392343055519 0.490218664362548 0.433708995344429 0.349926951234152 0.398266167133224 0.690956711432189 1 0.699515959349559 0.174689880575262 0.269763411100864 -0.255278053735233 NA 0.148709543706406 NA -0.205219618222818 -0.171983789471414 0.152667127698044 0.156386017221049 0.123103679783992 0.31909658321334 0.223984123479282 0.333748258379226 0.172243796213638 0.185750392085565 0.130491285964467 0.246552236160885 0.144543462386554 0.232469730607949 0.128530960797009 0.369826213127008 0.483706403791087 0.506486359032391 0.501774170489411 0.513436367943325 0.511401885240415 -0.140637361584507 NA 0.340979677069052 0.287910470980894 0.2549063212771 0.24197878673084 0.263566821938549 0.279287815764594 0.299361142758419 0.32741623394279 0.414469123104979 0.45456012528015 0.45214693219004 0.422312520864259 0.306134804132855 0.187793808330613 NA 0.184403642552039 0.381386812942611 -0.0980095302095497 NA NA 0.464117976934692 0.395108728193583 0.158629877118521 0.0809546434053165 NA -0.0975486717939024 -0.106073941239865 NA 0.186664153471327 NA -0.118892340792553 0.620529270704212 0.695301200810415 0.69512254678418 0.143447359290544 0.162382659237003 0.217391900003763 NA NA NA -0.26109624694208 -0.341257241290911 0.180267326050483 -0.230592303316592 NA 0.274121298635918 -0.276043322291942 -0.143512931507073 -0.170397513548329 -0.267638484525544 -0.201103500749729 -0.216653305094002 -0.147770871517761 0.136362611187742 0.0833393990677576 -0.18527360735706 -0.330725481459742 -0.339381714699258 -0.237848410250107 NA NA NA NA NA NA 0.291674219571505 0.570250099173913 0.662123448668215 0.611739748637048 -0.148900317234709 -0.119536473070924 0.506115931430877 -0.120870623147657 -0.0865183259727435 -0.121428277510858 -0.11047529987503 -0.14679166047204 -0.278980372903495 -0.255842513079561 NA NA -0.123954495844642 -0.139845279465488 -0.16770720011413 -0.161950241896272 0.5424408128171 0.469168168250051 0.529429190106576 0.553819645753163 0.0939289516570546 NA 0.153207030263505 0.316042126412072 0.290512504463575 0.140897331174043 0.365507582183792 0.403887547412519 0.459892908890923 0.45674376999031 -0.0912021852221082 NA NA -0.275771008155026 -0.331353873104555 -0.312211800207374 -0.21161171382821 -0.122090011137296 -0.119568088301745 NA NA NA -0.171220558957089 -0.206577019752184 -0.233078467829839 -0.232294795593754 -0.222074141286827 -0.150735331060827 -0.111082994311811 -0.0804195013030333 NA -0.112990607784595 -0.21277471803394 -0.24618072438873 -0.162568224912453 -0.263838921152418 -0.0996528123566677 0.465887380749072 0.120773099490279 -0.123910939616713 -0.263376745499088 -0.248574765744741 -0.178212528260459 -0.131330022029693 0.285691475694211 0.531782119202154 0.615752854526342 0.603166977022539 0.486869133704139 0.190205759434571 0.354401360156164 0.540666672138148 0.531224437483607 0.32568551458297 0.432154058999665 0.423450498327418 0.421928116512683 0.399378855447337 0.411776684884611 0.452819963331535 0.133034263039244 0.224175919808044 0.260572663541077 0.402581576442663 0.368277367119458 0.398580599305905 0.360899831417382 0.375442106014767 0.300113849517394 -0.0902437750686312 -0.149481978613959 -0.176571130004842 -0.160932725766481 0.346835795840151 -0.253043866510294 -0.261032928485705 -0.0854133390824395 NA 0.165809221357021 0.186566143958446 -0.158158767008961 0.261606542048692 0.271066205074687 0.218323486857011 -0.353652312839485 -0.226875711140274 -0.318245761505614 0.251342388175661 0.192429290736409 -0.240567652793939 -0.299421249839696 0.261777795061175 0.256281290083721 -0.11989907823555 -0.263520904802103 0.251382725126317 -0.162729008064535 0.603074928451138 0.239009093345668 0.7344110293818 0.63853293402321 0.554483274452089 0.72044293488743 0.369217528497224 0.671676025775133 0.290651585802962 0.396666298306666 0.160938207056163 NA NA -0.150701433992867 -0.211141922119603 -0.260796301783612 -0.193165103561984 -0.221603113037954 0.206234148702026 0.0840702552536644 0.114457287039193 0.274678746856123 0.257331720610895 0.219532180387026 NA 0.209557731302066 0.150409514535341 -0.143898652424593 NA -0.0896626673300699 NA -0.143516005481554 -0.200270738864056 NA NA NA 0.347287792918581 0.360635808513696 0.339001150410194 0.368427786030799 0.36611810465329 0.355802609553662 0.217050983867949 0.229415099552008 0.206796817516031 NA NA NA -0.0947854449247462 -0.097819551993106 -0.112980896409094 NA NA NA -0.0908071773621688 -0.110225278732924 -0.104674310884173 -0.276808914827348 -0.268007985055137 -0.273011806457036 -0.243249549592084 -0.245509479372104 -0.244212301211247 -0.239932607433828 -0.267998096410523 -0.242513768120207 -0.205413360445119 -0.211521716171872 -0.128003803526534 -0.189811540696524 -0.195968288650564 -0.205921312372494 -0.0937713034986709 -0.145513412846358 -0.112727907097787 -0.210647529371656 -0.222802405805364 -0.208890751118371 NA NA NA 0.207766661682108 0.18832486696433 0.269671780969306 0.270779553830499 0.29288041739422 0.309058458764662 0.133325188057024 0.177547363633696 0.212645420343776 -0.227615242497712 -0.163346195603821 -0.181985947470524 -0.231606590423867 -0.17564269197363 -0.241738733956225 -0.227140963456271 -0.196712271327355 -0.246316461319472 -0.194277105794467 -0.123073413350524 -0.217326981061667 NA 0.228189395155906 NA 0.095835913256536 0.091100719461377 0.15337281201077 -0.141804103236247 NA NA -0.202171210804688 -0.145560715137256 -0.156661135530312 -0.241529577788031 -0.160165215337587 -0.178182448551194 -0.157177828813964 NA -0.118022599936867 NA NA -0.0911766322020381 NA NA 0.0992760295114984 NA NA NA NA NA 0.0980268753660453 0.138436932114311 0.11015838255555 -0.180772525737233 -0.186045222261835 -0.193603933492931 -0.233335562188479 -0.236409839037658 -0.229900179894406 -0.254733813109344 -0.272211638167523 -0.256114508245565 -0.271636239887444 -0.271789320955854 -0.251118536621696 0.102303502126813 0.0931577387738265 NA 0.12583788654717 0.125460564569685 0.130989910622572 0.188416629605372 0.218464230765292 0.220600287900472 0.245184750332882 0.239919652761965 0.249461552297426 0.250364934934888 0.269265944603677 0.273524580266282 0.297202080414405 0.293295563717036 0.307195016100561 0.245560774643605 0.263447400997107 0.255198975059041 0.21138401552613 0.176636683590223 0.18217047670265 0.177815412361124 0.160926269885095 0.159774253198143 0.261447205967913 0.231034358751309 0.198114749476112 0.167600722269355 0.172098023220998 0.165003086127524 -0.143190143905611 -0.153143681068837 -0.175192666751849 0.23323444609881 0.230474718796181 0.222263413895929 0.353238827398576 0.35268210435228 0.349392499308344 0.365544860829195 0.346726203251482 0.337676568467414 0.380783600742418 0.3596381544296 0.35220516218822 0.342925033672156 0.31543270362008 0.315074456902543 0.181197993488743 0.198748319203385 0.202428851852643 0.179364684662499 0.168241835118996 0.140188482893767 NA NA NA NA NA NA NA NA NA -0.255895263943503 -0.203852272322279 -0.241105376605439 -0.303156421966193 -0.288885579622552 -0.281961843277807 -0.175841897640696 -0.223242920276398 -0.211690452041579 -0.139580705596595 -0.0807038719879148 -0.0942229085874406 NA NA NA -0.131188552529838 -0.121082033742653 -0.0943227940795572 -0.155544618507861 -0.158877675685043 -0.129726870171406 -0.128337673538725 NA NA 0.171627444553953 0.161114607077626 0.179131103697601 NA 0.103047891507746 0.189838946857568 0.374100038539305 0.239452663457394 0.134348400574721 0.17132867938645 0.20190953318032 0.293392065924313 0.185926468011735 0.1941603816967 NA 0.0933758425782786 0.678819956384369 0.684661703586164 0.699534365642753 -0.521762052905872 -0.514427863850547 -0.513758397828828 -0.41566921947938 -0.429756470031921 -0.360374894952218 -0.524486426503544 -0.533963608916128 -0.547999811318108 -0.3273058740425 -0.115504000959095 -0.272128354221345 -0.388936859116734 -0.29901341442097 -0.272579775161806 NA NA -0.288617314951578 -0.113711509565765 -0.257751630976644 -0.197311420591281 -0.124395252381827 -0.229979562467436 -0.190797292457353 -0.241086522024658 -0.146683588310997 NA NA NA NA 0.0854021536224672 0.172041405440762 -0.177106119625895 0.107589313520529 NA NA -0.13075089667643 NA 0.093451384385917 NA 0.131318664857203 0.210576228566656 0.125496930989435 0.149782865043815 0.339257767267876 NA NA -0.170880686805799 NA -0.125575110303385 -0.391168000227811 -0.437683566951077 -0.3844996413877 -0.126547312135148 0.0809474323394694 -0.0901170580368108 -0.423576876788663 -0.374223444647013 -0.392768572265694 -0.164921431587079 NA NA -0.446566525628074 -0.381779667855814 -0.413323924590069 -0.348740873324353 -0.344148614826503 -0.397481784063734 0.641595736782148 0.594842144552055 -0.382377124201894 -0.531096860887432 -0.496833426516801 -0.211908569239142 -0.37828133151864 -0.351649432623205 -0.298491874485437 -0.419091890877685 -0.382729531570658 NA -0.0950654343240104 -0.224691871010605 0.118704871438979 NA NA -0.0998527872435244 NA 0.353732138089787 0.492281052018594 0.534184173030722 0.455227042756375 0.437265251636667 0.573550728844582 0.580296285201842 0.554784910019719 0.477411848623481 0.402503110241597 0.366911582702485 0.337392924344324 0.158463722355239 0.226659066983219 0.303720884740246 0.281755798005718 0.292455914687324 0.216260095775477 0.213078016233209 0.208618566293811 0.0906896841812567 0.0935057998556841 0.125836788445 0.279544691729421 0.407234028338044 0.49756578846953 0.502832632532147 0.481648522105109 0.446374288431275 0.401778368950292 0.339259814153146 0.284257658305455 0.282602882030976 0.24560476022923 0.276323547729358 0.107842228661347 NA NA NA 0.266204695299088 0.34748689227312 0.422872840452357 0.320281167164278 0.431471877447304 0.33302518398352 0.371767133318933 0.246531677938711 0.382795037249751 0.395327648486691 0.229794469297936 0.223803138242279 0.153580686692613 0.0896137308663449 NA 0.186120971542841 0.334346734527403 0.384923198727534 0.394476228589295 0.421739053429014 0.376073654878287 0.400927409343887 0.389107009041325 0.395095760217942 0.37768975947962 0.426398119407424 -0.280019862962438 -0.262137746186634 NA -0.124276923053495 -0.206409138104856 -0.1924500562311 -0.188425764459641 0.293900369476117 0.169030804984261 0.435504295604323 0.251029153228282 0.407398087035485 0.261043638193722 -0.230166369805221 -0.191914565162597 -0.299138057817348 -0.207454829369219 -0.13718746217613 -0.210284642974573 -0.0938807071150239 -0.0931934127538084 0.428759930383894 0.223361079568952 NA NA -0.221745162964105 -0.0807538036444385 -0.0827867754670701 NA NA NA NA NA 0.302221578130183 0.340577574885302 0.259430709864306 -0.225694144241616 NA NA -0.302895202524453 -0.162684042441774 NA -0.2858437198039 0.20855523056404 0.143709132096185 -0.265267304717106 0.307970307983989 NA NA NA 0.304291644727255 0.108225729486665 0.202871928941273 0.282519901873607 -0.153828416335231 -0.41794556722294 0.282804233223191 0.144348319873954 0.138145697327768 -0.144168099208106 -0.157359549731101 0.192956855992677 0.278734911368218 -0.291842826820081 -0.322212047350437 0.375042154964758 0.432753972592558 -0.253244489972385 -0.462435839597459 0.372218350649739 0.21872932997878 -0.422733349175408 0.406285397587335 0.271817459079607 -0.425576460595285 0.200981759296288 0.316983545192563 -0.374268923711203 0.0917294053413684 -0.342251915344861 NA 0.345224009086639 -0.286562265421751 0.169642610393188 0.104192150436465 -0.315442450264923 0.0942558200510542 0.201958978560745 NA -0.185985976652239 0.142408660976958 0.27027660428137 -0.102749559701984 -0.101615161634717 0.240457467305249 0.477811589912148 0.543630329499774 0.565997760684945 -0.261379496151128 -0.230472018020012 -0.0807296988122626 NA -0.131058324132906 -0.154881748472097 -0.186654928727558 -0.166915229136504 -0.171667808862247 -0.165628772345849 -0.192461487510377 -0.164023075146958 -0.0771901203281898 0.105724952238868 0.248560144863087 0.30454534997897 0.360300302264986 0.448784823900314 0.473636743069112 0.390137957471862 0.385103927625205 0.363832087067992 0.328789167271694 0.425321115589729 0.419132410149517 0.278951747671354 0.288083808393111 0.401864376004465 0.402457785846192 0.318137572784584 0.324164583508906 0.373090394192771 0.344785883919882 0.299540748939032 0.29576941920599 -0.193806283803377 NA NA NA NA 0.145417599203103 0.22427472154418 NA -0.0901769904414932 -0.146419622564656 NA NA 0.138980586530367 0.174137798640574 NA NA NA NA NA NA 0.476779128672772 0.58630826871858 NA NA 0.446058490217783 0.423246747044768 0.235971617288599 0.138154431632211 0.201718157729803 NA 0.498661235091944 0.355880184620284 0.495789816863564 0.552961560911529 0.126891005797854 0.100872709638316 0.106317906571522 0.246145680885485 0.258859012673603 0.220293356860565 0.335935520961925 0.335935520961925 0.460860499901136 0.460860499901136 0.375657517299744 0.375657517299744 0.332767225862 0.332767225862 0.320080489030687 0.320080489030687 0.268293250609902 0.268293250609902 0.522972710662864 0.340792600223208 0.0952822229145197 0.202214676475867 0.298127186881347 0.120593193222258 NA -0.25844050878741 -0.262824696440663 -0.157075391924159 NA 0.226384946501734 0.192324932080321 0.610777716907337 0.626754233505017 0.59528732725826 0.594328682383998 0.645592965653822 0.504615066829972 0.459248473565721 0.481721210435032 0.372849067998476 0.299408307002584 0.357856219492679 NA NA 0.0909093598969672 0.133034636042287 0.438586672741934 0.481319141356991 0.525306558309287 NA 0.0969241501380871 0.0976294360954052 0.132544218904847 0.350551268752163 0.423849459981921 NA 0.247908847416648 0.403632921398905 0.396224161487307 0.288293424527189 0.167247007731768 NA 0.0893669603466094 NA -0.0790233447816397 NA NA NA NA NA 0.103092101706819 0.232289052830246 0.289831010515531 0.226911928289927 NA -0.100060344937363 -0.114054537582448 -0.0813247437395807 0.165188417035617 NA 0.115037900833314 0.158769861356889 0.242976334254113 0.174101196587142 NA NA NA NA NA NA NA NA -0.116579892198534 0.111466585043227 -0.0997779068086542 -0.10432464921413 -0.12307435781989 NA -0.237920150853705 -0.104659266989146 -0.250116669480168 0.0897408586700484 -0.116847939928734 -0.106355452789757 0.277517620342289 0.248269576230306 -0.240983264605389 -0.257357837149514 0.616702010603887 0.637120446042502 0.554847482731171 0.515869899788999 0.564805806907411 0.0819578549132822 0.0846500747395577 NA 0.101118376420405 NA NA 0.0991293993428865 0.111458078662386 NA -0.335238059354491 -0.403391601146692 -0.407623470183062 -0.401267027678482 -0.150067053500082 -0.189524053632476 -0.201183137166489 -0.142448904439071 -0.149193524299688 -0.190791331211451 -0.152269984019326 -0.153316937729105 -0.168406124838478 0.488729701464526 0.438717865753001 -0.450672818940411 0.133034263039244 0.22414941621642 0.260759723726962 0.402581576442663 0.368247788263955 0.398571753063942 0.360920094071588 0.375422591464499 0.300286447110453 0.270312967636667 0.260794244200108 0.25446108823921 0.209443464507515 0.152981452717157 -0.400488419584156 -0.412049348330082 -0.299570267033109 0.125389015715982 0.464917814286174 0.531392114960686 -0.129312229876279 -0.111492576446047 -0.0978745473127249 -0.150943456452689 -0.0919197631755689 -0.112357729879005 -0.151902016883404 -0.143889848795932 -0.171772260580527 -0.0958626881813652 -0.0709087931705138 NA NA -0.256743078081726 0.214543781666246 -0.29167498911147 -0.280691608490688 0.392480728436387 0.574097606197315 0.551611764257147 0.58281712203556 0.488945477143545 0.401268164722263 NA 0.279766187281182 0.482509223091378 0.523643205830681 0.535190773801219 0.584762686240093 0.551044322626533 0.569114506270607 0.66111396970961 0.683880491163974 0.612392314698042 0.51483049035761 0.593973411023599 0.719297802403485 0.220543251703373 0.204348949645697 0.31341608228603 0.402749777161332 0.261854231386918 0.419520685184821 0.394928937975274 0.438690238109963 0.394939205810568 NA 0.0768040431739106 0.362322805680806 0.492928095836654 0.640429487672995 0.6868777571981 0.530277013081608 0.213475203959217 0.124011492123862 0.235646786037506 0.317277504920817 NA 0.114877260029456 0.329875639773359 0.572628875104971 0.611223059289928 0.422789386323614 -0.100156818016646 NA NA 0.339125067501401 NA 0.189003209853442 0.313672760157903 0.479746392170873 0.520546428182843 0.499200912928657 0.420185624823967 0.382631843008697 0.382631843008697 0.311287678645925 NA 0.339838891663232 0.466805717104161 0.509696944111358 0.492702247752215 0.110822455948071 0.441432870311257 0.541006304822612 0.510242969216275 0.332734255903503 -0.0751887459944365 0.394609763344866 0.508421852677848 0.534543555696503 0.425156767732071 0.0866802216066038 0.451201148585358 0.602598238904741 0.585753182951439 0.277694051165896 NA 0.506995187639776 0.593834002810219 0.583420105127434 0.400887793964866 NA 0.503486177414638 0.641369058863151 0.620749263191098 0.257386737287069 0.324425472175836 0.265951965936837 0.253348715161549 0.331988298206889 0.452101317690398 0.513681406483449 0.61373298185461 0.537559693524743 0.315312059591847 0.139498372015341 0.297143153514633 0.53322708474124 0.483896549586066 0.357492963517567 0.20590536788236 0.602418411003979 0.649279849675897 0.420673479189505 0.230534081740876 0.136190059874258 0.312319135099089 0.390158571685923 0.345522084503974 0.219622513122674 0.1227668907237 0.524177441590701 0.591381525548182 0.45215114093374 0.228472886768325 0.1595737095871 NA 0.136732024636075 0.284235353432599 0.23020231317239 NA 0.219166238890672 0.306135859724203 0.168395306717421 NA NA 0.515288702483807 0.558073529222357 0.405480761724561 0.162807421754951 -0.141900178829199 -0.0922558514902951 NA 0.193717633852861 0.143815461985474 NA 0.263335126977937 0.273403970281349 0.252432404388705 0.27350330349347 NA NA NA NA NA NA NA NA NA NA NA 0.174661067824357 0.146652836041071 0.202557510656809 0.11189941592507 -0.0997573845851835 NA 0.135489284670257 0.144512997181819 -0.0705313962546199 NA NA -0.0720353230282288 NA -0.073549408397323 NA NA NA NA NA -0.115346824492323 -0.112440644691956 -0.106034825501917 -0.104082604404628 -0.106111066031067 0.107653398361906 0.113989459358993 0.115447423870387 NA NA NA NA NA -0.23007009085248 -0.130987948283754 0.160573590072338 0.217250866964326 NA NA 0.348365542122248 0.560813801455256 0.157874721131381 NA 0.530718205274062 0.496321852838588 0.264995368240709 0.308275032139964 0.268265883695955 -0.108209276237372 -0.159187106131484 -0.131987579523573 0.184420388755194 0.244195550322909 0.0902058398499071 0.149468166177737 NA NA 0.675164361721753 0.603049567744271 0.598976315760991 0.627618833514834 0.651238509984437 0.606946276387696 0.605724445281248 0.584140246616685 0.56970135361977 0.541234562833543 0.572000546517461 0.561416497678605 0.572668298828077 0.528729023568823 0.596205502367025 0.294798877664784 0.471471892097237 0.570992539960091 0.611842006615648 0.628165082440488 0.586533843840318 0.502237585335266 0.420201160910829 0.432381628576416 0.423450498327418 0.421937437698859 0.399378855447337 0.411789941946084 0.45285755458094 -0.134671316251915 0.456189898415861 0.381539200739031 -0.137680371988155 -0.0809036219689147 -0.145975971979094 -0.0855531187091382 NA 0.177705905968776 0.467741951425212 0.320000363911982 0.386095774484075 0.305943620614647 0.471756707619429 0.305353126863967 0.505006334482859 0.121532976846726 0.445879579044906 0.53768321068478 0.522213572149068 0.449384314498723 0.3282066862501 0.432804167698352 0.426342440316415 0.350856339828203 -0.584767584191886 -0.0924747513576765 0.345088636991662 0.458443736004129 0.484582378907917 0.437189251145639 -0.37442937443875 -0.531133447451852 -0.568204992702848 0.125844709052462 0.421095402897063 0.523699651141879 0.261929473509862 -0.39359364044389 -0.532512125947703 -0.554966291147833 -0.400891254795748 0.209258143861044 0.451315071762334 0.481791715981779 -0.272315780625825 -0.511185745303714 -0.536013010605767 -0.555787176622632 -0.5599766005274 -0.543430438940874 -0.300153553748574 0.254054251354924 0.469365395597628 0.527544906262348 0.525678328406639 0.529208478963545 0.484197575248945 0.458133727701042 0.481640613891404 0.523999612295578 0.507232478324949 0.507687145496778 -0.200396912551751 -0.464418480735855 -0.538343442865508 -0.500809644015426 NA 0.195754144624093 NA 0.379627966633835 0.506573809332094 0.45077855381164 0.368856559159989 0.307149828530974 0.388891938016981 0.459129618972423 0.386879448324746 -0.364093625806285 -0.479829252793883 -0.537386010545995 0.424098046686706 0.445363086135694 0.442195206880908 0.480387792138046 0.484713604406047 0.452082922284609 0.441393210515049 0.441600801596324 0.467482283541281 0.459902866540555 0.488786348801345 0.488269007628539 0.106216569851338 0.165276125820667 0.369147044068072 0.574533722736022 0.584712477021016 0.598717450262031 0.603873695034091 0.435911903400613 0.41841186598944 0.382204870153492 0.364348670463448 0.358647527671728 0.390327031072555 0.387946323006184 0.375134154218678 0.34861816729656 0.334604495557951 0.476903560885418 0.58691151533494 0.443144156191945 0.613191804615853 0.516056246014369 0.441058018082555 0.347651812978055 0.37022385639855 0.492288778448593 0.605935169716525 0.642076899413582 0.0820429258743245 0.367489778609124 0.290951287367292 0.279118343740144 0.284262761167249 NA NA NA NA NA NA NA NA NA -0.0885168209728994 NA -0.202968004683023 -0.132055944885919 -0.158187975257954 -0.142445457869654 0.636541811202144 0.641003362450785 0.642872844923146 0.668573964832983 0.593847396120573 NA -0.217007324741885 -0.325035840461957 -0.359165927215676 -0.334218968808574 -0.42721476555851 -0.51541650287473 -0.165216604343098 0.496838460453844 0.460575078874035 -0.279809228454868
[truncated: 24,019,849 more chars]
