# Supplementary material for: Archetypal transcriptional blocks underpin yeast gene regulation in response to changes in growth conditions
Source: Sci Rep. 2018 May 21;8:7949. doi: 10.1038/s41598-018-26170-5 (PMC5962585; doi:10.1038/s41598-018-26170-5)
Supplement: Supplementary file 6 — Dataset 5 [file 41598_2018_26170_MOESM6_ESM.xlsx]

## Sheet: Manuscript info
Supplementary Dataset for manuscript:
Archetypal transcriptional blocks underpin yeast gene regulation in response to changes in growth conditions
David Talavera1*, Christopher J Kershaw2, Joseph L Costello2,#a, Lydia M Castelli2,#b, William Rowe3,#c, Paul FG Sims4, Mark P Ashe2, Chris M Grant2, Graham D Pavitt2*, Simon J Hubbard3*.

## Sheet: Min correlation 0.4
PSR	Datasets
1	X17327492_E3_T4 X17327492_E5_T7
2	X17327492_E3_T5 X17327492_E5_T8
3	X17327492_E3_T12 X17327492_E5_T15
4	X17327492_E3_T6 X17327492_E5_T9
5	X16328372_E2_T13 X16328372_E2_T16
6	X16963631_E2_T16 X16963631_E2_T17 X16963631_E2_T18 X16963631_E2_T19
7	X18931682_E1_T69 X18931682_E1_T70 X18931682_E1_T71
8	X18931682_E1_T30 X18931682_E1_T31 X18931682_E1_T32 X18931682_E1_T41 X18931682_E1_T42
9	X17560372_E1_T1 X17560372_E1_T2 X17560372_E2_T1 X17560372_E2_T2
10	X14595107_E1_T130 X14595107_E1_T131 X14595107_E1_T132 X14595107_E1_T133
11	X16963631_E2_T20 X16963631_E2_T21 X16963631_E2_T22 X16963631_E2_T23 X16963631_E2_T24
12	X11598186_E1_T2 X11598186_E1_T3 X11598186_E1_T4 X11598186_E1_T5 X11598186_E1_T6 X11598186_E1_T7 X22333915_E1_T21
13	X14722110_E1_T1 X14722110_E1_T2 X14722110_E1_T3 X14722110_E1_T4 X14722110_E1_T5 X14722110_E1_T6 X14722110_E1_T7 X14722110_E1_T8 X14722110_E1_T9
14	X18931682_E1_T13 X18931682_E1_T15 X18931682_E1_T54 X18931682_E1_T55 X18931682_E1_T56 X18931682_E1_T60 X18931682_E1_T61 X18931682_E1_T62 X18931682_E1_T66 X18931682_E1_T67 X18931682_E1_T68 X18931682_E1_T7 X18931682_E1_T78 X18931682_E1_T79 X18931682_E1_T8
15	X11675494_E1_T10 X11675494_E1_T5 X11675494_E1_T6 X11675494_E1_T7 X11675494_E1_T8 X11675494_E1_T9
16	X16963631_E1_T20 X16963631_E1_T21 X16963631_E1_T22 X16963631_E1_T23 X16963631_E1_T24
17	X16963631_E1_T11 X16963631_E1_T12 X16963631_E1_T13 X16963631_E1_T14 X16963631_E1_T15 X16963631_E1_T16 X16963631_E1_T17 X16963631_E1_T18 X16963631_E1_T19 X19105839_E1_T120 X19105839_E1_T121 X19105839_E1_T122 X19105839_E1_T123 X19105839_E1_T124 X19105839_E1_T125 X19105839_E1_T126 X19105839_E1_T127 X19105839_E1_T128 X19105839_E1_T129 X19105839_E1_T130 X19105839_E1_T131
18	X15878181_E1_T1 X15878181_E1_T10 X15878181_E1_T11 X15878181_E1_T12 X15878181_E1_T13 X15878181_E1_T14 X15878181_E1_T15 X15878181_E1_T16 X15878181_E1_T17 X15878181_E1_T18 X15878181_E1_T19 X15878181_E1_T2 X15878181_E1_T20 X15878181_E1_T21 X15878181_E1_T22 X15878181_E1_T23 X15878181_E1_T24 X15878181_E1_T3 X15878181_E1_T4 X15878181_E1_T5 X15878181_E1_T6 X15878181_E1_T7 X15878181_E1_T8 X15878181_E1_T9
19	X16328372_E1_T10 X16328372_E1_T18
20	X17327914_E5_T3 X17327914_E5_T4 X17327914_E5_T5 X17327914_E5_T6
21	X11102521_E8_T5 X22179789_E1_T11 X22179789_E1_T12 X22179789_E1_T19 X22179789_E1_T20 X22179789_E1_T28 X22179789_E1_T29 X22179789_E1_T3 X22179789_E1_T30 X22179789_E1_T31 X22179789_E1_T32 X22179789_E1_T33 X22179789_E1_T34 X22179789_E1_T35 X22179789_E1_T36 X22179789_E1_T37 X22179789_E1_T38 X22179789_E1_T4 X22179789_E1_T46 X22179789_E1_T47 X22179789_E1_T49 X22179789_E1_T5 X22179789_E1_T50 X22179789_E1…
22	X18931682_E1_T10 X18931682_E1_T11 X18931682_E1_T12 X18931682_E1_T16 X18931682_E1_T17 X18931682_E1_T18 X18931682_E1_T4 X18931682_E1_T5 X18931682_E1_T6 X18931682_E1_T74 X18931682_E1_T75 X18931682_E1_T76 X18931682_E1_T80 X18931682_E1_T81 X18931682_E1_T82
23	X22333915_E1_T39 X22333915_E1_T42 X22333915_E1_T45
24	X19105839_E1_T64 X19105839_E1_T67 X19105839_E1_T68 X19105839_E1_T69 X19105839_E1_T70 X19105839_E1_T71 X19105839_E1_T72
25	X19105839_E1_T10 X19105839_E1_T11 X19105839_E1_T12 X19105839_E1_T4 X19105839_E1_T5 X19105839_E1_T6 X19105839_E1_T7 X19105839_E1_T8 X19105839_E1_T9
26	X16963631_E2_T3 X16963631_E2_T4 X16963631_E2_T5 X16963631_E2_T6
27	X19105839_E1_T168 X19105839_E1_T169 X19105839_E1_T170 X19105839_E1_T171 X19105839_E1_T172 X19105839_E1_T173 X19105839_E1_T174 X19105839_E1_T175 X19105839_E1_T176 X19105839_E1_T177 X19105839_E1_T178 X19105839_E1_T179 X19105839_E1_T180 X19105839_E1_T181 X19105839_E1_T182 X19105839_E1_T183 X19105839_E1_T184 X19105839_E1_T185 X19105839_E1_T186 X19105839_E1_T187 X19105839_E1_T188 X19105839_E1_T189 X19…
28	X19105839_E1_T201 X19105839_E1_T202 X19105839_E1_T203 X19105839_E1_T204 X19105839_E1_T205 X19105839_E1_T206 X19105839_E1_T207 X19105839_E1_T208 X19105839_E1_T209 X19105839_E1_T210 X19105839_E1_T211 X19105839_E1_T212 X19105839_E1_T213 X19105839_E1_T214 X19105839_E1_T215 X19105839_E1_T216 X19105839_E1_T217 X19105839_E1_T218
29	X16328372_E2_T14 X16328372_E2_T4
30	X11102521_E10_T1 X11102521_E10_T2 X11102521_E10_T3 X11102521_E10_T4 X11102521_E10_T5 X11102521_E10_T6 X11102521_E11_T2 X11102521_E12_T3 X11102521_E14_T1 X11102521_E14_T2 X11102521_E15_T1 X11102521_E15_T2 X11102521_E15_T3 X11102521_E15_T4 X11102521_E15_T5 X11102521_E4_T1 X12740579_E2_T2 X12740579_E2_T3 X12740579_E2_T4 X12740579_E2_T5 X12740579_E2_T8 X18753408_E2_T1 X18753408_E2_T2 X18753408_E2_T3 …
31	X17327914_E7_T3 X17327914_E7_T4 X17327914_E7_T5
32	X11102521_E12_T1 X22179789_E1_T1 X22179789_E1_T14 X22179789_E1_T15 X22179789_E1_T16 X22179789_E1_T22 X22179789_E1_T23 X22179789_E1_T24 X22179789_E1_T25 X22179789_E1_T26 X22179789_E1_T40 X22179789_E1_T41 X22179789_E1_T42 X22179789_E1_T54 X22179789_E1_T55 X22179789_E1_T56 X22179789_E1_T7 X22179789_E1_T8 X22179789_E1_T9
33	X19105839_E1_T132 X19105839_E1_T133 X19105839_E1_T134 X19105839_E1_T135 X19105839_E1_T136 X19105839_E1_T137 X19105839_E1_T138 X19105839_E1_T139 X19105839_E1_T140 X19105839_E1_T141 X19105839_E1_T142 X19105839_E1_T143 X19105839_E1_T144 X19105839_E1_T145 X19105839_E1_T146 X19105839_E1_T147 X19105839_E1_T148 X19105839_E1_T149 X19105839_E1_T150 X19105839_E1_T151 X19105839_E1_T152 X19105839_E1_T153 X19…
34	X16963631_E1_T2 X16963631_E1_T3 X16963631_E1_T4 X16963631_E1_T5 X16963631_E1_T6
35	X22333915_E1_T23 X22333915_E1_T28 X22333915_E1_T32 X22333915_E1_T36
36	X14595107_E1_T14 X14595107_E1_T15 X14595107_E1_T23 X14595107_E1_T24 X14595107_E1_T25 X14595107_E1_T26 X14595107_E1_T27 X14595107_E1_T28 X14595107_E1_T29 X14595107_E1_T3 X14595107_E1_T30 X14595107_E1_T32 X14595107_E1_T33 X14595107_E1_T34 X14595107_E1_T35 X14595107_E1_T37 X14595107_E1_T38 X14595107_E1_T39 X14595107_E1_T4 X14595107_E1_T42 X14595107_E1_T43 X14595107_E1_T44 X14595107_E1_T45 X14595107_…
37	X19105839_E1_T73 X19105839_E1_T74 X19105839_E1_T75
38	X22179789_E1_T10 X22179789_E1_T18 X22179789_E1_T2
39	X14595107_E1_T12 X14595107_E1_T18 X14595107_E1_T19 X14595107_E1_T20
40	X19105839_E1_T222 X19105839_E1_T223 X19105839_E1_T224 X19105839_E1_T225 X19105839_E1_T226 X19105839_E1_T227
41	X16963631_E2_T10 X16963631_E2_T11 X16963631_E2_T12 X16963631_E2_T13 X16963631_E2_T14 X16963631_E2_T15 X16963631_E2_T7 X16963631_E2_T8 X16963631_E2_T9
42	X22802626_E1_T1 X22802626_E1_T2 X22802626_E1_T7
43	X14595107_E1_T16 X14595107_E1_T40 X14595107_E1_T50 X14595107_E1_T55 X14595107_E1_T59 X14595107_E1_T6 X14595107_E1_T60
44	X18753408_E14_T5 X18753408_E14_T7
45	X22333915_E1_T24 X22333915_E1_T29 X22333915_E1_T33 X22333915_E1_T58 X22333915_E1_T59
46	X16963631_E2_T2 X19105839_E1_T22 X19105839_E1_T23 X19105839_E1_T24 X19105839_E1_T25 X19105839_E1_T26 X19105839_E1_T27
47	X19105839_E1_T100 X19105839_E1_T101 X19105839_E1_T102 X19105839_E1_T94 X19105839_E1_T95 X19105839_E1_T96 X19105839_E1_T97 X19105839_E1_T98 X19105839_E1_T99
48	X11169101_E1_T11 X11169101_E1_T12 X11169101_E1_T13 X11169101_E1_T14 X11169101_E1_T5 X11169101_E1_T6
49	X18212068_E1_T1 X18212068_E1_T11 X18212068_E1_T12 X18212068_E1_T13 X18212068_E1_T18 X18212068_E1_T19 X18212068_E1_T2 X18212068_E1_T3
50	X17327914_E3_T5 X17327914_E3_T6 X17327914_E3_T7 X17327914_E3_T8
51	X19105839_E1_T103 X19105839_E1_T104 X19105839_E1_T105 X19105839_E1_T106 X19105839_E1_T107 X19105839_E1_T108
52	X19105839_E1_T76 X19105839_E1_T77 X19105839_E1_T78 X19105839_E1_T79 X19105839_E1_T80 X19105839_E1_T81 X19105839_E1_T82 X19105839_E1_T83 X19105839_E1_T84 X19105839_E1_T85 X19105839_E1_T86 X19105839_E1_T87 X19105839_E1_T88 X19105839_E1_T90
53	X16328372_E1_T14 X16328372_E1_T19
54	X10847680_E1_T6 X10847680_E1_T7
55	X14595107_E1_T110 X14595107_E1_T111 X14595107_E1_T112 X14595107_E1_T113 X14595107_E1_T114 X14595107_E1_T115 X14595107_E1_T116 X14595107_E1_T117 X14595107_E1_T118 X14595107_E1_T119 X14595107_E1_T120 X14595107_E1_T121 X14595107_E1_T122 X14595107_E1_T123 X14595107_E1_T124 X14595107_E1_T125 X14595107_E1_T126 X14595107_E1_T127 X14595107_E1_T128 X14595107_E1_T129 X14595107_E1_T95 X14595107_E1_T96 X1459…
56	X22333915_E1_T10 X22333915_E1_T13 X22333915_E1_T4 X22333915_E1_T47 X22333915_E1_T50 X22333915_E1_T53 X22333915_E1_T7
57	X22333915_E1_T17 X22333915_E1_T8
58	X14595107_E1_T11 X14595107_E1_T31 X14595107_E1_T36 X14595107_E1_T51 X14595107_E1_T56 X14595107_E1_T85
59	X11102521_E12_T4 X11598186_E1_T26 X11598186_E1_T30 X11598186_E1_T31
60	X18931682_E1_T46 X18931682_E1_T47 X18931682_E1_T48
61	X14595107_E1_T100 X14595107_E1_T101 X14595107_E1_T102 X14595107_E1_T103 X14595107_E1_T104
62	X10847680_E1_T1 X10847680_E1_T2 X10847680_E1_T3 X10847680_E1_T4 X10847680_E1_T5
63	X11179418_E1_T1 X11179418_E1_T2 X11179418_E1_T3 X11179418_E1_T4 X11179418_E1_T5 X11179418_E1_T6 X11179418_E1_T7 X11179418_E2_T1 X11179418_E2_T2 X11179418_E2_T3 X11179418_E2_T4 X11179418_E2_T5 X11179418_E2_T6 X11179418_E3_T1 X11179418_E3_T2 X11179418_E3_T3 X11179418_E3_T4 X11179418_E3_T5 X11179418_E3_T6 X11179418_E3_T7 X11179418_E4_T1 X11179418_E4_T2 X11179418_E4_T3 X11179418_E4_T4 X11179418_E4_T5…
64	X21749328_E1_T13 X21749328_E1_T14 X21749328_E1_T15 X21749328_E1_T16 X21749328_E1_T5 X21749328_E1_T6 X21749328_E1_T7 X21749328_E1_T8
65	X11102521_E2_T1 X11102521_E2_T2 X11102521_E2_T3
66	X18708563_E1_T1 X18708563_E1_T2 X18708563_E1_T3 X18708563_E1_T4 X18708563_E1_T5 X18708563_E2_T2 X18708563_E2_T3 X18708563_E2_T4 X18708563_E2_T5
67	X14595107_E1_T61 X14595107_E1_T62 X14595107_E1_T63 X14595107_E1_T64 X14595107_E1_T71 X14595107_E1_T75
68	X18931682_E1_T84 X18931682_E1_T85
69	X19426543_E1_T1 X19426543_E1_T3 X19426543_E1_T4 X19426543_E1_T6
70	X17327492_E2_T4 X17327492_E2_T5 X17327492_E2_T6
71	X17327492_E3_T10 X17327492_E3_T11 X17327492_E3_T8 X17327492_E3_T9 X17327492_E4_T1 X17327492_E4_T2 X17327492_E4_T3 X17327492_E4_T4 X17327492_E4_T5 X17327492_E4_T6 X17327492_E5_T1 X17327492_E5_T11 X17327492_E5_T12 X17327492_E5_T13 X17327492_E5_T14 X17327492_E5_T2 X17327492_E5_T3 X17327492_E5_T4 X17327492_E5_T5 X17327492_E5_T6
72	X19105839_E1_T219 X19105839_E1_T220 X19105839_E1_T221
73	X19105839_E1_T34 X19105839_E1_T35 X19105839_E1_T36 X19105839_E1_T37 X19105839_E1_T38 X19105839_E1_T39
74	X16328372_E1_T1 X16328372_E1_T11 X16328372_E1_T12 X16328372_E1_T13 X16328372_E1_T15 X16328372_E1_T16 X16328372_E1_T17 X16328372_E1_T2 X16328372_E1_T3 X16328372_E1_T4 X16328372_E1_T5 X16328372_E1_T6 X16328372_E1_T7 X16328372_E1_T8
75	X19105839_E1_T28 X19105839_E1_T29 X19105839_E1_T30 X19105839_E1_T31 X19105839_E1_T32 X19105839_E1_T33
76	X18212068_E1_T14 X18212068_E1_T15 X18212068_E1_T16 X18212068_E1_T17
77	X15371544_E1_T10 X15371544_E1_T11 X15371544_E1_T12 X15371544_E1_T13 X15371544_E1_T14 X15371544_E1_T15 X15371544_E1_T17 X15371544_E1_T29 X15371544_E1_T30 X15371544_E1_T31 X15371544_E1_T32 X15371544_E1_T33 X15371544_E1_T34 X15371544_E1_T35 X15371544_E1_T6 X15371544_E1_T61 X15371544_E1_T62 X15371544_E1_T63 X15371544_E1_T64 X15371544_E1_T65 X15371544_E1_T66 X15371544_E1_T67 X15371544_E1_T68 X15371544…
78	X11102521_E9_T3 X18753408_E10_T2 X18753408_E10_T3 X18753408_E10_T4 X18753408_E10_T5 X18753408_E10_T6 X18753408_E10_T8 X18753408_E12_T1 X18753408_E12_T2 X18753408_E12_T3 X18753408_E12_T4 X18753408_E13_T1 X18753408_E13_T2 X18753408_E13_T3 X18753408_E13_T4 X18753408_E9_T2 X18753408_E9_T3 X18753408_E9_T4 X18753408_E9_T5 X18753408_E9_T6 X18753408_E9_T7 X18753408_E9_T8
79	X18931682_E1_T20 X18931682_E1_T22
80	X17327914_E2_T2 X17327914_E3_T2 X17327914_E3_T3
81	X18931682_E1_T63 X18931682_E1_T65
82	X17327914_E2_T4 X17327914_E2_T5 X17327914_E2_T6 X17327914_E2_T7 X17327914_E2_T8 X17327914_E4_T4 X17327914_E4_T5 X17327914_E4_T6 X17327914_E4_T7 X17327914_E4_T8
83	X11102521_E18_T2 X11102521_E18_T3 X11102521_E18_T4 X11102521_E18_T5 X11102521_E18_T6 X11102521_E18_T7 X11102521_E18_T8 X11102521_E18_T9 X11102521_E9_T4
84	X19105839_E1_T165 X19105839_E1_T166 X19105839_E1_T167 X19105839_E1_T195 X19105839_E1_T198 X19105839_E1_T199 X19105839_E1_T200
85	X19105839_E1_T58 X19105839_E1_T59 X19105839_E1_T60 X19105839_E1_T61 X19105839_E1_T62 X19105839_E1_T63
86	X19105839_E1_T40 X19105839_E1_T41 X19105839_E1_T42 X19105839_E1_T43 X19105839_E1_T44 X19105839_E1_T45 X19105839_E1_T46 X19105839_E1_T47 X19105839_E1_T48 X19105839_E1_T49 X19105839_E1_T50 X19105839_E1_T51 X19105839_E1_T52 X19105839_E1_T53 X19105839_E1_T54 X19105839_E1_T55 X19105839_E1_T56 X19105839_E1_T57
87	X12740579_E1_T1 X12740579_E1_T2 X12740579_E1_T3 X12740579_E1_T4 X12740579_E1_T5 X12740579_E1_T6 X12740579_E1_T7 X12740579_E1_T8
88	X11598186_E1_T39 X11598186_E1_T40 X11598186_E1_T50
89	X22179789_E1_T13 X22179789_E1_T45 X22179789_E1_T48 X22179789_E1_T6
90	X11102521_E10_T7 X11102521_E10_T8
91	X18931682_E1_T33 X18931682_E1_T43 X18931682_E1_T44 X18931682_E1_T49 X18931682_E1_T50
92	X22179789_E1_T27 X22179789_E1_T43
93	X22333915_E1_T11 X22333915_E1_T14
94	X11598186_E1_T18 X11598186_E1_T19 X11598186_E1_T20 X11598186_E1_T21
95	X19426543_E1_T2 X19426543_E1_T5
96	X14595107_E1_T70 X14595107_E1_T80 X14595107_E1_T81 X14595107_E1_T82 X14595107_E1_T83 X14595107_E1_T84 X14595107_E1_T90 X14595107_E1_T91 X14595107_E1_T92 X14595107_E1_T93 X14595107_E1_T94
97	X11102521_E16_T2 X11102521_E16_T3 X11598186_E1_T41 X11598186_E1_T42 X11598186_E1_T43 X18753408_E11_T2 X18753408_E11_T3 X18753408_E11_T4 X18753408_E14_T1 X18753408_E14_T3 X18753408_E14_T4 X18753408_E14_T6 X18753408_E14_T8 X18753408_E1_T1 X18753408_E1_T2 X18753408_E1_T3 X18753408_E1_T5 X18753408_E1_T6 X18753408_E3_T1 X18753408_E3_T2 X18753408_E3_T3 X18753408_E4_T1 X18753408_E4_T2 X18753408_E4_T3 X1…
98	X16209719_E1_T1 X16209719_E1_T10 X16209719_E1_T11 X16209719_E1_T12 X16209719_E1_T2 X16209719_E1_T3 X16209719_E1_T4 X16209719_E1_T5 X16209719_E1_T6 X16209719_E1_T7 X16209719_E1_T8 X16209719_E1_T9
99	X17327492_E1_T3 X17327492_E1_T5 X17327492_E3_T1 X17327492_E3_T2 X17327492_E3_T7 X17327492_E5_T10
100	X22333915_E1_T27 X22333915_E1_T6 X22333915_E1_T9
101	X11598186_E1_T32 X11598186_E1_T33
102	X17327914_E1_T1 X17327914_E1_T2 X17327914_E1_T4 X17327914_E1_T5 X17327914_E1_T6 X17327914_E1_T7 X17327914_E1_T8 X17327914_E6_T1 X17327914_E6_T10 X17327914_E6_T2 X17327914_E6_T4 X17327914_E6_T5 X17327914_E6_T6 X17327914_E6_T7 X17327914_E6_T8 X17327914_E6_T9
103	X17327914_E2_T1 X17327914_E3_T1 X17327914_E3_T4 X17327914_E4_T1 X17327914_E7_T1 X17327914_E7_T2 X17327914_E7_T6 X17327914_E7_T7 X17327914_E7_T8
104	X15371544_E1_T45 X15371544_E1_T46 X15371544_E1_T47 X15371544_E1_T48 X15371544_E1_T49 X15371544_E1_T50 X15371544_E1_T51 X15371544_E1_T52 X15371544_E1_T53 X15371544_E1_T54
105	X16963631_E1_T10 X16963631_E1_T9 X19105839_E1_T114 X19105839_E1_T115 X19105839_E1_T116 X19105839_E1_T117 X19105839_E1_T118 X19105839_E1_T119
106	X11102521_E17_T2 X11102521_E17_T3 X11102521_E17_T4 X11102521_E17_T5
107	X22333915_E1_T49 X22333915_E1_T52 X22333915_E1_T55
108	X11598186_E1_T10 X11598186_E1_T11 X11598186_E1_T12 X11598186_E1_T13 X11598186_E1_T14 X11598186_E1_T15 X11598186_E1_T16 X11598186_E1_T17 X11598186_E1_T9
109	X18931682_E1_T51 X18931682_E1_T52 X18931682_E1_T53 X18931682_E1_T57 X18931682_E1_T59
110	X12740579_E2_T1 X12740579_E2_T10 X12740579_E2_T6 X12740579_E2_T7
111	X22333915_E1_T20 X22333915_E1_T3 X22333915_E1_T30 X22333915_E1_T34
112	X14595107_E1_T105 X14595107_E1_T106 X14595107_E1_T107 X14595107_E1_T108 X14595107_E1_T109
113	X11598186_E1_T34 X11598186_E1_T35 X11598186_E1_T36
114	X18212068_E1_T10 X18212068_E1_T7 X18212068_E1_T8 X18212068_E1_T9
115	X11102521_E7_T4 X11102521_E7_T5 X11102521_E7_T6 X11102521_E7_T7 X11102521_E7_T8
116	X12740579_E1_T10 X12740579_E1_T9
117	X22333915_E1_T38 X22333915_E1_T41 X22333915_E1_T46
118	X19105839_E1_T13 X19105839_E1_T14 X19105839_E1_T15
119	X19105839_E1_T1 X19105839_E1_T16 X19105839_E1_T17 X19105839_E1_T18 X19105839_E1_T2 X19105839_E1_T3
120	X22179789_E1_T21 X22179789_E1_T39
121	X18931682_E1_T19 X18931682_E1_T21
122	X11675494_E1_T1 X11675494_E1_T2 X11675494_E1_T3 X11675494_E1_T4
123	X19105839_E1_T65 X19105839_E1_T66
124	X11598186_E1_T27 X11598186_E1_T28 X11598186_E1_T29
125	X14595107_E1_T1 X14595107_E1_T10 X14595107_E1_T13 X14595107_E1_T2 X14595107_E1_T69 X14595107_E1_T7 X14595107_E1_T8 X14595107_E1_T9
126	X11102521_E9_T6 X11102521_E9_T7 X11102521_E9_T8 X11102521_E9_T9
127	X17327492_E2_T1 X17327492_E2_T2 X17327492_E2_T3
128	X18931682_E1_T14 X18931682_E1_T23 X18931682_E1_T25 X18931682_E1_T28 X18931682_E1_T29
129	X18931682_E1_T24 X18931682_E1_T27
130	X11102521_E5_T2 X11102521_E5_T4 X11102521_E5_T5
131	X11102521_E19_T1 X11102521_E19_T2 X11102521_E19_T3
132	X18931682_E1_T37 X18931682_E1_T38
133	X17327914_E1_T3 X17327914_E5_T1 X17327914_E5_T2 X17327914_E6_T3
134	X11102521_E19_T10 X11102521_E19_T4 X11102521_E19_T5 X11102521_E19_T6 X11102521_E19_T7 X11102521_E19_T8 X11102521_E19_T9 X11102521_E1_T2 X11102521_E1_T3 X11102521_E1_T4 X11102521_E1_T5 X11102521_E1_T6 X11102521_E1_T7 X11102521_E1_T8 X11102521_E1_T9 X11102521_E5_T6 X11102521_E8_T6 X22372618_E1_T1 X22372618_E1_T2
135	X15371544_E1_T16 X15371544_E1_T18 X15371544_E1_T20
136	X18931682_E1_T26 X18931682_E1_T77 X18931682_E1_T9
137	X17327914_E4_T2 X17327914_E4_T3
138	X15371544_E1_T36 X15371544_E1_T37 X15371544_E1_T38 X15371544_E1_T39 X15371544_E1_T40
139	X11102521_E6_T1 X11102521_E6_T2 X11102521_E6_T3 X11102521_E6_T4 X11102521_E6_T5 X11102521_E6_T6 X11102521_E6_T7 X11102521_E6_T8 X11169101_E1_T1 X11169101_E1_T2 X12740579_E2_T9
140	X16328372_E2_T1 X16328372_E2_T11 X16328372_E2_T12 X16328372_E2_T15 X16328372_E2_T2 X16328372_E2_T3 X16328372_E2_T7 X16328372_E2_T8
141	X11504737_E1_T1 X11504737_E1_T2 X11504737_E1_T3
142	X22333915_E1_T12 X22333915_E1_T15 X22333915_E1_T16
143	X11102521_E9_T1 X11102521_E9_T2
144	X22333915_E1_T43 X22333915_E1_T44
145	X19105839_E1_T19 X19105839_E1_T20 X19105839_E1_T21 X19105839_E1_T91 X19105839_E1_T92 X19105839_E1_T93
146	X17327492_E1_T4 X17327492_E1_T6
147	X18931682_E1_T34 X18931682_E1_T35
148	X11169101_E1_T8 X11169101_E1_T9
149	X14595107_E1_T78 X14595107_E1_T79 X14595107_E1_T88 X14595107_E1_T89
150	X22333915_E1_T60 X22333915_E1_T61
151	X16963631_E1_T7 X16963631_E1_T8 X19105839_E1_T109 X19105839_E1_T110 X19105839_E1_T111 X19105839_E1_T112 X19105839_E1_T113
152	X15371544_E1_T27 X15371544_E1_T28
153	X22333915_E1_T48 X22333915_E1_T51
154	X17560372_E1_T3 X17560372_E1_T4 X17560372_E1_T5 X17560372_E1_T6 X17560372_E2_T3 X17560372_E2_T4 X17560372_E2_T5 X18212068_E1_T4 X18212068_E1_T5 X18212068_E1_T6 X22333915_E1_T37 X22333915_E1_T40
155	X18753408_E1_T4 X18753408_E3_T4 X18753408_E3_T5 X18753408_E4_T4 X18753408_E4_T5 X18753408_E6_T4
156	X14737171_E1_T10 X14737171_E1_T12 X14737171_E1_T4
157	X11102521_E14_T3 X11102521_E14_T5 X11102521_E14_T6
158	X11598186_E1_T22 X11598186_E1_T23 X11598186_E1_T24 X11598186_E1_T25
159	X16328372_E1_T20 X16328372_E1_T9 X16328372_E2_T10 X16328372_E2_T5 X16328372_E2_T6 X16328372_E2_T9
160	X11102521_E13_T1 X11102521_E13_T2 X11102521_E13_T3 X11102521_E13_T4 X11102521_E13_T5
161	X14595107_E1_T21 X14595107_E1_T41
162	X10847680_E1_T8 X10847680_E1_T9 X21749328_E1_T1 X21749328_E1_T10 X21749328_E1_T11 X21749328_E1_T12 X21749328_E1_T2 X21749328_E1_T3 X21749328_E1_T4 X21749328_E1_T9 X22372618_E1_T10 X22372618_E1_T11 X22372618_E1_T12 X22372618_E1_T3 X22372618_E1_T4 X22372618_E1_T5 X22372618_E1_T6 X22372618_E1_T7 X22372618_E1_T8 X22372618_E1_T9
163	X14737171_E1_T1 X14737171_E1_T2 X14737171_E1_T3
164	X14595107_E1_T22 X14595107_E1_T46
165	X11102521_E3_T3 X11102521_E3_T4 X11102521_E8_T1 X11102521_E8_T2 X11102521_E8_T3
166	X11598186_E1_T45 X11598186_E1_T46
167	X11169101_E1_T3 X11169101_E1_T7
168	X22333915_E1_T1 X22333915_E1_T18
169	X17327492_E1_T1 X17327492_E1_T2
170	X15371544_E1_T21 X15371544_E1_T22 X15371544_E1_T23
171	X15371544_E1_T24 X15371544_E1_T25 X15371544_E1_T55 X15371544_E1_T56
172	X11102521_E14_T4 X11102521_E17_T1
173	X17551510_E1_T1 X17551510_E1_T2
174	X17551510_E1_T5 X17551510_E1_T6
175	X11102521_E7_T1 X11102521_E7_T2
176	X11102521_E4_T2 X11102521_E4_T3 X11102521_E4_T4 X11102521_E4_T5
177	X15371544_E1_T58 X15371544_E1_T59 X15371544_E1_T60
178	X22802626_E1_T3 X22802626_E1_T6
179	X18753408_E11_T1 X18753408_E14_T2
180	X22333915_E1_T31 X22333915_E1_T35
181	X11102521_E3_T7 X11102521_E3_T8
182	X18753408_E10_T1 X18753408_E10_T7
183	X22333915_E1_T22 X22333915_E1_T56
184	X15371544_E1_T4 X15371544_E1_T5
185	X15371544_E1_T43 X15371544_E1_T44
186	X11102521_E16_T1 X11102521_E16_T4
187	X18931682_E1_T36 X18931682_E1_T64

## Sheet: Min correlation 0.6
PSR	Datasets
1	X17327492_E3_T4 X17327492_E5_T7
2	X17327492_E3_T5 X17327492_E5_T8
3	X17327492_E3_T12 X17327492_E5_T15
4	X17327492_E4_T1 X17327492_E5_T1
5	X17327492_E3_T6 X17327492_E5_T9
6	X16328372_E2_T3 X16328372_E2_T8
7	X16963631_E1_T15 X16963631_E1_T16 X16963631_E1_T17 X16963631_E1_T18 X16963631_E1_T19
8	X15878181_E1_T13 X15878181_E1_T14
9	X16328372_E2_T13 X16328372_E2_T16
10	X16963631_E2_T16 X16963631_E2_T17 X16963631_E2_T18 X16963631_E2_T19
11	X18931682_E1_T69 X18931682_E1_T70 X18931682_E1_T71
12	X22333915_E1_T10 X22333915_E1_T13 X22333915_E1_T4 X22333915_E1_T7
13	X17560372_E1_T3 X17560372_E1_T4 X17560372_E1_T5 X17560372_E1_T6 X17560372_E2_T3 X17560372_E2_T4 X17560372_E2_T5
14	X22333915_E1_T37 X22333915_E1_T40
15	X18931682_E1_T30 X18931682_E1_T31 X18931682_E1_T41 X18931682_E1_T42
16	X17560372_E1_T1 X17560372_E1_T2 X17560372_E2_T1 X17560372_E2_T2
17	X14595107_E1_T70 X14595107_E1_T80 X14595107_E1_T90
18	X14595107_E1_T101 X14595107_E1_T102 X14595107_E1_T49
19	X15878181_E1_T1 X15878181_E1_T10 X15878181_E1_T11 X15878181_E1_T12 X15878181_E1_T15 X15878181_E1_T16 X15878181_E1_T17 X15878181_E1_T18 X15878181_E1_T19 X15878181_E1_T2 X15878181_E1_T20 X15878181_E1_T21 X15878181_E1_T22 X15878181_E1_T23 X15878181_E1_T24 X15878181_E1_T3 X15878181_E1_T4 X15878181_E1_T5 X15878181_E1_T6 X15878181_E1_T7 X15878181_E1_T8 X15878181_E1_T9
20	X19105839_E1_T138 X19105839_E1_T139 X19105839_E1_T140 X19105839_E1_T141 X19105839_E1_T142 X19105839_E1_T143 X19105839_E1_T144 X19105839_E1_T145 X19105839_E1_T146 X19105839_E1_T147 X19105839_E1_T148 X19105839_E1_T149
21	X19105839_E1_T168 X19105839_E1_T169 X19105839_E1_T170
22	X19105839_E1_T150 X19105839_E1_T151 X19105839_E1_T152 X19105839_E1_T153 X19105839_E1_T154 X19105839_E1_T155 X19105839_E1_T156 X19105839_E1_T157 X19105839_E1_T158 X19105839_E1_T159 X19105839_E1_T160 X19105839_E1_T161 X19105839_E1_T162 X19105839_E1_T163 X19105839_E1_T164
23	X22179789_E1_T26 X22179789_E1_T42
24	X17327914_E1_T1 X17327914_E1_T2 X17327914_E1_T4 X17327914_E1_T5 X17327914_E1_T6 X17327914_E1_T7 X17327914_E1_T8
25	X14595107_E1_T130 X14595107_E1_T131 X14595107_E1_T132 X14595107_E1_T133
26	X16963631_E2_T20 X16963631_E2_T21 X16963631_E2_T22 X16963631_E2_T23
27	X16328372_E1_T20 X16328372_E1_T9
28	X11102521_E6_T2 X11102521_E6_T3 X11102521_E6_T4 X11102521_E6_T5 X11102521_E6_T6 X11102521_E6_T7
29	X11598186_E1_T2 X11598186_E1_T3 X11598186_E1_T4 X11598186_E1_T5 X11598186_E1_T6 X11598186_E1_T7
30	X14722110_E1_T1 X14722110_E1_T2 X14722110_E1_T3 X14722110_E1_T4 X14722110_E1_T5 X14722110_E1_T6 X14722110_E1_T7 X14722110_E1_T8 X14722110_E1_T9
31	X15371544_E1_T10 X15371544_E1_T11 X15371544_E1_T12 X15371544_E1_T13 X15371544_E1_T14 X15371544_E1_T7 X15371544_E1_T8
32	X22333915_E1_T47 X22333915_E1_T50 X22333915_E1_T53
33	X18931682_E1_T55 X18931682_E1_T56 X18931682_E1_T60 X18931682_E1_T61 X18931682_E1_T62 X18931682_E1_T66 X18931682_E1_T67 X18931682_E1_T68 X18931682_E1_T7 X18931682_E1_T78 X18931682_E1_T8
34	X14595107_E1_T24 X14595107_E1_T25 X14595107_E1_T26 X14595107_E1_T27 X14595107_E1_T28 X14595107_E1_T29 X14595107_E1_T30 X14595107_E1_T33 X14595107_E1_T34 X14595107_E1_T35
35	X18753408_E10_T3 X18753408_E10_T6 X18753408_E10_T8 X18753408_E12_T2 X18753408_E12_T3 X18753408_E12_T4 X18753408_E13_T1 X18753408_E13_T2 X18753408_E13_T3 X18753408_E13_T4 X18753408_E9_T3 X18753408_E9_T4 X18753408_E9_T5 X18753408_E9_T6 X18753408_E9_T8
36	X11598186_E1_T11 X11598186_E1_T12 X11598186_E1_T13 X11598186_E1_T14 X11598186_E1_T9
37	X16963631_E1_T11 X16963631_E1_T12 X16963631_E1_T13 X16963631_E1_T14 X19105839_E1_T120 X19105839_E1_T121 X19105839_E1_T122 X19105839_E1_T123 X19105839_E1_T124 X19105839_E1_T125 X19105839_E1_T126 X19105839_E1_T127 X19105839_E1_T128 X19105839_E1_T129 X19105839_E1_T130 X19105839_E1_T131
38	X16963631_E1_T2 X16963631_E1_T3 X16963631_E1_T4
39	X11675494_E1_T10 X11675494_E1_T5 X11675494_E1_T7 X11675494_E1_T8 X11675494_E1_T9
40	X22179789_E1_T11 X22179789_E1_T19 X22179789_E1_T28 X22179789_E1_T3 X22179789_E1_T4 X22179789_E1_T49 X22179789_E1_T5 X22179789_E1_T51 X22179789_E1_T52
41	X16963631_E2_T2 X16963631_E2_T3 X16963631_E2_T4
42	X11102521_E11_T2 X12740579_E2_T9 X18753408_E2_T1 X18753408_E2_T2 X18753408_E2_T3 X18753408_E2_T4 X18753408_E2_T5 X18753408_E5_T1 X18753408_E5_T2 X18753408_E5_T3 X18753408_E5_T4 X18753408_E5_T5 X18753408_E7_T1 X18753408_E7_T2 X18753408_E7_T3 X18753408_E7_T4 X18753408_E7_T5 X18753408_E8_T1 X18753408_E8_T2 X18753408_E8_T3 X18753408_E8_T4 X18753408_E8_T5
43	X16963631_E1_T20 X16963631_E1_T21 X16963631_E1_T22 X16963631_E1_T23 X16963631_E1_T24
44	X11598186_E1_T15 X11598186_E1_T16 X11598186_E1_T17
45	X19105839_E1_T117 X19105839_E1_T118 X19105839_E1_T119
46	X12006656_E1_T1 X12006656_E1_T10 X12006656_E1_T11 X12006656_E1_T2 X12006656_E1_T3 X12006656_E1_T4 X12006656_E1_T5 X12006656_E1_T6 X12006656_E1_T7 X12006656_E1_T8 X12006656_E1_T9
47	X19105839_E1_T171 X19105839_E1_T172 X19105839_E1_T173 X19105839_E1_T174 X19105839_E1_T175 X19105839_E1_T176 X19105839_E1_T177 X19105839_E1_T178 X19105839_E1_T179 X19105839_E1_T180 X19105839_E1_T181 X19105839_E1_T182 X19105839_E1_T183 X19105839_E1_T184 X19105839_E1_T185 X19105839_E1_T186 X19105839_E1_T187 X19105839_E1_T188
48	X11179418_E1_T1 X11179418_E1_T2 X11179418_E1_T3 X11179418_E1_T4 X11179418_E1_T5 X11179418_E1_T6 X11179418_E1_T7 X11179418_E3_T1 X11179418_E3_T2 X11179418_E3_T3 X11179418_E3_T4 X11179418_E3_T5 X11179418_E3_T6 X11179418_E3_T7 X11179418_E5_T1 X11179418_E5_T10 X11179418_E5_T11 X11179418_E5_T2 X11179418_E5_T3 X11179418_E5_T4 X11179418_E5_T5 X11179418_E5_T6 X11179418_E5_T7 X11179418_E5_T8 X11179418_E5_…
49	X18212068_E1_T4 X18212068_E1_T5 X18212068_E1_T6
50	X21749328_E1_T5 X21749328_E1_T6
51	X17327914_E7_T6 X17327914_E7_T7
52	X16963631_E2_T7 X16963631_E2_T8
53	X19105839_E1_T52 X19105839_E1_T53 X19105839_E1_T54 X19105839_E1_T55 X19105839_E1_T56 X19105839_E1_T57
54	X19105839_E1_T1 X19105839_E1_T2 X19105839_E1_T3
55	X16328372_E1_T10 X16328372_E1_T18
56	X17327914_E5_T3 X17327914_E5_T4 X17327914_E5_T5
57	X19105839_E1_T202 X19105839_E1_T203 X19105839_E1_T205 X19105839_E1_T206 X19105839_E1_T207 X19105839_E1_T208 X19105839_E1_T209 X19105839_E1_T210 X19105839_E1_T211 X19105839_E1_T212 X19105839_E1_T215 X19105839_E1_T216
58	X11179418_E2_T1 X11179418_E2_T2 X11179418_E2_T3 X11179418_E2_T4 X11179418_E2_T5 X11179418_E2_T6 X11179418_E4_T1 X11179418_E4_T2 X11179418_E4_T3 X11179418_E4_T4 X11179418_E4_T5 X11179418_E4_T6
59	X22179789_E1_T12 X22179789_E1_T20 X22179789_E1_T29 X22179789_E1_T30 X22179789_E1_T31 X22179789_E1_T32 X22179789_E1_T33 X22179789_E1_T34 X22179789_E1_T35 X22179789_E1_T36 X22179789_E1_T37 X22179789_E1_T38 X22179789_E1_T46 X22179789_E1_T47 X22179789_E1_T48
60	X18931682_E1_T57 X18931682_E1_T59
61	X16963631_E2_T5 X16963631_E2_T6
62	X19105839_E1_T43 X19105839_E1_T44 X19105839_E1_T45 X19105839_E1_T46 X19105839_E1_T47 X19105839_E1_T48 X19105839_E1_T49 X19105839_E1_T50 X19105839_E1_T51
63	X18931682_E1_T10 X18931682_E1_T11 X18931682_E1_T12 X18931682_E1_T16 X18931682_E1_T17 X18931682_E1_T4 X18931682_E1_T5 X18931682_E1_T6 X18931682_E1_T75 X18931682_E1_T76 X18931682_E1_T81 X18931682_E1_T82
64	X22333915_E1_T39 X22333915_E1_T42
65	X19105839_E1_T213 X19105839_E1_T214 X19105839_E1_T217 X19105839_E1_T218 X19105839_E1_T221
66	X15371544_E1_T30 X15371544_E1_T31 X15371544_E1_T32 X15371544_E1_T33 X15371544_E1_T34 X15371544_E1_T35 X15371544_E1_T63
67	X14595107_E1_T108 X14595107_E1_T109
68	X12875747_E1_T1 X12875747_E1_T2 X12875747_E1_T3 X12875747_E1_T4 X12875747_E1_T5 X12875747_E1_T6 X12875747_E1_T7 X12875747_E1_T8 X14555471_E1_T1 X14555471_E1_T10 X14555471_E1_T11 X14555471_E1_T2 X14555471_E1_T3 X14555471_E1_T4 X14555471_E1_T5 X14555471_E1_T6 X14555471_E1_T7 X14555471_E1_T8 X14555471_E1_T9 X14623890_E1_T1 X14623890_E1_T2 X14623890_E1_T3 X14623890_E1_T4
69	X22179789_E1_T1 X22179789_E1_T14 X22179789_E1_T15 X22179789_E1_T16 X22179789_E1_T22 X22179789_E1_T23 X22179789_E1_T24 X22179789_E1_T25 X22179789_E1_T40 X22179789_E1_T41 X22179789_E1_T55 X22179789_E1_T56 X22179789_E1_T7 X22179789_E1_T8 X22179789_E1_T9
70	X19105839_E1_T88 X19105839_E1_T90
71	X17327914_E2_T4 X17327914_E2_T5
72	X17327914_E4_T1 X17327914_E7_T1 X17327914_E7_T2 X17327914_E7_T8
73	X21749328_E1_T10 X21749328_E1_T11 X21749328_E1_T12 X21749328_E1_T3 X21749328_E1_T4
74	X14595107_E1_T81 X14595107_E1_T83 X14595107_E1_T91 X14595107_E1_T92 X14595107_E1_T93 X14595107_E1_T94
75	X19105839_E1_T67 X19105839_E1_T68 X19105839_E1_T69 X19105839_E1_T70 X19105839_E1_T71 X19105839_E1_T72
76	X19105839_E1_T11 X19105839_E1_T12 X19105839_E1_T4 X19105839_E1_T5 X19105839_E1_T6 X19105839_E1_T7 X19105839_E1_T8 X19105839_E1_T9
77	X18753408_E11_T2 X18753408_E11_T3 X18753408_E14_T1 X18753408_E14_T3 X18753408_E14_T4 X18753408_E14_T6 X18753408_E14_T8 X18753408_E1_T1 X18753408_E1_T2 X18753408_E1_T6 X18753408_E4_T1 X18753408_E4_T2 X18931682_E1_T1 X18931682_E1_T2 X18931682_E1_T3 X18931682_E1_T72 X18931682_E1_T73
78	X19105839_E1_T16 X19105839_E1_T17 X19105839_E1_T18
79	X18753408_E1_T4 X18753408_E3_T5 X18753408_E4_T5 X18753408_E6_T4
80	X11102521_E10_T2 X11102521_E10_T3 X11102521_E10_T5 X11102521_E12_T3 X11102521_E14_T2 X11102521_E15_T1 X11102521_E15_T2 X11102521_E15_T3 X11102521_E15_T4 X11102521_E15_T5 X12740579_E2_T2 X12740579_E2_T3 X12740579_E2_T4 X12740579_E2_T8
81	X14595107_E1_T1 X14595107_E1_T10 X14595107_E1_T7 X14595107_E1_T8 X14595107_E1_T9
82	X16328372_E2_T14 X16328372_E2_T4
83	X18931682_E1_T51 X18931682_E1_T52 X18931682_E1_T53
84	X17327914_E7_T3 X17327914_E7_T4
85	X19105839_E1_T132 X19105839_E1_T133 X19105839_E1_T134 X19105839_E1_T135 X19105839_E1_T136 X19105839_E1_T137
86	X11102521_E19_T10 X11102521_E19_T4 X11102521_E19_T5 X11102521_E19_T6 X11102521_E19_T7 X11102521_E19_T8 X11102521_E19_T9 X11102521_E1_T2 X11102521_E1_T3 X11102521_E1_T4 X11102521_E1_T5 X11102521_E1_T6 X11102521_E1_T7 X11102521_E1_T8 X11102521_E1_T9
87	X19105839_E1_T114 X19105839_E1_T115 X19105839_E1_T116
88	X18212068_E1_T18 X18212068_E1_T19
89	X14595107_E1_T62 X14595107_E1_T63 X14595107_E1_T64
90	X14595107_E1_T110 X14595107_E1_T115 X14595107_E1_T116 X14595107_E1_T117 X14595107_E1_T118 X14595107_E1_T120 X14595107_E1_T121 X14595107_E1_T122 X14595107_E1_T123 X14595107_E1_T124 X14595107_E1_T95 X14595107_E1_T98 X14595107_E1_T99
91	X22333915_E1_T23 X22333915_E1_T32 X22333915_E1_T36
92	X16963631_E1_T5 X16963631_E1_T6 X16963631_E1_T7 X16963631_E1_T8
93	X14595107_E1_T14 X14595107_E1_T15 X14595107_E1_T38 X14595107_E1_T39 X14595107_E1_T4 X14595107_E1_T43 X14595107_E1_T44 X14595107_E1_T48 X14595107_E1_T5 X14595107_E1_T53 X14595107_E1_T54 X14595107_E1_T58 X14595107_E1_T65 X14595107_E1_T66 X14595107_E1_T67 X14595107_E1_T68 X14595107_E1_T72 X14595107_E1_T73 X14595107_E1_T76 X14595107_E1_T77 X14595107_E1_T86 X14595107_E1_T87
94	X14595107_E1_T111 X14595107_E1_T112 X14595107_E1_T113 X14595107_E1_T114 X14595107_E1_T126 X14595107_E1_T127 X14595107_E1_T128 X14595107_E1_T129 X14595107_E1_T96 X14595107_E1_T97
95	X11598186_E1_T41 X11598186_E1_T42 X11598186_E1_T43
96	X19105839_E1_T19 X19105839_E1_T20 X19105839_E1_T21
97	X19105839_E1_T76 X19105839_E1_T77 X19105839_E1_T79 X19105839_E1_T80 X19105839_E1_T81 X19105839_E1_T82 X19105839_E1_T83 X19105839_E1_T84 X19105839_E1_T85 X19105839_E1_T86 X19105839_E1_T87
98	X19105839_E1_T73 X19105839_E1_T74 X19105839_E1_T75
99	X14595107_E1_T13 X14595107_E1_T2 X14595107_E1_T23 X14595107_E1_T3 X14595107_E1_T32 X14595107_E1_T37 X14595107_E1_T42 X14595107_E1_T47 X14595107_E1_T52 X14595107_E1_T57
100	X22179789_E1_T10 X22179789_E1_T18 X22179789_E1_T2
101	X14595107_E1_T18 X14595107_E1_T19 X14595107_E1_T20
102	X12740579_E1_T1 X12740579_E1_T6
103	X19105839_E1_T222 X19105839_E1_T223 X19105839_E1_T224 X19105839_E1_T225 X19105839_E1_T226 X19105839_E1_T227
104	X22802626_E1_T1 X22802626_E1_T2
105	X19105839_E1_T34 X19105839_E1_T35 X19105839_E1_T36
106	X15371544_E1_T15 X15371544_E1_T17
107	X14595107_E1_T16 X14595107_E1_T55 X14595107_E1_T59 X14595107_E1_T6 X14595107_E1_T60
108	X18212068_E1_T1 X18212068_E1_T11 X18212068_E1_T12 X18212068_E1_T13 X18212068_E1_T2 X18212068_E1_T3
109	X18931682_E1_T18 X18931682_E1_T74 X18931682_E1_T80
110	X18753408_E14_T5 X18753408_E14_T7
111	X17327914_E2_T6 X17327914_E2_T7 X17327914_E2_T8
112	X17327914_E6_T1 X17327914_E6_T10 X17327914_E6_T2 X17327914_E6_T4 X17327914_E6_T5 X17327914_E6_T6 X17327914_E6_T7 X17327914_E6_T8 X17327914_E6_T9
113	X22333915_E1_T24 X22333915_E1_T29 X22333915_E1_T33 X22333915_E1_T59
114	X19105839_E1_T22 X19105839_E1_T23 X19105839_E1_T24 X19105839_E1_T25 X19105839_E1_T26 X19105839_E1_T27
115	X16963631_E1_T10 X16963631_E1_T9 X16963631_E2_T10 X16963631_E2_T11 X16963631_E2_T12 X16963631_E2_T13 X16963631_E2_T14 X16963631_E2_T9
116	X14595107_E1_T103 X14595107_E1_T104
117	X21749328_E1_T9 X22372618_E1_T10 X22372618_E1_T11 X22372618_E1_T12 X22372618_E1_T5 X22372618_E1_T6 X22372618_E1_T7 X22372618_E1_T8 X22372618_E1_T9
118	X21749328_E1_T13 X21749328_E1_T14 X21749328_E1_T15 X21749328_E1_T16 X21749328_E1_T7 X21749328_E1_T8
119	X16328372_E2_T10 X16328372_E2_T5 X16328372_E2_T6 X16328372_E2_T9
120	X19105839_E1_T100 X19105839_E1_T101 X19105839_E1_T102 X19105839_E1_T94 X19105839_E1_T95 X19105839_E1_T96 X19105839_E1_T97 X19105839_E1_T98 X19105839_E1_T99
121	X11169101_E1_T11 X11169101_E1_T13 X11169101_E1_T14 X11169101_E1_T5 X11169101_E1_T6
122	X17327914_E3_T5 X17327914_E3_T6 X17327914_E3_T7
123	X19105839_E1_T40 X19105839_E1_T41 X19105839_E1_T42
124	X19105839_E1_T103 X19105839_E1_T104 X19105839_E1_T105 X19105839_E1_T106 X19105839_E1_T107 X19105839_E1_T108
125	X11598186_E1_T20 X11598186_E1_T21
126	X16328372_E1_T14 X16328372_E1_T19
127	X15371544_E1_T61 X15371544_E1_T62 X15371544_E1_T64 X15371544_E1_T65 X15371544_E1_T66 X15371544_E1_T67 X15371544_E1_T68 X15371544_E1_T69 X15371544_E1_T70
128	X10847680_E1_T6 X10847680_E1_T7
129	X18753408_E11_T4 X18753408_E1_T3 X18753408_E1_T5 X18753408_E3_T1 X18753408_E3_T2 X18753408_E3_T3 X18753408_E4_T3 X18753408_E6_T1 X18753408_E6_T2 X18753408_E6_T3 X18753408_E6_T5
130	X16328372_E1_T1 X16328372_E1_T11 X16328372_E1_T12 X16328372_E1_T3 X16328372_E1_T5 X16328372_E1_T7
131	X16328372_E1_T2 X16328372_E1_T4 X16328372_E1_T6 X16328372_E1_T8
132	X22333915_E1_T17 X22333915_E1_T8
133	X14595107_E1_T11 X14595107_E1_T31 X14595107_E1_T51 X14595107_E1_T56
134	X19105839_E1_T91 X19105839_E1_T92 X19105839_E1_T93
135	X11598186_E1_T30 X11598186_E1_T31
136	X14595107_E1_T88 X14595107_E1_T89
137	X18931682_E1_T46 X18931682_E1_T48
138	X17327914_E4_T4 X17327914_E4_T5 X17327914_E4_T6 X17327914_E4_T7 X17327914_E4_T8
139	X10847680_E1_T1 X10847680_E1_T2 X10847680_E1_T3 X10847680_E1_T4
140	X18931682_E1_T14 X18931682_E1_T25
141	X22179789_E1_T21 X22179789_E1_T39 X22179789_E1_T54
142	X19105839_E1_T196 X19105839_E1_T201 X19105839_E1_T204
143	X19105839_E1_T165 X19105839_E1_T166 X19105839_E1_T167 X19105839_E1_T189 X19105839_E1_T190 X19105839_E1_T191 X19105839_E1_T192 X19105839_E1_T193 X19105839_E1_T194 X19105839_E1_T195 X19105839_E1_T197 X19105839_E1_T198 X19105839_E1_T199 X19105839_E1_T200
144	X11102521_E2_T1 X11102521_E2_T2 X11102521_E2_T3
145	X19105839_E1_T37 X19105839_E1_T38 X19105839_E1_T39
146	X18708563_E1_T2 X18708563_E1_T3 X18708563_E1_T4 X18708563_E1_T5 X18708563_E2_T3 X18708563_E2_T4 X18708563_E2_T5
147	X16328372_E1_T13 X16328372_E1_T15 X16328372_E1_T16 X16328372_E1_T17
148	X11169101_E1_T1 X11169101_E1_T2
149	X18931682_E1_T84 X18931682_E1_T85
150	X18753408_E10_T5 X18753408_E10_T7 X18753408_E9_T7
151	X21749328_E1_T1 X21749328_E1_T2
152	X12740579_E1_T4 X12740579_E1_T5 X12740579_E1_T9
153	X19105839_E1_T109 X19105839_E1_T110 X19105839_E1_T111 X19105839_E1_T112 X19105839_E1_T113
154	X19426543_E1_T1 X19426543_E1_T4 X19426543_E1_T6
155	X17327492_E2_T4 X17327492_E2_T5 X17327492_E2_T6
156	X17327492_E3_T10 X17327492_E3_T11 X17327492_E3_T8 X17327492_E3_T9 X17327492_E4_T2 X17327492_E4_T3 X17327492_E4_T4 X17327492_E4_T5 X17327492_E4_T6 X17327492_E5_T11 X17327492_E5_T12 X17327492_E5_T13 X17327492_E5_T14 X17327492_E5_T2 X17327492_E5_T3 X17327492_E5_T4 X17327492_E5_T5 X17327492_E5_T6
157	X14595107_E1_T105 X14595107_E1_T106 X14595107_E1_T107
158	X17327492_E1_T3 X17327492_E1_T5
159	X19105839_E1_T28 X19105839_E1_T29 X19105839_E1_T30 X19105839_E1_T31 X19105839_E1_T32 X19105839_E1_T33
160	X18212068_E1_T14 X18212068_E1_T15 X18212068_E1_T16 X18212068_E1_T17
161	X18753408_E10_T2 X18753408_E10_T4 X18753408_E12_T1 X18753408_E9_T2
162	X10847680_E1_T8 X10847680_E1_T9
163	X18931682_E1_T20 X18931682_E1_T22
164	X17327914_E3_T2 X17327914_E3_T3
165	X19105839_E1_T64 X19105839_E1_T65 X19105839_E1_T66
166	X18931682_E1_T63 X18931682_E1_T65
167	X11102521_E18_T2 X11102521_E18_T3 X11102521_E18_T4 X11102521_E18_T5 X11102521_E18_T6 X11102521_E18_T7 X11102521_E18_T8
168	X12740579_E1_T2 X12740579_E1_T3 X12740579_E1_T7 X12740579_E1_T8
169	X19105839_E1_T58 X19105839_E1_T59 X19105839_E1_T60 X19105839_E1_T61 X19105839_E1_T62 X19105839_E1_T63
170	X18931682_E1_T28 X18931682_E1_T29
171	X11102521_E9_T2 X11102521_E9_T3 X11102521_E9_T4
172	X17327492_E3_T1 X17327492_E3_T2 X17327492_E3_T7 X17327492_E5_T10
173	X17327914_E2_T1 X17327914_E3_T1
174	X11102521_E8_T1 X11102521_E8_T2 X11102521_E8_T3
175	X11598186_E1_T18 X11598186_E1_T19
176	X11598186_E1_T39 X11598186_E1_T40
177	X14595107_E1_T74 X14595107_E1_T82 X14595107_E1_T84
178	X22179789_E1_T13 X22179789_E1_T6
179	X11102521_E10_T7 X11102521_E10_T8
180	X18931682_E1_T33 X18931682_E1_T43 X18931682_E1_T49 X18931682_E1_T50
181	X22179789_E1_T27 X22179789_E1_T43
182	X22333915_E1_T11 X22333915_E1_T14
183	X18931682_E1_T54 X18931682_E1_T9
184	X14595107_E1_T61 X14595107_E1_T75 X14595107_E1_T78 X14595107_E1_T79
185	X19426543_E1_T2 X19426543_E1_T5
186	X17327914_E5_T6 X17327914_E5_T7
187	X16209719_E1_T1 X16209719_E1_T10 X16209719_E1_T11 X16209719_E1_T12 X16209719_E1_T2 X16209719_E1_T3 X16209719_E1_T4 X16209719_E1_T5 X16209719_E1_T6 X16209719_E1_T7 X16209719_E1_T8 X16209719_E1_T9
188	X22179789_E1_T44 X22179789_E1_T50 X22179789_E1_T53
189	X22333915_E1_T27 X22333915_E1_T6
190	X11598186_E1_T32 X11598186_E1_T33
191	X18931682_E1_T13 X18931682_E1_T79
192	X15371544_E1_T47 X15371544_E1_T48 X15371544_E1_T49 X15371544_E1_T50
193	X11102521_E17_T4 X11102521_E17_T5
194	X22333915_E1_T49 X22333915_E1_T52
195	X11102521_E16_T3 X11102521_E16_T4
196	X11598186_E1_T24 X11598186_E1_T25
197	X22372618_E1_T1 X22372618_E1_T2 X22372618_E1_T3 X22372618_E1_T4
198	X12740579_E2_T1 X12740579_E2_T6 X12740579_E2_T7
199	X14595107_E1_T22 X14595107_E1_T71
200	X22333915_E1_T20 X22333915_E1_T3 X22333915_E1_T30
201	X11102521_E4_T4 X11102521_E4_T5
202	X11598186_E1_T34 X11598186_E1_T35 X11598186_E1_T36
203	X18212068_E1_T7 X18212068_E1_T8
204	X11102521_E7_T5 X11102521_E7_T6 X11102521_E7_T7 X11102521_E7_T8
205	X19105839_E1_T219 X19105839_E1_T220
206	X22333915_E1_T38 X22333915_E1_T41
207	X19105839_E1_T13 X19105839_E1_T14 X19105839_E1_T15
208	X18931682_E1_T19 X18931682_E1_T21
209	X16328372_E2_T1 X16328372_E2_T11 X16328372_E2_T12 X16328372_E2_T15 X16328372_E2_T2 X16328372_E2_T7
210	X11675494_E1_T1 X11675494_E1_T2 X11675494_E1_T3
211	X14595107_E1_T40 X14595107_E1_T45
212	X11598186_E1_T28 X11598186_E1_T29
213	X11102521_E8_T5 X11102521_E8_T6
214	X11102521_E9_T6 X11102521_E9_T8 X11102521_E9_T9
215	X17327492_E2_T2 X17327492_E2_T3
216	X11102521_E13_T4 X11102521_E13_T5
217	X18931682_E1_T15 X18931682_E1_T23 X18931682_E1_T26
218	X18931682_E1_T24 X18931682_E1_T27
219	X11102521_E4_T1 X11102521_E4_T2
220	X11102521_E5_T2 X11102521_E5_T4
221	X11102521_E19_T2 X11102521_E19_T3
222	X18931682_E1_T37 X18931682_E1_T38
223	X17327914_E1_T3 X17327914_E5_T1 X17327914_E5_T2 X17327914_E6_T3
224	X12740579_E2_T10 X12740579_E2_T5
225	X18753408_E3_T4 X18753408_E4_T4
226	X11102521_E10_T1 X11102521_E10_T4 X11102521_E10_T6
227	X11102521_E16_T1 X11102521_E16_T2
228	X15371544_E1_T16 X15371544_E1_T18
229	X11102521_E14_T1 X11102521_E14_T4
230	X17327914_E4_T2 X17327914_E4_T3
231	X15371544_E1_T37 X15371544_E1_T38
232	X11598186_E1_T22 X11598186_E1_T23
233	X18708563_E1_T1 X18708563_E2_T1
234	X11504737_E1_T2 X11504737_E1_T3
235	X11102521_E17_T2 X11102521_E17_T3
236	X22333915_E1_T12 X22333915_E1_T16
237	X18212068_E1_T10 X18212068_E1_T9
238	X22333915_E1_T43 X22333915_E1_T44

## Sheet: Mean correlation 0.5
PSR	Datasets
1	X17327492_E3_T4 X17327492_E5_T7
2	X17327492_E3_T12 X17327492_E5_T15
3	X17327492_E3_T6 X17327492_E5_T9
4	X16328372_E2_T13 X16328372_E2_T16
5	X16963631_E2_T16 X16963631_E2_T17 X16963631_E2_T18 X16963631_E2_T19
6	X18931682_E1_T69 X18931682_E1_T70 X18931682_E1_T71
7	X18931682_E1_T30 X18931682_E1_T31 X18931682_E1_T32 X18931682_E1_T41 X18931682_E1_T42
8	X17560372_E1_T1 X17560372_E1_T2 X17560372_E2_T1 X17560372_E2_T2
9	X14595107_E1_T130 X14595107_E1_T131 X14595107_E1_T132 X14595107_E1_T133
10	X16963631_E2_T20 X16963631_E2_T21 X16963631_E2_T22 X16963631_E2_T23 X16963631_E2_T24
11	X14722110_E1_T1 X14722110_E1_T2 X14722110_E1_T3 X14722110_E1_T4 X14722110_E1_T5 X14722110_E1_T6 X14722110_E1_T7 X14722110_E1_T8 X14722110_E1_T9
12	X18931682_E1_T13 X18931682_E1_T15 X18931682_E1_T54 X18931682_E1_T55 X18931682_E1_T56 X18931682_E1_T60 X18931682_E1_T61 X18931682_E1_T62 X18931682_E1_T66 X18931682_E1_T67 X18931682_E1_T68 X18931682_E1_T7 X18931682_E1_T77 X18931682_E1_T78 X18931682_E1_T79 X18931682_E1_T8 X18931682_E1_T9
13	X11675494_E1_T10 X11675494_E1_T5 X11675494_E1_T6 X11675494_E1_T7 X11675494_E1_T8 X11675494_E1_T9
14	X18212068_E1_T4 X18212068_E1_T5 X18212068_E1_T6
15	X16328372_E1_T10 X16328372_E1_T18
16	X18931682_E1_T10 X18931682_E1_T11 X18931682_E1_T12 X18931682_E1_T16 X18931682_E1_T17 X18931682_E1_T18 X18931682_E1_T4 X18931682_E1_T5 X18931682_E1_T6 X18931682_E1_T74 X18931682_E1_T75 X18931682_E1_T76 X18931682_E1_T80 X18931682_E1_T81 X18931682_E1_T82
17	X22333915_E1_T39 X22333915_E1_T42 X22333915_E1_T45
18	X19105839_E1_T64 X19105839_E1_T65 X19105839_E1_T66 X19105839_E1_T67 X19105839_E1_T68 X19105839_E1_T69 X19105839_E1_T70 X19105839_E1_T71 X19105839_E1_T72
19	X19105839_E1_T10 X19105839_E1_T11 X19105839_E1_T12 X19105839_E1_T4 X19105839_E1_T5 X19105839_E1_T6 X19105839_E1_T7 X19105839_E1_T8 X19105839_E1_T9
20	X18753408_E1_T4 X18753408_E3_T5 X18753408_E4_T5 X18753408_E6_T4
21	X19105839_E1_T168 X19105839_E1_T169 X19105839_E1_T170 X19105839_E1_T171 X19105839_E1_T172 X19105839_E1_T173 X19105839_E1_T174 X19105839_E1_T175 X19105839_E1_T176 X19105839_E1_T177 X19105839_E1_T178 X19105839_E1_T179 X19105839_E1_T180 X19105839_E1_T181 X19105839_E1_T182 X19105839_E1_T183 X19105839_E1_T184 X19105839_E1_T185 X19105839_E1_T186 X19105839_E1_T187 X19105839_E1_T188 X19105839_E1_T189 X19…
22	X16328372_E2_T14 X16328372_E2_T4
23	X16963631_E1_T11 X16963631_E1_T12 X16963631_E1_T13 X16963631_E1_T14 X16963631_E1_T15 X16963631_E1_T16 X16963631_E1_T17 X16963631_E1_T18 X16963631_E1_T19 X16963631_E1_T20 X16963631_E1_T21 X16963631_E1_T22 X16963631_E1_T23 X16963631_E1_T24 X19105839_E1_T120 X19105839_E1_T121 X19105839_E1_T122 X19105839_E1_T123 X19105839_E1_T124 X19105839_E1_T125 X19105839_E1_T126 X19105839_E1_T127 X19105839_E1_T128…
24	X17327914_E7_T3 X17327914_E7_T4
25	X11102521_E12_T1 X22179789_E1_T1 X22179789_E1_T14 X22179789_E1_T15 X22179789_E1_T16 X22179789_E1_T17 X22179789_E1_T21 X22179789_E1_T22 X22179789_E1_T23 X22179789_E1_T24 X22179789_E1_T25 X22179789_E1_T26 X22179789_E1_T39 X22179789_E1_T40 X22179789_E1_T41 X22179789_E1_T42 X22179789_E1_T54 X22179789_E1_T55 X22179789_E1_T56 X22179789_E1_T7 X22179789_E1_T8 X22179789_E1_T9
26	X19105839_E1_T132 X19105839_E1_T133 X19105839_E1_T134 X19105839_E1_T135 X19105839_E1_T136 X19105839_E1_T137 X19105839_E1_T138 X19105839_E1_T139 X19105839_E1_T140 X19105839_E1_T141 X19105839_E1_T142 X19105839_E1_T143 X19105839_E1_T144 X19105839_E1_T145 X19105839_E1_T146 X19105839_E1_T147 X19105839_E1_T148 X19105839_E1_T149 X19105839_E1_T150 X19105839_E1_T151 X19105839_E1_T152 X19105839_E1_T153 X19…
27	X19105839_E1_T114 X19105839_E1_T115 X19105839_E1_T116
28	X19105839_E1_T198 X19105839_E1_T199 X19105839_E1_T200 X19105839_E1_T201 X19105839_E1_T202 X19105839_E1_T203 X19105839_E1_T204 X19105839_E1_T205 X19105839_E1_T206 X19105839_E1_T207 X19105839_E1_T208 X19105839_E1_T209 X19105839_E1_T210 X19105839_E1_T211 X19105839_E1_T212 X19105839_E1_T213 X19105839_E1_T214 X19105839_E1_T215 X19105839_E1_T216 X19105839_E1_T217 X19105839_E1_T218
29	X22333915_E1_T23 X22333915_E1_T28 X22333915_E1_T32 X22333915_E1_T36
30	X16963631_E1_T2 X16963631_E1_T3 X16963631_E1_T4 X16963631_E1_T5 X16963631_E1_T6 X16963631_E1_T7 X16963631_E1_T8
31	X16963631_E2_T3 X16963631_E2_T4 X16963631_E2_T5 X16963631_E2_T6 X16963631_E2_T7 X16963631_E2_T8
32	X19105839_E1_T73 X19105839_E1_T74 X19105839_E1_T75
33	X14595107_E1_T18 X14595107_E1_T19 X14595107_E1_T20
34	X19105839_E1_T222 X19105839_E1_T223 X19105839_E1_T224 X19105839_E1_T225 X19105839_E1_T226 X19105839_E1_T227
35	X22802626_E1_T1 X22802626_E1_T2
36	X18753408_E14_T5 X18753408_E14_T7
37	X22333915_E1_T24 X22333915_E1_T29 X22333915_E1_T33 X22333915_E1_T58 X22333915_E1_T59
38	X16963631_E2_T2 X19105839_E1_T22 X19105839_E1_T23 X19105839_E1_T24 X19105839_E1_T25 X19105839_E1_T26 X19105839_E1_T27
39	X14595107_E1_T100 X14595107_E1_T103 X14595107_E1_T104
40	X16328372_E2_T10 X16328372_E2_T5 X16328372_E2_T6 X16328372_E2_T9
41	X18212068_E1_T1 X18212068_E1_T11 X18212068_E1_T12 X18212068_E1_T13 X18212068_E1_T18 X18212068_E1_T19 X18212068_E1_T2 X18212068_E1_T3
42	X19105839_E1_T100 X19105839_E1_T101 X19105839_E1_T102 X19105839_E1_T103 X19105839_E1_T104 X19105839_E1_T105 X19105839_E1_T106 X19105839_E1_T107 X19105839_E1_T108 X19105839_E1_T94 X19105839_E1_T95 X19105839_E1_T96 X19105839_E1_T97 X19105839_E1_T98 X19105839_E1_T99
43	X19105839_E1_T76 X19105839_E1_T77 X19105839_E1_T78 X19105839_E1_T79 X19105839_E1_T80 X19105839_E1_T81 X19105839_E1_T82 X19105839_E1_T83 X19105839_E1_T84 X19105839_E1_T85 X19105839_E1_T86 X19105839_E1_T87 X19105839_E1_T88 X19105839_E1_T90
44	X16328372_E1_T14 X16328372_E1_T19
45	X10847680_E1_T6 X10847680_E1_T7
46	X14595107_E1_T110 X14595107_E1_T111 X14595107_E1_T112 X14595107_E1_T113 X14595107_E1_T114 X14595107_E1_T115 X14595107_E1_T116 X14595107_E1_T117 X14595107_E1_T118 X14595107_E1_T119 X14595107_E1_T120 X14595107_E1_T121 X14595107_E1_T122 X14595107_E1_T123 X14595107_E1_T124 X14595107_E1_T125 X14595107_E1_T126 X14595107_E1_T127 X14595107_E1_T128 X14595107_E1_T129 X14595107_E1_T95 X14595107_E1_T96 X1459…
47	X11102521_E10_T1 X11102521_E10_T2 X11102521_E10_T3 X11102521_E10_T5 X11102521_E10_T6 X11102521_E11_T2 X11102521_E12_T3 X11102521_E14_T1 X11102521_E14_T2 X11102521_E15_T1 X11102521_E15_T2 X11102521_E15_T3 X11102521_E15_T4 X11102521_E15_T5 X11102521_E16_T2 X11102521_E16_T3 X11102521_E4_T1 X11102521_E6_T1 X11102521_E6_T2 X11102521_E6_T3 X11102521_E6_T4 X11102521_E6_T5 X11102521_E6_T6 X11102521_E6_T7…
48	X22333915_E1_T10 X22333915_E1_T13 X22333915_E1_T4 X22333915_E1_T47 X22333915_E1_T50 X22333915_E1_T53 X22333915_E1_T7
49	X22333915_E1_T17 X22333915_E1_T8
50	X14595107_E1_T88 X14595107_E1_T89
51	X18931682_E1_T46 X18931682_E1_T47 X18931682_E1_T48
52	X10847680_E1_T1 X10847680_E1_T2 X10847680_E1_T3 X10847680_E1_T4 X10847680_E1_T5
53	X11179418_E1_T1 X11179418_E1_T2 X11179418_E1_T3 X11179418_E1_T4 X11179418_E1_T5 X11179418_E1_T6 X11179418_E1_T7 X11179418_E2_T1 X11179418_E2_T2 X11179418_E2_T3 X11179418_E2_T4 X11179418_E2_T5 X11179418_E2_T6 X11179418_E3_T1 X11179418_E3_T2 X11179418_E3_T3 X11179418_E3_T4 X11179418_E3_T5 X11179418_E3_T6 X11179418_E3_T7 X11179418_E4_T1 X11179418_E4_T2 X11179418_E4_T3 X11179418_E4_T4 X11179418_E4_T5…
54	X21749328_E1_T13 X21749328_E1_T14 X21749328_E1_T15 X21749328_E1_T16 X21749328_E1_T5 X21749328_E1_T6 X21749328_E1_T7 X21749328_E1_T8
55	X11102521_E2_T1 X11102521_E2_T2 X11102521_E2_T3
56	X18708563_E1_T1 X18708563_E1_T2 X18708563_E1_T3 X18708563_E1_T4 X18708563_E1_T5 X18708563_E2_T2 X18708563_E2_T3 X18708563_E2_T4 X18708563_E2_T5
57	X18931682_E1_T84 X18931682_E1_T85
58	X19105839_E1_T109 X19105839_E1_T110 X19105839_E1_T111 X19105839_E1_T112 X19105839_E1_T113
59	X19426543_E1_T1 X19426543_E1_T3 X19426543_E1_T4 X19426543_E1_T6
60	X17327492_E2_T4 X17327492_E2_T5 X17327492_E2_T6
61	X19105839_E1_T219 X19105839_E1_T220 X19105839_E1_T221
62	X19105839_E1_T34 X19105839_E1_T35 X19105839_E1_T36 X19105839_E1_T37 X19105839_E1_T38 X19105839_E1_T39
63	X14595107_E1_T16 X14595107_E1_T50 X14595107_E1_T55 X14595107_E1_T6 X14595107_E1_T60
64	X19105839_E1_T28 X19105839_E1_T29 X19105839_E1_T30 X19105839_E1_T31 X19105839_E1_T32 X19105839_E1_T33
65	X18212068_E1_T14 X18212068_E1_T15 X18212068_E1_T16 X18212068_E1_T17
66	X21749328_E1_T1 X21749328_E1_T10 X21749328_E1_T11 X21749328_E1_T12 X21749328_E1_T2 X21749328_E1_T3 X21749328_E1_T4 X21749328_E1_T9 X22372618_E1_T1 X22372618_E1_T10 X22372618_E1_T11 X22372618_E1_T12 X22372618_E1_T2 X22372618_E1_T3 X22372618_E1_T4 X22372618_E1_T5 X22372618_E1_T6 X22372618_E1_T7 X22372618_E1_T8 X22372618_E1_T9
67	X11102521_E9_T2 X11102521_E9_T3 X11102521_E9_T4 X15371544_E1_T10 X15371544_E1_T11 X15371544_E1_T12 X15371544_E1_T13 X15371544_E1_T14 X15371544_E1_T15 X15371544_E1_T16 X15371544_E1_T17 X15371544_E1_T30 X15371544_E1_T31 X15371544_E1_T32 X15371544_E1_T33 X15371544_E1_T34 X15371544_E1_T35 X15371544_E1_T6 X15371544_E1_T61 X15371544_E1_T62 X15371544_E1_T63 X15371544_E1_T64 X15371544_E1_T65 X15371544_E1…
68	X10847680_E1_T8 X10847680_E1_T9
69	X17327914_E2_T2 X17327914_E3_T2 X17327914_E3_T3
70	X18931682_E1_T63 X18931682_E1_T65
71	X17327914_E5_T1 X17327914_E5_T2 X17327914_E5_T3 X17327914_E5_T4 X17327914_E5_T5 X17327914_E5_T6
72	X11102521_E18_T2 X11102521_E18_T3 X11102521_E18_T4 X11102521_E18_T5 X11102521_E18_T6 X11102521_E18_T7 X11102521_E18_T8 X11102521_E18_T9
73	X19105839_E1_T40 X19105839_E1_T41 X19105839_E1_T42 X19105839_E1_T43 X19105839_E1_T44 X19105839_E1_T45 X19105839_E1_T46 X19105839_E1_T47 X19105839_E1_T48 X19105839_E1_T49 X19105839_E1_T50 X19105839_E1_T51 X19105839_E1_T52 X19105839_E1_T53 X19105839_E1_T54 X19105839_E1_T55 X19105839_E1_T56 X19105839_E1_T57
74	X16328372_E1_T1 X16328372_E1_T11 X16328372_E1_T12 X16328372_E1_T13 X16328372_E1_T15 X16328372_E1_T16 X16328372_E1_T17 X16328372_E1_T2 X16328372_E1_T20 X16328372_E1_T3 X16328372_E1_T4 X16328372_E1_T5 X16328372_E1_T6 X16328372_E1_T7 X16328372_E1_T8 X16328372_E1_T9
75	X12740579_E1_T1 X12740579_E1_T10 X12740579_E1_T2 X12740579_E1_T3 X12740579_E1_T4 X12740579_E1_T5 X12740579_E1_T6 X12740579_E1_T7 X12740579_E1_T8 X12740579_E1_T9
76	X11598186_E1_T39 X11598186_E1_T40 X11598186_E1_T50
77	X22179789_E1_T13 X22179789_E1_T45 X22179789_E1_T6
78	X11102521_E10_T7 X11102521_E10_T8
79	X18931682_E1_T33 X18931682_E1_T43 X18931682_E1_T44 X18931682_E1_T49 X18931682_E1_T50
80	X22333915_E1_T11 X22333915_E1_T14
81	X14595107_E1_T61 X14595107_E1_T62 X14595107_E1_T63 X14595107_E1_T75 X14595107_E1_T78 X14595107_E1_T79
82	X19426543_E1_T2 X19426543_E1_T5
83	X14595107_E1_T40 X14595107_E1_T70 X14595107_E1_T74 X14595107_E1_T80 X14595107_E1_T81 X14595107_E1_T82 X14595107_E1_T83 X14595107_E1_T84 X14595107_E1_T90 X14595107_E1_T91 X14595107_E1_T92 X14595107_E1_T93 X14595107_E1_T94
84	X16209719_E1_T1 X16209719_E1_T10 X16209719_E1_T11 X16209719_E1_T12 X16209719_E1_T2 X16209719_E1_T3 X16209719_E1_T4 X16209719_E1_T5 X16209719_E1_T6 X16209719_E1_T7 X16209719_E1_T8 X16209719_E1_T9
85	X22179789_E1_T44 X22179789_E1_T50 X22179789_E1_T53
86	X22333915_E1_T27 X22333915_E1_T6 X22333915_E1_T9
87	X17327914_E1_T1 X17327914_E1_T2 X17327914_E1_T4 X17327914_E1_T5 X17327914_E1_T6 X17327914_E1_T7 X17327914_E1_T8 X17327914_E5_T7 X17327914_E6_T1 X17327914_E6_T10 X17327914_E6_T2 X17327914_E6_T4 X17327914_E6_T5 X17327914_E6_T6 X17327914_E6_T7 X17327914_E6_T8 X17327914_E6_T9
88	X17327914_E1_T3 X17327914_E6_T3
89	X15371544_E1_T46 X15371544_E1_T47 X15371544_E1_T48 X15371544_E1_T49 X15371544_E1_T50 X15371544_E1_T51 X15371544_E1_T53 X15371544_E1_T54
90	X11102521_E17_T2 X11102521_E17_T3 X11102521_E17_T4 X11102521_E17_T5
91	X22333915_E1_T49 X22333915_E1_T52 X22333915_E1_T55
92	X11598186_E1_T10 X11598186_E1_T11 X11598186_E1_T12 X11598186_E1_T13 X11598186_E1_T14 X11598186_E1_T15 X11598186_E1_T16 X11598186_E1_T17 X11598186_E1_T9
93	X18931682_E1_T51 X18931682_E1_T52 X18931682_E1_T53 X18931682_E1_T57 X18931682_E1_T59
94	X11598186_E1_T24 X11598186_E1_T25
95	X12740579_E2_T1 X12740579_E2_T6 X12740579_E2_T7
96	X14595107_E1_T22 X14595107_E1_T71 X18753408_E11_T1
97	X22179789_E1_T10 X22179789_E1_T18 X22179789_E1_T2 X22179789_E1_T27 X22179789_E1_T28 X22179789_E1_T43
98	X22333915_E1_T20 X22333915_E1_T3 X22333915_E1_T30 X22333915_E1_T34
99	X14595107_E1_T105 X14595107_E1_T106 X14595107_E1_T107 X14595107_E1_T108 X14595107_E1_T109
100	X11102521_E4_T4 X11102521_E4_T5
101	X11598186_E1_T18 X11598186_E1_T19 X11598186_E1_T20 X11598186_E1_T21 X11598186_E1_T26 X11598186_E1_T30 X11598186_E1_T31
102	X18212068_E1_T10 X18212068_E1_T7 X18212068_E1_T8 X18212068_E1_T9
103	X11102521_E7_T4 X11102521_E7_T5 X11102521_E7_T6 X11102521_E7_T7 X11102521_E7_T8 X11102521_E8_T5
104	X16963631_E1_T10 X16963631_E1_T9 X16963631_E2_T10 X16963631_E2_T11 X16963631_E2_T12 X16963631_E2_T13 X16963631_E2_T14 X16963631_E2_T15 X16963631_E2_T9 X19105839_E1_T117 X19105839_E1_T118 X19105839_E1_T119 X19105839_E1_T58 X19105839_E1_T59 X19105839_E1_T60 X19105839_E1_T61 X19105839_E1_T62 X19105839_E1_T63
105	X22333915_E1_T38 X22333915_E1_T41 X22333915_E1_T46
106	X19105839_E1_T13 X19105839_E1_T14 X19105839_E1_T15
107	X11169101_E1_T11 X11169101_E1_T12 X11169101_E1_T13 X11169101_E1_T14 X11169101_E1_T5 X11169101_E1_T6 X17327492_E1_T3 X17327492_E1_T5 X17327492_E3_T1 X17327492_E3_T10 X17327492_E3_T11 X17327492_E3_T2 X17327492_E3_T5 X17327492_E3_T7 X17327492_E3_T8 X17327492_E3_T9 X17327492_E4_T1 X17327492_E4_T2 X17327492_E4_T3 X17327492_E4_T4 X17327492_E4_T5 X17327492_E4_T6 X17327492_E5_T1 X17327492_E5_T10 X1732749…
108	X18931682_E1_T19 X18931682_E1_T20 X18931682_E1_T21 X18931682_E1_T22
109	X11675494_E1_T1 X11675494_E1_T2 X11675494_E1_T3 X11675494_E1_T4
110	X11598186_E1_T27 X11598186_E1_T28 X11598186_E1_T29
111	X11102521_E9_T6 X11102521_E9_T8 X11102521_E9_T9
112	X17327914_E2_T1 X17327914_E2_T4 X17327914_E2_T5 X17327914_E2_T6 X17327914_E2_T7 X17327914_E2_T8 X17327914_E3_T1 X17327914_E3_T4 X17327914_E3_T5 X17327914_E3_T6 X17327914_E3_T7 X17327914_E3_T8 X17327914_E4_T1 X17327914_E4_T4 X17327914_E4_T5 X17327914_E4_T6 X17327914_E4_T7 X17327914_E4_T8 X17327914_E7_T1 X17327914_E7_T2 X17327914_E7_T5 X17327914_E7_T6 X17327914_E7_T7 X17327914_E7_T8
113	X17327492_E2_T1 X17327492_E2_T2 X17327492_E2_T3
114	X18931682_E1_T14 X18931682_E1_T25 X18931682_E1_T28 X18931682_E1_T29
115	X18931682_E1_T24 X18931682_E1_T27
116	X11598186_E1_T32 X11598186_E1_T33 X11598186_E1_T34 X11598186_E1_T35 X11598186_E1_T36
117	X11102521_E5_T2 X11102521_E5_T4 X11102521_E5_T5
118	X11102521_E19_T1 X11102521_E19_T2 X11102521_E19_T3
119	X18931682_E1_T37 X18931682_E1_T38
120	X18753408_E3_T4 X18753408_E4_T4
121	X11102521_E19_T10 X11102521_E19_T4 X11102521_E19_T5 X11102521_E19_T6 X11102521_E19_T7 X11102521_E19_T8 X11102521_E19_T9 X11102521_E1_T2 X11102521_E1_T3 X11102521_E1_T4 X11102521_E1_T5 X11102521_E1_T6 X11102521_E1_T7 X11102521_E1_T8 X11102521_E1_T9 X11102521_E5_T6 X17560372_E1_T3 X17560372_E1_T4 X17560372_E1_T5 X17560372_E1_T6 X17560372_E2_T3 X17560372_E2_T4 X17560372_E2_T5 X22333915_E1_T37 X22333…
122	X18931682_E1_T23 X18931682_E1_T26
123	X17327914_E4_T2 X17327914_E4_T3
124	X15371544_E1_T29 X15371544_E1_T36 X15371544_E1_T37 X15371544_E1_T38 X15371544_E1_T39 X15371544_E1_T40
125	X11598186_E1_T22 X11598186_E1_T23
126	X16328372_E2_T1 X16328372_E2_T11 X16328372_E2_T12 X16328372_E2_T15 X16328372_E2_T2 X16328372_E2_T3 X16328372_E2_T7 X16328372_E2_T8
127	X11504737_E1_T2 X11504737_E1_T3
128	X19105839_E1_T1 X19105839_E1_T16 X19105839_E1_T165 X19105839_E1_T166 X19105839_E1_T167 X19105839_E1_T17 X19105839_E1_T18 X19105839_E1_T2 X19105839_E1_T3
129	X22333915_E1_T12 X22333915_E1_T15 X22333915_E1_T16
130	X22333915_E1_T43 X22333915_E1_T44
131	X19105839_E1_T19 X19105839_E1_T20 X19105839_E1_T21 X19105839_E1_T91 X19105839_E1_T92 X19105839_E1_T93
132	X17327492_E1_T4 X17327492_E1_T6
133	X18931682_E1_T34 X18931682_E1_T35
134	X11169101_E1_T8 X11169101_E1_T9
135	X22333915_E1_T60 X22333915_E1_T61
136	X14595107_E1_T1 X14595107_E1_T10 X14595107_E1_T11 X14595107_E1_T31 X14595107_E1_T36 X14595107_E1_T51 X14595107_E1_T56 X14595107_E1_T7 X14595107_E1_T8 X14595107_E1_T85 X14595107_E1_T9
137	X15371544_E1_T27 X15371544_E1_T28
138	X15371544_E1_T18 X15371544_E1_T20
139	X22333915_E1_T48 X22333915_E1_T51
140	X15371544_E1_T24 X15371544_E1_T25
141	X14737171_E1_T10 X14737171_E1_T12
142	X11102521_E4_T2 X11102521_E4_T3
143	X11102521_E14_T3 X11102521_E14_T5 X11102521_E14_T6
144	X11102521_E13_T2 X11102521_E13_T3 X11102521_E13_T4 X11102521_E13_T5
145	X14595107_E1_T21 X14595107_E1_T41
146	X11169101_E1_T1 X11169101_E1_T2 X11598186_E1_T2 X11598186_E1_T3 X11598186_E1_T4 X11598186_E1_T5 X11598186_E1_T6 X11598186_E1_T7
147	X14737171_E1_T1 X14737171_E1_T2
148	X11102521_E3_T3 X11102521_E3_T4 X11102521_E8_T1 X11102521_E8_T2 X11102521_E8_T3
149	X11598186_E1_T45 X11598186_E1_T46
150	X11169101_E1_T3 X11169101_E1_T7
151	X22333915_E1_T1 X22333915_E1_T18
152	X17327492_E1_T1 X17327492_E1_T2
153	X15371544_E1_T55 X15371544_E1_T56
154	X15371544_E1_T21 X15371544_E1_T22
155	X11102521_E14_T4 X11102521_E17_T1

## Sheet: Mean correlation 0.6
PSR	Datasets
1	X17327492_E3_T4 X17327492_E5_T7
2	X17327492_E3_T5 X17327492_E5_T8
3	X17327492_E3_T12 X17327492_E5_T15
4	X17327492_E3_T6 X17327492_E5_T9
5	X16328372_E2_T3 X16328372_E2_T8
6	X19105839_E1_T132 X19105839_E1_T133 X19105839_E1_T134
7	X16328372_E2_T13 X16328372_E2_T16
8	X16963631_E2_T16 X16963631_E2_T17 X16963631_E2_T18 X16963631_E2_T19
9	X18931682_E1_T69 X18931682_E1_T70 X18931682_E1_T71
10	X18931682_E1_T30 X18931682_E1_T31 X18931682_E1_T41 X18931682_E1_T42
11	X17560372_E1_T1 X17560372_E1_T2 X17560372_E2_T1 X17560372_E2_T2
12	X14595107_E1_T80 X14595107_E1_T90
13	X17327914_E1_T1 X17327914_E1_T2 X17327914_E1_T4 X17327914_E1_T5 X17327914_E1_T6 X17327914_E1_T7 X17327914_E1_T8
14	X14595107_E1_T130 X14595107_E1_T131 X14595107_E1_T132 X14595107_E1_T133
15	X16963631_E2_T20 X16963631_E2_T21 X16963631_E2_T22 X16963631_E2_T23 X16963631_E2_T24
16	X16328372_E1_T20 X16328372_E1_T9
17	X11102521_E6_T1 X11102521_E6_T2 X11102521_E6_T3 X11102521_E6_T4 X11102521_E6_T5 X11102521_E6_T6 X11102521_E6_T7 X11102521_E6_T8
18	X11598186_E1_T2 X11598186_E1_T3 X11598186_E1_T4 X11598186_E1_T5 X11598186_E1_T6 X11598186_E1_T7
19	X14722110_E1_T1 X14722110_E1_T2 X14722110_E1_T3 X14722110_E1_T4 X14722110_E1_T5 X14722110_E1_T6 X14722110_E1_T7 X14722110_E1_T8 X14722110_E1_T9
20	X18931682_E1_T13 X18931682_E1_T54 X18931682_E1_T55 X18931682_E1_T56 X18931682_E1_T60 X18931682_E1_T61 X18931682_E1_T62 X18931682_E1_T66 X18931682_E1_T67 X18931682_E1_T68 X18931682_E1_T7 X18931682_E1_T78 X18931682_E1_T79 X18931682_E1_T8 X18931682_E1_T9
21	X11675494_E1_T10 X11675494_E1_T5 X11675494_E1_T7 X11675494_E1_T8 X11675494_E1_T9
22	X16963631_E1_T7 X16963631_E1_T8
23	X16963631_E1_T20 X16963631_E1_T21 X16963631_E1_T22 X16963631_E1_T23 X16963631_E1_T24
24	X16963631_E1_T11 X16963631_E1_T12 X16963631_E1_T13 X16963631_E1_T14 X16963631_E1_T15 X16963631_E1_T16 X16963631_E1_T17 X16963631_E1_T18 X16963631_E1_T19 X19105839_E1_T120 X19105839_E1_T121 X19105839_E1_T122 X19105839_E1_T123 X19105839_E1_T124 X19105839_E1_T125 X19105839_E1_T126 X19105839_E1_T127 X19105839_E1_T128 X19105839_E1_T129 X19105839_E1_T130 X19105839_E1_T131
25	X18212068_E1_T4 X18212068_E1_T5 X18212068_E1_T6
26	X18753408_E3_T1 X18753408_E3_T2 X18753408_E3_T3 X18753408_E3_T4
27	X19105839_E1_T135 X19105839_E1_T136 X19105839_E1_T137 X19105839_E1_T138 X19105839_E1_T139 X19105839_E1_T140 X19105839_E1_T141 X19105839_E1_T142 X19105839_E1_T143 X19105839_E1_T144 X19105839_E1_T145 X19105839_E1_T146 X19105839_E1_T147 X19105839_E1_T148 X19105839_E1_T149 X19105839_E1_T150 X19105839_E1_T151 X19105839_E1_T152 X19105839_E1_T153 X19105839_E1_T154 X19105839_E1_T155 X19105839_E1_T156 X19…
28	X19105839_E1_T1 X19105839_E1_T2 X19105839_E1_T3
29	X16328372_E1_T10 X16328372_E1_T18
30	X17327914_E5_T3 X17327914_E5_T4 X17327914_E5_T5 X17327914_E5_T6
31	X22179789_E1_T11 X22179789_E1_T12 X22179789_E1_T19 X22179789_E1_T20 X22179789_E1_T28 X22179789_E1_T29 X22179789_E1_T3 X22179789_E1_T30 X22179789_E1_T31 X22179789_E1_T32 X22179789_E1_T33 X22179789_E1_T34 X22179789_E1_T35 X22179789_E1_T36 X22179789_E1_T37 X22179789_E1_T38 X22179789_E1_T4 X22179789_E1_T46 X22179789_E1_T47 X22179789_E1_T48 X22179789_E1_T49 X22179789_E1_T5 X22179789_E1_T50 X22179789_E…
32	X18931682_E1_T57 X18931682_E1_T59
33	X18931682_E1_T10 X18931682_E1_T11 X18931682_E1_T12 X18931682_E1_T16 X18931682_E1_T17 X18931682_E1_T18 X18931682_E1_T4 X18931682_E1_T5 X18931682_E1_T6 X18931682_E1_T74 X18931682_E1_T75 X18931682_E1_T76 X18931682_E1_T80 X18931682_E1_T81 X18931682_E1_T82
34	X22333915_E1_T39 X22333915_E1_T42
35	X17327914_E2_T3 X17327914_E2_T4 X17327914_E2_T5
36	X14595107_E1_T70 X14595107_E1_T81 X14595107_E1_T82 X14595107_E1_T83 X14595107_E1_T84 X14595107_E1_T91 X14595107_E1_T92 X14595107_E1_T93 X14595107_E1_T94
37	X19105839_E1_T67 X19105839_E1_T68 X19105839_E1_T69 X19105839_E1_T70 X19105839_E1_T71 X19105839_E1_T72
38	X19105839_E1_T10 X19105839_E1_T11 X19105839_E1_T12 X19105839_E1_T4 X19105839_E1_T5 X19105839_E1_T6 X19105839_E1_T7 X19105839_E1_T8 X19105839_E1_T9
39	X19105839_E1_T16 X19105839_E1_T17 X19105839_E1_T18
40	X16963631_E2_T3 X16963631_E2_T4 X16963631_E2_T5 X16963631_E2_T6
41	X18753408_E1_T4 X18753408_E3_T5 X18753408_E4_T5 X18753408_E6_T4
42	X19105839_E1_T168 X19105839_E1_T169 X19105839_E1_T170 X19105839_E1_T171 X19105839_E1_T172 X19105839_E1_T173 X19105839_E1_T174 X19105839_E1_T175 X19105839_E1_T176 X19105839_E1_T177 X19105839_E1_T178 X19105839_E1_T179 X19105839_E1_T180 X19105839_E1_T181 X19105839_E1_T182 X19105839_E1_T183 X19105839_E1_T184 X19105839_E1_T185 X19105839_E1_T186 X19105839_E1_T187 X19105839_E1_T188
43	X14595107_E1_T1 X14595107_E1_T10 X14595107_E1_T7 X14595107_E1_T8 X14595107_E1_T9
44	X19105839_E1_T201 X19105839_E1_T202 X19105839_E1_T203 X19105839_E1_T204 X19105839_E1_T205 X19105839_E1_T206 X19105839_E1_T207 X19105839_E1_T208 X19105839_E1_T209 X19105839_E1_T210 X19105839_E1_T211 X19105839_E1_T212 X19105839_E1_T213 X19105839_E1_T214 X19105839_E1_T215 X19105839_E1_T216 X19105839_E1_T217 X19105839_E1_T218
45	X16328372_E2_T14 X16328372_E2_T4
46	X14595107_E1_T13 X14595107_E1_T2 X14595107_E1_T22
47	X18931682_E1_T51 X18931682_E1_T52 X18931682_E1_T53
48	X17327914_E7_T3 X17327914_E7_T4
49	X22179789_E1_T1 X22179789_E1_T14 X22179789_E1_T15 X22179789_E1_T16 X22179789_E1_T21 X22179789_E1_T22 X22179789_E1_T23 X22179789_E1_T24 X22179789_E1_T25 X22179789_E1_T26 X22179789_E1_T40 X22179789_E1_T41 X22179789_E1_T42 X22179789_E1_T54 X22179789_E1_T55 X22179789_E1_T56 X22179789_E1_T7 X22179789_E1_T8 X22179789_E1_T9
50	X11102521_E19_T10 X11102521_E19_T4 X11102521_E19_T5 X11102521_E19_T6 X11102521_E19_T7 X11102521_E19_T8 X11102521_E19_T9 X11102521_E1_T2 X11102521_E1_T3 X11102521_E1_T4 X11102521_E1_T5 X11102521_E1_T6 X11102521_E1_T7 X11102521_E1_T8 X11102521_E1_T9 X11102521_E4_T1 X11102521_E5_T6 X11102521_E8_T6
51	X19105839_E1_T114 X19105839_E1_T115 X19105839_E1_T116
52	X16963631_E1_T2 X16963631_E1_T3 X16963631_E1_T4 X16963631_E1_T5 X16963631_E1_T6
53	X22333915_E1_T23 X22333915_E1_T28 X22333915_E1_T32 X22333915_E1_T36
54	X14595107_E1_T14 X14595107_E1_T15 X14595107_E1_T23 X14595107_E1_T24 X14595107_E1_T25 X14595107_E1_T26 X14595107_E1_T27 X14595107_E1_T28 X14595107_E1_T29 X14595107_E1_T3 X14595107_E1_T30 X14595107_E1_T32 X14595107_E1_T33 X14595107_E1_T34 X14595107_E1_T35 X14595107_E1_T37 X14595107_E1_T38 X14595107_E1_T39 X14595107_E1_T4 X14595107_E1_T42 X14595107_E1_T43 X14595107_E1_T44 X14595107_E1_T47 X14595107_…
55	X19105839_E1_T43 X19105839_E1_T44 X19105839_E1_T45 X19105839_E1_T46 X19105839_E1_T47 X19105839_E1_T48 X19105839_E1_T49 X19105839_E1_T50 X19105839_E1_T51 X19105839_E1_T52 X19105839_E1_T53 X19105839_E1_T54 X19105839_E1_T55 X19105839_E1_T56 X19105839_E1_T57
56	X19105839_E1_T19 X19105839_E1_T20 X19105839_E1_T21
57	X19105839_E1_T73 X19105839_E1_T74 X19105839_E1_T75
58	X22179789_E1_T10 X22179789_E1_T18 X22179789_E1_T2
59	X14595107_E1_T18 X14595107_E1_T19 X14595107_E1_T20
60	X19105839_E1_T222 X19105839_E1_T223 X19105839_E1_T224 X19105839_E1_T225 X19105839_E1_T226 X19105839_E1_T227
61	X22802626_E1_T1 X22802626_E1_T2
62	X18753408_E14_T5 X18753408_E14_T7
63	X17327914_E6_T1 X17327914_E6_T10 X17327914_E6_T2 X17327914_E6_T4 X17327914_E6_T5 X17327914_E6_T6 X17327914_E6_T7 X17327914_E6_T8 X17327914_E6_T9
64	X22333915_E1_T24 X22333915_E1_T29 X22333915_E1_T33 X22333915_E1_T59
65	X19105839_E1_T22 X19105839_E1_T23 X19105839_E1_T24 X19105839_E1_T25 X19105839_E1_T26 X19105839_E1_T27
66	X16963631_E1_T10 X16963631_E1_T9 X16963631_E2_T10 X16963631_E2_T11 X16963631_E2_T12 X16963631_E2_T13 X16963631_E2_T14 X16963631_E2_T7 X16963631_E2_T8 X16963631_E2_T9 X19105839_E1_T117 X19105839_E1_T118 X19105839_E1_T119
67	X16328372_E2_T10 X16328372_E2_T5 X16328372_E2_T6 X16328372_E2_T9
68	X19105839_E1_T100 X19105839_E1_T101 X19105839_E1_T102 X19105839_E1_T94 X19105839_E1_T95 X19105839_E1_T96 X19105839_E1_T97 X19105839_E1_T98 X19105839_E1_T99
69	X11169101_E1_T11 X11169101_E1_T12 X11169101_E1_T13 X11169101_E1_T14 X11169101_E1_T5 X11169101_E1_T6
70	X18212068_E1_T1 X18212068_E1_T11 X18212068_E1_T12 X18212068_E1_T13 X18212068_E1_T18 X18212068_E1_T19 X18212068_E1_T2 X18212068_E1_T3
71	X21749328_E1_T1 X21749328_E1_T10 X21749328_E1_T11 X21749328_E1_T12 X21749328_E1_T2 X21749328_E1_T3 X21749328_E1_T4 X21749328_E1_T9 X22372618_E1_T10 X22372618_E1_T11 X22372618_E1_T12 X22372618_E1_T5 X22372618_E1_T6 X22372618_E1_T7 X22372618_E1_T8 X22372618_E1_T9
72	X17327914_E3_T5 X17327914_E3_T6 X17327914_E3_T7 X17327914_E3_T8
73	X19105839_E1_T40 X19105839_E1_T41 X19105839_E1_T42
74	X19105839_E1_T103 X19105839_E1_T104 X19105839_E1_T105 X19105839_E1_T106 X19105839_E1_T107 X19105839_E1_T108
75	X11598186_E1_T20 X11598186_E1_T21 X11598186_E1_T22
76	X19105839_E1_T76 X19105839_E1_T77 X19105839_E1_T78 X19105839_E1_T79 X19105839_E1_T80 X19105839_E1_T81 X19105839_E1_T82 X19105839_E1_T83 X19105839_E1_T84 X19105839_E1_T85 X19105839_E1_T86 X19105839_E1_T87 X19105839_E1_T88 X19105839_E1_T90
77	X15371544_E1_T10 X15371544_E1_T11 X15371544_E1_T12 X15371544_E1_T13 X15371544_E1_T14 X15371544_E1_T15 X15371544_E1_T17 X15371544_E1_T30 X15371544_E1_T31 X15371544_E1_T32 X15371544_E1_T33 X15371544_E1_T34 X15371544_E1_T35 X15371544_E1_T63 X15371544_E1_T7 X15371544_E1_T8
78	X11102521_E10_T2 X11102521_E10_T3 X11102521_E10_T5 X11102521_E11_T2 X11102521_E12_T3 X11102521_E14_T2 X11102521_E15_T1 X11102521_E15_T2 X11102521_E15_T3 X11102521_E15_T4 X11102521_E15_T5 X11102521_E16_T2 X11102521_E16_T3 X11598186_E1_T41 X11598186_E1_T42 X11598186_E1_T43 X12740579_E2_T2 X12740579_E2_T3 X12740579_E2_T4 X12740579_E2_T8 X12740579_E2_T9 X18753408_E11_T2 X18753408_E11_T3 X18753408_E11…
79	X16328372_E1_T14 X16328372_E1_T19
80	X15371544_E1_T61 X15371544_E1_T62 X15371544_E1_T64 X15371544_E1_T65 X15371544_E1_T66 X15371544_E1_T67 X15371544_E1_T68 X15371544_E1_T69 X15371544_E1_T70
81	X10847680_E1_T6 X10847680_E1_T7
82	X14595107_E1_T110 X14595107_E1_T111 X14595107_E1_T112 X14595107_E1_T113 X14595107_E1_T114 X14595107_E1_T115 X14595107_E1_T116 X14595107_E1_T117 X14595107_E1_T118 X14595107_E1_T119 X14595107_E1_T120 X14595107_E1_T121 X14595107_E1_T122 X14595107_E1_T123 X14595107_E1_T124 X14595107_E1_T125 X14595107_E1_T126 X14595107_E1_T127 X14595107_E1_T128 X14595107_E1_T129 X14595107_E1_T95 X14595107_E1_T96 X1459…
83	X22333915_E1_T10 X22333915_E1_T13 X22333915_E1_T4 X22333915_E1_T47 X22333915_E1_T50 X22333915_E1_T53 X22333915_E1_T7
84	X22333915_E1_T17 X22333915_E1_T8
85	X14595107_E1_T11 X14595107_E1_T31 X14595107_E1_T51 X14595107_E1_T56
86	X19105839_E1_T91 X19105839_E1_T92 X19105839_E1_T93
87	X14595107_E1_T88 X14595107_E1_T89
88	X18931682_E1_T46 X18931682_E1_T47 X18931682_E1_T48
89	X14595107_E1_T101 X14595107_E1_T102 X14595107_E1_T103 X14595107_E1_T104
90	X10847680_E1_T1 X10847680_E1_T2 X10847680_E1_T3 X10847680_E1_T4 X10847680_E1_T5
91	X18931682_E1_T14 X18931682_E1_T25
92	X11179418_E1_T1 X11179418_E1_T2 X11179418_E1_T3 X11179418_E1_T4 X11179418_E1_T5 X11179418_E1_T6 X11179418_E1_T7 X11179418_E2_T1 X11179418_E2_T2 X11179418_E2_T3 X11179418_E2_T4 X11179418_E2_T5 X11179418_E2_T6 X11179418_E3_T1 X11179418_E3_T2 X11179418_E3_T3 X11179418_E3_T4 X11179418_E3_T5 X11179418_E3_T6 X11179418_E3_T7 X11179418_E4_T1 X11179418_E4_T2 X11179418_E4_T3 X11179418_E4_T4 X11179418_E4_T5…
93	X21749328_E1_T13 X21749328_E1_T14 X21749328_E1_T15 X21749328_E1_T16 X21749328_E1_T5 X21749328_E1_T6 X21749328_E1_T7 X21749328_E1_T8
94	X19105839_E1_T165 X19105839_E1_T166 X19105839_E1_T167 X19105839_E1_T189 X19105839_E1_T190 X19105839_E1_T191 X19105839_E1_T192 X19105839_E1_T193 X19105839_E1_T194 X19105839_E1_T195 X19105839_E1_T197 X19105839_E1_T198 X19105839_E1_T199 X19105839_E1_T200
95	X11102521_E2_T1 X11102521_E2_T2 X11102521_E2_T3
96	X18708563_E1_T2 X18708563_E1_T3 X18708563_E1_T4 X18708563_E1_T5 X18708563_E2_T2 X18708563_E2_T3 X18708563_E2_T4 X18708563_E2_T5
97	X11169101_E1_T1 X11169101_E1_T2
98	X14595107_E1_T61 X14595107_E1_T62 X14595107_E1_T63 X14595107_E1_T64 X14595107_E1_T71 X14595107_E1_T75
99	X18931682_E1_T84 X18931682_E1_T85
100	X12740579_E1_T10 X12740579_E1_T4 X12740579_E1_T5 X12740579_E1_T9
101	X19105839_E1_T109 X19105839_E1_T110 X19105839_E1_T111 X19105839_E1_T112 X19105839_E1_T113
102	X19426543_E1_T1 X19426543_E1_T4 X19426543_E1_T6
103	X17327492_E2_T4 X17327492_E2_T5 X17327492_E2_T6
104	X17327492_E3_T10 X17327492_E3_T11 X17327492_E3_T8 X17327492_E3_T9 X17327492_E4_T1 X17327492_E4_T2 X17327492_E4_T3 X17327492_E4_T4 X17327492_E4_T5 X17327492_E4_T6 X17327492_E5_T1 X17327492_E5_T11 X17327492_E5_T12 X17327492_E5_T13 X17327492_E5_T14 X17327492_E5_T2 X17327492_E5_T3 X17327492_E5_T4 X17327492_E5_T5 X17327492_E5_T6
105	X17327914_E2_T6 X17327914_E2_T7 X17327914_E2_T8 X17327914_E4_T4 X17327914_E4_T5 X17327914_E4_T6 X17327914_E4_T7 X17327914_E4_T8
106	X19105839_E1_T219 X19105839_E1_T220 X19105839_E1_T221
107	X19105839_E1_T34 X19105839_E1_T35 X19105839_E1_T36 X19105839_E1_T37 X19105839_E1_T38 X19105839_E1_T39
108	X17327492_E1_T3 X17327492_E1_T5
109	X14595107_E1_T16 X14595107_E1_T50 X14595107_E1_T55 X14595107_E1_T6 X14595107_E1_T60
110	X16328372_E1_T1 X16328372_E1_T11 X16328372_E1_T12 X16328372_E1_T13 X16328372_E1_T15 X16328372_E1_T16 X16328372_E1_T17 X16328372_E1_T2 X16328372_E1_T3 X16328372_E1_T4 X16328372_E1_T5 X16328372_E1_T6 X16328372_E1_T7 X16328372_E1_T8
111	X19105839_E1_T28 X19105839_E1_T29 X19105839_E1_T30 X19105839_E1_T31 X19105839_E1_T32 X19105839_E1_T33
112	X18212068_E1_T14 X18212068_E1_T15 X18212068_E1_T16 X18212068_E1_T17
113	X11102521_E9_T3 X18753408_E10_T2 X18753408_E10_T3 X18753408_E10_T4 X18753408_E10_T5 X18753408_E10_T6 X18753408_E10_T7 X18753408_E10_T8 X18753408_E12_T1 X18753408_E12_T2 X18753408_E12_T3 X18753408_E12_T4 X18753408_E13_T1 X18753408_E13_T2 X18753408_E13_T3 X18753408_E13_T4 X18753408_E9_T2 X18753408_E9_T3 X18753408_E9_T4 X18753408_E9_T5 X18753408_E9_T6 X18753408_E9_T7 X18753408_E9_T8
114	X10847680_E1_T8 X10847680_E1_T9
115	X18931682_E1_T20 X18931682_E1_T22
116	X17327914_E2_T2 X17327914_E3_T2 X17327914_E3_T3
117	X19105839_E1_T64 X19105839_E1_T65 X19105839_E1_T66
118	X18931682_E1_T63 X18931682_E1_T65
119	X11102521_E18_T2 X11102521_E18_T3 X11102521_E18_T4 X11102521_E18_T5 X11102521_E18_T6 X11102521_E18_T7 X11102521_E18_T8 X11102521_E18_T9
120	X14595107_E1_T78 X14595107_E1_T79
121	X12740579_E1_T1 X12740579_E1_T2 X12740579_E1_T3 X12740579_E1_T6 X12740579_E1_T7 X12740579_E1_T8
122	X19105839_E1_T58 X19105839_E1_T59 X19105839_E1_T60 X19105839_E1_T61 X19105839_E1_T62 X19105839_E1_T63
123	X18931682_E1_T28 X18931682_E1_T29
124	X17327492_E3_T1 X17327492_E3_T2 X17327492_E3_T7 X17327492_E5_T10
125	X11102521_E8_T1 X11102521_E8_T2 X11102521_E8_T3
126	X11598186_E1_T39 X11598186_E1_T40
127	X22179789_E1_T13 X22179789_E1_T6
128	X11102521_E10_T6 X11102521_E10_T7 X11102521_E10_T8
129	X18931682_E1_T33 X18931682_E1_T43 X18931682_E1_T44 X18931682_E1_T49 X18931682_E1_T50
130	X22179789_E1_T27 X22179789_E1_T43
131	X22333915_E1_T11 X22333915_E1_T14
132	X19426543_E1_T2 X19426543_E1_T5
133	X16209719_E1_T1 X16209719_E1_T10 X16209719_E1_T11 X16209719_E1_T12 X16209719_E1_T2 X16209719_E1_T3 X16209719_E1_T4 X16209719_E1_T5 X16209719_E1_T6 X16209719_E1_T7 X16209719_E1_T8 X16209719_E1_T9
134	X22333915_E1_T27 X22333915_E1_T6
135	X11598186_E1_T32 X11598186_E1_T33
136	X17327914_E2_T1 X17327914_E3_T1 X17327914_E4_T1 X17327914_E7_T1 X17327914_E7_T2 X17327914_E7_T6 X17327914_E7_T7 X17327914_E7_T8
137	X15371544_E1_T46 X15371544_E1_T47 X15371544_E1_T48 X15371544_E1_T49 X15371544_E1_T50
138	X11102521_E17_T2 X11102521_E17_T3 X11102521_E17_T4 X11102521_E17_T5
139	X22333915_E1_T49 X22333915_E1_T52 X22333915_E1_T55
140	X11598186_E1_T11 X11598186_E1_T12 X11598186_E1_T13 X11598186_E1_T14 X11598186_E1_T15 X11598186_E1_T16 X11598186_E1_T17 X11598186_E1_T9
141	X11598186_E1_T24 X11598186_E1_T25
142	X22372618_E1_T1 X22372618_E1_T2 X22372618_E1_T3 X22372618_E1_T4
143	X12740579_E2_T1 X12740579_E2_T6 X12740579_E2_T7
144	X22333915_E1_T20 X22333915_E1_T3 X22333915_E1_T30
145	X14595107_E1_T105 X14595107_E1_T106 X14595107_E1_T107 X14595107_E1_T108 X14595107_E1_T109
146	X11102521_E4_T4 X11102521_E4_T5
147	X11598186_E1_T34 X11598186_E1_T35 X11598186_E1_T36
148	X11598186_E1_T18 X11598186_E1_T19 X11598186_E1_T30 X11598186_E1_T31
149	X18212068_E1_T7 X18212068_E1_T8 X18212068_E1_T9
150	X11102521_E7_T5 X11102521_E7_T6 X11102521_E7_T7 X11102521_E7_T8
151	X22333915_E1_T38 X22333915_E1_T41
152	X19105839_E1_T13 X19105839_E1_T14 X19105839_E1_T15
153	X17560372_E1_T3 X17560372_E1_T4 X17560372_E1_T5 X17560372_E1_T6 X17560372_E2_T3 X17560372_E2_T4 X17560372_E2_T5 X22333915_E1_T37 X22333915_E1_T40
154	X18931682_E1_T19 X18931682_E1_T21
155	X16328372_E2_T1 X16328372_E2_T11 X16328372_E2_T12 X16328372_E2_T15 X16328372_E2_T2 X16328372_E2_T7
156	X11675494_E1_T1 X11675494_E1_T2 X11675494_E1_T3
157	X14595107_E1_T40 X14595107_E1_T45
158	X11598186_E1_T28 X11598186_E1_T29
159	X11102521_E9_T6 X11102521_E9_T8 X11102521_E9_T9
160	X17327492_E2_T2 X17327492_E2_T3
161	X11102521_E13_T4 X11102521_E13_T5
162	X18931682_E1_T15 X18931682_E1_T23 X18931682_E1_T26
163	X18931682_E1_T24 X18931682_E1_T27
164	X11102521_E5_T2 X11102521_E5_T4 X11102521_E5_T5
165	X11102521_E19_T2 X11102521_E19_T3
166	X18931682_E1_T37 X18931682_E1_T38
167	X17327914_E1_T3 X17327914_E5_T1 X17327914_E5_T2 X17327914_E6_T3
168	X12740579_E2_T10 X12740579_E2_T5
169	X15371544_E1_T16 X15371544_E1_T18
170	X11102521_E10_T1 X11102521_E10_T4
171	X11102521_E14_T1 X11102521_E14_T4
172	X17327914_E4_T2 X17327914_E4_T3
173	X15371544_E1_T37 X15371544_E1_T38
174	X18708563_E1_T1 X18708563_E2_T1
175	X11504737_E1_T2 X11504737_E1_T3
176	X22333915_E1_T12 X22333915_E1_T16
177	X11102521_E9_T1 X11102521_E9_T2
178	X22333915_E1_T43 X22333915_E1_T44

## Sheet: Mean correlation 0.7
PSR	Datasets
1	X17327492_E3_T7 X17327492_E5_T10
2	X17327492_E3_T4 X17327492_E5_T7
3	X16209719_E1_T7 X16209719_E1_T8
4	X17327492_E3_T5 X17327492_E5_T8
5	X17327492_E3_T12 X17327492_E5_T15
6	X17327492_E3_T6 X17327492_E5_T9
7	X22372618_E1_T1 X22372618_E1_T2
8	X16328372_E2_T3 X16328372_E2_T8
9	X19105839_E1_T132 X19105839_E1_T133 X19105839_E1_T134
10	X16963631_E1_T15 X16963631_E1_T16 X16963631_E1_T17 X16963631_E1_T18 X16963631_E1_T19
11	X15878181_E1_T13 X15878181_E1_T14
12	X16328372_E2_T13 X16328372_E2_T16
13	X16963631_E2_T16 X16963631_E2_T17 X16963631_E2_T18 X16963631_E2_T19
14	X18931682_E1_T69 X18931682_E1_T70 X18931682_E1_T71
15	X17560372_E1_T3 X17560372_E1_T4 X17560372_E1_T5 X17560372_E1_T6 X17560372_E2_T3 X17560372_E2_T4 X17560372_E2_T5
16	X22333915_E1_T37 X22333915_E1_T40
17	X18931682_E1_T30 X18931682_E1_T41 X18931682_E1_T42
18	X17560372_E1_T1 X17560372_E1_T2 X17560372_E2_T1 X17560372_E2_T2
19	X14595107_E1_T80 X14595107_E1_T90
20	X14595107_E1_T101 X14595107_E1_T102
21	X19105839_E1_T150 X19105839_E1_T151 X19105839_E1_T152 X19105839_E1_T153 X19105839_E1_T154 X19105839_E1_T155 X19105839_E1_T156 X19105839_E1_T157 X19105839_E1_T158 X19105839_E1_T159 X19105839_E1_T160 X19105839_E1_T161 X19105839_E1_T162 X19105839_E1_T163 X19105839_E1_T164
22	X22179789_E1_T26 X22179789_E1_T42
23	X17327914_E1_T1 X17327914_E1_T2 X17327914_E1_T4 X17327914_E1_T5 X17327914_E1_T6 X17327914_E1_T7 X17327914_E1_T8
24	X16328372_E2_T11 X16328372_E2_T2
25	X14595107_E1_T130 X14595107_E1_T131 X14595107_E1_T132 X14595107_E1_T133
26	X16963631_E2_T20 X16963631_E2_T21 X16963631_E2_T22 X16963631_E2_T23
27	X19105839_E1_T58 X19105839_E1_T59 X19105839_E1_T60
28	X16328372_E1_T20 X16328372_E1_T9
29	X11102521_E6_T2 X11102521_E6_T3 X11102521_E6_T4 X11102521_E6_T5 X11102521_E6_T6 X11102521_E6_T7
30	X11598186_E1_T2 X11598186_E1_T3 X11598186_E1_T4 X11598186_E1_T5 X11598186_E1_T6 X11598186_E1_T7
31	X14722110_E1_T1 X14722110_E1_T2 X14722110_E1_T3 X14722110_E1_T4 X14722110_E1_T5 X14722110_E1_T6 X14722110_E1_T7 X14722110_E1_T8 X14722110_E1_T9
32	X15371544_E1_T11 X15371544_E1_T12 X15371544_E1_T13 X15371544_E1_T14 X15371544_E1_T7 X15371544_E1_T8
33	X18931682_E1_T55 X18931682_E1_T56 X18931682_E1_T60 X18931682_E1_T61 X18931682_E1_T62 X18931682_E1_T66 X18931682_E1_T67 X18931682_E1_T68 X18931682_E1_T7 X18931682_E1_T78 X18931682_E1_T8
34	X14595107_E1_T24 X14595107_E1_T25 X14595107_E1_T26 X14595107_E1_T27 X14595107_E1_T28 X14595107_E1_T29 X14595107_E1_T30 X14595107_E1_T33 X14595107_E1_T34 X14595107_E1_T35
35	X18753408_E10_T3 X18753408_E10_T6 X18753408_E10_T8 X18753408_E12_T2 X18753408_E12_T3 X18753408_E12_T4 X18753408_E13_T1 X18753408_E13_T2 X18753408_E13_T3 X18753408_E13_T4 X18753408_E9_T3 X18753408_E9_T4 X18753408_E9_T5 X18753408_E9_T6 X18753408_E9_T7 X18753408_E9_T8
36	X11598186_E1_T11 X11598186_E1_T12 X11598186_E1_T13 X11598186_E1_T14 X11598186_E1_T9
37	X16963631_E1_T11 X16963631_E1_T12 X16963631_E1_T13 X16963631_E1_T14 X19105839_E1_T120 X19105839_E1_T121 X19105839_E1_T122 X19105839_E1_T123 X19105839_E1_T124 X19105839_E1_T125 X19105839_E1_T126 X19105839_E1_T127 X19105839_E1_T128 X19105839_E1_T129 X19105839_E1_T130 X19105839_E1_T131
38	X16963631_E1_T2 X16963631_E1_T3 X16963631_E1_T4
39	X11675494_E1_T10 X11675494_E1_T5 X11675494_E1_T7 X11675494_E1_T8 X11675494_E1_T9
40	X16963631_E1_T20 X16963631_E1_T21 X16963631_E1_T22 X16963631_E1_T23 X16963631_E1_T24
41	X11598186_E1_T15 X11598186_E1_T16 X11598186_E1_T17
42	X19105839_E1_T117 X19105839_E1_T118 X19105839_E1_T119
43	X12006656_E1_T1 X12006656_E1_T10 X12006656_E1_T11 X12006656_E1_T2 X12006656_E1_T3 X12006656_E1_T4 X12006656_E1_T5 X12006656_E1_T6 X12006656_E1_T7 X12006656_E1_T8 X12006656_E1_T9
44	X18753408_E12_T1 X18753408_E9_T2
45	X18212068_E1_T4 X18212068_E1_T5 X18212068_E1_T6
46	X21749328_E1_T5 X21749328_E1_T6
47	X17327914_E7_T6 X17327914_E7_T7
48	X19105839_E1_T135 X19105839_E1_T136 X19105839_E1_T137 X19105839_E1_T138 X19105839_E1_T139 X19105839_E1_T140 X19105839_E1_T141 X19105839_E1_T142 X19105839_E1_T143 X19105839_E1_T144 X19105839_E1_T145 X19105839_E1_T146 X19105839_E1_T147 X19105839_E1_T148 X19105839_E1_T149
49	X16963631_E2_T7 X16963631_E2_T8
50	X19105839_E1_T52 X19105839_E1_T53 X19105839_E1_T54 X19105839_E1_T55 X19105839_E1_T56 X19105839_E1_T57
51	X19105839_E1_T1 X19105839_E1_T2 X19105839_E1_T3
52	X16328372_E1_T10 X16328372_E1_T18
53	X17327914_E5_T3 X17327914_E5_T4 X17327914_E5_T5
54	X11179418_E2_T1 X11179418_E2_T2 X11179418_E2_T3 X11179418_E2_T4 X11179418_E2_T5 X11179418_E2_T6 X11179418_E4_T1 X11179418_E4_T2 X11179418_E4_T3 X11179418_E4_T4 X11179418_E4_T5 X11179418_E4_T6
55	X11102521_E12_T3 X22179789_E1_T11 X22179789_E1_T12 X22179789_E1_T19 X22179789_E1_T20 X22179789_E1_T29 X22179789_E1_T3 X22179789_E1_T30 X22179789_E1_T31 X22179789_E1_T32 X22179789_E1_T33 X22179789_E1_T34 X22179789_E1_T35 X22179789_E1_T36 X22179789_E1_T37 X22179789_E1_T38 X22179789_E1_T4 X22179789_E1_T47 X22179789_E1_T49 X22179789_E1_T5 X22179789_E1_T51 X22179789_E1_T52
56	X18931682_E1_T57 X18931682_E1_T59
57	X16963631_E2_T5 X16963631_E2_T6
58	X19105839_E1_T43 X19105839_E1_T44 X19105839_E1_T45 X19105839_E1_T46 X19105839_E1_T47 X19105839_E1_T48 X19105839_E1_T49 X19105839_E1_T50 X19105839_E1_T51
59	X19105839_E1_T61 X19105839_E1_T62 X19105839_E1_T63
60	X18931682_E1_T10 X18931682_E1_T11 X18931682_E1_T12 X18931682_E1_T16 X18931682_E1_T17 X18931682_E1_T18 X18931682_E1_T4 X18931682_E1_T5 X18931682_E1_T6 X18931682_E1_T75 X18931682_E1_T76 X18931682_E1_T81 X18931682_E1_T82
61	X18931682_E1_T49 X18931682_E1_T50
62	X22333915_E1_T39 X22333915_E1_T42
63	X15371544_E1_T30 X15371544_E1_T31 X15371544_E1_T32 X15371544_E1_T33 X15371544_E1_T34 X15371544_E1_T35
64	X14595107_E1_T108 X14595107_E1_T109
65	X22179789_E1_T1 X22179789_E1_T14 X22179789_E1_T15 X22179789_E1_T16 X22179789_E1_T22 X22179789_E1_T23 X22179789_E1_T24 X22179789_E1_T25 X22179789_E1_T40 X22179789_E1_T41 X22179789_E1_T54 X22179789_E1_T55 X22179789_E1_T56 X22179789_E1_T7 X22179789_E1_T8 X22179789_E1_T9
66	X19105839_E1_T88 X19105839_E1_T90
67	X17327914_E2_T4 X17327914_E2_T5
68	X17327914_E4_T1 X17327914_E7_T1 X17327914_E7_T2 X17327914_E7_T8
69	X22372618_E1_T3 X22372618_E1_T4
70	X14595107_E1_T81 X14595107_E1_T82 X14595107_E1_T83 X14595107_E1_T91 X14595107_E1_T92 X14595107_E1_T93 X14595107_E1_T94
71	X19105839_E1_T67 X19105839_E1_T68 X19105839_E1_T69 X19105839_E1_T70 X19105839_E1_T71 X19105839_E1_T72
72	X19105839_E1_T11 X19105839_E1_T12 X19105839_E1_T4 X19105839_E1_T5 X19105839_E1_T6 X19105839_E1_T7 X19105839_E1_T8 X19105839_E1_T9
73	X18753408_E11_T2 X18753408_E11_T3 X18753408_E11_T4 X18753408_E14_T1 X18753408_E14_T3 X18753408_E14_T4 X18753408_E14_T6 X18753408_E14_T8 X18753408_E1_T1 X18753408_E1_T2 X18753408_E1_T3 X18753408_E1_T6 X18753408_E4_T1 X18753408_E4_T2 X18931682_E1_T1 X18931682_E1_T2 X18931682_E1_T3 X18931682_E1_T72 X18931682_E1_T73
74	X19105839_E1_T16 X19105839_E1_T17 X19105839_E1_T18
75	X18753408_E1_T4 X18753408_E3_T5 X18753408_E4_T5 X18753408_E6_T4
76	X19105839_E1_T169 X19105839_E1_T170 X19105839_E1_T171 X19105839_E1_T172 X19105839_E1_T173 X19105839_E1_T174 X19105839_E1_T175 X19105839_E1_T176 X19105839_E1_T177 X19105839_E1_T178 X19105839_E1_T179 X19105839_E1_T180 X19105839_E1_T181 X19105839_E1_T182 X19105839_E1_T183 X19105839_E1_T184 X19105839_E1_T185 X19105839_E1_T186 X19105839_E1_T187 X19105839_E1_T188
77	X14595107_E1_T10 X14595107_E1_T7 X14595107_E1_T8 X14595107_E1_T9
78	X16328372_E2_T14 X16328372_E2_T4
79	X11102521_E10_T3 X11102521_E10_T5 X11102521_E15_T1 X11102521_E15_T2 X11102521_E15_T3 X11102521_E15_T4 X12740579_E2_T2 X12740579_E2_T3 X12740579_E2_T4 X12740579_E2_T8 X18753408_E2_T1 X18753408_E2_T2 X18753408_E2_T3 X18753408_E2_T4 X18753408_E2_T5 X18753408_E5_T1 X18753408_E5_T2 X18753408_E5_T3 X18753408_E5_T4 X18753408_E5_T5 X18753408_E7_T1 X18753408_E7_T2 X18753408_E7_T3 X18753408_E7_T4 X18753408…
80	X18931682_E1_T51 X18931682_E1_T52 X18931682_E1_T53
81	X17327914_E7_T3 X17327914_E7_T4
82	X19105839_E1_T165 X19105839_E1_T166 X19105839_E1_T167
83	X11102521_E19_T10 X11102521_E19_T4 X11102521_E19_T5 X11102521_E19_T6 X11102521_E19_T7 X11102521_E19_T8 X11102521_E19_T9 X11102521_E1_T2 X11102521_E1_T3 X11102521_E1_T4 X11102521_E1_T5 X11102521_E1_T6 X11102521_E1_T7 X11102521_E1_T8
84	X19105839_E1_T114 X19105839_E1_T115 X19105839_E1_T116
85	X14595107_E1_T61 X14595107_E1_T75
86	X17327492_E3_T8 X17327492_E3_T9 X17327492_E4_T1 X17327492_E4_T2 X17327492_E4_T3 X17327492_E4_T4 X17327492_E4_T5 X17327492_E4_T6 X17327492_E5_T1 X17327492_E5_T11 X17327492_E5_T12 X17327492_E5_T2 X17327492_E5_T3 X17327492_E5_T4 X17327492_E5_T5 X17327492_E5_T6
87	X18212068_E1_T18 X18212068_E1_T19
88	X17327914_E5_T1 X17327914_E5_T2
89	X14595107_E1_T62 X14595107_E1_T63 X14595107_E1_T64
90	X11102521_E18_T2 X11102521_E18_T3 X11102521_E18_T4 X11102521_E18_T5
91	X11179418_E1_T1 X11179418_E1_T2 X11179418_E1_T3 X11179418_E1_T4 X11179418_E1_T5 X11179418_E1_T6 X11179418_E1_T7 X11179418_E3_T1 X11179418_E3_T2 X11179418_E3_T3 X11179418_E3_T4 X11179418_E3_T5 X11179418_E3_T6 X11179418_E3_T7 X11179418_E5_T1 X11179418_E5_T10 X11179418_E5_T11 X11179418_E5_T2 X11179418_E5_T3 X11179418_E5_T4 X11179418_E5_T5 X11179418_E5_T6 X11179418_E5_T7 X11179418_E5_T8 X11179418_E5_…
92	X14595107_E1_T110 X14595107_E1_T115 X14595107_E1_T116 X14595107_E1_T117 X14595107_E1_T118 X14595107_E1_T119 X14595107_E1_T120 X14595107_E1_T121 X14595107_E1_T122 X14595107_E1_T123 X14595107_E1_T124 X14595107_E1_T95 X14595107_E1_T98 X14595107_E1_T99
93	X22333915_E1_T23 X22333915_E1_T32 X22333915_E1_T36
94	X19105839_E1_T103 X19105839_E1_T104 X19105839_E1_T105 X19105839_E1_T108
95	X16963631_E1_T5 X16963631_E1_T6 X16963631_E1_T7 X16963631_E1_T8
96	X14595107_E1_T14 X14595107_E1_T15 X14595107_E1_T3 X14595107_E1_T37 X14595107_E1_T38 X14595107_E1_T39 X14595107_E1_T4 X14595107_E1_T43 X14595107_E1_T44 X14595107_E1_T47 X14595107_E1_T48 X14595107_E1_T49 X14595107_E1_T5 X14595107_E1_T52 X14595107_E1_T53 X14595107_E1_T54 X14595107_E1_T57 X14595107_E1_T58 X14595107_E1_T65 X14595107_E1_T66 X14595107_E1_T67 X14595107_E1_T72 X14595107_E1_T76 X14595107_E…
97	X14595107_E1_T111 X14595107_E1_T112 X14595107_E1_T113 X14595107_E1_T114 X14595107_E1_T126 X14595107_E1_T127 X14595107_E1_T128 X14595107_E1_T129 X14595107_E1_T96 X14595107_E1_T97
98	X11598186_E1_T41 X11598186_E1_T42 X11598186_E1_T43
99	X19105839_E1_T201 X19105839_E1_T202 X19105839_E1_T203 X19105839_E1_T205 X19105839_E1_T206 X19105839_E1_T207 X19105839_E1_T208 X19105839_E1_T209 X19105839_E1_T210 X19105839_E1_T211 X19105839_E1_T212 X19105839_E1_T213 X19105839_E1_T214 X19105839_E1_T215 X19105839_E1_T216 X19105839_E1_T217 X19105839_E1_T218
100	X19105839_E1_T19 X19105839_E1_T20 X19105839_E1_T21
101	X18753408_E10_T2 X18753408_E10_T4
102	X19105839_E1_T76 X19105839_E1_T77 X19105839_E1_T79 X19105839_E1_T80 X19105839_E1_T81 X19105839_E1_T82 X19105839_E1_T83 X19105839_E1_T84 X19105839_E1_T85 X19105839_E1_T86 X19105839_E1_T87
103	X19105839_E1_T73 X19105839_E1_T74 X19105839_E1_T75
104	X22179789_E1_T10 X22179789_E1_T18 X22179789_E1_T2
105	X11102521_E10_T1 X11102521_E10_T2
106	X14595107_E1_T18 X14595107_E1_T19
107	X12740579_E1_T1 X12740579_E1_T6
108	X19105839_E1_T222 X19105839_E1_T223 X19105839_E1_T224 X19105839_E1_T225 X19105839_E1_T226 X19105839_E1_T227
109	X19105839_E1_T189 X19105839_E1_T190 X19105839_E1_T191 X19105839_E1_T192 X19105839_E1_T193 X19105839_E1_T194 X19105839_E1_T195 X19105839_E1_T197 X19105839_E1_T198 X19105839_E1_T199 X19105839_E1_T200
110	X22802626_E1_T1 X22802626_E1_T2
111	X19105839_E1_T34 X19105839_E1_T35 X19105839_E1_T36
112	X15371544_E1_T15 X15371544_E1_T17
113	X14595107_E1_T16 X14595107_E1_T55 X14595107_E1_T59 X14595107_E1_T6 X14595107_E1_T60
114	X18212068_E1_T1 X18212068_E1_T12 X18212068_E1_T13 X18212068_E1_T2 X18212068_E1_T3
115	X18753408_E14_T5 X18753408_E14_T7
116	X17327914_E2_T6 X17327914_E2_T7 X17327914_E2_T8
117	X17327914_E6_T1 X17327914_E6_T10 X17327914_E6_T2 X17327914_E6_T4 X17327914_E6_T5 X17327914_E6_T6 X17327914_E6_T7 X17327914_E6_T8 X17327914_E6_T9
118	X22333915_E1_T24 X22333915_E1_T33 X22333915_E1_T59
119	X16963631_E1_T10 X16963631_E1_T9 X16963631_E2_T10 X16963631_E2_T11 X16963631_E2_T12 X16963631_E2_T13 X16963631_E2_T14 X16963631_E2_T9
120	X14595107_E1_T103 X14595107_E1_T104
121	X21749328_E1_T13 X21749328_E1_T14 X21749328_E1_T15 X21749328_E1_T16 X21749328_E1_T7 X21749328_E1_T8
122	X16328372_E2_T10 X16328372_E2_T5 X16328372_E2_T6 X16328372_E2_T9
123	X19105839_E1_T100 X19105839_E1_T101 X19105839_E1_T102 X19105839_E1_T94 X19105839_E1_T95 X19105839_E1_T96 X19105839_E1_T97 X19105839_E1_T98 X19105839_E1_T99
124	X14595107_E1_T13 X14595107_E1_T2 X14595107_E1_T23 X14595107_E1_T32 X14595107_E1_T42
125	X11169101_E1_T11 X11169101_E1_T13 X11169101_E1_T14 X11169101_E1_T5 X11169101_E1_T6
126	X21749328_E1_T10 X21749328_E1_T11 X21749328_E1_T12 X21749328_E1_T3 X21749328_E1_T4 X21749328_E1_T9 X22372618_E1_T10 X22372618_E1_T11 X22372618_E1_T12 X22372618_E1_T5 X22372618_E1_T6 X22372618_E1_T7 X22372618_E1_T8 X22372618_E1_T9
127	X17327914_E3_T5 X17327914_E3_T6 X17327914_E3_T7
128	X17327492_E3_T1 X17327492_E3_T2
129	X19105839_E1_T40 X19105839_E1_T41 X19105839_E1_T42
130	X16328372_E2_T1 X16328372_E2_T12 X16328372_E2_T15 X16328372_E2_T7
131	X19105839_E1_T106 X19105839_E1_T107
132	X11598186_E1_T20 X11598186_E1_T21
133	X12740579_E1_T7 X12740579_E1_T8
134	X16328372_E1_T14 X16328372_E1_T19
135	X15371544_E1_T64 X15371544_E1_T65 X15371544_E1_T66 X15371544_E1_T67 X15371544_E1_T68 X15371544_E1_T69 X15371544_E1_T70
136	X10847680_E1_T6 X10847680_E1_T7
137	X18753408_E1_T5 X18753408_E3_T1 X18753408_E3_T2 X18753408_E3_T3 X18753408_E4_T3 X18753408_E6_T1 X18753408_E6_T2 X18753408_E6_T3 X18753408_E6_T5
138	X16328372_E1_T1 X16328372_E1_T11 X16328372_E1_T12 X16328372_E1_T3 X16328372_E1_T5 X16328372_E1_T7
139	X16963631_E2_T3 X16963631_E2_T4 X19105839_E1_T22 X19105839_E1_T23 X19105839_E1_T24 X19105839_E1_T25 X19105839_E1_T26 X19105839_E1_T27
140	X22333915_E1_T10 X22333915_E1_T13 X22333915_E1_T4 X22333915_E1_T47 X22333915_E1_T50 X22333915_E1_T53 X22333915_E1_T7
141	X16328372_E1_T2 X16328372_E1_T4 X16328372_E1_T6 X16328372_E1_T8
142	X22333915_E1_T17 X22333915_E1_T8
143	X14595107_E1_T31 X14595107_E1_T56
144	X19105839_E1_T91 X19105839_E1_T92 X19105839_E1_T93
145	X11598186_E1_T30 X11598186_E1_T31
146	X14595107_E1_T88 X14595107_E1_T89
147	X18931682_E1_T46 X18931682_E1_T48
148	X17327914_E4_T4 X17327914_E4_T5 X17327914_E4_T6 X17327914_E4_T7 X17327914_E4_T8
149	X10847680_E1_T1 X10847680_E1_T2 X10847680_E1_T3 X10847680_E1_T4
150	X18931682_E1_T14 X18931682_E1_T25
151	X18931682_E1_T33 X18931682_E1_T43
152	X11102521_E7_T7 X11102521_E7_T8
153	X12740579_E1_T2 X12740579_E1_T3
154	X11102521_E2_T2 X11102521_E2_T3
155	X19105839_E1_T37 X19105839_E1_T38 X19105839_E1_T39
156	X18708563_E1_T2 X18708563_E1_T3 X18708563_E1_T4 X18708563_E1_T5 X18708563_E2_T4 X18708563_E2_T5
157	X16209719_E1_T1 X16209719_E1_T10 X16209719_E1_T11 X16209719_E1_T12 X16209719_E1_T2 X16209719_E1_T3 X16209719_E1_T4 X16209719_E1_T5 X16209719_E1_T6 X16209719_E1_T9
158	X11102521_E11_T2 X11102521_E14_T1 X11102521_E14_T2
159	X16328372_E1_T13 X16328372_E1_T15 X16328372_E1_T16 X16328372_E1_T17
160	X11169101_E1_T1 X11169101_E1_T2
161	X18931682_E1_T84 X18931682_E1_T85
162	X18753408_E10_T5 X18753408_E10_T7
163	X21749328_E1_T1 X21749328_E1_T2
164	X12740579_E1_T4 X12740579_E1_T5
165	X19105839_E1_T109 X19105839_E1_T110 X19105839_E1_T111 X19105839_E1_T113
166	X19426543_E1_T1 X19426543_E1_T4 X19426543_E1_T6
167	X17327492_E2_T5 X17327492_E2_T6
168	X19105839_E1_T220 X19105839_E1_T221
169	X14595107_E1_T73 X14595107_E1_T74
170	X14595107_E1_T105 X14595107_E1_T106
171	X17327492_E1_T3 X17327492_E1_T5
172	X19105839_E1_T28 X19105839_E1_T29 X19105839_E1_T30 X19105839_E1_T31 X19105839_E1_T32 X19105839_E1_T33
173	X18212068_E1_T15 X18212068_E1_T17
174	X10847680_E1_T8 X10847680_E1_T9
175	X18931682_E1_T20 X18931682_E1_T22
176	X17327914_E3_T2 X17327914_E3_T3
177	X19105839_E1_T64 X19105839_E1_T65
178	X11102521_E18_T7 X11102521_E18_T8
179	X18931682_E1_T63 X18931682_E1_T65
180	X17327492_E3_T10 X17327492_E3_T11 X17327492_E5_T13 X17327492_E5_T14
181	X14595107_E1_T78 X14595107_E1_T79
182	X18931682_E1_T28 X18931682_E1_T29
183	X11102521_E9_T2 X11102521_E9_T3
184	X17327914_E2_T1 X17327914_E3_T1
185	X11102521_E8_T1 X11102521_E8_T2
186	X11598186_E1_T18 X11598186_E1_T19
187	X11598186_E1_T39 X11598186_E1_T40
188	X22179789_E1_T13 X22179789_E1_T6
189	X11102521_E10_T7 X11102521_E10_T8
190	X22179789_E1_T48 X22179789_E1_T53
191	X22179789_E1_T27 X22179789_E1_T43
192	X22333915_E1_T11 X22333915_E1_T14
193	X18931682_E1_T54 X18931682_E1_T9
194	X19426543_E1_T2 X19426543_E1_T5
195	X17327914_E5_T6 X17327914_E5_T7
196	X12740579_E2_T5 X12740579_E2_T9
197	X22333915_E1_T27 X22333915_E1_T6
198	X11598186_E1_T32 X11598186_E1_T33
199	X17327914_E1_T3 X17327914_E6_T3
200	X18931682_E1_T13 X18931682_E1_T79
201	X15371544_E1_T47 X15371544_E1_T49
202	X11102521_E17_T4 X11102521_E17_T5
203	X22333915_E1_T49 X22333915_E1_T52

## Sheet: Rank QNorm
PSR	Datasets
1	X17327492_E3_T4 X17327492_E5_T7
2	X17327492_E3_T12 X17327492_E5_T15
3	X17327492_E3_T6 X17327492_E5_T9
4	X16328372_E2_T3 X16328372_E2_T8
5	X16328372_E2_T13 X16328372_E2_T16
6	X16963631_E2_T16 X16963631_E2_T17 X16963631_E2_T18 X16963631_E2_T19
7	X17560372_E1_T3 X17560372_E1_T4 X17560372_E1_T5 X17560372_E1_T6 X17560372_E2_T3 X17560372_E2_T4 X17560372_E2_T5
8	X19105839_E1_T132 X19105839_E1_T133 X19105839_E1_T134
9	X22333915_E1_T37 X22333915_E1_T40
10	X18931682_E1_T69 X18931682_E1_T70 X18931682_E1_T71
11	X14595107_E1_T80 X14595107_E1_T90
12	X17560372_E1_T1 X17560372_E1_T2 X17560372_E2_T1 X17560372_E2_T2
13	X16328372_E1_T20 X16328372_E1_T9
14	X17327914_E1_T1 X17327914_E1_T2 X17327914_E1_T4 X17327914_E1_T5 X17327914_E1_T6 X17327914_E1_T7 X17327914_E1_T8
15	X11598186_E1_T2 X11598186_E1_T3 X11598186_E1_T4 X11598186_E1_T5 X11598186_E1_T6 X11598186_E1_T7
16	X14595107_E1_T130 X14595107_E1_T131 X14595107_E1_T132 X14595107_E1_T133
17	X16963631_E2_T20 X16963631_E2_T21 X16963631_E2_T22 X16963631_E2_T23 X16963631_E2_T24
18	X11102521_E14_T2 X11102521_E6_T1 X11102521_E6_T2 X11102521_E6_T3 X11102521_E6_T4 X11102521_E6_T5 X11102521_E6_T6
19	X19105839_E1_T150 X19105839_E1_T151 X19105839_E1_T152 X19105839_E1_T153 X19105839_E1_T154 X19105839_E1_T155 X19105839_E1_T156 X19105839_E1_T157 X19105839_E1_T158 X19105839_E1_T159 X19105839_E1_T160 X19105839_E1_T161 X19105839_E1_T162 X19105839_E1_T163 X19105839_E1_T164
20	X18931682_E1_T30 X18931682_E1_T31 X18931682_E1_T41 X18931682_E1_T42
21	X11598186_E1_T11 X11598186_E1_T12 X11598186_E1_T13 X11598186_E1_T14 X11598186_E1_T9
22	X16963631_E1_T11 X16963631_E1_T12 X16963631_E1_T13 X16963631_E1_T14 X19105839_E1_T120 X19105839_E1_T121 X19105839_E1_T122 X19105839_E1_T123 X19105839_E1_T124 X19105839_E1_T125 X19105839_E1_T126 X19105839_E1_T127 X19105839_E1_T128 X19105839_E1_T129 X19105839_E1_T130 X19105839_E1_T131
23	X11169101_E1_T11 X11169101_E1_T12 X11169101_E1_T13 X11169101_E1_T14 X11169101_E1_T5 X11169101_E1_T6
24	X22179789_E1_T11 X22179789_E1_T19 X22179789_E1_T28 X22179789_E1_T3 X22179789_E1_T4 X22179789_E1_T49 X22179789_E1_T5 X22179789_E1_T51 X22179789_E1_T52
25	X11598186_E1_T15 X11598186_E1_T16 X11598186_E1_T17
26	X15878181_E1_T1 X15878181_E1_T10 X15878181_E1_T11 X15878181_E1_T12 X15878181_E1_T13 X15878181_E1_T14 X15878181_E1_T15 X15878181_E1_T16 X15878181_E1_T17 X15878181_E1_T18 X15878181_E1_T19 X15878181_E1_T2 X15878181_E1_T20 X15878181_E1_T21 X15878181_E1_T22 X15878181_E1_T23 X15878181_E1_T24 X15878181_E1_T3 X15878181_E1_T4 X15878181_E1_T5 X15878181_E1_T6 X15878181_E1_T7 X15878181_E1_T8 X15878181_E1_T9
27	X18753408_E10_T4 X18753408_E10_T6 X18753408_E10_T8 X18753408_E12_T2 X18753408_E12_T3 X18753408_E12_T4 X18753408_E13_T1 X18753408_E13_T2 X18753408_E13_T3 X18753408_E13_T4 X18753408_E9_T3 X18753408_E9_T4 X18753408_E9_T5 X18753408_E9_T6 X18753408_E9_T7 X18753408_E9_T8
28	X22333915_E1_T39 X22333915_E1_T42
29	X18212068_E1_T4 X18212068_E1_T5 X18212068_E1_T6
30	X16328372_E1_T10 X16328372_E1_T18
31	X16328372_E2_T14 X16328372_E2_T4
32	X11675494_E1_T10 X11675494_E1_T5 X11675494_E1_T6 X11675494_E1_T7 X11675494_E1_T8 X11675494_E1_T9
33	X19105839_E1_T67 X19105839_E1_T68 X19105839_E1_T69 X19105839_E1_T70 X19105839_E1_T71 X19105839_E1_T72
34	X18931682_E1_T10 X18931682_E1_T11 X18931682_E1_T12 X18931682_E1_T16 X18931682_E1_T17 X18931682_E1_T18 X18931682_E1_T4 X18931682_E1_T5 X18931682_E1_T6 X18931682_E1_T74 X18931682_E1_T75 X18931682_E1_T76 X18931682_E1_T80 X18931682_E1_T81 X18931682_E1_T82
35	X14595107_E1_T70 X14595107_E1_T81 X14595107_E1_T82 X14595107_E1_T83 X14595107_E1_T84 X14595107_E1_T91 X14595107_E1_T92 X14595107_E1_T93 X14595107_E1_T94
36	X19105839_E1_T135 X19105839_E1_T136 X19105839_E1_T137 X19105839_E1_T138 X19105839_E1_T139 X19105839_E1_T140 X19105839_E1_T141 X19105839_E1_T142 X19105839_E1_T143 X19105839_E1_T144 X19105839_E1_T145 X19105839_E1_T146 X19105839_E1_T147 X19105839_E1_T148 X19105839_E1_T149
37	X22179789_E1_T12 X22179789_E1_T20 X22179789_E1_T29 X22179789_E1_T30 X22179789_E1_T31 X22179789_E1_T32 X22179789_E1_T33 X22179789_E1_T34 X22179789_E1_T35 X22179789_E1_T36 X22179789_E1_T37 X22179789_E1_T38 X22179789_E1_T46 X22179789_E1_T47 X22179789_E1_T48
38	X19105839_E1_T198 X19105839_E1_T199 X19105839_E1_T200 X19105839_E1_T201
39	X19105839_E1_T43 X19105839_E1_T44 X19105839_E1_T45 X19105839_E1_T46 X19105839_E1_T47 X19105839_E1_T48 X19105839_E1_T49 X19105839_E1_T50 X19105839_E1_T51
40	X16963631_E2_T3 X16963631_E2_T4 X16963631_E2_T5 X16963631_E2_T6
41	X19105839_E1_T52 X19105839_E1_T53 X19105839_E1_T54 X19105839_E1_T55 X19105839_E1_T56 X19105839_E1_T57
42	X14595107_E1_T23 X14595107_E1_T24 X14595107_E1_T25 X14595107_E1_T26 X14595107_E1_T27 X14595107_E1_T28 X14595107_E1_T29 X14595107_E1_T30 X14595107_E1_T32 X14595107_E1_T33 X14595107_E1_T34 X14595107_E1_T35
43	X17327914_E2_T3 X17327914_E2_T4 X17327914_E2_T5
44	X19105839_E1_T168 X19105839_E1_T169 X19105839_E1_T170 X19105839_E1_T171 X19105839_E1_T172 X19105839_E1_T173 X19105839_E1_T174 X19105839_E1_T175 X19105839_E1_T176 X19105839_E1_T177 X19105839_E1_T178 X19105839_E1_T179 X19105839_E1_T180 X19105839_E1_T181 X19105839_E1_T182 X19105839_E1_T183 X19105839_E1_T184 X19105839_E1_T185 X19105839_E1_T186 X19105839_E1_T187 X19105839_E1_T188
45	X18753408_E1_T4 X18753408_E3_T5 X18753408_E4_T5 X18753408_E6_T4
46	X18931682_E1_T57 X18931682_E1_T59
47	X14722110_E1_T1 X14722110_E1_T2 X14722110_E1_T3 X14722110_E1_T4 X14722110_E1_T5 X14722110_E1_T6 X14722110_E1_T7 X14722110_E1_T8 X14722110_E1_T9
48	X16963631_E1_T2 X16963631_E1_T3 X16963631_E1_T4
49	X18931682_E1_T55 X18931682_E1_T56 X18931682_E1_T60 X18931682_E1_T61 X18931682_E1_T62 X18931682_E1_T66 X18931682_E1_T67 X18931682_E1_T68 X18931682_E1_T7 X18931682_E1_T78
50	X18931682_E1_T72 X18931682_E1_T73
51	X16963631_E1_T5 X16963631_E1_T6
52	X14595107_E1_T22 X14595107_E1_T62 X14595107_E1_T63 X14595107_E1_T64 X14595107_E1_T71
53	X11102521_E19_T10 X11102521_E19_T4 X11102521_E19_T5 X11102521_E19_T6 X11102521_E19_T7 X11102521_E19_T8 X11102521_E19_T9 X11102521_E1_T2 X11102521_E1_T3 X11102521_E1_T4 X11102521_E1_T5 X11102521_E1_T6 X11102521_E1_T7 X11102521_E1_T8 X11102521_E1_T9 X11102521_E5_T6
54	X14595107_E1_T1 X14595107_E1_T10 X14595107_E1_T7 X14595107_E1_T8 X14595107_E1_T9
55	X16963631_E1_T15 X16963631_E1_T16 X16963631_E1_T17 X16963631_E1_T18 X16963631_E1_T19 X16963631_E1_T20 X16963631_E1_T21 X16963631_E1_T22 X16963631_E1_T23 X16963631_E1_T24
56	X19105839_E1_T213 X19105839_E1_T214 X19105839_E1_T217 X19105839_E1_T218 X19105839_E1_T220 X19105839_E1_T221
57	X22179789_E1_T1 X22179789_E1_T14 X22179789_E1_T15 X22179789_E1_T16 X22179789_E1_T22 X22179789_E1_T23 X22179789_E1_T24 X22179789_E1_T25 X22179789_E1_T26 X22179789_E1_T40 X22179789_E1_T41 X22179789_E1_T42 X22179789_E1_T54 X22179789_E1_T55 X22179789_E1_T56 X22179789_E1_T7 X22179789_E1_T8 X22179789_E1_T9
58	X19105839_E1_T10 X19105839_E1_T11 X19105839_E1_T12 X19105839_E1_T4 X19105839_E1_T5 X19105839_E1_T6 X19105839_E1_T7 X19105839_E1_T8 X19105839_E1_T9
59	X22333915_E1_T23 X22333915_E1_T32 X22333915_E1_T36
60	X18753408_E10_T2 X18753408_E12_T1 X18753408_E9_T2
61	X14595107_E1_T14 X14595107_E1_T15 X14595107_E1_T3 X14595107_E1_T37 X14595107_E1_T38 X14595107_E1_T39 X14595107_E1_T4 X14595107_E1_T42 X14595107_E1_T43 X14595107_E1_T44 X14595107_E1_T47 X14595107_E1_T48 X14595107_E1_T5 X14595107_E1_T52 X14595107_E1_T53 X14595107_E1_T54 X14595107_E1_T57 X14595107_E1_T58 X14595107_E1_T65 X14595107_E1_T66 X14595107_E1_T67 X14595107_E1_T68 X14595107_E1_T72 X14595107_E…
62	X14595107_E1_T12 X14595107_E1_T13 X14595107_E1_T2
63	X11102521_E10_T3 X11102521_E10_T5 X11102521_E10_T6 X11102521_E12_T3 X11102521_E15_T1 X11102521_E15_T2 X11102521_E15_T3 X11102521_E15_T4 X11102521_E15_T5 X11102521_E8_T6 X12740579_E2_T2 X12740579_E2_T3 X12740579_E2_T4 X12740579_E2_T5 X12740579_E2_T8 X12740579_E2_T9 X18753408_E2_T1 X18753408_E2_T2 X18753408_E2_T3 X18753408_E2_T4 X18753408_E2_T5 X18753408_E5_T1 X18753408_E5_T2 X18753408_E5_T3 X18753…
64	X17327914_E7_T3 X17327914_E7_T4
65	X11102521_E10_T1 X11102521_E10_T2 X11102521_E10_T4
66	X18753408_E14_T5 X18753408_E14_T7
67	X14595107_E1_T18 X14595107_E1_T19 X14595107_E1_T20
68	X19105839_E1_T202 X19105839_E1_T203 X19105839_E1_T205 X19105839_E1_T206 X19105839_E1_T207 X19105839_E1_T208 X19105839_E1_T209 X19105839_E1_T210 X19105839_E1_T211 X19105839_E1_T212 X19105839_E1_T215 X19105839_E1_T216
69	X19105839_E1_T88 X19105839_E1_T90
70	X19105839_E1_T76 X19105839_E1_T77 X19105839_E1_T78 X19105839_E1_T79
71	X22333915_E1_T24 X22333915_E1_T29 X22333915_E1_T33 X22333915_E1_T59
72	X19105839_E1_T222 X19105839_E1_T223 X19105839_E1_T224 X19105839_E1_T225 X19105839_E1_T226 X19105839_E1_T227
73	X17327914_E6_T1 X17327914_E6_T10 X17327914_E6_T2 X17327914_E6_T4 X17327914_E6_T5 X17327914_E6_T6 X17327914_E6_T7 X17327914_E6_T8 X17327914_E6_T9
74	X10847680_E1_T1 X10847680_E1_T2 X10847680_E1_T3 X10847680_E1_T4 X10847680_E1_T5
75	X19105839_E1_T73 X19105839_E1_T74 X19105839_E1_T75
76	X22802626_E1_T1 X22802626_E1_T2
77	X14595107_E1_T110 X14595107_E1_T111 X14595107_E1_T112 X14595107_E1_T113 X14595107_E1_T114 X14595107_E1_T115 X14595107_E1_T116 X14595107_E1_T117 X14595107_E1_T118 X14595107_E1_T119 X14595107_E1_T120 X14595107_E1_T121 X14595107_E1_T122 X14595107_E1_T123 X14595107_E1_T124 X14595107_E1_T125 X14595107_E1_T126 X14595107_E1_T127 X14595107_E1_T128 X14595107_E1_T129 X14595107_E1_T95 X14595107_E1_T96 X1459…
78	X14595107_E1_T16 X14595107_E1_T50 X14595107_E1_T55 X14595107_E1_T59 X14595107_E1_T6 X14595107_E1_T60
79	X22179789_E1_T10 X22179789_E1_T18 X22179789_E1_T2
80	X19105839_E1_T19 X19105839_E1_T20 X19105839_E1_T21
81	X11598186_E1_T20 X11598186_E1_T21 X11598186_E1_T22 X11598186_E1_T23
82	X17327914_E3_T5 X17327914_E3_T6 X17327914_E3_T7
83	X15371544_E1_T10 X15371544_E1_T11 X15371544_E1_T12 X15371544_E1_T13 X15371544_E1_T14 X15371544_E1_T15 X15371544_E1_T17 X15371544_E1_T7 X15371544_E1_T8 X15371544_E1_T9
84	X16963631_E1_T10 X16963631_E1_T7 X16963631_E1_T8 X16963631_E1_T9 X16963631_E2_T10 X16963631_E2_T11 X16963631_E2_T12 X16963631_E2_T13 X16963631_E2_T14 X16963631_E2_T7 X16963631_E2_T8 X16963631_E2_T9
85	X16328372_E2_T10 X16328372_E2_T5 X16328372_E2_T6 X16328372_E2_T9
86	X16328372_E1_T14 X16328372_E1_T19
87	X17327914_E4_T1 X17327914_E7_T1 X17327914_E7_T2 X17327914_E7_T6 X17327914_E7_T7 X17327914_E7_T8
88	X11102521_E16_T3 X18753408_E11_T2 X18753408_E11_T3 X18753408_E11_T4 X18753408_E14_T1 X18753408_E14_T3 X18753408_E14_T4 X18753408_E14_T6 X18753408_E14_T8 X18753408_E1_T1 X18753408_E1_T2 X18753408_E1_T3 X18753408_E1_T5 X18753408_E1_T6 X18753408_E3_T1 X18753408_E3_T2 X18753408_E3_T3 X18753408_E4_T1 X18753408_E4_T2 X18753408_E4_T3 X18753408_E6_T1 X18753408_E6_T2 X18753408_E6_T3 X18753408_E6_T5 X18931…
89	X18931682_E1_T51 X18931682_E1_T52 X18931682_E1_T53
90	X19105839_E1_T22 X19105839_E1_T23 X19105839_E1_T24 X19105839_E1_T25 X19105839_E1_T26 X19105839_E1_T27
91	X18212068_E1_T1 X18212068_E1_T11 X18212068_E1_T12 X18212068_E1_T13 X18212068_E1_T18 X18212068_E1_T19 X18212068_E1_T2 X18212068_E1_T3
92	X21749328_E1_T10 X21749328_E1_T11 X21749328_E1_T12 X21749328_E1_T2 X21749328_E1_T3 X21749328_E1_T4 X21749328_E1_T9 X22372618_E1_T10 X22372618_E1_T11 X22372618_E1_T12 X22372618_E1_T5 X22372618_E1_T6 X22372618_E1_T7 X22372618_E1_T8 X22372618_E1_T9
93	X14595107_E1_T88 X14595107_E1_T89
94	X19105839_E1_T80 X19105839_E1_T81 X19105839_E1_T82 X19105839_E1_T83 X19105839_E1_T84 X19105839_E1_T85 X19105839_E1_T86 X19105839_E1_T87
95	X10847680_E1_T6 X10847680_E1_T7
96	X22333915_E1_T17 X22333915_E1_T8
97	X19105839_E1_T101 X19105839_E1_T102 X19105839_E1_T95 X19105839_E1_T96 X19105839_E1_T98 X19105839_E1_T99
98	X11179418_E2_T1 X11179418_E2_T2 X11179418_E2_T3 X11179418_E2_T4 X11179418_E2_T5 X11179418_E2_T6 X11179418_E4_T1 X11179418_E4_T2 X11179418_E4_T3 X11179418_E4_T4 X11179418_E4_T5 X11179418_E4_T6 X12875747_E1_T1 X12875747_E1_T2 X12875747_E1_T3 X12875747_E1_T4 X12875747_E1_T5 X12875747_E1_T6 X12875747_E1_T7 X12875747_E1_T8 X14555471_E1_T1 X14555471_E1_T10 X14555471_E1_T11 X14555471_E1_T2 X14555471_E1_…
99	X11169101_E1_T1 X11169101_E1_T2
100	X19105839_E1_T40 X19105839_E1_T41 X19105839_E1_T42
101	X14595107_E1_T100 X14595107_E1_T101 X14595107_E1_T102 X14595107_E1_T103 X14595107_E1_T104
102	X22333915_E1_T10 X22333915_E1_T13 X22333915_E1_T4 X22333915_E1_T47 X22333915_E1_T50 X22333915_E1_T53 X22333915_E1_T7
103	X18931682_E1_T54 X18931682_E1_T79 X18931682_E1_T8 X18931682_E1_T9
104	X11102521_E2_T1 X11102521_E2_T2 X11102521_E2_T3
105	X21749328_E1_T13 X21749328_E1_T14 X21749328_E1_T15 X21749328_E1_T16 X21749328_E1_T5 X21749328_E1_T6 X21749328_E1_T7 X21749328_E1_T8
106	X11102521_E7_T4 X11102521_E7_T5 X11102521_E7_T6 X11102521_E7_T7 X11102521_E7_T8
107	X18931682_E1_T46 X18931682_E1_T47 X18931682_E1_T48
108	X18753408_E10_T3 X18753408_E10_T5 X18753408_E10_T7
109	X19105839_E1_T103 X19105839_E1_T106 X19105839_E1_T107
110	X17327492_E3_T11 X17327492_E3_T8 X17327492_E3_T9 X17327492_E4_T1 X17327492_E4_T2 X17327492_E4_T3 X17327492_E4_T4 X17327492_E4_T5 X17327492_E4_T6 X17327492_E5_T1 X17327492_E5_T11 X17327492_E5_T12 X17327492_E5_T14 X17327492_E5_T2 X17327492_E5_T3 X17327492_E5_T4 X17327492_E5_T5 X17327492_E5_T6
111	X15371544_E1_T30 X15371544_E1_T31 X15371544_E1_T32 X15371544_E1_T33 X15371544_E1_T34 X15371544_E1_T35 X15371544_E1_T36 X15371544_E1_T61 X15371544_E1_T62 X15371544_E1_T63 X15371544_E1_T64 X15371544_E1_T65 X15371544_E1_T66 X15371544_E1_T67 X15371544_E1_T68 X15371544_E1_T69 X15371544_E1_T70
112	X17327914_E5_T1 X17327914_E5_T2 X17327914_E5_T3 X17327914_E5_T4 X17327914_E5_T5
113	X19426543_E1_T1 X19426543_E1_T4 X19426543_E1_T6
114	X19105839_E1_T104 X19105839_E1_T105 X19105839_E1_T108
115	X11102521_E17_T2 X11102521_E17_T3 X11102521_E17_T4 X11102521_E17_T5
116	X18708563_E1_T2 X18708563_E1_T3 X18708563_E1_T4 X18708563_E1_T5 X18708563_E2_T2 X18708563_E2_T3 X18708563_E2_T4 X18708563_E2_T5
117	X10847680_E1_T8 X10847680_E1_T9
118	X19105839_E1_T100 X19105839_E1_T94 X19105839_E1_T97
119	X18212068_E1_T14 X18212068_E1_T15 X18212068_E1_T16 X18212068_E1_T17
120	X14595107_E1_T11 X14595107_E1_T31 X14595107_E1_T51 X14595107_E1_T56
121	X17327492_E1_T3 X17327492_E1_T5
122	X17327914_E2_T2 X17327914_E3_T2 X17327914_E3_T3
123	X19105839_E1_T58 X19105839_E1_T59 X19105839_E1_T60 X19105839_E1_T61 X19105839_E1_T62 X19105839_E1_T63
124	X22333915_E1_T11 X22333915_E1_T14
125	X11102521_E6_T7 X11102521_E6_T8
126	X19105839_E1_T64 X19105839_E1_T65 X19105839_E1_T66
127	X11102521_E9_T1 X11102521_E9_T2 X11102521_E9_T3 X11102521_E9_T4
128	X17327914_E2_T6 X17327914_E2_T7 X17327914_E2_T8 X17327914_E4_T4 X17327914_E4_T5 X17327914_E4_T6 X17327914_E4_T7 X17327914_E4_T8
129	X17327914_E5_T6 X17327914_E5_T7
130	X18931682_E1_T63 X18931682_E1_T65
131	X22179789_E1_T27 X22179789_E1_T43
132	X11179418_E1_T1 X11179418_E1_T2 X11179418_E1_T3 X11179418_E1_T4 X11179418_E1_T5 X11179418_E1_T6 X11179418_E1_T7 X11179418_E3_T1 X11179418_E3_T2 X11179418_E3_T3 X11179418_E3_T4 X11179418_E3_T5 X11179418_E3_T6 X11179418_E3_T7 X11179418_E5_T1 X11179418_E5_T10 X11179418_E5_T11 X11179418_E5_T2 X11179418_E5_T3 X11179418_E5_T4 X11179418_E5_T5 X11179418_E5_T6 X11179418_E5_T7 X11179418_E5_T8 X11179418_E5_…
133	X12740579_E1_T2 X12740579_E1_T3 X12740579_E1_T4 X12740579_E1_T5
134	X12740579_E1_T1 X12740579_E1_T6 X12740579_E1_T7 X12740579_E1_T8
135	X11102521_E10_T7 X11102521_E10_T8
136	X17327492_E3_T1 X17327492_E3_T2 X17327492_E3_T7 X17327492_E5_T10
137	X19105839_E1_T34 X19105839_E1_T35 X19105839_E1_T36 X19105839_E1_T37 X19105839_E1_T38 X19105839_E1_T39
138	X16209719_E1_T1 X16209719_E1_T10 X16209719_E1_T11 X16209719_E1_T12 X16209719_E1_T2 X16209719_E1_T3 X16209719_E1_T4 X16209719_E1_T5 X16209719_E1_T6 X16209719_E1_T7 X16209719_E1_T8 X16209719_E1_T9
139	X18931682_E1_T37 X18931682_E1_T38
140	X19105839_E1_T91 X19105839_E1_T92 X19105839_E1_T93
141	X14595107_E1_T61 X14595107_E1_T75 X14595107_E1_T78 X14595107_E1_T79
142	X11598186_E1_T32 X11598186_E1_T33
143	X16328372_E1_T13 X16328372_E1_T15 X16328372_E1_T16 X16328372_E1_T17
144	X11598186_E1_T24 X11598186_E1_T25
145	X11102521_E18_T2 X11102521_E18_T3 X11102521_E18_T4 X11102521_E18_T5 X11102521_E18_T6 X11102521_E18_T7 X11102521_E18_T8 X11102521_E18_T9
146	X22179789_E1_T13 X22179789_E1_T6
147	X22372618_E1_T1 X22372618_E1_T2 X22372618_E1_T3 X22372618_E1_T4
148	X15371544_E1_T46 X15371544_E1_T47 X15371544_E1_T48 X15371544_E1_T49 X15371544_E1_T50 X15371544_E1_T51 X15371544_E1_T53 X15371544_E1_T54
149	X18931682_E1_T13 X18931682_E1_T84 X18931682_E1_T85
150	X17327914_E1_T3 X17327914_E6_T3
151	X11598186_E1_T39 X11598186_E1_T40
152	X18931682_E1_T14 X18931682_E1_T25
153	X19105839_E1_T165 X19105839_E1_T166 X19105839_E1_T167 X19105839_E1_T189 X19105839_E1_T190 X19105839_E1_T191 X19105839_E1_T192 X19105839_E1_T193 X19105839_E1_T194 X19105839_E1_T195 X19105839_E1_T197
154	X11598186_E1_T18 X11598186_E1_T19 X11598186_E1_T26 X11598186_E1_T30 X11598186_E1_T31
155	X17327492_E2_T4 X17327492_E2_T5 X17327492_E2_T6
156	X19105839_E1_T28 X19105839_E1_T29 X19105839_E1_T30 X19105839_E1_T31 X19105839_E1_T32 X19105839_E1_T33
157	X16328372_E1_T1 X16328372_E1_T11 X16328372_E1_T12 X16328372_E1_T2 X16328372_E1_T3 X16328372_E1_T4 X16328372_E1_T5 X16328372_E1_T6 X16328372_E1_T7 X16328372_E1_T8
158	X17327914_E2_T1 X17327914_E3_T1
159	X22333915_E1_T27 X22333915_E1_T6 X22333915_E1_T9
160	X22333915_E1_T38 X22333915_E1_T41 X22333915_E1_T46
161	X22333915_E1_T49 X22333915_E1_T52 X22333915_E1_T55
162	X19426543_E1_T2 X19426543_E1_T5
163	X11504737_E1_T2 X11504737_E1_T3
164	X11102521_E4_T4 X11102521_E4_T5
165	X11102521_E9_T6 X11102521_E9_T8 X11102521_E9_T9
166	X14595107_E1_T105 X14595107_E1_T106 X14595107_E1_T107 X14595107_E1_T108 X14595107_E1_T109
167	X22333915_E1_T20 X22333915_E1_T3 X22333915_E1_T30
168	X11598186_E1_T34 X11598186_E1_T35 X11598186_E1_T36
169	X12740579_E1_T10 X12740579_E1_T9
170	X19105839_E1_T109 X19105839_E1_T110 X19105839_E1_T111 X19105839_E1_T113
171	X12740579_E2_T1 X12740579_E2_T6 X12740579_E2_T7
172	X18931682_E1_T33 X18931682_E1_T43 X18931682_E1_T44 X18931682_E1_T49 X18931682_E1_T50
173	X18708563_E1_T1 X18708563_E2_T1
174	X11102521_E11_T2 X11102521_E14_T1 X11598186_E1_T41 X11598186_E1_T42 X11598186_E1_T43
175	X22179789_E1_T21 X22179789_E1_T39
176	X14595107_E1_T45 X14595107_E1_T49
177	X18931682_E1_T20 X18931682_E1_T22
178	X11102521_E4_T1 X11102521_E4_T2
179	X19105839_E1_T1 X19105839_E1_T16 X19105839_E1_T17 X19105839_E1_T18 X19105839_E1_T2 X19105839_E1_T3
180	X17327492_E3_T10 X17327492_E3_T5 X17327492_E5_T13 X17327492_E5_T8
181	X16328372_E2_T1 X16328372_E2_T11 X16328372_E2_T12 X16328372_E2_T15 X16328372_E2_T2 X16328372_E2_T7
182	X22179789_E1_T44 X22179789_E1_T50 X22179789_E1_T53
183	X19105839_E1_T13 X19105839_E1_T14 X19105839_E1_T15
184	X18212068_E1_T7 X18212068_E1_T8 X18212068_E1_T9
185	X17327492_E2_T1 X17327492_E2_T2 X17327492_E2_T3
186	X11102521_E13_T4 X11102521_E13_T5
187	X11598186_E1_T27 X11598186_E1_T28 X11598186_E1_T29
188	X18931682_E1_T24 X18931682_E1_T27
189	X11102521_E19_T2 X11102521_E19_T3
190	X18753408_E3_T4 X18753408_E4_T4
191	X11102521_E16_T1 X11102521_E16_T2
192	X11675494_E1_T2 X11675494_E1_T3 X11675494_E1_T4
193	X15371544_E1_T37 X15371544_E1_T38 X15371544_E1_T39 X15371544_E1_T40
194	X18931682_E1_T19 X18931682_E1_T21
195	X22333915_E1_T12 X22333915_E1_T15 X22333915_E1_T16
196	X19105839_E1_T114 X19105839_E1_T115 X19105839_E1_T116 X19105839_E1_T117 X19105839_E1_T118 X19105839_E1_T119
197	X22333915_E1_T43 X22333915_E1_T44
198	X18931682_E1_T28 X18931682_E1_T29
199	X15371544_E1_T16 X15371544_E1_T18 X15371544_E1_T20
200	X19105839_E1_T196 X19105839_E1_T204
201	X11102521_E13_T1 X11102521_E13_T2 X11102521_E13_T3
202	X14595107_E1_T36 X14595107_E1_T40
203	X22333915_E1_T21 X22333915_E1_T34
204	X17327914_E4_T2 X17327914_E4_T3
205	X22333915_E1_T48 X22333915_E1_T51
206	X11102521_E5_T2 X11102521_E5_T4 X11102521_E5_T5
207	X14595107_E1_T21 X14595107_E1_T41
208	X15371544_E1_T24 X15371544_E1_T25
209	X11102521_E14_T3 X11102521_E14_T6
210	X11169101_E1_T8 X11169101_E1_T9
211	X17327492_E1_T4 X17327492_E1_T6
212	X22333915_E1_T28 X22333915_E1_T60 X22333915_E1_T61
213	X18931682_E1_T34 X18931682_E1_T35
214	X14737171_E1_T10 X14737171_E1_T12
215	X11504737_E1_T1 X11504737_E1_T4
216	X11598186_E1_T45 X11598186_E1_T46
217	X15371544_E1_T27 X15371544_E1_T28
218	X14737171_E1_T1 X14737171_E1_T2
219	X11102521_E14_T4 X11102521_E14_T5
220	X11102521_E3_T3 X11102521_E3_T4 X11102521_E8_T1 X11102521_E8_T2 X11102521_E8_T3
221	X11169101_E1_T3 X11169101_E1_T7
222	X15371544_E1_T55 X15371544_E1_T56
223	X17327492_E1_T1 X17327492_E1_T2
224	X22802626_E1_T3 X22802626_E1_T6
225	X22333915_E1_T1 X22333915_E1_T18
226	X15371544_E1_T21 X15371544_E1_T22
227	X18753408_E11_T1 X18753408_E14_T2
228	X15371544_E1_T29 X15371544_E1_T60

## Sheet: Spline QNorm
PSR	Datasets
1	X17327492_E3_T7 X17327492_E5_T10
2	X17327492_E3_T4 X17327492_E5_T7
3	X17327492_E3_T5 X17327492_E5_T8
4	X17327492_E3_T12 X17327492_E5_T15
5	X17327492_E3_T6 X17327492_E5_T9
6	X16328372_E2_T13 X16328372_E2_T16
7	X22333915_E1_T18 X22372618_E1_T1 X22372618_E1_T2
8	X16328372_E2_T3 X16328372_E2_T8
9	X16963631_E2_T16 X16963631_E2_T17 X16963631_E2_T18 X16963631_E2_T19
10	X16963631_E2_T20 X16963631_E2_T21 X16963631_E2_T22 X16963631_E2_T23 X16963631_E2_T24
11	X17560372_E1_T1 X17560372_E1_T2 X17560372_E2_T1 X17560372_E2_T2
12	X11102521_E12_T1 X22179789_E1_T26 X22179789_E1_T42
13	X14595107_E1_T80 X14595107_E1_T90
14	X18931682_E1_T69 X18931682_E1_T70 X18931682_E1_T71
15	X19105839_E1_T222 X19105839_E1_T223 X19105839_E1_T224 X19105839_E1_T225 X19105839_E1_T226 X19105839_E1_T227
16	X16963631_E1_T11 X16963631_E1_T12 X16963631_E1_T13 X16963631_E1_T14 X19105839_E1_T120 X19105839_E1_T121 X19105839_E1_T122 X19105839_E1_T123 X19105839_E1_T124 X19105839_E1_T125 X19105839_E1_T126 X19105839_E1_T127 X19105839_E1_T128 X19105839_E1_T129 X19105839_E1_T130 X19105839_E1_T131
17	X17327914_E1_T1 X17327914_E1_T2 X17327914_E1_T4 X17327914_E1_T5 X17327914_E1_T6 X17327914_E1_T7 X17327914_E1_T8
18	X11598186_E1_T2 X11598186_E1_T3 X11598186_E1_T4 X11598186_E1_T5 X11598186_E1_T6 X11598186_E1_T7
19	X11169101_E1_T11 X11169101_E1_T13 X11169101_E1_T14 X11169101_E1_T5 X11169101_E1_T6
20	X22179789_E1_T11 X22179789_E1_T12 X22179789_E1_T19 X22179789_E1_T20 X22179789_E1_T29 X22179789_E1_T3 X22179789_E1_T30 X22179789_E1_T31 X22179789_E1_T32 X22179789_E1_T33 X22179789_E1_T34 X22179789_E1_T35 X22179789_E1_T36 X22179789_E1_T37 X22179789_E1_T38 X22179789_E1_T4 X22179789_E1_T46 X22179789_E1_T47 X22179789_E1_T48 X22179789_E1_T49 X22179789_E1_T5 X22179789_E1_T50 X22179789_E1_T51 X22179789_E…
21	X11598186_E1_T11 X11598186_E1_T12 X11598186_E1_T13 X11598186_E1_T14 X11598186_E1_T9
22	X11675494_E1_T10 X11675494_E1_T5 X11675494_E1_T7 X11675494_E1_T8 X11675494_E1_T9
23	X14595107_E1_T130 X14595107_E1_T131 X14595107_E1_T132 X14595107_E1_T133
24	X11102521_E14_T2 X11102521_E6_T1 X11102521_E6_T2 X11102521_E6_T3 X11102521_E6_T4 X11102521_E6_T5 X11102521_E6_T6
25	X15371544_E1_T10 X15371544_E1_T11 X15371544_E1_T12 X15371544_E1_T13 X15371544_E1_T14 X15371544_E1_T7 X15371544_E1_T8 X15371544_E1_T9
26	X18931682_E1_T30 X18931682_E1_T31 X18931682_E1_T41 X18931682_E1_T42
27	X18931682_E1_T15 X18931682_E1_T55 X18931682_E1_T56 X18931682_E1_T60 X18931682_E1_T61 X18931682_E1_T62 X18931682_E1_T66 X18931682_E1_T67 X18931682_E1_T68 X18931682_E1_T7 X18931682_E1_T78 X18931682_E1_T8
28	X16328372_E1_T15 X16328372_E1_T17
29	X19105839_E1_T150 X19105839_E1_T151 X19105839_E1_T152 X19105839_E1_T153 X19105839_E1_T154 X19105839_E1_T155 X19105839_E1_T156 X19105839_E1_T157 X19105839_E1_T158 X19105839_E1_T159 X19105839_E1_T160 X19105839_E1_T161 X19105839_E1_T162 X19105839_E1_T163 X19105839_E1_T164
30	X15878181_E1_T1 X15878181_E1_T10 X15878181_E1_T11 X15878181_E1_T12 X15878181_E1_T13 X15878181_E1_T14 X15878181_E1_T15 X15878181_E1_T16 X15878181_E1_T17 X15878181_E1_T18 X15878181_E1_T19 X15878181_E1_T2 X15878181_E1_T20 X15878181_E1_T21 X15878181_E1_T22 X15878181_E1_T23 X15878181_E1_T24 X15878181_E1_T3 X15878181_E1_T4 X15878181_E1_T5 X15878181_E1_T6 X15878181_E1_T7 X15878181_E1_T8 X15878181_E1_T9
31	X11598186_E1_T15 X11598186_E1_T16 X11598186_E1_T17
32	X19105839_E1_T138 X19105839_E1_T139 X19105839_E1_T140 X19105839_E1_T141 X19105839_E1_T142 X19105839_E1_T143 X19105839_E1_T144 X19105839_E1_T145 X19105839_E1_T146 X19105839_E1_T147 X19105839_E1_T148 X19105839_E1_T149
33	X17327914_E5_T3 X17327914_E5_T4 X17327914_E5_T5
34	X16963631_E1_T2 X16963631_E1_T3 X16963631_E1_T4
35	X16963631_E2_T10 X16963631_E2_T11 X16963631_E2_T12 X16963631_E2_T13 X16963631_E2_T14 X16963631_E2_T15 X16963631_E2_T7 X16963631_E2_T8 X16963631_E2_T9
36	X22179789_E1_T1 X22179789_E1_T14 X22179789_E1_T15 X22179789_E1_T16 X22179789_E1_T22 X22179789_E1_T23 X22179789_E1_T24 X22179789_E1_T25 X22179789_E1_T40 X22179789_E1_T41 X22179789_E1_T54 X22179789_E1_T55 X22179789_E1_T56 X22179789_E1_T7 X22179789_E1_T8 X22179789_E1_T9
37	X11102521_E9_T3 X18753408_E10_T6 X18753408_E10_T8 X18753408_E12_T2 X18753408_E12_T3 X18753408_E12_T4 X18753408_E13_T3 X18753408_E13_T4 X18753408_E9_T3 X18753408_E9_T4 X18753408_E9_T5 X18753408_E9_T6 X18753408_E9_T7 X18753408_E9_T8
38	X18212068_E1_T4 X18212068_E1_T5 X18212068_E1_T6
39	X22333915_E1_T39 X22333915_E1_T42 X22333915_E1_T45
40	X18753408_E10_T2 X18753408_E10_T4 X18753408_E13_T1 X18753408_E13_T2
41	X14595107_E1_T70 X14595107_E1_T81 X14595107_E1_T82 X14595107_E1_T83 X14595107_E1_T84 X14595107_E1_T91 X14595107_E1_T92 X14595107_E1_T93 X14595107_E1_T94
42	X16963631_E2_T3 X16963631_E2_T4 X16963631_E2_T5 X16963631_E2_T6
43	X19105839_E1_T213 X19105839_E1_T214 X19105839_E1_T216 X19105839_E1_T217 X19105839_E1_T218 X19105839_E1_T219 X19105839_E1_T220 X19105839_E1_T221
44	X16963631_E1_T15 X16963631_E1_T16 X16963631_E1_T17 X16963631_E1_T18 X16963631_E1_T19 X16963631_E1_T20 X16963631_E1_T21 X16963631_E1_T22 X16963631_E1_T23 X16963631_E1_T24
45	X19105839_E1_T67 X19105839_E1_T68 X19105839_E1_T69 X19105839_E1_T70 X19105839_E1_T71 X19105839_E1_T72
46	X18931682_E1_T57 X18931682_E1_T59
47	X15371544_E1_T29 X15371544_E1_T30 X15371544_E1_T31 X15371544_E1_T32 X15371544_E1_T33 X15371544_E1_T34 X15371544_E1_T35 X15371544_E1_T63
48	X11102521_E19_T10 X11102521_E19_T4 X11102521_E19_T5 X11102521_E19_T6 X11102521_E19_T7 X11102521_E19_T8 X11102521_E19_T9 X11102521_E1_T2 X11102521_E1_T3 X11102521_E1_T4 X11102521_E1_T5 X11102521_E1_T6 X11102521_E1_T7 X11102521_E1_T8 X11102521_E1_T9 X11102521_E4_T1 X11102521_E8_T6
49	X16963631_E1_T5 X16963631_E1_T6
50	X14595107_E1_T22 X14595107_E1_T62 X14595107_E1_T63 X14595107_E1_T64 X14595107_E1_T71
51	X14595107_E1_T1 X14595107_E1_T10 X14595107_E1_T7 X14595107_E1_T8 X14595107_E1_T9
52	X19105839_E1_T43 X19105839_E1_T44 X19105839_E1_T45 X19105839_E1_T46 X19105839_E1_T47 X19105839_E1_T48 X19105839_E1_T49 X19105839_E1_T50 X19105839_E1_T51 X19105839_E1_T52 X19105839_E1_T53 X19105839_E1_T54 X19105839_E1_T55 X19105839_E1_T56 X19105839_E1_T57
53	X11179418_E3_T3 X11179418_E3_T4 X11179418_E3_T5 X11179418_E3_T6
54	X19105839_E1_T76 X19105839_E1_T77 X19105839_E1_T78 X19105839_E1_T79 X19105839_E1_T80 X19105839_E1_T81 X19105839_E1_T82 X19105839_E1_T83 X19105839_E1_T84 X19105839_E1_T85 X19105839_E1_T86 X19105839_E1_T87
55	X16328372_E2_T14 X16328372_E2_T4
56	X22333915_E1_T23 X22333915_E1_T28 X22333915_E1_T32 X22333915_E1_T36
57	X14595107_E1_T14 X14595107_E1_T15 X14595107_E1_T24 X14595107_E1_T25 X14595107_E1_T26 X14595107_E1_T27 X14595107_E1_T28 X14595107_E1_T29 X14595107_E1_T30 X14595107_E1_T33 X14595107_E1_T34 X14595107_E1_T35 X14595107_E1_T38 X14595107_E1_T39 X14595107_E1_T4 X14595107_E1_T43 X14595107_E1_T44 X14595107_E1_T48 X14595107_E1_T49 X14595107_E1_T5 X14595107_E1_T53 X14595107_E1_T54 X14595107_E1_T58 X14595107_…
58	X11102521_E10_T1 X11102521_E10_T2 X11102521_E10_T3 X11102521_E10_T4 X11102521_E10_T5 X11102521_E10_T6 X11102521_E11_T2 X11102521_E12_T3 X11102521_E15_T1 X11102521_E15_T2 X11102521_E15_T3 X11102521_E15_T4 X11102521_E16_T2 X12740579_E2_T2 X12740579_E2_T3 X12740579_E2_T4 X12740579_E2_T8
59	X19105839_E1_T168 X19105839_E1_T169 X19105839_E1_T170 X19105839_E1_T171 X19105839_E1_T172 X19105839_E1_T173 X19105839_E1_T174 X19105839_E1_T175 X19105839_E1_T176 X19105839_E1_T177 X19105839_E1_T178 X19105839_E1_T179 X19105839_E1_T180 X19105839_E1_T181 X19105839_E1_T182 X19105839_E1_T183 X19105839_E1_T184 X19105839_E1_T185 X19105839_E1_T186 X19105839_E1_T187 X19105839_E1_T188
60	X16963631_E1_T10 X16963631_E1_T7 X16963631_E1_T8 X16963631_E1_T9
61	X18931682_E1_T10 X18931682_E1_T11 X18931682_E1_T12 X18931682_E1_T16 X18931682_E1_T17 X18931682_E1_T18 X18931682_E1_T4 X18931682_E1_T5 X18931682_E1_T6 X18931682_E1_T74 X18931682_E1_T75 X18931682_E1_T76 X18931682_E1_T81 X18931682_E1_T82
62	X19105839_E1_T88 X19105839_E1_T89 X19105839_E1_T90
63	X17327914_E4_T3 X17327914_E7_T3 X17327914_E7_T4
64	X19105839_E1_T10 X19105839_E1_T11 X19105839_E1_T12 X19105839_E1_T4 X19105839_E1_T5 X19105839_E1_T6 X19105839_E1_T7 X19105839_E1_T8 X19105839_E1_T9
65	X19105839_E1_T202 X19105839_E1_T203 X19105839_E1_T205 X19105839_E1_T206 X19105839_E1_T207 X19105839_E1_T208 X19105839_E1_T209 X19105839_E1_T210 X19105839_E1_T211 X19105839_E1_T212 X19105839_E1_T215
66	X22802626_E1_T1 X22802626_E1_T2
67	X11598186_E1_T19 X11598186_E1_T20 X11598186_E1_T21
68	X14595107_E1_T18 X14595107_E1_T19 X14595107_E1_T20
69	X18931682_E1_T72 X18931682_E1_T73
70	X15371544_E1_T15 X15371544_E1_T16 X15371544_E1_T17
71	X14595107_E1_T110 X14595107_E1_T111 X14595107_E1_T112 X14595107_E1_T113 X14595107_E1_T114 X14595107_E1_T115 X14595107_E1_T116 X14595107_E1_T117 X14595107_E1_T118 X14595107_E1_T119 X14595107_E1_T120 X14595107_E1_T121 X14595107_E1_T122 X14595107_E1_T123 X14595107_E1_T124 X14595107_E1_T125 X14595107_E1_T126 X14595107_E1_T127 X14595107_E1_T128 X14595107_E1_T129 X14595107_E1_T95 X14595107_E1_T96 X1459…
72	X22179789_E1_T10 X22179789_E1_T18 X22179789_E1_T2 X22179789_E1_T28
73	X19105839_E1_T40 X19105839_E1_T41 X19105839_E1_T42
74	X16328372_E1_T10 X16328372_E1_T18
75	X19105839_E1_T19 X19105839_E1_T20 X19105839_E1_T21
76	X17327914_E1_T3 X17327914_E5_T1 X17327914_E5_T2 X17327914_E6_T3
77	X17327914_E5_T6 X17327914_E6_T1 X17327914_E6_T10 X17327914_E6_T2 X17327914_E6_T4 X17327914_E6_T5 X17327914_E6_T6 X17327914_E6_T7 X17327914_E6_T8 X17327914_E6_T9
78	X19105839_E1_T31 X19105839_E1_T32 X19105839_E1_T33
79	X11102521_E16_T3 X18753408_E11_T2 X18753408_E11_T3 X18753408_E11_T4 X18753408_E14_T1 X18753408_E14_T3 X18753408_E14_T4 X18753408_E14_T6 X18753408_E14_T8 X18753408_E1_T1 X18753408_E1_T2 X18753408_E1_T3 X18753408_E1_T6 X18753408_E4_T1 X18753408_E4_T2 X18753408_E4_T3 X18753408_E6_T2 X18931682_E1_T1 X18931682_E1_T2 X18931682_E1_T3
80	X19105839_E1_T132 X19105839_E1_T133 X19105839_E1_T134 X19105839_E1_T135 X19105839_E1_T136 X19105839_E1_T137
81	X14595107_E1_T88 X14595107_E1_T89
82	X19105839_E1_T73 X19105839_E1_T74 X19105839_E1_T75
83	X18212068_E1_T1 X18212068_E1_T11 X18212068_E1_T12 X18212068_E1_T13 X18212068_E1_T18 X18212068_E1_T19 X18212068_E1_T2 X18212068_E1_T3
84	X16328372_E1_T14 X16328372_E1_T19
85	X18753408_E12_T1 X18753408_E9_T2
86	X18753408_E14_T5 X18753408_E14_T7 X18753408_E9_T1
87	X18931682_E1_T51 X18931682_E1_T52 X18931682_E1_T53
88	X14722110_E1_T1 X14722110_E1_T2 X14722110_E1_T3 X14722110_E1_T4 X14722110_E1_T5 X14722110_E1_T6 X14722110_E1_T7 X14722110_E1_T8 X14722110_E1_T9
89	X11179418_E2_T3 X11179418_E2_T4 X11179418_E2_T5 X11179418_E2_T6
90	X10847680_E1_T1 X10847680_E1_T2 X10847680_E1_T3 X10847680_E1_T4
91	X14595107_E1_T13 X14595107_E1_T2 X14595107_E1_T23 X14595107_E1_T3 X14595107_E1_T32 X14595107_E1_T37 X14595107_E1_T42 X14595107_E1_T47 X14595107_E1_T52 X14595107_E1_T57
92	X19105839_E1_T100 X19105839_E1_T101 X19105839_E1_T102 X19105839_E1_T103 X19105839_E1_T94 X19105839_E1_T95 X19105839_E1_T96 X19105839_E1_T97 X19105839_E1_T98 X19105839_E1_T99
93	X17327914_E3_T5 X17327914_E3_T6 X17327914_E3_T7
94	X17327492_E2_T4 X17327492_E2_T5 X17327492_E2_T6
95	X17327914_E4_T4 X17327914_E4_T5 X17327914_E4_T6 X17327914_E4_T7 X17327914_E4_T8 X17327914_E7_T5
96	X18212068_E1_T14 X18212068_E1_T15 X18212068_E1_T16 X18212068_E1_T17
97	X18708563_E1_T2 X18708563_E1_T3 X18708563_E1_T4 X18708563_E1_T5 X18708563_E2_T2 X18708563_E2_T3 X18708563_E2_T4 X18708563_E2_T5
98	X11169101_E1_T1 X11169101_E1_T2
99	X22333915_E1_T24 X22333915_E1_T29 X22333915_E1_T33 X22333915_E1_T59
100	X11179418_E2_T1 X11179418_E2_T2 X11179418_E4_T1 X11179418_E4_T2 X11179418_E4_T3 X11179418_E4_T4 X11179418_E4_T5 X11179418_E4_T6
101	X16328372_E1_T1 X16328372_E1_T2 X16328372_E1_T3 X16328372_E1_T4 X16328372_E1_T5 X16328372_E1_T6 X16328372_E1_T7 X16328372_E1_T8
102	X14595107_E1_T16 X14595107_E1_T55 X14595107_E1_T59 X14595107_E1_T6 X14595107_E1_T60
103	X19105839_E1_T34 X19105839_E1_T35 X19105839_E1_T36 X19105839_E1_T37 X19105839_E1_T38 X19105839_E1_T39
104	X19105839_E1_T22 X19105839_E1_T23 X19105839_E1_T24 X19105839_E1_T25 X19105839_E1_T26 X19105839_E1_T27 X19105839_E1_T28 X19105839_E1_T29 X19105839_E1_T30
105	X12006656_E1_T1 X12006656_E1_T10 X12006656_E1_T11 X12006656_E1_T2 X12006656_E1_T3 X12006656_E1_T4 X12006656_E1_T5 X12006656_E1_T6 X12006656_E1_T7 X12006656_E1_T8 X12006656_E1_T9
106	X11102521_E17_T2 X11102521_E17_T3 X11102521_E17_T4 X11102521_E17_T5
107	X21749328_E1_T13 X21749328_E1_T14 X21749328_E1_T15 X21749328_E1_T16 X21749328_E1_T5 X21749328_E1_T6 X21749328_E1_T7 X21749328_E1_T8
108	X16328372_E2_T10 X16328372_E2_T5 X16328372_E2_T6 X16328372_E2_T9
109	X21749328_E1_T10 X21749328_E1_T11 X21749328_E1_T12 X21749328_E1_T2 X21749328_E1_T3 X21749328_E1_T4 X21749328_E1_T9 X22372618_E1_T10 X22372618_E1_T11 X22372618_E1_T12 X22372618_E1_T3 X22372618_E1_T4 X22372618_E1_T5 X22372618_E1_T6 X22372618_E1_T7 X22372618_E1_T8 X22372618_E1_T9
110	X19105839_E1_T58 X19105839_E1_T59 X19105839_E1_T60 X19105839_E1_T61 X19105839_E1_T62 X19105839_E1_T63
111	X14595107_E1_T61 X14595107_E1_T75 X14595107_E1_T78 X14595107_E1_T79
112	X22179789_E1_T13 X22179789_E1_T6
113	X14595107_E1_T100 X14595107_E1_T101 X14595107_E1_T102 X14595107_E1_T103 X14595107_E1_T104
114	X11598186_E1_T41 X11598186_E1_T42 X11598186_E1_T43 X18753408_E2_T1 X18753408_E2_T2 X18753408_E2_T3 X18753408_E2_T4 X18753408_E2_T5 X18753408_E5_T1 X18753408_E5_T2 X18753408_E5_T3 X18753408_E5_T4 X18753408_E5_T5 X18753408_E7_T1 X18753408_E7_T2 X18753408_E7_T3 X18753408_E7_T4 X18753408_E7_T5 X18753408_E8_T1 X18753408_E8_T2 X18753408_E8_T3 X18753408_E8_T4 X18753408_E8_T5
115	X11598186_E1_T30 X11598186_E1_T31
116	X10847680_E1_T6 X10847680_E1_T7
117	X11598186_E1_T24 X11598186_E1_T25
118	X22333915_E1_T10 X22333915_E1_T13 X22333915_E1_T4 X22333915_E1_T47 X22333915_E1_T50 X22333915_E1_T53 X22333915_E1_T7
119	X15371544_E1_T61 X15371544_E1_T62 X15371544_E1_T64 X15371544_E1_T65 X15371544_E1_T66 X15371544_E1_T67 X15371544_E1_T68 X15371544_E1_T69 X15371544_E1_T70
120	X18931682_E1_T14 X18931682_E1_T25
121	X22333915_E1_T17 X22333915_E1_T8
122	X12740579_E1_T7 X12740579_E1_T8
123	X11102521_E2_T1 X11102521_E2_T2 X11102521_E2_T3
124	X11102521_E7_T5 X11102521_E7_T6 X11102521_E7_T7 X11102521_E7_T8
125	X18931682_E1_T46 X18931682_E1_T47 X18931682_E1_T48
126	X19105839_E1_T196 X19105839_E1_T201 X19105839_E1_T204
127	X19105839_E1_T165 X19105839_E1_T166 X19105839_E1_T167 X19105839_E1_T189 X19105839_E1_T190 X19105839_E1_T191 X19105839_E1_T192 X19105839_E1_T193 X19105839_E1_T194 X19105839_E1_T195 X19105839_E1_T197 X19105839_E1_T198 X19105839_E1_T199 X19105839_E1_T200
128	X17327914_E2_T4 X17327914_E2_T5 X17327914_E2_T6 X17327914_E2_T7 X17327914_E2_T8
129	X19105839_E1_T104 X19105839_E1_T105 X19105839_E1_T106 X19105839_E1_T107 X19105839_E1_T108
130	X11102521_E8_T1 X11102521_E8_T2 X11102521_E8_T3
131	X11598186_E1_T39 X11598186_E1_T40
132	X11179418_E1_T1 X11179418_E1_T2 X11179418_E1_T3 X11179418_E1_T4 X11179418_E1_T5 X11179418_E1_T6 X11179418_E1_T7 X11179418_E3_T1 X11179418_E3_T2 X11179418_E3_T7 X11179418_E5_T1 X11179418_E5_T10 X11179418_E5_T11 X11179418_E5_T2 X11179418_E5_T3 X11179418_E5_T4 X11179418_E5_T5 X11179418_E5_T6 X11179418_E5_T7 X11179418_E5_T8 X11179418_E5_T9 X11179418_E6_T1 X11179418_E6_T2 X11179418_E6_T3 X11179418_E6_…
133	X19105839_E1_T64 X19105839_E1_T65 X19105839_E1_T66
134	X19105839_E1_T109 X19105839_E1_T110 X19105839_E1_T111 X19105839_E1_T112 X19105839_E1_T113
135	X19426543_E1_T1 X19426543_E1_T3 X19426543_E1_T4 X19426543_E1_T6
136	X22179789_E1_T27 X22179789_E1_T43
137	X22333915_E1_T20 X22333915_E1_T3 X22333915_E1_T30
138	X19426543_E1_T2 X19426543_E1_T5
139	X11598186_E1_T32 X11598186_E1_T33
140	X18931682_E1_T84 X18931682_E1_T85
141	X17327914_E2_T1 X17327914_E3_T1 X17327914_E4_T1 X17327914_E7_T1 X17327914_E7_T2 X17327914_E7_T6 X17327914_E7_T7 X17327914_E7_T8
142	X18753408_E1_T4 X18753408_E1_T5 X18753408_E3_T1 X18753408_E3_T2 X18753408_E3_T3 X18753408_E3_T5 X18753408_E4_T5 X18753408_E6_T1 X18753408_E6_T4 X18753408_E6_T5
143	X16209719_E1_T1 X16209719_E1_T10 X16209719_E1_T11 X16209719_E1_T12 X16209719_E1_T2 X16209719_E1_T3 X16209719_E1_T4 X16209719_E1_T5 X16209719_E1_T6 X16209719_E1_T7 X16209719_E1_T8 X16209719_E1_T9
144	X18931682_E1_T63 X18931682_E1_T65
145	X19105839_E1_T1 X19105839_E1_T16 X19105839_E1_T17 X19105839_E1_T18 X19105839_E1_T2 X19105839_E1_T3
146	X22333915_E1_T27 X22333915_E1_T6 X22333915_E1_T9
147	X12740579_E2_T10 X12740579_E2_T5 X12740579_E2_T9
148	X17560372_E1_T3 X17560372_E1_T4 X17560372_E1_T5 X17560372_E1_T6 X17560372_E2_T3 X17560372_E2_T4 X17560372_E2_T5 X22333915_E1_T37 X22333915_E1_T40
149	X19105839_E1_T91 X19105839_E1_T92 X19105839_E1_T93
150	X17327492_E3_T1 X17327492_E3_T10 X17327492_E3_T11 X17327492_E3_T2 X17327492_E3_T8 X17327492_E3_T9 X17327492_E4_T1 X17327492_E4_T2 X17327492_E4_T3 X17327492_E4_T4 X17327492_E4_T5 X17327492_E4_T6 X17327492_E5_T1 X17327492_E5_T11 X17327492_E5_T12 X17327492_E5_T13 X17327492_E5_T14 X17327492_E5_T2 X17327492_E5_T3 X17327492_E5_T4 X17327492_E5_T5 X17327492_E5_T6
151	X10847680_E1_T8 X10847680_E1_T9
152	X11598186_E1_T34 X11598186_E1_T35 X11598186_E1_T36
153	X16328372_E1_T11 X16328372_E1_T12 X16328372_E1_T13 X16328372_E1_T16 X16328372_E1_T20 X16328372_E1_T9
154	X11102521_E10_T7 X11102521_E10_T8
155	X16328372_E2_T1 X16328372_E2_T11 X16328372_E2_T12 X16328372_E2_T15 X16328372_E2_T2 X16328372_E2_T7
156	X17327492_E1_T3 X17327492_E1_T5
157	X18931682_E1_T26 X18931682_E1_T54 X18931682_E1_T9
158	X18931682_E1_T37 X18931682_E1_T38
159	X11102521_E18_T2 X11102521_E18_T3 X11102521_E18_T4 X11102521_E18_T5 X11102521_E18_T6 X11102521_E18_T7 X11102521_E18_T8
160	X12740579_E1_T1 X12740579_E1_T6
161	X12740579_E1_T2 X12740579_E1_T3 X12740579_E1_T4 X12740579_E1_T5
162	X17327914_E3_T2 X17327914_E3_T3
163	X18931682_E1_T24 X18931682_E1_T27
164	X14595107_E1_T11 X14595107_E1_T31 X14595107_E1_T51 X14595107_E1_T56
165	X11102521_E6_T7 X11102521_E6_T8
166	X22333915_E1_T38 X22333915_E1_T41 X22333915_E1_T46
167	X19105839_E1_T114 X19105839_E1_T115 X19105839_E1_T116 X19105839_E1_T117 X19105839_E1_T118 X19105839_E1_T119
168	X11504737_E1_T2 X11504737_E1_T3
169	X22179789_E1_T21 X22179789_E1_T39
170	X22333915_E1_T11 X22333915_E1_T15
171	X11598186_E1_T22 X11598186_E1_T23
172	X15371544_E1_T47 X15371544_E1_T48 X15371544_E1_T49 X15371544_E1_T50 X15371544_E1_T51
173	X11102521_E4_T4 X11102521_E4_T5
174	X11598186_E1_T27 X11598186_E1_T28 X11598186_E1_T29
175	X18931682_E1_T22 X18931682_E1_T28 X18931682_E1_T29
176	X14595107_E1_T105 X14595107_E1_T106 X14595107_E1_T107 X14595107_E1_T108 X14595107_E1_T109
177	X18753408_E10_T3 X18753408_E10_T5
178	X14595107_E1_T40 X14595107_E1_T45
179	X22333915_E1_T43 X22333915_E1_T44
180	X18708563_E1_T1 X18708563_E2_T1
181	X18931682_E1_T33 X18931682_E1_T43 X18931682_E1_T44 X18931682_E1_T49 X18931682_E1_T50
182	X11102521_E9_T6 X11102521_E9_T8 X11102521_E9_T9
183	X12740579_E2_T1 X12740579_E2_T6 X12740579_E2_T7
184	X19105839_E1_T13 X19105839_E1_T14 X19105839_E1_T15
185	X11675494_E1_T3 X11675494_E1_T4
186	X11102521_E5_T2 X11102521_E5_T4 X11102521_E5_T5
187	X18931682_E1_T13 X18931682_E1_T79
188	X11102521_E13_T4 X11102521_E13_T5
189	X18931682_E1_T19 X18931682_E1_T20 X18931682_E1_T21
190	X22333915_E1_T48 X22333915_E1_T51
191	X22333915_E1_T49 X22333915_E1_T52
192	X11675494_E1_T1 X11675494_E1_T2
193	X11102521_E19_T2 X11102521_E19_T3
194	X12740579_E1_T10 X12740579_E1_T9
195	X18753408_E3_T4 X18753408_E4_T4 X18753408_E6_T3
196	X15371544_E1_T27 X15371544_E1_T28
197	X22333915_E1_T60 X22333915_E1_T61
198	X11102521_E13_T1 X11102521_E13_T2 X11102521_E13_T3
199	X11102521_E9_T1 X11102521_E9_T2
200	X22333915_E1_T12 X22333915_E1_T16
201	X11102521_E14_T3 X11102521_E14_T6
202	X11102521_E3_T3 X11102521_E3_T4
203	X11102521_E14_T1 X11102521_E14_T4
204	X11102521_E12_T4 X11102521_E15_T5
205	X11598186_E1_T18 X11598186_E1_T26
206	X17327492_E1_T1 X17327492_E1_T2
207	X15371544_E1_T37 X15371544_E1_T38 X15371544_E1_T39 X15371544_E1_T40
208	X15371544_E1_T18 X15371544_E1_T4
209	X15371544_E1_T24 X15371544_E1_T25
210	X22333915_E1_T21 X22333915_E1_T34
211	X11675494_E1_T12 X11675494_E1_T6
212	X11169101_E1_T3 X11169101_E1_T7
213	X18212068_E1_T7 X18212068_E1_T8
214	X18212068_E1_T10 X18212068_E1_T9
215	X11169101_E1_T8 X11169101_E1_T9
216	X14595107_E1_T21 X14595107_E1_T41
217	X14737171_E1_T10 X14737171_E1_T12
218	X17327492_E2_T2 X17327492_E2_T3
219	X11504737_E1_T1 X11504737_E1_T4
220	X15371544_E1_T21 X15371544_E1_T22
221	X22179789_E1_T44 X22179789_E1_T45
