# Supplementary material for: Archetypal transcriptional blocks underpin yeast gene regulation in response to changes in growth conditions
Source: Sci Rep. 2018 May 21;8:7949. doi: 10.1038/s41598-018-26170-5 (PMC5962585; doi:10.1038/s41598-018-26170-5)
Supplement: Supplementary file 7 — Dataset 6 [file 41598_2018_26170_MOESM7_ESM.xlsx]

## Sheet: Manuscript info
Supplementary Dataset for manuscript:
Archetypal transcriptional blocks underpin yeast gene regulation in response to changes in growth conditions
David Talavera1*, Christopher J Kershaw2, Joseph L Costello2,#a, Lydia M Castelli2,#b, William Rowe3,#c, Paul FG Sims4, Mark P Ashe2, Chris M Grant2, Graham D Pavitt2*, Simon J Hubbard3*.

## Sheet: PSR 10
PMID	SGD_File	Description	Code	Tags
17560372	GSE7660_set2_family.pcl	S_cerevisiae_CEN_SCH9(WT)_Rapamycin_60min	X17560372_E1_T3	chemical stimulus|protein phosphorylation|signaling|stress
17560372	GSE7660_set2_family.pcl	S_cerevisiae_CEN_SCH9(WT)_Rapamycin_90min	X17560372_E1_T4	chemical stimulus|protein phosphorylation|signaling|stress
17560372	GSE7660_set2_family.pcl	S_cerevisiae_CEN_SCH9(WT)_Rapamycin_120min	X17560372_E1_T5	chemical stimulus|protein phosphorylation|signaling|stress
17560372	GSE7660_set2_family.pcl	S_cerevisiae_CEN_SCH9(WT)_Rapamycin_180min	X17560372_E1_T6	chemical stimulus|protein phosphorylation|signaling|stress
17560372	GSE7660_set1_family.pcl	S_cerevisiae_CEN_SCH9(2D3E)_Rapamycin_90min	X17560372_E2_T3	chemical stimulus|protein phosphorylation|signaling|stress
17560372	GSE7660_set1_family.pcl	S_cerevisiae_CEN_SCH9(2D3E)_Rapamycin_120min	X17560372_E2_T4	chemical stimulus|protein phosphorylation|signaling|stress
17560372	GSE7660_set1_family.pcl	S_cerevisiae_CEN_SCH9(2D3E)_Rapamycin_180min	X17560372_E2_T5	chemical stimulus|protein phosphorylation|signaling|stress

## Sheet: PSR 16
PMID	SGD_File	Description	Code	Tags
17327914	GSE6302_set08_family.pcl	NaCl perturbation in a histidine-limited chemostat (-5.13 hours)	X17327914_E1_T1	osmotic stress|stress
17327914	GSE6302_set08_family.pcl	NaCl perturbation in a histidine-limited chemostat (-2.03 hours)	X17327914_E1_T2	osmotic stress|stress
17327914	GSE6302_set08_family.pcl	NaCl perturbation in a histidine-limited chemostat (1.82 hours)	X17327914_E1_T4	osmotic stress|stress
17327914	GSE6302_set08_family.pcl	NaCl perturbation in a histidine-limited chemostat (2.9 hours)	X17327914_E1_T5	osmotic stress|stress
17327914	GSE6302_set08_family.pcl	NaCl perturbation in a histidine-limited chemostat (5.28 hours)	X17327914_E1_T6	osmotic stress|stress
17327914	GSE6302_set08_family.pcl	NaCl perturbation in a histidine-limited chemostat (7.37 hours)	X17327914_E1_T7	osmotic stress|stress
17327914	GSE6302_set08_family.pcl	NaCl perturbation in a histidine-limited chemostat (17.15 hours)	X17327914_E1_T8	osmotic stress|stress

## Sheet: PSR 18
PMID	SGD_File	Description	Code	Tags
16963631	2010.galactose_anoxia_reoxygenation.pcl	6.30 gen	X16963631_E2_T20	carbon utilization|oxygen level alteration|stress
16963631	2010.galactose_anoxia_reoxygenation.pcl	6.40 gen	X16963631_E2_T21	carbon utilization|oxygen level alteration|stress
16963631	2010.galactose_anoxia_reoxygenation.pcl	6.60 gen	X16963631_E2_T22	carbon utilization|oxygen level alteration|stress
16963631	2010.galactose_anoxia_reoxygenation.pcl	6.80 gen	X16963631_E2_T23	carbon utilization|oxygen level alteration|stress
16963631	2010.galactose_anoxia_reoxygenation.pcl	7.60 gen	X16963631_E2_T24	carbon utilization|oxygen level alteration|stress

## Sheet: PSR 20
PMID	SGD_File	Description	Code	Tags
11102521	2010.Gasch00_diamideTreatment.flt.knn.avg.pcl	1.5 mM diamide (5 min); src: time = 0 min<->time = 5min	X11102521_E6_T1	chemical stimulus|oxidative stress|stress
11102521	2010.Gasch00_diamideTreatment.flt.knn.avg.pcl	1.5 mM diamide (10 min); src: time = 0 min<->time = 5min	X11102521_E6_T2	chemical stimulus|oxidative stress|stress
11102521	2010.Gasch00_diamideTreatment.flt.knn.avg.pcl	1.5 mM diamide (20 min); src: time = 0 min<->time = 20 min	X11102521_E6_T3	chemical stimulus|oxidative stress|stress
11102521	2010.Gasch00_diamideTreatment.flt.knn.avg.pcl	1.5 mM diamide (30 min); src: time = 0 min<->time = 30 min	X11102521_E6_T4	chemical stimulus|oxidative stress|stress
11102521	2010.Gasch00_diamideTreatment.flt.knn.avg.pcl	1.5 mM diamide (40 min); src: time = 0 min<->time = 40 min	X11102521_E6_T5	chemical stimulus|oxidative stress|stress
11102521	2010.Gasch00_diamideTreatment.flt.knn.avg.pcl	1.5 mM diamide (50 min); src: time = 0 min<->time = 50 min	X11102521_E6_T6	chemical stimulus|oxidative stress|stress
11102521	2010.Gasch00_diamideTreatment.flt.knn.avg.pcl	1.5 mM diamide (60 min); src: time = 0 min<->time = 60 min	X11102521_E6_T7	chemical stimulus|oxidative stress|stress

## Sheet: PSR 21
PMID	SGD_File	Description	Code	Tags
11598186	2010.DNAdamage.pcl	wildtype + 0.02% MMS (15 min)	X11598186_E1_T2	DNA damage stimulus|radiation|signaling|stress
11598186	2010.DNAdamage.pcl	wildtype + 0.02% MMS (30 min)	X11598186_E1_T3	DNA damage stimulus|radiation|signaling|stress
11598186	2010.DNAdamage.pcl	wildtype + 0.2% MMS (45 min)	X11598186_E1_T4	DNA damage stimulus|radiation|signaling|stress
11598186	2010.DNAdamage.pcl	wildtype + 0.02% MMS (60 min)	X11598186_E1_T5	DNA damage stimulus|radiation|signaling|stress
11598186	2010.DNAdamage.pcl	wildtype + 0.02% MMS (90 min)	X11598186_E1_T6	DNA damage stimulus|radiation|signaling|stress
11598186	2010.DNAdamage.pcl	wildtype + 0.02% MMS (120 min)	X11598186_E1_T7	DNA damage stimulus|radiation|signaling|stress

## Sheet: PSR 22
PMID	SGD_File	Description	Code	Tags
14722110	2010.Belli04.filter.flt.knn.avg.div.log.pcl	wild type 1; src: Exponentially growing wild type yeast strain	X14722110_E1_T1	oxidative stress|stress
14722110	2010.Belli04.filter.flt.knn.avg.div.log.pcl	wild type 2; src: Exponentially growing wild type yeast strain	X14722110_E1_T2	oxidative stress|stress
14722110	2010.Belli04.filter.flt.knn.avg.div.log.pcl	wild type 3; src: Exponentially growing wild type yeast strain	X14722110_E1_T3	oxidative stress|stress
14722110	2010.Belli04.filter.flt.knn.avg.div.log.pcl	delta grx5 1; src: Exponentially growing grx5 mutant yeast strain	X14722110_E1_T4	oxidative stress|stress
14722110	2010.Belli04.filter.flt.knn.avg.div.log.pcl	delta grx5 2; src: Exponentially growing grx5 mutant yeast strain	X14722110_E1_T5	oxidative stress|stress
14722110	2010.Belli04.filter.flt.knn.avg.div.log.pcl	delta grx5 3; src: Exponentially growing grx5 mutant yeast strain	X14722110_E1_T6	oxidative stress|stress
14722110	2010.Belli04.filter.flt.knn.avg.div.log.pcl	delta pet117 1; src: Exponentially growing pet117 mutant yeast strain	X14722110_E1_T7	oxidative stress|stress
14722110	2010.Belli04.filter.flt.knn.avg.div.log.pcl	delta pet117 2; src: Exponentially growing pet117 mutant yeast strain	X14722110_E1_T8	oxidative stress|stress
14722110	2010.Belli04.filter.flt.knn.avg.div.log.pcl	delta pet117 3; src: Exponentially growing pet117 mutant yeast strain	X14722110_E1_T9	oxidative stress|stress

## Sheet: PSR 23
PMID	SGD_File	Description	Code	Tags
18931682	GSE12270_setA_family.pcl	msn2/4D +KCl rep1	X18931682_E1_T7	osmotic stress|stress|transcription
18931682	GSE12270_setA_family.pcl	msn2/4D +KCl rep2	X18931682_E1_T8	osmotic stress|stress|transcription
18931682	GSE12270_setA_family.pcl	hog1Dmsn2/4D vs hog1D +KCl rep3	X18931682_E1_T15	osmotic stress|stress|transcription
18931682	GSE12270_setA_family.pcl	sko1Dhot1Dmsn2/4D versus sko1Dhot1D +KCl rep1	X18931682_E1_T54	osmotic stress|stress|transcription
18931682	GSE12270_setA_family.pcl	sko1Dhot1Dmsn2/4D versus sko1Dhot1D +KCl rep2	X18931682_E1_T55	osmotic stress|stress|transcription
18931682	GSE12270_setA_family.pcl	sko1Dhot1Dmsn2/4D versus sko1Dhot1D +KCl rep3	X18931682_E1_T56	osmotic stress|stress|transcription
18931682	GSE12270_setA_family.pcl	sko1Dmsn2/4D versus sko1D +KCl rep1	X18931682_E1_T60	osmotic stress|stress|transcription
18931682	GSE12270_setA_family.pcl	sko1Dmsn2/4D versus sko1D +KCl rep2	X18931682_E1_T61	osmotic stress|stress|transcription
18931682	GSE12270_setA_family.pcl	sko1Dmsn2/4D versus sko1D +KCl rep3	X18931682_E1_T62	osmotic stress|stress|transcription
18931682	GSE12270_setA_family.pcl	hot1Dmsn2/4D versus hot1D +KCl rep1	X18931682_E1_T66	osmotic stress|stress|transcription
18931682	GSE12270_setA_family.pcl	hot1Dmsn2/4D versus hot1D +KCl rep2	X18931682_E1_T67	osmotic stress|stress|transcription
18931682	GSE12270_setA_family.pcl	hot1Dmsn2/4D versus hot1D +KCl rep3	X18931682_E1_T68	osmotic stress|stress|transcription
18931682	GSE12270_setA_family.pcl	msn2/4D +glucose rep2	X18931682_E1_T78	osmotic stress|stress|transcription

## Sheet: PSR 24
PMID	SGD_File	Description	Code	Tags
18753408	GSE8335_set01_family.pcl	BY4741 H2O2 20 min rep 1 (v1.0)	X18753408_E9_T3	oxidative stress|stress
18753408	GSE8335_set01_family.pcl	BY4741 H2O2 20 min rep 2 (v1.0)	X18753408_E9_T4	oxidative stress|stress
18753408	GSE8335_set01_family.pcl	BY4741 H2O2 30 min rep 1 (v1.0)	X18753408_E9_T5	oxidative stress|stress
18753408	GSE8335_set01_family.pcl	BY4741 H2O2 30 min rep 2 (v1.0)	X18753408_E9_T6	oxidative stress|stress
18753408	GSE8335_set01_family.pcl	BY4741 H2O2 40 min rep 1 (v1.0)	X18753408_E9_T7	oxidative stress|stress
18753408	GSE8335_set01_family.pcl	BY4741 H2O2 40 min rep 2 (v1.0)	X18753408_E9_T8	oxidative stress|stress
18753408	GSE8335_set02_family.pcl	BY4741 NaCl 60 min H2O2 20 min rep 1 (v1.0)	X18753408_E10_T3	oxidative stress|stress
18753408	GSE8335_set02_family.pcl	BY4741 NaCl 60 min H2O2 20 min rep 2 (v1.0)	X18753408_E10_T4	oxidative stress|stress
18753408	GSE8335_set02_family.pcl	BY4741 NaCl 60 min H2O2 30 min rep 2 (v1.0)	X18753408_E10_T6	oxidative stress|stress
18753408	GSE8335_set02_family.pcl	BY4741 NaCl 60 min H2O2 40 min rep 2 (v1.0)	X18753408_E10_T8	oxidative stress|stress
18753408	GSE8335_set04_family.pcl	AGY0249 H2O2 20 min rep 1 (v1.0)	X18753408_E12_T2	oxidative stress|stress
18753408	GSE8335_set04_family.pcl	AGY0249 H2O2 30 min rep 1 (v1.0)	X18753408_E12_T3	oxidative stress|stress
18753408	GSE8335_set04_family.pcl	AGY0249 H2O2 40 min rep 1 (v1.0)	X18753408_E12_T4	oxidative stress|stress
18753408	GSE8335_set05_family.pcl	AGY0249 NaCl 60 min H2O2 10 min rep 1 (v1.0)	X18753408_E13_T1	oxidative stress|stress
18753408	GSE8335_set05_family.pcl	AGY0249 NaCl 60 min H2O2 20 min rep 1 (v1.0)	X18753408_E13_T2	oxidative stress|stress
18753408	GSE8335_set05_family.pcl	AGY0249 NaCl 60 min H2O2 30 min rep 1 (v1.0)	X18753408_E13_T3	oxidative stress|stress
18753408	GSE8335_set05_family.pcl	AGY0249 NaCl 60 min H2O2 40 min rep 1 (v1.0)	X18753408_E13_T4	oxidative stress|stress

## Sheet: PSR 25
PMID	SGD_File	Description	Code	Tags
11598186	2010.DNAdamage.pcl	mec1 mutant + 0.02% MMS (15 min)	X11598186_E1_T9	DNA damage stimulus|radiation|signaling|stress
11598186	2010.DNAdamage.pcl	mec1 mutant + 0.02% MMS (45 min)	X11598186_E1_T11	DNA damage stimulus|radiation|signaling|stress
11598186	2010.DNAdamage.pcl	mec1 mutant + 0.02% MMS (60 min)	X11598186_E1_T12	DNA damage stimulus|radiation|signaling|stress
11598186	2010.DNAdamage.pcl	mec1 mutant + 0.02% MMS (90 min)	X11598186_E1_T13	DNA damage stimulus|radiation|signaling|stress
11598186	2010.DNAdamage.pcl	mec1 mutant + 0.02% MMS (120 min)	X11598186_E1_T14	DNA damage stimulus|radiation|signaling|stress

[truncated: 65 more sheets: PSR 26, PSR 28, PSR 29, PSR 32, PSR 34, PSR 36, PSR 38, PSR 40, PSR 43, PSR 44, PSR 45, PSR 46, PSR 47, PSR 50, PSR 51, PSR 52, PSR 54, PSR 55, PSR 59, PSR 60 …]
