# Supplementary material for: Archetypal transcriptional blocks underpin yeast gene regulation in response to changes in growth conditions
Source: Sci Rep. 2018 May 21;8:7949. doi: 10.1038/s41598-018-26170-5 (PMC5962585; doi:10.1038/s41598-018-26170-5)
Supplement: Supplementary file 8 — Dataset 7 [file 41598_2018_26170_MOESM8_ESM.xlsx]

## Sheet: Manuscript info
Supplementary Dataset for manuscript:
Archetypal transcriptional blocks underpin yeast gene regulation in response to changes in growth conditions
David Talavera1*, Christopher J Kershaw2, Joseph L Costello2,#a, Lydia M Castelli2,#b, William Rowe3,#c, Paul FG Sims4, Mark P Ashe2, Chris M Grant2, Graham D Pavitt2*, Simon J Hubbard3*.

## Sheet: PSR 10 (quantile 90% up)
	X17560372_E1_T3	X17560372_E1_T4	X17560372_E1_T5	X17560372_E1_T6	X17560372_E2_T3	X17560372_E2_T4	X17560372_E2_T5
YAL044C	1.628	2.212	2.287	1.944	2.07	2.098	1.763
YAL054C	2.128	2.241	2.494	2.913	1.975	1.971	2.373
YAL061W	3.511	3.743	3.705	3.614	2.61	2.496	2.412
YAL062W	2.874	2.889	3.38	3.994	3.472	3.956	4.637
YAL067C	2.677	2.388	2.112	1.725	2.917	3.141	3.341
YAR035W	1.703	1.839	1.733	1.978	1.947	2.02	2.486
YBL015W	1.148	1.3	1.378	1.719	1.094	1.23	1.477
YBL043W	1.962	2.103	2.285	2.139	2.094	2.277	2.32
YBL049W	2.993	3.237	3.237	2.063	2.557	2.701	2.848
YBL075C	5.024	5.325	5.409	4.378	4.479	4.524	4.572
YBL078C	1.735	1.597	1.623	1.559	1.442	1.329	1.148
YBL106C	1.243	1.278	1.385	1.366	1.224	1.249	1.29
YBR006W	2.015	2.215	2.35	2.226	2	2.091	2.064
YBR008C	1.643	1.79	1.978	2.313	1.515	1.626	1.872
YBR026C	1.114	1.271	1.32	1.287	0.911	0.902	0.9
YBR046C	1.859	1.97	1.872	1.876	1.308	1.351	1.286
YBR047W	3.03	3.348	2.923	3.023	2.248	2.385	2.718
YBR054W	1.68	2.035	2.366	2.133	1.305	1.615	1.777
YBR072W	3.269	3.434	3.501	3.044	2.755	2.822	3.053
YBR076W	1.174	1.752	1.825	1.8	1.099	1.163	1.35
YBR101C	1.628	1.841	2.04	2.042	1.618	1.61	1.549
YBR117C	2.467	2.944	2.917	3.386	1.025	1.047	1.257
YBR169C	1.969	2.189	2.23	2.242	1.401	1.383	1.444
YBR212W	1.473	1.553	1.441	1.543	1.065	0.845	0.891
YBR244W	1.147	1.351	1.302	1.209	1.029	0.929	0.887
YBR270C	1.189	1.186	1.425	1.337	0.818	0.801	0.904
YBR280C	1.508	1.58	1.61	1.509	1.044	0.943	0.872
YCL033C	1.245	1.273	1.325	1.318	1.155	1.113	1.044
YCL048W	1.417	1.401	1.579	1.143	1.629	0.92	1.516
YCL064C	4.545	3.945	3.603	3.122	3.182	2.76	2.436
YCR021C	5.29	5.801	5.91	5.395	3.92	3.927	4.188
YCR083W	1.633	1.788	1.827	1.873	1.632	1.633	1.618
YDL020C	1.609	1.796	1.91	1.665	1.39	1.392	1.417
YDL049C	1.259	1.422	1.558	1.555	1.564	1.605	1.67
YDL059C	2.663	2.594	2.441	2.147	2.417	2.37	2.297
YDL085W	2.803	3.092	3.399	3.308	2.064	2.287	2.485
YDL149W	1.541	1.704	1.713	1.651	1.187	1.09	1.048
YDL169C	2.112	2.038	1.901	1.879	1.458	1.274	1.158
YDL210W	1.436	1.509	1.616	2.155	0.807	1.439	1.384
YDL215C	1.274	1.272	1.14	1.294	1.022	1.009	1.081
YDL222C	2.429	2.8	2.839	2.784	1.356	1.149	0.997
YDL223C	2.603	3.192	3.213	3.159	1.823	1.635	1.862
YDL243C	1.767	1.671	1.662	1.497	1.133	1.107	0.948
YDR019C	2.363	3.173	3.332	2.493	2.822	2.963	2.255
YDR030C	1.478	1.526	1.609	1.661	1.376	1.207	1.179
YDR059C	1.716	1.908	1.834	1.808	1.188	1.251	1.22
YDR070C	2.385	2.567	2.651	2.498	1.315	1.173	0.989
YDR223W	1.739	2.346	2.845	3.005	1.544	1.859	2.271
YDR242W	2.069	1.742	1.548	1.153	1.498	1.365	1.088
YDR253C	2.282	2.084	2.009	1.919	1.952	1.96	2.127
YDR256C	3.379	3.885	4.092	4.17	2.913	2.847	3.261
YDR270W	1.501	1.479	1.424	1.47	1.143	1.126	1.074
YDR275W	1.057	1.394	1.51	1.48	1.22	1.28	1.324
YDR276C	0.987	1.115	1.219	1.148	0.876	0.91	0.946
YDR281C	1.799	1.947	2.262	1.824	2.101	2.419	2.122
YDR313C	1.231	1.468	1.374	1.336	0.99	1.036	1.198
YDR380W	2.506	2.832	2.851	2.172	1.597	1.383	1.002
YDR421W	1.795	1.761	1.69	1.708	1.359	1.318	1.267
YDR453C	2.705	2.988	2.841	2.718	1.819	1.653	1.66
YDR504C	1.14	1.168	1.241	1.249	0.975	0.978	0.965
YDR533C	1.684	2.036	2.172	2.306	1.473	1.683	2.1
YEL035C	1.011	1.005	1.09	1.264	1.12	0.907	1.706
YEL039C	3.495	3.447	3.321	3.218	2.473	2.162	1.985
YEL066W	1.8	1.645	1.564	1.308	1.614	1.607	1.598
YEL072W	1.83	1.823	1.513	1.18	1.336	1.466	1.487
YER024W	1.628	1.341	1.23	1.481	1.686	1.667	1.908
YER037W	3.036	3.149	3.244	3.066	2.695	2.768	2.587
YER042W	3.329	3.413	3.225	2.053	3.007	2.893	2.7
YER096W	3.244	3.761	3.858	3.663	2.79	2.495	3.363
YER101C	1.145	1.333	1.478	1.11	0.926	0.887	1.107
YER103W	2.629	2.786	2.613	2.778	1.743	1.483	1.432
YER142C	1.716	1.523	1.646	1.567	1.243	1.205	0.884
YER150W	1.591	2.147	2.169	2.239	1.185	1.184	1.228
YER169W	1.153	1.154	1.401	1.326	0.9	0.95	1.113
YFL030W	1.744	2.072	2.415	2.626	1.711	2.059	2.319
YFL033C	1.231	1.316	1.282	1.212	1.061	1.004	1.115
YFL053W	1.451	2.177	2.023	2.393	2.071	2.372	2.945
YFL055W	2.545	2.753	2.7	2.791	2.404	2.706	3.447
YFL056C	2.043	1.992	1.852	1.642	1.33	1.292	1.325
YFL057C	2.204	2.311	2.382	2.31	1.873	1.761	1.855
YFR023W	1.354	1.01	0.991	1.042	0.783	0.816	0.906
YFR030W	1.848	1.815	1.609	1.312	2.135	2.252	2.598
YGL013C	1.317	1.345	1.305	1.319	1.206	1.144	1.164
YGL055W	1.225	1.614	2.4	2.576	2.02	2.488	2.75
YGL121C	1.002	1.084	1.114	1.102	1.071	1.068	1.177
YGL180W	2.056	2.042	2.189	1.88	1.422	1.689	1.641
YGL184C	2.183	1.979	1.747	1.331	1.579	1.415	1.297
YGL205W	2.502	2.821	3.02	3.407	2.393	2.784	2.66
YGL254W	0.953	1.083	1.03	1.154	0.98	0.962	0.992
YGR043C	2.506	3.206	3.642	3.852	2.096	2.428	2.76
YGR049W	1.652	1.804	1.902	1.943	1.64	1.673	1.84
YGR052W	1.781	2.465	2.297	2.39	1.336	1.416	1.419
YGR060W	1.597	1.727	1.805	1.915	2.018	2.142	2.467
YGR087C	5.761	6.301	6.233	5.7	6.301	6.43	6.644
YGR133W	1.191	1.23	1.293	1.328	1.065	0.979	0.933
YGR142W	2.802	3.05	3.086	3.035	2.172	2.197	2.09
YGR154C	3.497	3.492	3.454	3.297	3.047	2.974	2.808
YGR236C	4.305	4.486	5.085	5.061	3.006	3.122	3.294
YGR239C	0.98	1.158	1.279	1.19	1.277	1.571	1.449
YGR243W	1.15	1.171	1.256	1.208	1.113	1.098	0.903
YGR248W	1.954	2.112	2.001	1.987	0.974	0.83	0.833
YGR256W	2.541	2.808	2.759	2.616	1.579	1.667	1.758
YHL024W	1.746	1.834	1.727	1.985	1.303	1.316	1.363
YHL036W	2.157	1.924	1.541	1.451	1.451	1.1	1.227
YHR008C	1.383	1.447	1.442	1.665	1.151	1.065	1.329
YHR096C	3.685	4.261	4.489	4.493	2.673	2.843	3.019
YHR106W	1.599	1.707	1.784	1.811	1.406	1.416	1.466
YHR124W	1.411	1.362	1.426	1.413	1.252	1.173	1.077
YHR137W	2.755	2.519	2.392	1.921	1.303	1.194	1.171
YHR139C	2.563	3.312	4.029	5.098	2.607	2.819	4.063
YHR146W	1.232	1.21	1.316	1.208	1.148	1.068	0.906
YHR156C	1.104	1.199	1.246	1.237	0.98	1.071	1.006
YHR160C	1.78	2.01	2.294	2.802	1.34	1.441	1.741
YHR176W	1.55	1.672	1.414	1.571	1.643	1.652	1.898
YHR205W	1.357	1.379	1.193	1.252	1.255	1.033	1.171
YIL013C	1.373	1.371	1.474	1.315	0.927	0.877	0.839
YIL045W	1.781	2.072	2.235	2.343	1.01	0.994	1.104
YIL046W	2.183	2.17	2.033	2.035	2.119	2.061	2.31
YIL047C	1.315	1.317	1.247	1.298	1.515	1.274	1.397
YIL050W	1.275	1.371	1.389	1.318	0.964	1.041	0.966
YIL074C	1.192	1.31	1.364	1.216	1.503	1.641	1.783
YIL113W	2.372	2.652	2.627	2.304	1.586	1.401	1.432
YIL146C	1.869	1.814	1.815	1.733	1.371	1.232	1.558
YIL155C	1.739	1.923	1.904	1.789	1.381	1.434	1.476
YIL160C	3.437	3.918	4.329	4.782	2.613	2.851	3.342
YIL167W	1.457	1.117	1.268	1	1.217	1.329	1.148
YIL169C	1.928	2.265	2.446	2.107	1.388	1.509	1.439
YIR017C	1.224	1.341	1.295	1.305	0.985	1.137	1.438
YIR027C	2.316	2.003	1.401	1.229	1.439	1.403	1.655
YIR038C	1.614	1.901	1.945	2.375	1.359	1.373	1.689
YJL045W	2.812	3.398	3.575	4.21	2.501	2.78	2.788
YJL048C	2.097	2.315	2.379	2.313	2.013	2.254	2.288
YJL089W	1.659	1.96	2.108	2.007	1.399	1.303	1.273
YJL100W	2.38	2.51	2.22	2.023	1.767	1.541	1.532
YJL101C	1.917	2.109	2.067	1.996	1.832	1.97	2.164
YJL212C	2.486	2.132	1.825	1.636	1.667	1.507	1.574
YJR010W	2.041	1.853	1.635	1.137	2.154	2.25	2.425
YJR046W	1.849	2.092	2.142	2.125	1.76	1.826	1.741
YJR074W	1.003	1.125	1.278	1.257	1.164	1.208	1.229
YJR095W	1.834	2.585	3.107	4.155	2.034	2.35	3.198
YJR137C	1.85	1.922	1.739	1.612	2.361	2.439	2.806
YJR148W	1.957	1.808	1.565	1.623	1.943	1.75	1.665
YJR152W	4.081	3.276	2.79	2.05	3.261	2.764	2.11
YJR155W	2.367	2.602	2.658	2.902	2.062	2.05	2.26
YKL001C	1.736	1.579	1.355	1.188	2.142	2.197	2.405
YKL010C	1.07	1.168	1.258	1.354	0.955	1.011	1.068
YKL026C	2.423	2.688	2.755	2.796	1.216	1.308	1.43
YKL086W	1.821	2.198	2.391	2.88	1.559	1.816	1.88
YKL217W	0.946	1.214	1.518	1.794	1.081	1.303	1.516
YKL221W	2.104	3.053	3.217	3.558	1.488	1.634	2.251
YKR034W	2.336	2.404	2.35	2.009	1.926	1.881	1.689
YKR046C	1.294	1.559	1.256	1.444	1.195	1.17	1.318
YKR049C	1.54	1.679	1.808	1.868	1.413	1.362	1.42
YKR076W	1.339	1.638	1.969	2.277	1.046	1.274	1.541
YLL015W	1.025	1.042	1.029	1.013	0.95	0.878	0.872
YLL022C	1.121	1.203	1.033	1.235	1.303	1.102	1.171
YLL026W	1.253	1.515	1.553	1.615	0.888	0.952	1.03
YLL028W	1.487	1.731	1.709	1.747	1.373	1.274	1.424
YLL055W	3.02	2.875	3.066	2.843	3.162	3.454	3.781
YLL060C	1.356	1.613	1.834	2.392	1.402	1.705	2.265
YLL061W	1.431	1.616	1.262	1.577	2.026	2.078	2.575
YLL062C	1.543	1.454	1.19	1.106	1.209	1.302	1.728
YLR056W	1.775	1.852	2.01	2.272	2.423	2.607	2.831
YLR089C	2.019	2.051	1.913	1.451	2.21	2.263	2.184
YLR092W	2.609	2.813	2.706	2.675	2.958	2.944	3.353
YLR142W	4.753	4.299	4.289	3.871	3.956	3.859	3.52
YLR174W	1.247	1.474	1.694	2.406	1.312	1.478	1.99
YLR205C	4.818	4.813	4.618	4.447	4.595	4.334	4.184
YLR219W	1.383	1.536	1.423	1.585	1.068	0.984	1.004
YLR234W	1.299	1.203	1.054	1.061	0.956	0.938	1.412
YLR284C	1.33	1.551	1.59	1.612	1.047	1.2	1.095
YLR327C	2.206	2.487	2.358	2.393	1.571	1.388	1.605
YLR377C	1.302	1.495	1.697	2.503	1.183	1.354	1.734
YLR454W	1.052	1.065	1.137	1.002	0.805	0.895	0.833
YML007W	1.107	1.153	1.178	1.276	0.984	0.976	0.957
YML042W	2.116	2.343	2.258	2.585	1.787	2	2.077
YML075C	2.304	2.062	1.957	2.163	1.962	1.806	1.849
YMR009W	3.428	3.472	3.398	3.02	3.184	3.099	2.964
YMR015C	3.303	3.461	3.745	3.81	3.415	3.628	3.833
YMR041C	1.155	1.289	1.376	1.39	0.849	0.912	0.953
YMR056C	1.551	1.934	2.077	2.168	2.054	2.188	2.5
YMR069W	1.624	1.943	1.816	1.571	1.664	1.543	1.53
YMR081C	1.294	1.587	1.638	1.65	1.061	0.886	1.161
YMR095C	1.325	2.605	3.572	3.905	2.68	4.105	3.548
YMR096W	1.568	2.546	3.258	3.516	2.882	3.359	3.342
YMR107W	5.547	5.654	6.132	6.082	4.333	4.653	4.6
YMR120C	1.246	2.108	2.361	1.948	2.054	2.118	1.621
YMR170C	2.897	2.566	2.373	2.367	1.932	1.687	1.54
YMR174C	2.116	2.33	2.514	2.426	1.532	1.487	1.5
YMR175W	2.053	2.357	2.966	3.699	1.257	1.543	2.006
YMR189W	2.988	3.111	2.945	2.365	2.929	2.609	1.737
YMR201C	1.535	1.523	1.606	1.597	1.197	1.206	1.174
YMR256C	1.031	1.24	1.275	1.379	1.058	1.283	1.452
YMR271C	1.64	1.791	1.861	1.79	1.32	1.293	1.214
YMR306W	1.265	1.417	1.626	1.791	1.398	0.927	0.885
YMR322C	2.405	2.292	2.331	2.297	1.768	1.707	1.647
YMR323W	3.146	3.038	2.486	2.527	1.815	1.562	1.36
YNL009W	1.153	1.234	1.771	1.811	1.372	1.249	1.338
YNL012W	1.459	1.348	1.444	1.365	0.942	0.93	0.966
YNL014W	2.67	3.297	3.668	4.141	2.753	2.815	3.099
YNL023C	1.154	1.205	1.375	1.362	1.183	1.261	1.218
YNL047C	1.192	1.151	1.251	1.088	0.993	0.859	0.852
YNL077W	1.875	2.133	2.136	2.025	1.628	1.543	1.495
YNL093W	1.605	1.809	2.009	2.35	1.183	1.314	1.537
YNL111C	1.494	1.59	1.686	1.14	1.625	1.755	1.658
YNL116W	1.249	1.375	1.444	1.334	1.392	1.377	1.326
YNL117W	5.981	5.921	6.359	6.128	4.997	5.814	5.646
YNL129W	1.377	1.32	1.343	1.089	0.98	0.95	0.853
YNL160W	1.516	1.776	1.788	1.78	1.142	1.169	1.213
YNL202W	1.307	1.462	1.568	1.715	1.015	0.991	1.022
YNL237W	1.581	1.825	1.766	1.847	1.249	1.318	1.392
YNL240C	1.035	1.197	1.092	1.523	1.263	1.326	1.507
YNL250W	1.165	1.164	1.226	1.129	1	0.915	0.864
YNL269W	2.67	2.327	2.368	3.081	2.309	2.274	2.25
YNL277W	2.265	2.285	2.157	1.933	2.199	2.243	2.398
YNL299W	1.313	1.382	1.343	1.301	1.525	1.603	1.481
YNR002C	1.506	1.402	1.24	1.063	1.134	1.261	1.088
YNR058W	1.169	1.32	1.368	1.192	1.343	1.544	1.806
YOL044W	1.191	1.288	1.368	1.172	1.097	1.245	1.209
YOL045W	1.195	1.274	1.263	1.123	1.038	1.016	0.926
YOL052C-A	2.204	2.603	2.585	2.844	1.84	1.957	2.279
YOL081W	1.043	1.251	1.391	1.539	1.111	1.187	1.272
YOL109W	1.354	1.423	1.534	1.43	1.432	1.411	1.351
YOL119C	1.765	1.928	1.786	1.644	1.598	1.906	1.784
YOL126C	2.13	2.129	2.061	2.045	1.165	0.984	0.945
YOL138C	1.624	1.446	1.361	1.211	1.272	0.992	0.952
YOL155C	1.602	2.069	2.211	2.058	1.252	1.483	1.476
YOL164W	1.215	1.072	1.02	1.007	1.316	1.386	2.009
YOR003W	2.217	2.035	1.763	1.54	1.407	1.134	0.993
YOR007C	1.406	1.521	1.541	1.436	1.287	1.213	1.132
YOR023C	1.291	1.303	1.225	1.282	0.881	0.847	0.88
YOR027W	1.724	2.003	2.049	2.057	1.363	1.452	1.496
YOR040W	1.397	1.469	1.57	1.403	1.013	1.054	0.97
YOR044W	1.146	1.642	1.608	1.657	1.159	0.853	1.28
YOR100C	1.925	2.147	2.194	2.452	1.545	1.795	2.07
YOR120W	1.361	1.534	1.643	1.576	1.033	1.005	1.077
YOR154W	1.094	1.032	1.08	1.109	1.005	0.9	0.858
YOR177C	1.596	1.661	1.441	1.407	1.113	0.844	1.105
YOR185C	1.24	1.31	1.31	1.261	1.035	0.945	0.902
YOR328W	1.581	1.604	1.618	1.821	1.404	1.25	1.325
YOR348C	3.576	3.475	3.246	3.002	2.782	2.461	2.29
YOR391C	1.805	1.968	2.021	2.121	1.21	1.408	1.536
YOR393W	3.615	3.375	3.087	3.105	2.459	2.075	2.028
YPL017C	1.552	1.723	1.237	1.536	0.989	0.908	1.122
YPL054W	2.571	2.509	2.242	2.204	2.043	1.956	1.925
YPL058C	1.159	1.21	1.19	1.167	1.71	1.634	1.704
YPL095C	1.43	1.97	2.256	2.409	2.142	2.563	2.779
YPL117C	1.002	1.274	1.54	1.608	1.433	1.725	1.664
YPL119C	1.938	2.21	2.244	2.019	1.843	1.863	2.229
YPL171C	1.97	2.672	3.081	3.196	2.53	3.061	3.693
YPL186C	2.019	2.345	2.523	2.716	1.499	1.626	1.823
YPL222W	1.552	1.714	1.75	1.859	1.157	1.054	1.178
YPL223C	4.946	5.803	5.83	5.23	4.614	4.842	5.197
YPL230W	1.671	1.845	1.835	1.892	1.252	1.119	1.067
YPL250C	1.306	1.289	1.142	0.971	0.88	0.923	1.335
YPL280W	2.38	2.314	2.359	2.268	1.757	1.667	1.595
YPL281C	3.654	3.461	3.149	3.082	2.463	2.084	1.98
YPR002W	1.104	1.095	1.242	1.374	1.97	2.221	2.555
YPR030W	1.428	1.789	1.485	2.044	1.02	0.893	1.244
YPR049C	1.521	1.722	1.72	1.83	1.571	1.612	1.692
YPR061C	2.589	2.46	2.493	2.292	2.015	2.1	2.196
YPR124W	1.369	1.565	1.771	1.78	2.209	2.313	2.438
YPR149W	1.874	2.186	2.286	2.164	1.447	1.468	1.451
YPR151C	4.606	4.548	4.549	4.436	3.832	3.661	3.596
YPR167C	1.75	1.587	1.41	1.142	1.639	1.742	1.829
YPR192W	2.964	3.319	3.468	3.556	2.714	3.027	3.437
YPR193C	2.743	2.924	3.015	3.131	2.4	2.37	2.458

## Sheet: PSR 10 (quantile 90% down)
	X17560372_E1_T3	X17560372_E1_T4	X17560372_E1_T5	X17560372_E1_T6	X17560372_E2_T3	X17560372_E2_T4	X17560372_E2_T5
YAL007C	-2.024	-2.443	-2.557	-2.623	-1.938	-2.021	-2.119
YAL023C	-2.05	-2.346	-2.629	-2.375	-1.984	-2.109	-2.062
YAL038W	-2.138	-2.04	-1.931	-1.341	-1.509	-1.375	-0.937
YAR002C-A	-1.68	-1.935	-1.75	-1.857	-1.451	-1.555	-1.613
YAR073W	-2.637	-2.643	-2.786	-2.412	-1.974	-1.738	-1.458
YBL027W	-3.469	-3.126	-2.828	-2.195	-2.676	-2.259	-1.575
YBL072C	-4.479	-4.208	-3.872	-3.366	-3.606	-3.049	-2.117
YBL087C	-2.179	-2.177	-2.153	-2.426	-2.098	-1.958	-1.443
YBL092W	-4.502	-4.278	-3.882	-3.098	-3.476	-2.713	-1.769
YBR002C	-1.754	-1.797	-1.875	-1.659	-1.374	-1.391	-1.327
YBR021W	-1.499	-1.371	-1.638	-1.445	-1.29	-1.376	-1.176
YBR031W	-4.585	-4.314	-4.093	-3.364	-2.776	-2.379	-1.668
YBR048W	-4.581	-4.528	-4.489	-3.741	-3.787	-3.331	-2.236
YBR069C	-2.598	-2.636	-2.196	-1.888	-1.631	-1.25	-1.266
YBR079C	-2.54	-2.507	-2.514	-1.696	-1.599	-1.492	-1.044
YBR084C-A	-3.25	-2.766	-2.41	-1.939	-2.462	-1.963	-1.285
YBR171W	-2.2	-2.286	-2.133	-2.101	-1.75	-1.581	-1.617
YBR181C	-4.74	-4.429	-4.034	-3.313	-3.28	-2.624	-1.772
YBR189W	-5.002	-4.76	-4.536	-3.771	-3.796	-3.057	-2.114
YBR191W	-4.536	-4.184	-3.716	-3.146	-3.419	-2.654	-1.753
YBR192W	-1.993	-1.884	-1.655	-1.515	-1.408	-1.037	-0.921
YBR249C	-3.005	-2.593	-2.4	-1.663	-1.735	-1.433	-0.94
YBR291C	-2.255	-2.15	-1.956	-2.06	-1.653	-1.548	-1.654
YCL043C	-1.464	-1.681	-1.827	-1.826	-1.393	-1.607	-1.683
YCR031C	-3.508	-3.206	-3.085	-2.304	-2.699	-2.433	-1.587
YCR034W	-2.122	-2.383	-2.459	-2.441	-1.207	-1.151	-0.949
YDL055C	-1.709	-2.029	-2.161	-2.381	-1.357	-1.452	-1.414
YDL061C	-3.604	-3.361	-2.905	-2.425	-2.408	-1.961	-1.371
YDL075W	-4.006	-3.802	-3.713	-2.977	-3.386	-2.769	-1.899
YDL081C	-3.276	-2.944	-2.878	-2.547	-2.592	-2.3	-1.516
YDL082W	-3.956	-3.725	-3.822	-2.868	-2.903	-2.685	-1.806
YDL083C	-4.616	-4.27	-3.852	-3.144	-3.52	-2.848	-1.799
YDL130W	-3.687	-3.294	-3.051	-2.644	-2.828	-2.545	-1.809
YDL131W	-2.043	-2.037	-1.976	-1.776	-1.479	-1.406	-1.273
YDL133C-A	-2.576	-2.4	-2.281	-2.176	-1.904	-1.647	-1.222
YDL136W	-3.211	-2.966	-2.79	-2.509	-2.233	-1.871	-1.396
YDL184C	-2.578	-2.335	-2.246	-2.093	-1.839	-1.631	-1.137
YDL191W	-3.376	-3.241	-2.99	-2.606	-2.456	-2.073	-1.505
YDL192W	-1.573	-1.756	-1.695	-1.801	-1.28	-1.171	-1.169
YDL229W	-4.49	-4.266	-4.014	-2.949	-2.7	-2.105	-1.356
YDR012W	-4.229	-4.051	-3.846	-2.785	-2.673	-2.37	-1.641
YDR025W	-4.391	-4.157	-4.189	-3.538	-3.573	-3.03	-2.041
YDR047W	-1.506	-1.594	-1.537	-1.547	-1.494	-1.515	-1.524
YDR050C	-1.802	-1.759	-1.483	-1.466	-1.393	-1.317	-1.027
YDR064W	-4.306	-4.155	-3.784	-3.422	-3.19	-2.595	-1.821
YDR174W	-1.415	-1.395	-1.567	-1.294	-1.132	-1.244	-1.177
YDR234W	-3.237	-2.88	-2.655	-2.133	-1.975	-1.648	-1.498
YDR321W	-2.031	-1.891	-1.85	-1.65	-1.12	-1.024	-0.942
YDR322W	-1.46	-1.575	-1.344	-1.264	-1.485	-1.373	-1.418
YDR382W	-3.843	-3.652	-3.507	-2.787	-2.608	-2.105	-1.197
YDR385W	-2.462	-2.482	-2.64	-2.05	-1.952	-1.912	-1.446
YDR400W	-1.788	-2.078	-2.23	-2.386	-1.795	-1.965	-2.087
YDR418W	-4.2	-4.003	-3.569	-2.962	-3.011	-2.47	-1.6
YDR447C	-4.601	-4.19	-3.734	-3.136	-3.096	-2.5	-1.689
YDR450W	-3.527	-3.29	-3.363	-2.88	-2.974	-2.574	-1.786
YDR471W	-4.36	-3.476	-3.207	-2.559	-3.004	-2.238	-1.286
YDR500C	-3.21	-2.924	-2.782	-2.31	-2.18	-1.8	-1.189
YDR503C	-1.288	-1.415	-1.473	-1.393	-1.459	-1.58	-1.686
YDR508C	-4.04	-3.482	-3.067	-2.703	-2.482	-2.353	-2.633
YDR518W	-2.42	-2.609	-2.631	-2.054	-2.088	-2.121	-2.385
YDR528W	-1.4	-1.685	-1.492	-1.53	-1.194	-1.02	-1.288
YEL040W	-1.777	-2.55	-2.709	-3.109	-1.192	-1.402	-1.932
YEL054C	-4.13	-4.037	-3.799	-3.156	-3.055	-2.592	-1.643
YER003C	-1.657	-1.993	-2.273	-2.248	-1.737	-1.869	-1.861
YER043C	-1.649	-1.853	-1.973	-2.206	-1.16	-1.149	-1.243
YER056C-A	-3.963	-3.853	-3.699	-3.299	-3.156	-2.655	-1.858
YER074W	-4.989	-4.408	-4.112	-3.402	-3.395	-2.623	-1.775
YER102W	-4.452	-4.168	-3.873	-3.17	-3.536	-2.975	-1.976
YER117W	-3.241	-3.387	-3.241	-2.921	-2.964	-2.555	-1.82
YER131W	-4.679	-4.615	-4.413	-3.742	-3.675	-3.037	-2.03
YFL022C	-2.174	-2.038	-1.818	-1.684	-1.365	-1.17	-0.932
YFL034C-A	-3.199	-3.341	-2.424	-2.519	-2.457	-1.542	-1.008
YFL045C	-2.552	-2.93	-2.974	-2.968	-2.212	-2.228	-2.029
YFR015C	-2.496	-2.369	-2.389	-2.501	-2.704	-2.856	-3.003
YFR026C	-2.878	-3.101	-3.163	-2.829	-2.808	-2.879	-2.992
YFR031C-A	-5.102	-4.992	-4.522	-3.617	-3.723	-3.104	-2.005
YFR032C-A	-3.843	-3.383	-3.023	-2.416	-2.567	-1.995	-1.133
YFR041C	-1.323	-1.543	-1.664	-1.848	-1.226	-1.483	-1.772
YFR053C	-1.576	-1.349	-1.492	-1.385	-1.874	-1.948	-1.937
YGL030W	-3.879	-3.915	-3.643	-2.84	-2.963	-2.388	-1.593
YGL031C	-4.101	-3.976	-3.753	-3.12	-3.583	-2.902	-1.878
YGL068W	-1.733	-1.834	-1.701	-1.752	-1.642	-1.489	-1.54
YGL076C	-3.491	-3.165	-3.027	-2.602	-2.991	-2.457	-1.658
YGL103W	-4.903	-4.783	-4.44	-3.557	-3.709	-2.964	-1.935
YGL123W	-4.004	-3.93	-3.648	-3.323	-3.26	-2.796	-1.977
YGL135W	-3.589	-3.424	-3.202	-2.836	-2.627	-2.225	-1.542
YGL147C	-3.944	-3.724	-3.711	-3.584	-3.602	-3.29	-2.572
YGL189C	-4.85	-4.525	-3.981	-3.107	-3.655	-3.024	-2.08
YGL200C	-1.328	-1.472	-1.486	-1.558	-1.104	-1.087	-1.05
YGL202W	-1.532	-1.947	-2.14	-2.287	-1.175	-1.164	-1.185
YGL253W	-1.732	-1.933	-1.872	-1.706	-1.378	-1.229	-1.03
YGL256W	-3.907	-4.784	-4.795	-4.279	-4.745	-5.125	-5.593
YGL258W	-3.129	-3.613	-3.261	-3.833	-3.602	-3.892	-3.71
YGR027C	-3.507	-3.217	-2.776	-2.287	-2.527	-2.07	-1.485
YGR034W	-4.145	-3.993	-3.783	-3.359	-3.257	-2.796	-1.957
YGR037C	-1.393	-1.621	-1.563	-1.642	-1.333	-1.426	-1.494
YGR062C	-1.417	-1.564	-1.539	-1.362	-1.424	-1.494	-1.418
YGR084C	-1.536	-1.55	-1.495	-1.46	-1.422	-1.267	-1.174
YGR085C	-3.635	-3.355	-3.136	-2.684	-2.687	-2.226	-1.471
YGR118W	-3.644	-3.46	-3.209	-2.691	-2.551	-2.174	-1.571
YGR148C	-2.328	-2.174	-2.004	-1.754	-1.734	-1.511	-0.957
YGR177C	-2.73	-3.161	-3.412	-3.445	-1.888	-1.753	-1.745
YGR185C	-1.419	-1.602	-1.576	-1.528	-1.321	-1.318	-1.299
YGR214W	-4.334	-4.048	-3.64	-2.746	-3.136	-2.564	-1.453
YGR220C	-1.363	-1.406	-1.28	-1.31	-1.23	-1.19	-1.216
YGR254W	-1.632	-1.475	-1.706	-1.284	-1.474	-1.549	-1.212
YHL001W	-3.426	-3.262	-3.181	-2.976	-2.937	-2.509	-1.637
YHL015W	-4.137	-4.18	-3.87	-3.478	-3.323	-2.878	-2.123
YHL033C	-4.836	-4.531	-4.202	-3.326	-3.88	-3.173	-2.354
YHR005C-A	-1.287	-1.379	-1.294	-1.291	-1.275	-1.182	-1.197
YHR010W	-5.202	-5.153	-4.773	-3.892	-3.744	-3.099	-2.275
YHR021C	-4.577	-4.098	-3.516	-2.745	-3.058	-2.443	-1.549
YHR024C	-1.321	-1.496	-1.692	-1.618	-1.152	-1.19	-1.258
YHR043C	-2.805	-3.187	-3.514	-3.755	-2.749	-2.681	-2.887
YHR044C	-2.352	-2.774	-2.99	-2.987	-2.183	-2.535	-2.207
YHR049W	-1.438	-1.534	-1.62	-1.752	-1.017	-1.021	-1.083
YHR068W	-1.683	-1.785	-1.928	-1.621	-1.247	-1.413	-1.153
YHR094C	-1.458	-1.66	-1.699	-1.279	-1.263	-1.139	-1.035
YHR141C	-4.588	-4.156	-3.711	-3.037	-3.088	-2.405	-1.548
YHR174W	-2.158	-2.299	-2.492	-1.955	-2.108	-2.217	-1.932
YHR203C	-4.932	-4.563	-4.204	-3.129	-3.358	-2.98	-1.942
YIL018W	-5.166	-4.951	-4.534	-3.718	-3.776	-3.081	-2.068
YIL052C	-3.375	-3.138	-2.885	-2.355	-2.485	-2.035	-1.471
YIL053W	-2.677	-2.568	-2.361	-2.274	-2.149	-1.834	-1.771
YIL069C	-4.751	-4.531	-4.104	-3.447	-3.341	-2.639	-1.738
YIL076W	-1.369	-1.632	-1.585	-1.659	-1.119	-1.01	-1.132
YIL093C	-1.7	-1.726	-1.712	-1.575	-1.61	-1.385	-1.454
YIL094C	-3.751	-3.488	-3.207	-3.245	-2.843	-2.387	-2.156
YIL133C	-3.947	-3.751	-3.483	-2.914	-2.948	-2.449	-1.645
YIL145C	-1.469	-1.77	-1.926	-1.85	-1.141	-1.239	-1.373
YIL148W	-2.284	-2.349	-2.068	-1.945	-2.583	-1.893	-1.216
YIR034C	-1.687	-1.787	-1.906	-1.895	-1.507	-1.538	-1.581
YJL034W	-1.805	-2.049	-2.155	-2.209	-1.68	-1.848	-1.981
YJL073W	-1.308	-1.712	-1.805	-1.628	-1.627	-1.744	-1.756
YJL080C	-1.707	-1.905	-1.905	-1.979	-1.255	-1.149	-0.963
YJL136C	-3.704	-3.595	-3.216	-2.521	-2.789	-2.424	-1.634
YJL158C	-1.616	-2.112	-2.129	-2.93	-0.932	-1.058	-1.327
YJL177W	-4.631	-4.469	-4.267	-3.436	-3.54	-2.882	-1.841
YJL188C	-3.308	-3.291	-3.017	-2.615	-2.606	-2.262	-1.719
YJL189W	-4.144	-3.913	-3.489	-2.8	-2.652	-2.182	-1.434
YJL190C	-4.647	-4.758	-4.628	-4.117	-3.887	-3.487	-2.661
YJL200C	-3.329	-2.819	-2.484	-2.308	-2.043	-1.691	-1.657
YJR094W-A	-3.415	-3.23	-2.984	-2.48	-2.226	-1.824	-1.559
YJR101W	-1.592	-1.646	-1.455	-1.495	-1.465	-1.328	-1.315
YJR123W	-5.149	-4.769	-4.353	-3.575	-3.751	-3.017	-1.96
YJR145C	-4.568	-4.339	-4.116	-3.148	-3.412	-3.022	-2.062
YKL006W	-3.272	-2.864	-3.099	-2.363	-2.474	-2.331	-1.775
YKL073W	-1.908	-2.247	-2.321	-2.341	-1.749	-1.841	-1.896
YKL081W	-2.773	-2.829	-2.65	-2.138	-1.871	-1.576	-1.22
YKL096W	-1.359	-1.821	-2.1	-2.28	-1.489	-1.806	-2.52
YKL128C	-1.864	-2.305	-1.893	-2.897	-1.719	-1.776	-1.906
YKL165C	-2.534	-3.035	-3.203	-3.256	-2.467	-2.573	-2.847
YKL180W	-4.974	-4.728	-4.358	-3.458	-3.643	-3.032	-2.03
YKR057W	-3.583	-3.355	-3.195	-2.73	-2.516	-2.304	-1.634
YKR059W	-2.514	-2.365	-2.217	-2.018	-1.633	-1.341	-0.987
YLL009C	-1.453	-1.472	-1.401	-1.373	-1.374	-1.383	-1.368
YLL018C	-1.823	-1.783	-1.83	-1.43	-1.335	-1.4	-1.222
YLL045C	-4.191	-3.722	-3.2	-2.657	-3.02	-2.388	-1.507
YLR008C	-1.522	-1.644	-1.562	-1.732	-1.411	-1.254	-1.267
YLR029C	-3.686	-3.715	-3.61	-3.63	-3.192	-2.881	-2.174
YLR048W	-3.159	-3.149	-3.25	-2.432	-2.67	-2.419	-1.635
YLR060W	-2.065	-2.227	-2.249	-2.082	-1.452	-1.278	-1.119
YLR061W	-5.309	-5.129	-4.897	-4.354	-4.013	-3.31	-2.602
YLR062C	-2.791	-2.492	-2.958	-2.596	-2.369	-2.206	-1.678
YLR075W	-4.516	-4.056	-3.466	-2.738	-3.002	-2.232	-1.274
YLR134W	-2.09	-1.931	-1.65	-1.309	-1.47	-1.235	-0.905
YLR150W	-4.006	-3.983	-3.656	-2.824	-3.14	-2.574	-1.626
YLR167W	-4.964	-4.921	-4.686	-4.096	-3.898	-3.348	-2.353
YLR185W	-3.899	-3.576	-3.12	-2.572	-2.745	-2.132	-1.328
YLR264W	-2.809	-2.696	-2.585	-2.257	-2.273	-1.787	-1.123
YLR312W-A	-1.668	-1.634	-1.481	-1.489	-1.455	-1.206	-1.218
YLR325C	-4.33	-4.087	-3.868	-3.376	-2.973	-2.514	-1.777
YLR333C	-2.408	-2.095	-1.822	-1.615	-1.667	-1.375	-0.88
YLR340W	-4.024	-3.926	-3.751	-2.707	-3.099	-2.815	-1.918
YLR344W	-3.867	-3.56	-3.358	-2.799	-3.018	-2.467	-1.715
YLR367W	-3.342	-3.854	-3.727	-3.73	-3.497	-3.085	-2.954
YLR372W	-2.859	-3.246	-3.34	-3.439	-1.712	-1.427	-1.121
YLR388W	-3.627	-3.645	-3.421	-2.97	-2.866	-2.518	-1.851
YLR406C	-4.188	-3.78	-3.772	-3.274	-2.788	-2.666	-1.612
YLR432W	-3.788	-3.659	-3.293	-2.403	-2.165	-1.618	-1.178
YLR441C	-3.936	-3.693	-3.326	-2.809	-2.743	-2.157	-1.392
YLR448W	-4.503	-4.056	-3.575	-2.851	-2.95	-2.324	-1.543
YML024W	-4.668	-4.357	-3.885	-3.194	-3.333	-2.74	-1.945
YML026C	-4.679	-4.234	-3.958	-3.227	-3.517	-2.793	-1.755
YML056C	-3.128	-3.279	-3.179	-2.867	-2.226	-1.96	-1.757
YML063W	-5.458	-5.258	-4.685	-3.682	-3.838	-3.27	-2.258
YML073C	-4.871	-4.442	-3.909	-3.062	-3.272	-2.573	-1.648
YMR024W	-1.351	-1.519	-1.507	-1.604	-1.485	-1.201	-1.234
YMR058W	-1.39	-1.775	-2.012	-1.95	-1.992	-2.095	-1.799
YMR116C	-4.359	-4.442	-4.266	-3.879	-3.948	-3.712	-3.157
YMR142C	-4.162	-3.956	-3.553	-2.846	-3.033	-2.554	-1.655
YMR143W	-3.797	-3.458	-3.153	-2.686	-2.789	-2.305	-1.494
YMR194W	-2.646	-2.443	-2.305	-1.899	-2.008	-1.627	-1.11
YMR214W	-1.344	-1.671	-1.857	-1.76	-1.261	-1.435	-1.606
YMR230W	-3.311	-3.09	-2.956	-2.643	-2.708	-2.332	-1.6
YMR242C	-4.357	-4.061	-3.884	-3.47	-3.694	-3.107	-2.029
YMR307W	-1.283	-1.733	-1.914	-1.881	-1.017	-1.071	-0.981
YMR318C	-1.433	-1.929	-2.159	-2.325	-1.037	-1.163	-1.347
YNL062C	-3.413	-3.155	-2.912	-2.544	-1.58	-1.073	-0.931
YNL067W	-4.204	-4.039	-3.923	-3.715	-3.381	-2.906	-2.123
YNL069C	-3.633	-3.549	-3.428	-3.008	-3.053	-2.717	-1.884
YNL096C	-3.426	-3.05	-2.957	-2.56	-2.378	-1.909	-1.245
YNL162W	-4.508	-4.022	-3.646	-2.927	-2.978	-2.316	-1.47
YNL178W	-5.574	-5.42	-4.963	-4.209	-4.044	-3.223	-2.26
YNL185C	-1.418	-1.362	-1.364	-1.34	-1.415	-1.274	-1.291
YNL209W	-4.216	-3.951	-3.723	-2.666	-2.409	-1.863	-1.091
YNL301C	-3.121	-3.05	-3.686	-3.181	-2.595	-2.686	-1.944
YNL302C	-4.189	-4.039	-3.546	-2.844	-3.027	-2.538	-1.694
YNR017W	-2.109	-2.136	-2.306	-1.726	-1.585	-1.702	-1.554
YNR022C	-1.394	-1.406	-1.448	-1.471	-1.316	-1.562	-1.617
YNR026C	-1.341	-1.398	-1.521	-1.649	-1.047	-1.098	-1.075
YNR030W	-1.31	-1.491	-1.614	-1.462	-1.195	-1.23	-1.188
YNR050C	-3.558	-3.48	-3.541	-3.531	-3.143	-3.035	-3.27
YNR075W	-1.979	-2.086	-2.405	-2.231	-1.954	-1.996	-1.871
YOL020W	-2.464	-2.294	-2.038	-1.712	-1.544	-1.281	-1.264
YOL031C	-1.99	-2.456	-2.609	-2.77	-2.059	-2.258	-2.593
YOL039W	-4.515	-4.271	-4.198	-3.318	-3.643	-3.086	-2.323
YOL040C	-4.078	-3.868	-3.651	-2.861	-3.261	-2.854	-1.969
YOL120C	-3.521	-4.586	-4.348	-3.651	-4.011	-3.387	-2.5
YOL121C	-4.228	-3.954	-3.54	-2.936	-3.04	-2.476	-1.662
YOL127W	-4.278	-3.866	-3.285	-2.656	-2.875	-2.331	-1.477
YOL154W	-1.748	-2.44	-2.539	-2.563	-2.188	-2.811	-3.75
YOR063W	-4.819	-4.91	-4.799	-4.238	-3.619	-2.891	-2.148
YOR096W	-4.892	-4.919	-4.709	-3.768	-4.01	-3.317	-2.225
YOR099W	-1.381	-1.393	-1.482	-1.333	-1.322	-1.285	-1.157
YOR108W	-2.341	-2.509	-2.055	-1.939	-2.073	-1.487	-1.096
YOR133W	-2.263	-2.284	-2.529	-1.795	-1.901	-1.922	-1.512
YOR167C	-2.835	-2.539	-2.479	-2.216	-2.094	-1.669	-1.075
YOR187W	-1.425	-1.481	-1.471	-1.419	-1.215	-1.157	-1.058
YOR198C	-2.158	-2.458	-2.554	-2.611	-1.758	-1.83	-1.884
YOR201C	-1.29	-1.381	-1.414	-1.39	-1.094	-0.932	-1.04
YOR222W	-1.67	-2.013	-2.008	-1.731	-1.61	-1.704	-1.808
YOR232W	-1.57	-1.589	-1.46	-1.522	-1.484	-1.414	-1.433
YOR234C	-3.504	-3.152	-3.046	-2.513	-2.547	-1.965	-1.221
YOR239W	-1.333	-1.304	-1.474	-1.626	-1.198	-1.208	-1.333
YOR254C	-1.742	-1.989	-1.97	-2.099	-1.425	-1.321	-1.47
YOR288C	-1.601	-1.892	-2.067	-2.067	-1.864	-2.015	-2.06
YOR293W	-4.259	-4.185	-3.938	-2.981	-3.145	-2.604	-1.642
YOR312C	-3.893	-3.631	-3.415	-2.857	-2.981	-2.409	-1.689
YOR369C	-4.185	-4.139	-3.806	-3.322	-3.079	-2.473	-1.609
YPL010W	-1.527	-1.68	-1.81	-1.92	-1.385	-1.494	-1.673
YPL079W	-3.724	-3.39	-3.084	-2.482	-2.707	-2.25	-1.463
YPL081W	-4.414	-4.508	-4.014	-3.448	-3.707	-3.04	-2.012
YPL090C	-4.715	-4.353	-3.968	-3.344	-3.279	-2.624	-1.764
YPL094C	-1.741	-1.795	-1.9	-1.872	-1.409	-1.434	-1.438
YPL131W	-4.833	-4.836	-4.728	-3.955	-3.859	-3.349	-2.383
YPL143W	-3.411	-3.321	-3.101	-2.64	-2.674	-2.17	-1.39
YPL183C	-2.674	-2.418	-2.867	-2.252	-1.457	-1.328	-1.14
YPL220W	-3.46	-3.382	-3.111	-2.807	-2.558	-2.14	-1.518
YPL244C	-1.426	-1.547	-1.567	-1.506	-1.179	-1.271	-1.416
YPL249C-A	-3.258	-2.797	-2.531	-2.149	-2.389	-1.956	-1.27
YPL273W	-1.401	-1.591	-1.745	-1.972	-1.384	-1.503	-1.562
YPR043W	-4.274	-4.006	-3.578	-2.857	-3.117	-2.576	-1.744
YPR044C	-3.091	-3.012	-2.861	-2.34	-2.666	-2.412	-1.809
YPR074C	-2.191	-2.586	-2.895	-2.839	-1.222	-1.209	-0.956
YPR080W	-1.497	-1.522	-1.907	-1.202	-1.084	-1.305	-0.893
YPR102C	-3.429	-3.208	-3.106	-2.601	-2.575	-2.196	-1.549
YPR132W	-3.944	-3.726	-3.425	-2.866	-2.808	-2.381	-1.726
YPR183W	-1.911	-2.06	-2.072	-1.922	-1.383	-1.329	-1.121

## Sheet: PSR 10 (quantile 95% up)
	X17560372_E1_T3	X17560372_E1_T4	X17560372_E1_T5	X17560372_E1_T6	X17560372_E2_T3	X17560372_E2_T4	X17560372_E2_T5
YAL044C	1.628	2.212	2.287	1.944	2.07	2.098	1.763
YAL054C	2.128	2.241	2.494	2.913	1.975	1.971	2.373
YAL061W	3.511	3.743	3.705	3.614	2.61	2.496	2.412
YAL062W	2.874	2.889	3.38	3.994	3.472	3.956	4.637
YAL067C	2.677	2.388	2.112	1.725	2.917	3.141	3.341
YAR035W	1.703	1.839	1.733	1.978	1.947	2.02	2.486
YBL043W	1.962	2.103	2.285	2.139	2.094	2.277	2.32
YBL049W	2.993	3.237	3.237	2.063	2.557	2.701	2.848
YBL075C	5.024	5.325	5.409	4.378	4.479	4.524	4.572
YBR006W	2.015	2.215	2.35	2.226	2	2.091	2.064
YBR008C	1.643	1.79	1.978	2.313	1.515	1.626	1.872
YBR046C	1.859	1.97	1.872	1.876	1.308	1.351	1.286
YBR047W	3.03	3.348	2.923	3.023	2.248	2.385	2.718
YBR054W	1.68	2.035	2.366	2.133	1.305	1.615	1.777
YBR072W	3.269	3.434	3.501	3.044	2.755	2.822	3.053
YBR101C	1.628	1.841	2.04	2.042	1.618	1.61	1.549
YBR169C	1.969	2.189	2.23	2.242	1.401	1.383	1.444
YCL064C	4.545	3.945	3.603	3.122	3.182	2.76	2.436
YCR021C	5.29	5.801	5.91	5.395	3.92	3.927	4.188
YCR083W	1.633	1.788	1.827	1.873	1.632	1.633	1.618
YDL020C	1.609	1.796	1.91	1.665	1.39	1.392	1.417
YDL059C	2.663	2.594	2.441	2.147	2.417	2.37	2.297
YDL085W	2.803	3.092	3.399	3.308	2.064	2.287	2.485
YDL223C	2.603	3.192	3.213	3.159	1.823	1.635	1.862
YDR019C	2.363	3.173	3.332	2.493	2.822	2.963	2.255
YDR223W	1.739	2.346	2.845	3.005	1.544	1.859	2.271
YDR253C	2.282	2.084	2.009	1.919	1.952	1.96	2.127
YDR256C	3.379	3.885	4.092	4.17	2.913	2.847	3.261
YDR281C	1.799	1.947	2.262	1.824	2.101	2.419	2.122
YDR421W	1.795	1.761	1.69	1.708	1.359	1.318	1.267
YDR453C	2.705	2.988	2.841	2.718	1.819	1.653	1.66
YDR533C	1.684	2.036	2.172	2.306	1.473	1.683	2.1
YEL039C	3.495	3.447	3.321	3.218	2.473	2.162	1.985
YER037W	3.036	3.149	3.244	3.066	2.695	2.768	2.587
YER042W	3.329	3.413	3.225	2.053	3.007	2.893	2.7
YER096W	3.244	3.761	3.858	3.663	2.79	2.495	3.363
YER103W	2.629	2.786	2.613	2.778	1.743	1.483	1.432
YFL030W	1.744	2.072	2.415	2.626	1.711	2.059	2.319
YFL053W	1.451	2.177	2.023	2.393	2.071	2.372	2.945
YFL055W	2.545	2.753	2.7	2.791	2.404	2.706	3.447
YFL056C	2.043	1.992	1.852	1.642	1.33	1.292	1.325
YFL057C	2.204	2.311	2.382	2.31	1.873	1.761	1.855
YGL180W	2.056	2.042	2.189	1.88	1.422	1.689	1.641
YGL205W	2.502	2.821	3.02	3.407	2.393	2.784	2.66
YGR043C	2.506	3.206	3.642	3.852	2.096	2.428	2.76
YGR049W	1.652	1.804	1.902	1.943	1.64	1.673	1.84
YGR052W	1.781	2.465	2.297	2.39	1.336	1.416	1.419
YGR060W	1.597	1.727	1.805	1.915	2.018	2.142	2.467
YGR087C	5.761	6.301	6.233	5.7	6.301	6.43	6.644
YGR142W	2.802	3.05	3.086	3.035	2.172	2.197	2.09
YGR154C	3.497	3.492	3.454	3.297	3.047	2.974	2.808
YGR236C	4.305	4.486	5.085	5.061	3.006	3.122	3.294
YGR256W	2.541	2.808	2.759	2.616	1.579	1.667	1.758
YHL024W	1.746	1.834	1.727	1.985	1.303	1.316	1.363
YHR096C	3.685	4.261	4.489	4.493	2.673	2.843	3.019
YHR106W	1.599	1.707	1.784	1.811	1.406	1.416	1.466
YHR139C	2.563	3.312	4.029	5.098	2.607	2.819	4.063
YHR160C	1.78	2.01	2.294	2.802	1.34	1.441	1.741
YHR176W	1.55	1.672	1.414	1.571	1.643	1.652	1.898
YIL046W	2.183	2.17	2.033	2.035	2.119	2.061	2.31
YIL113W	2.372	2.652	2.627	2.304	1.586	1.401	1.432
YIL146C	1.869	1.814	1.815	1.733	1.371	1.232	1.558
YIL155C	1.739	1.923	1.904	1.789	1.381	1.434	1.476
YIL160C	3.437	3.918	4.329	4.782	2.613	2.851	3.342
YIL169C	1.928	2.265	2.446	2.107	1.388	1.509	1.439
YIR038C	1.614	1.901	1.945	2.375	1.359	1.373	1.689
YJL045W	2.812	3.398	3.575	4.21	2.501	2.78	2.788
YJL048C	2.097	2.315	2.379	2.313	2.013	2.254	2.288
YJL089W	1.659	1.96	2.108	2.007	1.399	1.303	1.273
YJL100W	2.38	2.51	2.22	2.023	1.767	1.541	1.532
YJL101C	1.917	2.109	2.067	1.996	1.832	1.97	2.164
YJL212C	2.486	2.132	1.825	1.636	1.667	1.507	1.574
YJR046W	1.849	2.092	2.142	2.125	1.76	1.826	1.741
YJR095W	1.834	2.585	3.107	4.155	2.034	2.35	3.198
YJR137C	1.85	1.922	1.739	1.612	2.361	2.439	2.806
YJR148W	1.957	1.808	1.565	1.623	1.943	1.75	1.665
YJR152W	4.081	3.276	2.79	2.05	3.261	2.764	2.11
YJR155W	2.367	2.602	2.658	2.902	2.062	2.05	2.26
YKL026C	2.423	2.688	2.755	2.796	1.216	1.308	1.43
YKL086W	1.821	2.198	2.391	2.88	1.559	1.816	1.88
YKL221W	2.104	3.053	3.217	3.558	1.488	1.634	2.251
YKR034W	2.336	2.404	2.35	2.009	1.926	1.881	1.689
YKR049C	1.54	1.679	1.808	1.868	1.413	1.362	1.42
YLL028W	1.487	1.731	1.709	1.747	1.373	1.274	1.424
YLL055W	3.02	2.875	3.066	2.843	3.162	3.454	3.781
YLL060C	1.356	1.613	1.834	2.392	1.402	1.705	2.265
YLR056W	1.775	1.852	2.01	2.272	2.423	2.607	2.831
YLR089C	2.019	2.051	1.913	1.451	2.21	2.263	2.184
YLR092W	2.609	2.813	2.706	2.675	2.958	2.944	3.353
YLR142W	4.753	4.299	4.289	3.871	3.956	3.859	3.52
YLR205C	4.818	4.813	4.618	4.447	4.595	4.334	4.184
YLR327C	2.206	2.487	2.358	2.393	1.571	1.388	1.605
YML042W	2.116	2.343	2.258	2.585	1.787	2	2.077
YML075C	2.304	2.062	1.957	2.163	1.962	1.806	1.849
YMR009W	3.428	3.472	3.398	3.02	3.184	3.099	2.964
YMR015C	3.303	3.461	3.745	3.81	3.415	3.628	3.833
YMR056C	1.551	1.934	2.077	2.168	2.054	2.188	2.5
YMR069W	1.624	1.943	1.816	1.571	1.664	1.543	1.53
YMR096W	1.568	2.546	3.258	3.516	2.882	3.359	3.342
YMR107W	5.547	5.654	6.132	6.082	4.333	4.653	4.6
YMR170C	2.897	2.566	2.373	2.367	1.932	1.687	1.54
YMR174C	2.116	2.33	2.514	2.426	1.532	1.487	1.5
YMR175W	2.053	2.357	2.966	3.699	1.257	1.543	2.006
YMR189W	2.988	3.111	2.945	2.365	2.929	2.609	1.737
YMR322C	2.405	2.292	2.331	2.297	1.768	1.707	1.647
YMR323W	3.146	3.038	2.486	2.527	1.815	1.562	1.36
YNL014W	2.67	3.297	3.668	4.141	2.753	2.815	3.099
YNL077W	1.875	2.133	2.136	2.025	1.628	1.543	1.495
YNL093W	1.605	1.809	2.009	2.35	1.183	1.314	1.537
YNL117W	5.981	5.921	6.359	6.128	4.997	5.814	5.646
YNL237W	1.581	1.825	1.766	1.847	1.249	1.318	1.392
YNL269W	2.67	2.327	2.368	3.081	2.309	2.274	2.25
YNL277W	2.265	2.285	2.157	1.933	2.199	2.243	2.398
YOL052C-A	2.204	2.603	2.585	2.844	1.84	1.957	2.279
YOL109W	1.354	1.423	1.534	1.43	1.432	1.411	1.351
YOL119C	1.765	1.928	1.786	1.644	1.598	1.906	1.784
YOL155C	1.602	2.069	2.211	2.058	1.252	1.483	1.476
YOR027W	1.724	2.003	2.049	2.057	1.363	1.452	1.496
YOR100C	1.925	2.147	2.194	2.452	1.545	1.795	2.07
YOR328W	1.581	1.604	1.618	1.821	1.404	1.25	1.325
YOR348C	3.576	3.475	3.246	3.002	2.782	2.461	2.29
YOR391C	1.805	1.968	2.021	2.121	1.21	1.408	1.536
YOR393W	3.615	3.375	3.087	3.105	2.459	2.075	2.028
YPL054W	2.571	2.509	2.242	2.204	2.043	1.956	1.925
YPL095C	1.43	1.97	2.256	2.409	2.142	2.563	2.779
YPL119C	1.938	2.21	2.244	2.019	1.843	1.863	2.229
YPL171C	1.97	2.672	3.081	3.196	2.53	3.061	3.693
YPL186C	2.019	2.345	2.523	2.716	1.499	1.626	1.823
YPL223C	4.946	5.803	5.83	5.23	4.614	4.842	5.197
YPL280W	2.38	2.314	2.359	2.268	1.757	1.667	1.595
YPL281C	3.654	3.461	3.149	3.082	2.463	2.084	1.98
YPR049C	1.521	1.722	1.72	1.83	1.571	1.612	1.692
YPR061C	2.589	2.46	2.493	2.292	2.015	2.1	2.196
YPR124W	1.369	1.565	1.771	1.78	2.209	2.313	2.438
YPR149W	1.874	2.186	2.286	2.164	1.447	1.468	1.451
YPR151C	4.606	4.548	4.549	4.436	3.832	3.661	3.596
YPR192W	2.964	3.319	3.468	3.556	2.714	3.027	3.437
YPR193C	2.743	2.924	3.015	3.131	2.4	2.37	2.458

## Sheet: PSR 10 (quantile 95% down)
	X17560372_E1_T3	X17560372_E1_T4	X17560372_E1_T5	X17560372_E1_T6	X17560372_E2_T3	X17560372_E2_T4	X17560372_E2_T5
YAR073W	-2.637	-2.643	-2.786	-2.412	-1.974	-1.738	-1.458
YBL027W	-3.469	-3.126	-2.828	-2.195	-2.676	-2.259	-1.575
YBL072C	-4.479	-4.208	-3.872	-3.366	-3.606	-3.049	-2.117
YBL092W	-4.502	-4.278	-3.882	-3.098	-3.476	-2.713	-1.769
YBR031W	-4.585	-4.314	-4.093	-3.364	-2.776	-2.379	-1.668
YBR048W	-4.581	-4.528	-4.489	-3.741	-3.787	-3.331	-2.236
YBR084C-A	-3.25	-2.766	-2.41	-1.939	-2.462	-1.963	-1.285
YBR181C	-4.74	-4.429	-4.034	-3.313	-3.28	-2.624	-1.772
YBR189W	-5.002	-4.76	-4.536	-3.771	-3.796	-3.057	-2.114
YBR191W	-4.536	-4.184	-3.716	-3.146	-3.419	-2.654	-1.753
YCR031C	-3.508	-3.206	-3.085	-2.304	-2.699	-2.433	-1.587
YDL061C	-3.604	-3.361	-2.905	-2.425	-2.408	-1.961	-1.371
YDL075W	-4.006	-3.802	-3.713	-2.977	-3.386	-2.769	-1.899
YDL081C	-3.276	-2.944	-2.878	-2.547	-2.592	-2.3	-1.516
YDL082W	-3.956	-3.725	-3.822	-2.868	-2.903	-2.685	-1.806
YDL083C	-4.616	-4.27	-3.852	-3.144	-3.52	-2.848	-1.799
YDL130W	-3.687	-3.294	-3.051	-2.644	-2.828	-2.545	-1.809
YDL136W	-3.211	-2.966	-2.79	-2.509	-2.233	-1.871	-1.396
YDL191W	-3.376	-3.241	-2.99	-2.606	-2.456	-2.073	-1.505
YDL229W	-4.49	-4.266	-4.014	-2.949	-2.7	-2.105	-1.356
YDR012W	-4.229	-4.051	-3.846	-2.785	-2.673	-2.37	-1.641
YDR025W	-4.391	-4.157	-4.189	-3.538	-3.573	-3.03	-2.041
YDR064W	-4.306	-4.155	-3.784	-3.422	-3.19	-2.595	-1.821
YDR234W	-3.237	-2.88	-2.655	-2.133	-1.975	-1.648	-1.498
YDR385W	-2.462	-2.482	-2.64	-2.05	-1.952	-1.912	-1.446
YDR418W	-4.2	-4.003	-3.569	-2.962	-3.011	-2.47	-1.6
YDR447C	-4.601	-4.19	-3.734	-3.136	-3.096	-2.5	-1.689
YDR450W	-3.527	-3.29	-3.363	-2.88	-2.974	-2.574	-1.786
YDR471W	-4.36	-3.476	-3.207	-2.559	-3.004	-2.238	-1.286
YDR508C	-4.04	-3.482	-3.067	-2.703	-2.482	-2.353	-2.633
YDR518W	-2.42	-2.609	-2.631	-2.054	-2.088	-2.121	-2.385
YEL054C	-4.13	-4.037	-3.799	-3.156	-3.055	-2.592	-1.643
YER056C-A	-3.963	-3.853	-3.699	-3.299	-3.156	-2.655	-1.858
YER074W	-4.989	-4.408	-4.112	-3.402	-3.395	-2.623	-1.775
YER102W	-4.452	-4.168	-3.873	-3.17	-3.536	-2.975	-1.976
YER117W	-3.241	-3.387	-3.241	-2.921	-2.964	-2.555	-1.82
YER131W	-4.679	-4.615	-4.413	-3.742	-3.675	-3.037	-2.03
YFL045C	-2.552	-2.93	-2.974	-2.968	-2.212	-2.228	-2.029
YFR015C	-2.496	-2.369	-2.389	-2.501	-2.704	-2.856	-3.003
YFR026C	-2.878	-3.101	-3.163	-2.829	-2.808	-2.879	-2.992
YFR031C-A	-5.102	-4.992	-4.522	-3.617	-3.723	-3.104	-2.005
YGL030W	-3.879	-3.915	-3.643	-2.84	-2.963	-2.388	-1.593
YGL031C	-4.101	-3.976	-3.753	-3.12	-3.583	-2.902	-1.878
YGL076C	-3.491	-3.165	-3.027	-2.602	-2.991	-2.457	-1.658
YGL103W	-4.903	-4.783	-4.44	-3.557	-3.709	-2.964	-1.935
YGL123W	-4.004	-3.93	-3.648	-3.323	-3.26	-2.796	-1.977
YGL135W	-3.589	-3.424	-3.202	-2.836	-2.627	-2.225	-1.542
YGL147C	-3.944	-3.724	-3.711	-3.584	-3.602	-3.29	-2.572
YGL189C	-4.85	-4.525	-3.981	-3.107	-3.655	-3.024	-2.08
YGL256W	-3.907	-4.784	-4.795	-4.279	-4.745	-5.125	-5.593
YGL258W	-3.129	-3.613	-3.261	-3.833	-3.602	-3.892	-3.71
YGR027C	-3.507	-3.217	-2.776	-2.287	-2.527	-2.07	-1.485
YGR034W	-4.145	-3.993	-3.783	-3.359	-3.257	-2.796	-1.957
YGR085C	-3.635	-3.355	-3.136	-2.684	-2.687	-2.226	-1.471
YGR118W	-3.644	-3.46	-3.209	-2.691	-2.551	-2.174	-1.571
YGR177C	-2.73	-3.161	-3.412	-3.445	-1.888	-1.753	-1.745
YGR214W	-4.334	-4.048	-3.64	-2.746	-3.136	-2.564	-1.453
YHL001W	-3.426	-3.262	-3.181	-2.976	-2.937	-2.509	-1.637
YHL015W	-4.137	-4.18	-3.87	-3.478	-3.323	-2.878	-2.123
YHL033C	-4.836	-4.531	-4.202	-3.326	-3.88	-3.173	-2.354
YHR010W	-5.202	-5.153	-4.773	-3.892	-3.744	-3.099	-2.275
YHR021C	-4.577	-4.098	-3.516	-2.745	-3.058	-2.443	-1.549
YHR043C	-2.805	-3.187	-3.514	-3.755	-2.749	-2.681	-2.887
YHR044C	-2.352	-2.774	-2.99	-2.987	-2.183	-2.535	-2.207
YHR141C	-4.588	-4.156	-3.711	-3.037	-3.088	-2.405	-1.548
YHR203C	-4.932	-4.563	-4.204	-3.129	-3.358	-2.98	-1.942
YIL018W	-5.166	-4.951	-4.534	-3.718	-3.776	-3.081	-2.068
YIL052C	-3.375	-3.138	-2.885	-2.355	-2.485	-2.035	-1.471
YIL053W	-2.677	-2.568	-2.361	-2.274	-2.149	-1.834	-1.771
YIL069C	-4.751	-4.531	-4.104	-3.447	-3.341	-2.639	-1.738
YIL094C	-3.751	-3.488	-3.207	-3.245	-2.843	-2.387	-2.156
YIL133C	-3.947	-3.751	-3.483	-2.914	-2.948	-2.449	-1.645
YJL136C	-3.704	-3.595	-3.216	-2.521	-2.789	-2.424	-1.634
YJL177W	-4.631	-4.469	-4.267	-3.436	-3.54	-2.882	-1.841
YJL188C	-3.308	-3.291	-3.017	-2.615	-2.606	-2.262	-1.719
YJL189W	-4.144	-3.913	-3.489	-2.8	-2.652	-2.182	-1.434
YJL190C	-4.647	-4.758	-4.628	-4.117	-3.887	-3.487	-2.661
YJL200C	-3.329	-2.819	-2.484	-2.308	-2.043	-1.691	-1.657
YJR094W-A	-3.415	-3.23	-2.984	-2.48	-2.226	-1.824	-1.559
YJR123W	-5.149	-4.769	-4.353	-3.575	-3.751	-3.017	-1.96
YJR145C	-4.568	-4.339	-4.116	-3.148	-3.412	-3.022	-2.062
YKL006W	-3.272	-2.864	-3.099	-2.363	-2.474	-2.331	-1.775
YKL165C	-2.534	-3.035	-3.203	-3.256	-2.467	-2.573	-2.847
YKL180W	-4.974	-4.728	-4.358	-3.458	-3.643	-3.032	-2.03
YKR057W	-3.583	-3.355	-3.195	-2.73	-2.516	-2.304	-1.634
YLL045C	-4.191	-3.722	-3.2	-2.657	-3.02	-2.388	-1.507
YLR029C	-3.686	-3.715	-3.61	-3.63	-3.192	-2.881	-2.174
YLR048W	-3.159	-3.149	-3.25	-2.432	-2.67	-2.419	-1.635
YLR061W	-5.309	-5.129	-4.897	-4.354	-4.013	-3.31	-2.602
YLR062C	-2.791	-2.492	-2.958	-2.596	-2.369	-2.206	-1.678
YLR075W	-4.516	-4.056	-3.466	-2.738	-3.002	-2.232	-1.274
YLR150W	-4.006	-3.983	-3.656	-2.824	-3.14	-2.574	-1.626
YLR167W	-4.964	-4.921	-4.686	-4.096	-3.898	-3.348	-2.353
YLR185W	-3.899	-3.576	-3.12	-2.572	-2.745	-2.132	-1.328
YLR325C	-4.33	-4.087	-3.868	-3.376	-2.973	-2.514	-1.777
YLR340W	-4.024	-3.926	-3.751	-2.707	-3.099	-2.815	-1.918
YLR344W	-3.867	-3.56	-3.358	-2.799	-3.018	-2.467	-1.715
YLR367W	-3.342	-3.854	-3.727	-3.73	-3.497	-3.085	-2.954
YLR388W	-3.627	-3.645	-3.421	-2.97	-2.866	-2.518	-1.851
YLR406C	-4.188	-3.78	-3.772	-3.274	-2.788	-2.666	-1.612
YLR441C	-3.936	-3.693	-3.326	-2.809	-2.743	-2.157	-1.392
YLR448W	-4.503	-4.056	-3.575	-2.851	-2.95	-2.324	-1.543
YML024W	-4.668	-4.357	-3.885	-3.194	-3.333	-2.74	-1.945
YML026C	-4.679	-4.234	-3.958	-3.227	-3.517	-2.793	-1.755
YML056C	-3.128	-3.279	-3.179	-2.867	-2.226	-1.96	-1.757
YML063W	-5.458	-5.258	-4.685	-3.682	-3.838	-3.27	-2.258
YML073C	-4.871	-4.442	-3.909	-3.062	-3.272	-2.573	-1.648
YMR116C	-4.359	-4.442	-4.266	-3.879	-3.948	-3.712	-3.157
YMR142C	-4.162	-3.956	-3.553	-2.846	-3.033	-2.554	-1.655
YMR143W	-3.797	-3.458	-3.153	-2.686	-2.789	-2.305	-1.494
YMR230W	-3.311	-3.09	-2.956	-2.643	-2.708	-2.332	-1.6
YMR242C	-4.357	-4.061	-3.884	-3.47	-3.694	-3.107	-2.029
YNL067W	-4.204	-4.039	-3.923	-3.715	-3.381	-2.906	-2.123
YNL069C	-3.633	-3.549	-3.428	-3.008	-3.053	-2.717	-1.884
YNL162W	-4.508	-4.022	-3.646	-2.927	-2.978	-2.316	-1.47
YNL178W	-5.574	-5.42	-4.963	-4.209	-4.044	-3.223	-2.26
YNL301C	-3.121	-3.05	-3.686	-3.181	-2.595	-2.686	-1.944
YNL302C	-4.189	-4.039	-3.546	-2.844	-3.027	-2.538	-1.694
YNR050C	-3.558	-3.48	-3.541	-3.531	-3.143	-3.035	-3.27
YOL039W	-4.515	-4.271	-4.198	-3.318	-3.643	-3.086	-2.323
YOL040C	-4.078	-3.868	-3.651	-2.861	-3.261	-2.854	-1.969
YOL120C	-3.521	-4.586	-4.348	-3.651	-4.011	-3.387	-2.5
YOL121C	-4.228	-3.954	-3.54	-2.936	-3.04	-2.476	-1.662
YOL127W	-4.278	-3.866	-3.285	-2.656	-2.875	-2.331	-1.477
YOR063W	-4.819	-4.91	-4.799	-4.238	-3.619	-2.891	-2.148
YOR096W	-4.892	-4.919	-4.709	-3.768	-4.01	-3.317	-2.225
YOR133W	-2.263	-2.284	-2.529	-1.795	-1.901	-1.922	-1.512
YOR293W	-4.259	-4.185	-3.938	-2.981	-3.145	-2.604	-1.642
YOR312C	-3.893	-3.631	-3.415	-2.857	-2.981	-2.409	-1.689
YOR369C	-4.185	-4.139	-3.806	-3.322	-3.079	-2.473	-1.609
YPL079W	-3.724	-3.39	-3.084	-2.482	-2.707	-2.25	-1.463
YPL081W	-4.414	-4.508	-4.014	-3.448	-3.707	-3.04	-2.012
YPL090C	-4.715	-4.353	-3.968	-3.344	-3.279	-2.624	-1.764
YPL131W	-4.833	-4.836	-4.728	-3.955	-3.859	-3.349	-2.383
YPL143W	-3.411	-3.321	-3.101	-2.64	-2.674	-2.17	-1.39
YPL220W	-3.46	-3.382	-3.111	-2.807	-2.558	-2.14	-1.518
YPR043W	-4.274	-4.006	-3.578	-2.857	-3.117	-2.576	-1.744
YPR044C	-3.091	-3.012	-2.861	-2.34	-2.666	-2.412	-1.809
YPR102C	-3.429	-3.208	-3.106	-2.601	-2.575	-2.196	-1.549
YPR132W	-3.944	-3.726	-3.425	-2.866	-2.808	-2.381	-1.726

## Sheet: PSR 10 (quantile 99% up)
	X17560372_E1_T3	X17560372_E1_T4	X17560372_E1_T5	X17560372_E1_T6	X17560372_E2_T3	X17560372_E2_T4	X17560372_E2_T5
YAL062W	2.874	2.889	3.38	3.994	3.472	3.956	4.637
YBL075C	5.024	5.325	5.409	4.378	4.479	4.524	4.572
YBR072W	3.269	3.434	3.501	3.044	2.755	2.822	3.053
YCR021C	5.29	5.801	5.91	5.395	3.92	3.927	4.188
YDR256C	3.379	3.885	4.092	4.17	2.913	2.847	3.261
YER037W	3.036	3.149	3.244	3.066	2.695	2.768	2.587
YER096W	3.244	3.761	3.858	3.663	2.79	2.495	3.363
YGR087C	5.761	6.301	6.233	5.7	6.301	6.43	6.644
YGR154C	3.497	3.492	3.454	3.297	3.047	2.974	2.808
YGR236C	4.305	4.486	5.085	5.061	3.006	3.122	3.294
YHR096C	3.685	4.261	4.489	4.493	2.673	2.843	3.019
YIL160C	3.437	3.918	4.329	4.782	2.613	2.851	3.342
YJL045W	2.812	3.398	3.575	4.21	2.501	2.78	2.788
YLR142W	4.753	4.299	4.289	3.871	3.956	3.859	3.52
YLR205C	4.818	4.813	4.618	4.447	4.595	4.334	4.184
YMR009W	3.428	3.472	3.398	3.02	3.184	3.099	2.964
YMR015C	3.303	3.461	3.745	3.81	3.415	3.628	3.833
YMR107W	5.547	5.654	6.132	6.082	4.333	4.653	4.6
YNL014W	2.67	3.297	3.668	4.141	2.753	2.815	3.099
YNL117W	5.981	5.921	6.359	6.128	4.997	5.814	5.646
YPL223C	4.946	5.803	5.83	5.23	4.614	4.842	5.197
YPR151C	4.606	4.548	4.549	4.436	3.832	3.661	3.596
YPR192W	2.964	3.319	3.468	3.556	2.714	3.027	3.437

## Sheet: PSR 10 (quantile 99% down)
	X17560372_E1_T3	X17560372_E1_T4	X17560372_E1_T5	X17560372_E1_T6	X17560372_E2_T3	X17560372_E2_T4	X17560372_E2_T5
YBL072C	-4.479	-4.208	-3.872	-3.366	-3.606	-3.049	-2.117
YBR048W	-4.581	-4.528	-4.489	-3.741	-3.787	-3.331	-2.236
YBR189W	-5.002	-4.76	-4.536	-3.771	-3.796	-3.057	-2.114
YER131W	-4.679	-4.615	-4.413	-3.742	-3.675	-3.037	-2.03
YHL033C	-4.836	-4.531	-4.202	-3.326	-3.88	-3.173	-2.354
YHR010W	-5.202	-5.153	-4.773	-3.892	-3.744	-3.099	-2.275
YIL018W	-5.166	-4.951	-4.534	-3.718	-3.776	-3.081	-2.068
YJL190C	-4.647	-4.758	-4.628	-4.117	-3.887	-3.487	-2.661
YKL180W	-4.974	-4.728	-4.358	-3.458	-3.643	-3.032	-2.03
YLR061W	-5.309	-5.129	-4.897	-4.354	-4.013	-3.31	-2.602
YLR167W	-4.964	-4.921	-4.686	-4.096	-3.898	-3.348	-2.353
YML063W	-5.458	-5.258	-4.685	-3.682	-3.838	-3.27	-2.258
YNL178W	-5.574	-5.42	-4.963	-4.209	-4.044	-3.223	-2.26
YOL039W	-4.515	-4.271	-4.198	-3.318	-3.643	-3.086	-2.323
YOR063W	-4.819	-4.91	-4.799	-4.238	-3.619	-2.891	-2.148
YOR096W	-4.892	-4.919	-4.709	-3.768	-4.01	-3.317	-2.225
YPL131W	-4.833	-4.836	-4.728	-3.955	-3.859	-3.349	-2.383

## Sheet: PSR 16 (quantile 90% up)
	X17327914_E1_T1	X17327914_E1_T2	X17327914_E1_T4	X17327914_E1_T5	X17327914_E1_T6	X17327914_E1_T7	X17327914_E1_T8
YBL039C	0.764	1.106	1.336	1.382	1.235	1.23	1.005
YBR039W	0.872	0.829	1.153	1.068	0.989	1.139	0.885
YBR042C	1.09	1.191	1.072	0.863	0.976	1.041	1.128
YBR076W	1.133	1.122	0.799	0.747	0.815	1.335	1.219
YCL007C	1.301	1.606	1.998	1.961	1.646	1.529	1.651
YCL008C	1.759	2.063	2.277	2.575	2.239	2.17	2.027
YCL036W	1.509	1.318	1.553	1.343	1.115	1.103	1.393
YCL059C	0.975	0.888	0.908	0.779	0.831	0.783	0.928
YCL064C	2.729	4.317	3.559	3.212	3.487	3.914	4.146
YCR005C	0.801	0.887	1.387	0.915	1.304	1.255	0.963
YCR057C	0.649	0.91	1.179	1.062	0.743	0.617	0.684
YCR072C	1.455	1.517	1.327	1.349	1.15	1.592	1.423
YDL004W	0.914	0.995	0.827	0.79	0.811	0.893	0.899
YDL031W	0.885	0.931	1.218	1.061	1.032	1.061	0.882
YDL033C	1.079	1.228	1.09	1.06	0.964	1.051	1.018
YDL122W	0.619	0.626	1.005	0.826	0.807	1	0.799
YDL167C	0.814	0.727	0.815	0.713	0.697	0.683	0.7
YDL179W	1.021	1.001	1.03	1.102	1.045	0.909	0.838
YDL208W	0.908	0.992	0.885	1.165	0.848	0.664	0.848
YDR006C	0.803	0.891	1.034	0.919	0.911	1.149	0.875
YDR060W	0.795	0.782	1.254	1.148	1.025	1.051	1.017
YDR083W	1	0.736	0.68	0.638	0.706	0.83	0.766
YDR087C	0.893	1.017	0.868	0.707	1.087	1.042	0.937
YDR101C	1.432	1.224	1.234	0.948	0.742	1.614	0.933
YDR103W	0.873	0.794	1.079	0.826	1.067	1.113	0.665
YDR216W	1.13	1.131	0.963	0.997	0.852	1.099	1.036
YDR243C	1.101	0.971	1.167	1.089	0.784	0.639	0.99
YDR260C	0.883	0.771	0.886	0.906	0.733	0.865	0.597
YDR290W	0.767	0.767	1.059	0.868	1.171	0.922	0.637
YDR365C	1.09	0.926	1.279	1.229	1.286	1.274	1.222
YDR398W	0.79	0.769	1.031	0.793	0.77	0.851	0.892
YDR429C	0.827	1.102	0.917	0.892	0.831	0.79	0.952
YDR432W	0.891	0.928	0.8	1.013	1.023	0.909	0.881
YDR433W	0.837	1.073	1.052	1.158	0.938	0.78	0.883
YDR448W	0.664	0.876	1.345	0.991	1.323	1.032	0.778
YDR465C	1.226	1.427	1.307	1.133	1.375	1.279	1.364
YEL024W	0.876	0.869	1.113	0.884	0.896	0.927	0.841
YER002W	1.439	1.269	1.517	1.415	1.575	1.454	1.456
YER006W	1.106	1.052	1.034	0.937	0.914	0.883	0.77
YER026C	1.457	1.77	1.612	1.619	1.694	1.767	1.436
YER043C	0.799	0.947	1.073	0.887	1.052	1.124	0.853
YER126C	1	1.091	1.287	1.117	1.18	1.074	0.984
YER127W	1.13	1.087	1.03	0.913	1.003	0.995	0.899
YER145C	1.169	1.271	1.529	1.059	0.891	0.762	1.235
YGL029W	1.096	1.063	0.966	0.986	1.119	0.984	1.101
YGL111W	1.013	0.668	1.018	0.879	1.004	0.926	0.801
YGL120C	1.068	1.099	1.103	0.836	0.95	1.032	1.147
YGL238W	0.588	0.632	0.881	0.774	0.738	0.85	0.609
YGL255W	2.904	4.194	2.974	3.123	3.098	3.187	3.605
YGR095C	1.227	1.35	1.131	1.102	0.906	1.145	1.1
YGR103W	1.584	1.561	1.695	1.5	1.406	1.674	1.502
YGR123C	0.889	0.813	1.134	1.142	0.958	0.975	0.816
YGR128C	1.129	1.363	1.721	1.569	1.458	1.281	1.336
YGR129W	1.048	1.022	0.974	0.998	0.858	0.885	1.184
YGR145W	0.826	0.776	1.227	1.055	0.883	0.988	1.182
YGR159C	1.943	2.08	2.189	2.359	1.915	1.874	1.937
YGR162W	0.622	0.632	1.108	0.998	0.797	1.209	0.779
YGR189C	2.095	3.857	3.326	3.946	3.641	4.036	4.112
YGR191W	2.53	4.419	4.19	4.141	4.204	4.53	4.372
YGR192C	1.406	3.488	2.892	3.322	2.881	3.108	3.263
YGR193C	2.645	3.81	3.235	3.247	3.345	3.333	3.625
YGR194C	2.184	1.988	1.803	2.187	2.031	2.056	2.439
YGR195W	4.184	4.368	4.05	4.012	4.206	4.25	4.291
YGR196C	2.734	3.037	3.072	2.94	3.15	3.321	2.82
YGR197C	2.675	2.945	2.341	2.446	2.639	2.727	2.573
YGR198W	2.656	3.74	3.413	3.105	3.454	3.911	3.262
YGR199W	1.751	2.141	2.325	2.053	2.478	3.029	2.703
YGR200C	2.583	2.627	3.315	3.295	3.614	3.774	3.123
YGR202C	3.061	3.053	2.992	2.91	2.956	3.22	3.209
YGR204W	2.258	3.009	2.896	2.871	2.969	3.24	2.766
YGR206W	3.268	3.307	3.392	3.277	3.556	3.507	3.287
YGR208W	3.627	3.615	4.089	3.933	3.79	3.977	3.607
YGR209C	2.439	3.931	3.542	3.415	3.777	3.583	4.031
YGR211W	2.864	4.313	4.556	4.382	4.24	4.499	4.258
YGR212W	2.023	2.26	1.728	1.58	2.276	2.773	2.343
YGR213C	3.029	3.431	2.795	2.357	2.733	3.101	3.222
YGR214W	1.483	3.234	3.433	2.932	3.548	3.645	2.983
YGR215W	4.096	4.161	4.373	4.303	4.373	4.221	4.124
YGR216C	2.573	2.491	2.317	1.99	2.801	3.292	2.358
YGR217W	1.667	1.764	1.947	1.63	1.94	2.038	2.06
YGR221C	1.19	1.487	1.543	1.67	1.337	1.569	1.181
YGR227W	1.201	1.281	1.248	1.581	1.348	1.103	1.648
YGR229C	0.806	0.792	0.911	0.657	0.751	0.937	0.764
YGR240C	0.849	0.952	1.596	1.53	1.487	1.562	1.28
YGR243W	1.478	1.599	1.471	1.582	1.604	1.738	1.747
YGR245C	0.75	0.919	1.155	1.075	0.903	1.038	0.93
YGR256W	0.747	0.838	1.159	1.062	0.956	0.909	0.801
YGR258C	0.852	0.933	1.126	1.122	0.732	1.018	1.036
YGR271C-A	1.309	1.252	1.318	1.643	1.244	1.237	1.332
YGR271W	1.999	2.239	2.526	2.219	2.457	2.339	2.415
YHL035C	1.014	1.071	1.068	0.906	1.028	1.256	1.029
YHR036W	0.758	1.126	1.261	1.219	1.155	0.945	1.057
YHR049W	1.131	1.176	0.959	1.188	1.168	1.197	1.167
YHR052W	1.137	1.27	1.349	1.291	1.287	1.137	1.24
YHR066W	1.193	1.29	1.114	1.035	1.344	1.307	1.094
YHR085W	1.117	1.035	1.101	0.883	1.038	1.021	1.084
YHR089C	0.997	1.12	1.157	1.138	0.911	0.824	1.013
YHR090C	1.335	1.165	1.009	0.985	0.88	1.247	1.178
YHR148W	1.032	1.091	1.233	0.906	0.783	0.771	1.021
YHR170W	1.172	1.299	1.218	1.126	1.219	1.093	1.053
YHR197W	1.08	0.826	1.046	0.859	0.867	1.254	0.984
YIL047C	0.693	0.946	0.967	0.752	0.685	0.873	0.792
YIL103W	1.009	1.013	1.05	0.968	1.061	1.029	0.867
YIL143C	0.753	1.023	0.697	0.688	0.688	0.778	0.912
YIR011C	1.184	1.431	0.992	0.905	1.021	1.337	1.164
YIR012W	0.683	0.995	1.089	1.027	0.798	0.648	0.823
YJL005W	2.01	2.024	2.158	2.565	2.345	2.111	1.998
YJL051W	0.721	0.963	1.269	1.095	1.126	0.889	0.928
YJL052W	2.306	4.52	3.488	3.497	3.615	3.944	4.127
YJL069C	0.963	1.254	1.199	1.138	0.949	1.231	1.314
YJL122W	0.967	0.893	0.922	0.899	0.908	0.666	0.81
YJL125C	0.835	1.171	1.058	0.753	0.857	0.961	0.868
YJR009C	2.215	4.385	4.171	4.755	3.721	4.268	4.53
YJR063W	1.049	1.166	1.074	1.27	0.894	0.945	1.035
YJR070C	0.849	0.865	1.229	1.203	0.852	0.856	0.866
YJR077C	1.001	0.925	1.036	1.247	0.89	0.824	1.21
YJR121W	0.747	0.797	0.922	0.999	0.864	0.99	0.869
YKL004W	0.749	0.842	1.029	0.706	0.875	0.661	0.81
YKL009W	1.234	1.38	1.599	1.473	1.368	1.237	1.199
YKL048C	0.68	0.897	1.086	0.926	0.858	1.279	0.888
YKL049C	1.18	1.172	0.921	0.847	0.923	0.734	1.177
YKL082C	1.304	1.407	1.566	1.093	1.169	1.274	1.362
YKL099C	0.981	0.88	0.896	0.894	0.834	0.669	0.754
YKL125W	1.169	1.175	1.085	0.937	0.973	0.981	1.181
YKL143W	1.285	1.09	1.341	1.127	1.234	1.099	0.764
YKL174C	1.313	1.387	1.526	1.898	1.313	1.123	0.982
YKL178C	1.076	1.131	1.397	1.498	1.509	1.056	1.532
YKR049C	1.111	1.268	0.718	1.183	0.845	0.86	0.972
YKR056W	1.065	1.01	0.901	0.686	0.806	0.871	1.002
YKR092C	0.793	0.808	1.156	1.228	0.94	0.625	0.886
YLL011W	1.189	1.256	1.42	1.423	1.267	1.372	1.178
YLR009W	1.295	1.042	1.223	1.228	1.085	0.758	1.118
YLR014C	0.902	0.703	0.891	0.757	0.801	0.873	0.821
YLR023C	0.725	0.856	1.06	0.9	0.658	0.946	0.787
YLR048W	2.051	2.079	2.487	2.501	2.342	2.264	2.228
YLR051C	1.246	1.125	1.165	1.06	1.047	1.017	1.004
YLR068W	1.065	1.134	0.901	0.64	0.788	0.75	1.014
YLR074C	1.299	1.141	1.023	1.356	0.923	0.756	0.85
YLR136C	2.054	2.725	0.903	0.883	1.279	1.421	2.13
YLR196W	1.052	1.032	1.278	0.945	1.079	0.874	1.007
YLR197W	0.87	0.655	1.015	0.907	1.018	0.848	0.745
YLR276C	1.071	0.893	1.526	1.176	1.128	0.926	0.921
YLR314C	0.834	0.72	1.393	1.186	0.897	0.982	0.802
YLR332W	1.544	1.144	0.879	0.807	1.367	1.675	1.569
YLR409C	1.057	0.904	1.494	1.308	0.948	0.804	0.88
YLR449W	0.673	0.737	0.74	0.623	0.809	0.71	0.861
YML032C	0.852	1.044	0.904	0.833	1.342	1.113	1.111
YML034W	0.634	0.799	0.948	0.718	0.966	0.709	0.937
YML043C	1.221	0.865	1.13	0.856	1.059	1.099	0.889
YML056C	1.398	1.344	1.313	1.484	1.29	1.16	1.302
YMR011W	1.137	1.17	1.502	1.729	1.295	1.093	1.145
YMR049C	0.947	1.096	1.844	1.371	1.434	1.25	1.113
YMR058W	1.073	1.242	1.455	1.151	0.93	0.9	1.236
YMR093W	1.208	1.242	1.248	1.172	0.977	1.078	1.272
YMR131C	0.868	1.022	1.335	1.342	0.888	1.116	1.012
YMR219W	0.755	0.712	1.121	1.201	1.155	1.134	0.754
YMR290C	1.093	1.298	1.751	1.532	1.438	1.313	1.326
YNL002C	1.224	0.944	1.246	0.988	1.198	1.133	1.067
YNL036W	0.9	0.778	0.736	0.772	0.914	1.108	1.201
YNL062C	0.891	0.977	1.291	0.965	0.894	0.815	0.924
YNL064C	0.875	0.916	0.808	0.984	0.836	0.703	0.898
YNL075W	0.88	0.731	0.81	0.84	0.719	0.657	0.78
YNL110C	1.454	1.445	1.636	1.441	1.248	1.156	1.518
YNL112W	0.714	0.865	1.012	1.036	0.771	0.837	0.792
YNL175C	0.705	0.754	1.046	0.817	0.716	0.758	0.795
YNL207W	1.152	0.937	0.865	0.769	0.785	0.942	0.858
YNL248C	1.005	1.027	1.002	1.013	0.853	0.767	0.813
YNR001C	1.132	0.843	1.549	1.198	1.348	0.974	0.993
YNR017W	1.052	0.869	0.839	0.905	0.863	0.676	0.94
YNR038W	0.643	0.962	1.188	1.017	1.234	1.169	0.777
YNR053C	0.935	1.131	1.278	1.148	0.932	0.948	1.027
YOL010W	0.902	1.327	1.179	0.922	1.075	0.984	1.04
YOL041C	1.169	1.052	1.306	1.043	1.138	1.088	0.981
YOL059W	0.633	0.911	0.864	0.827	0.712	0.887	0.86
YOL070C	0.611	0.668	0.724	0.655	0.61	0.738	0.649
YOL077C	1.058	1.198	1.54	1.332	1.168	1.08	1.162
YOL080C	1.327	1.309	1.259	1.097	0.986	1.059	1.226
YOL124C	1.353	1.427	1.541	1.278	1.087	1.379	1.379
YOR046C	0.852	0.753	1.309	0.96	0.803	0.855	0.713
YOR056C	0.962	1.215	1.432	1.245	1.196	1.06	1.156
YOR058C	0.6	0.734	0.979	0.701	1.087	0.962	0.688
YOR062C	0.971	0.977	1.097	0.879	0.751	0.976	0.92
YOR119C	1.055	1.132	1.291	1.381	1.103	1.2	1.318
YOR205C	0.944	0.919	0.81	0.697	1.198	0.87	0.782
YOR206W	0.769	0.696	1.326	1.022	1.105	0.865	0.786
YOR252W	0.978	1.074	1.215	1.082	0.921	0.85	1.04
YOR254C	0.796	0.785	1.173	1.183	0.968	0.993	0.814
YOR261C	0.839	0.676	0.874	0.898	0.883	0.782	0.751
YOR272W	1.071	1.187	1.177	1.056	0.879	1.068	1.332
YOR310C	1.022	0.959	1.129	1.054	0.981	0.929	0.974
YOR340C	0.952	0.739	1.198	1.015	0.861	0.886	0.927
YPL012W	1.111	1.344	1.506	1.333	1.251	1.209	1.238
YPL043W	1.03	1.296	1.538	1.264	1.299	1.377	1.354
YPL093W	1.218	1.302	1.577	1.666	1.322	1.417	1.517
YPL106C	0.723	0.931	1.079	1.071	1.09	0.789	0.959
YPL126W	1.332	1.488	1.566	1.238	1.363	1.684	1.356
YPL146C	1.024	1.062	1.508	1.188	1.209	1.063	1.101
YPL193W	1.123	1.023	0.947	1.026	0.859	0.974	1.018
YPL207W	0.797	0.896	1.342	1.008	0.807	0.912	0.791
YPL211W	1.097	1.132	1.086	1.075	1.096	0.88	0.953
YPR016C	0.598	0.913	1.308	1.074	0.885	0.711	0.641
YPR041W	0.987	1.112	0.96	1.029	0.859	0.859	1.147
YPR125W	0.938	0.893	1.042	0.78	0.772	0.797	0.716
YPR144C	0.924	1.044	0.862	0.662	0.907	0.997	0.961
YPR169W	0.744	0.916	0.968	0.695	0.682	0.716	0.786
YPR190C	1.201	1.169	1.344	1.235	1.12	1.088	1.124

## Sheet: PSR 16 (quantile 90% down)
	X17327914_E1_T1	X17327914_E1_T2	X17327914_E1_T4	X17327914_E1_T5	X17327914_E1_T6	X17327914_E1_T7	X17327914_E1_T8
YAL011W	-1.345	-1.328	-1.128	-1.178	-1.004	-1.26	-0.837
YAL015C	-1.048	-0.742	-1.248	-0.999	-1.086	-0.879	-0.854
YAL048C	-1.739	-1.984	-1.552	-1.307	-1.49	-2.004	-1.504
YAL061W	-1.235	-1.105	-0.898	-0.749	-1.146	-1.139	-1.039
YAR003W	-1.256	-1.037	-1.53	-1.304	-1.483	-1.692	-0.795
YBL009W	-0.96	-1.723	-2.092	-1.877	-1.682	-1.407	-1.212
YBL043W	-0.924	-0.701	-1.03	-1.316	-1.116	-0.58	-0.737
YBL097W	-2.342	-3.138	-3.171	-1.954	-2.531	-3.554	-1.907
YBL101C	-0.822	-1.129	-1.196	-0.942	-1.006	-1.075	-0.783
YBL106C	-0.653	-0.78	-0.908	-0.645	-0.667	-0.804	-0.584
YBR046C	-1.176	-1.322	-1.193	-0.94	-1.161	-1.342	-1.049
YBR115C	-1.108	-1.191	-1.291	-1.199	-1.114	-1.216	-0.826
YBR147W	-2.92	-2.498	-3.548	-2.755	-3.185	-2.982	-3.101
YBR201W	-1.467	-1.376	-1.503	-1.652	-1.333	-1.112	-1.222
YBR255W	-0.852	-0.695	-1.125	-0.999	-0.92	-0.967	-0.834
YBR256C	-0.892	-0.581	-2.627	-2.427	-2.1	-1.374	-1.234
YBR264C	-0.866	-0.694	-0.959	-1.142	-0.852	-0.7	-0.7
YBR291C	-0.996	-0.943	-1.292	-1.039	-0.946	-1.267	-1.068
YCL027W	-1.042	-1.064	-1.334	-1.214	-0.917	-0.883	-0.91
YCL030C	-0.697	-0.984	-2.618	-2.556	-2.266	-1.029	-1.542
YCR021C	-2.202	-1.958	-2.892	-2.924	-2.927	-2.711	-2.816
YCR091W	-1.01	-0.984	-0.985	-0.743	-0.657	-0.73	-0.645
YDL048C	-1.429	-1.735	-1.879	-1.935	-2.12	-1.787	-2.069
YDL054C	-1.345	-1.35	-1.881	-1.804	-1.882	-1.77	-1.333
YDL077C	-0.907	-0.811	-0.888	-1.167	-0.944	-0.938	-0.939
YDL078C	-0.736	-0.623	-1.123	-0.851	-0.769	-0.918	-1.02
YDL170W	-1.223	-0.872	-1.157	-1.171	-1.026	-0.693	-0.815
YDL198C	-1.26	-1.059	-2.893	-2.416	-2.048	-1.158	-0.929
YDL222C	-1.647	-1.97	-1.808	-0.754	-1.726	-2.005	-1.46
YDL230W	-0.798	-0.949	-1.039	-0.758	-0.965	-0.779	-0.79
YDR080W	-1.209	-1.336	-1.558	-1.522	-1.097	-0.975	-1.005
YDR085C	-1.389	-1.842	-2.355	-1.67	-2.068	-1.905	-1.499
YDR163W	-0.929	-0.58	-1.415	-1.251	-0.931	-0.728	-0.852
YDR244W	-1.013	-1.493	-1.15	-1.178	-0.844	-0.915	-0.615
YDR330W	-1.286	-1.31	-1.623	-1.592	-1.822	-1.574	-1.294
YDR337W	-1.281	-1.255	-1.144	-1.14	-0.904	-0.795	-1.064
YDR354W	-0.61	-0.834	-1.137	-1.212	-1.027	-0.599	-0.747
YDR408C	-1.112	-0.8	-0.833	-0.787	-1.216	-1.172	-0.998
YDR414C	-0.715	-0.835	-1.159	-1.021	-0.957	-0.81	-1.055
YDR461W	-2.678	-2.494	-2.533	-2.426	-2.072	-1.93	-2.85
YDR520C	-1.068	-2.016	-2.741	-1.684	-1.691	-1.945	-1.128
YDR533C	-1.788	-1.19	-2.769	-2.593	-2.683	-2.589	-2.179
YDR540C	-0.968	-0.885	-1.565	-1.151	-1.14	-1.185	-1.064
YEL029C	-0.757	-0.754	-1.166	-1.106	-0.994	-0.842	-0.74
YEL039C	-1.108	-1.021	-0.743	-0.884	-1.002	-1.536	-0.892
YEL047C	-0.66	-0.662	-1.036	-0.911	-0.833	-0.68	-0.794
YER001W	-0.837	-0.802	-1.041	-1.035	-1.504	-0.936	-1.043
YER024W	-0.985	-1.124	-0.895	-0.835	-0.693	-1.043	-1.148
YER037W	-1.429	-1.042	-2.052	-1.613	-1.276	-1.127	-1.515
YER038C	-1.151	-1.032	-1.751	-1.56	-1.698	-1.011	-1.488
YER046W	-0.946	-0.893	-1.069	-1.448	-1.074	-0.767	-0.794
YER053C	-1.447	-0.776	-0.985	-0.915	-0.962	-0.765	-1.478
YER058W	-0.87	-0.817	-0.952	-0.909	-0.994	-0.691	-0.87
YER061C	-0.695	-0.67	-1.485	-1.395	-1.444	-1.125	-0.848
YER065C	-1.25	-1.078	-1.419	-1.277	-1.586	-1.449	-1.416
YER069W	-1.441	-1.119	-1.857	-1.722	-1.537	-1.135	-1.122
YER081W	-1.697	-1.725	-2.111	-2.21	-1.973	-1.789	-1.56
YER124C	-1.487	-1.194	-1.479	-1.42	-1.127	-1.081	-1.351
YER174C	-1.23	-1.259	-1.722	-1.427	-1.384	-1.328	-1.473
YER175C	-1.083	-0.911	-2.707	-2.392	-1.972	-1.086	-1.139
YER185W	-1.166	-0.972	-1.714	-1.416	-1.573	-1.271	-1.221
YFL020C	-0.948	-1.054	-1.103	-1.037	-0.912	-0.969	-1.072
YFR015C	-0.958	-0.643	-1.21	-1.117	-0.724	-0.793	-0.878
YFR025C	-0.758	-0.641	-1.165	-1.17	-0.938	-0.584	-0.708
YFR047C	-0.692	-0.625	-0.77	-0.688	-0.96	-0.733	-0.94
YFR055W	-1.04	-1.169	-1.96	-1.856	-1.744	-1.374	-1.384
YGL001C	-0.966	-0.723	-0.938	-1.063	-1.157	-0.955	-1.098
YGL009C	-1.821	-1.729	-1.828	-1.972	-1.642	-1.422	-1.558
YGL024W	-0.611	-1.041	-0.97	-0.76	-0.838	-0.762	-1.106
YGL032C	-1.968	-2.087	-2.033	-1.797	-1.838	-1.663	-2.273
YGL059W	-1.08	-0.982	-1.73	-1.804	-1.41	-1.154	-1.161
YGL125W	-0.854	-0.957	-0.864	-0.799	-1.12	-0.892	-0.891
YGL131C	-0.879	-0.955	-0.957	-1.029	-0.986	-0.738	-0.894
YGL153W	-0.872	-0.956	-1.225	-0.97	-1.114	-1.026	-0.92
YGL154C	-1.024	-0.704	-1.288	-1.019	-1.229	-1.229	-1.103
YGL180W	-1.532	-1.272	-1.821	-1.562	-1.516	-1.395	-1.327
YGL183C	-1.346	-1.035	-1.296	-1.08	-1.22	-1.099	-1.21
YGL184C	-2.262	-1.883	-2.325	-2.146	-2.344	-1.97	-2.14
YGL186C	-0.879	-0.714	-0.919	-1.031	-0.938	-0.609	-0.779
YGL196W	-1.426	-1.102	-2.042	-1.629	-1.379	-1.524	-1.428
YGL224C	-2.217	-2.042	-2.56	-2.643	-2.341	-1.812	-2.036
YGL234W	-1.281	-1.099	-1.205	-1.391	-1.289	-1.179	-1.035
YGL243W	-1.001	-1.127	-0.73	-1.103	-0.826	-1.161	-1.15
YGR029W	-0.896	-0.946	-1.305	-0.955	-0.994	-0.94	-0.881
YGR049W	-1.229	-1.199	-1.39	-1.567	-1.359	-1.086	-1.281
YGR121C	-0.79	-1.046	-0.704	-0.729	-0.843	-0.946	-1.001
YGR138C	-1.459	-1.38	-2.108	-2.055	-1.958	-1.583	-1.819
YGR161C	-1.332	-0.896	-1.504	-1.292	-1.338	-1.309	-1.225
YHL028W	-1.107	-0.78	-1.024	-0.798	-0.927	-0.908	-0.665
YHR029C	-1.671	-1.902	-3.889	-3.695	-3.28	-2.396	-2.269
YHR046C	-0.797	-1.001	-1.002	-0.995	-0.869	-0.737	-1.115
YHR064C	-1.15	-1.154	-1.251	-1.344	-1.394	-1.142	-1.001
YHR071W	-1.217	-0.935	-1.605	-1.554	-1.386	-0.887	-1.308
YHR137W	-1.668	-0.914	-0.874	-1.552	-1.991	-1.831	-1.22
YHR144C	-0.931	-1.028	-1.116	-0.986	-0.634	-0.776	-0.981
YHR165C	-1.099	-1.04	-0.755	-1.069	-0.689	-0.899	-0.905
YHR166C	-0.964	-0.823	-0.879	-0.937	-0.815	-0.635	-0.817
YIL003W	-0.716	-0.656	-1.386	-1.176	-1.04	-0.878	-1.156
YIL026C	-0.81	-1.206	-1.253	-1.192	-0.852	-0.799	-0.776
YIL056W	-1.18	-1.116	-1.75	-1.616	-1.517	-1.08	-1.159
YIL074C	-0.732	-0.838	-1.701	-1.569	-1.551	-0.927	-1.196
YIL119C	-2.184	-2.139	-1.855	-1.683	-1.759	-1.59	-2.096
YIL125W	-0.976	-1.076	-1.39	-1.267	-1.09	-0.723	-1.035
YIL139C	-1.723	-1.687	-2.326	-1.276	-1.536	-2.133	-1.456
YIL156W	-1.145	-1.191	-0.874	-0.801	-0.843	-0.996	-0.935
YIL164C	-1.222	-1.089	-2.297	-1.87	-1.872	-1.347	-1.489
YIL173W	-1.223	-1.071	-1.598	-1.483	-1.453	-1.272	-1.212
YIR005W	-1.323	-1.047	-1.608	-1.591	-1.471	-1.176	-1.422
YIR017C	-0.838	-2.655	-4.168	-3.061	-2.904	-3.1	-1.742
YIR030C	-0.702	-0.736	-0.74	-0.778	-0.849	-0.871	-0.932
YIR032C	-1.396	-1.055	-1.29	-1.14	-1.406	-1.568	-0.734
YIR033W	-0.922	-0.78	-1.186	-1.311	-1.102	-0.757	-0.72
YJL038C	-1.141	-0.909	-1.309	-1.114	-1.088	-0.847	-0.695
YJL042W	-1.068	-0.983	-0.68	-0.795	-0.784	-0.868	-0.619
YJL048C	-1.246	-0.883	-1.097	-0.926	-1.336	-1.139	-1.461
YJL060W	-1.235	-0.663	-1.416	-1.194	-1.572	-1.004	-1.203
YJL088W	-1.696	-2.186	-3.113	-2.741	-2.724	-2.113	-2.827
YJL170C	-1.781	-1.415	-1.544	-1.691	-1.366	-1.221	-1.659
YJL210W	-1.199	-1.045	-1.142	-0.955	-1.059	-1.309	-1.209
YJR025C	-1.474	-1.206	-1.958	-1.75	-1.64	-0.887	-1.376
YJR078W	-1.105	-0.77	-1.377	-1.185	-1.468	-1.448	-1.003
YJR127C	-0.976	-1.227	-1.113	-1.033	-0.834	-1.061	-0.835
YJR130C	-1.63	-1.401	-2.259	-2.174	-1.732	-1.149	-1.396
YJR137C	-1.036	-0.843	-1.166	-1.19	-1.035	-0.796	-0.772
YJR152W	-0.909	-1.201	-1.046	-0.873	-0.863	-1.016	-1.142
YJR155W	-1.01	-0.978	-1.908	-1.359	-1.333	-1.017	-0.845
YKL029C	-1.539	-1.343	-1.377	-1.417	-1.553	-1.319	-1.22
YKL084W	-0.903	-0.885	-0.879	-1.104	-0.883	-0.837	-1.086
YKL103C	-1.343	-1.032	-1.868	-1.494	-1.293	-1.212	-1.314
YKL106W	-0.839	-0.718	-0.798	-1.112	-0.677	-0.607	-0.934
YKL120W	-1.94	-1.917	-2.1	-2.204	-1.944	-1.821	-1.919
YKL121W	-0.786	-0.829	-0.906	-0.734	-0.766	-0.741	-0.905
YKL217W	-0.647	-0.829	-0.877	-0.825	-0.709	-0.996	-0.83
YKL218C	-1.411	-1.505	-2.711	-2.576	-2.721	-2.343	-1.804
YKL219W	-0.589	-0.883	-0.693	-0.644	-0.651	-0.655	-0.611
YKR034W	-1.868	-1.788	-1.936	-1.818	-1.709	-1.789	-1.908
YKR039W	-1.607	-2.136	-2.392	-2.501	-1.782	-1.506	-2.252
YKR058W	-1.357	-1.152	-1.663	-1.13	-1.691	-1.543	-1.374
YKR061W	-0.885	-0.785	-0.705	-0.652	-0.881	-1.079	-0.911
YKR069W	-0.608	-0.668	-1.955	-2.009	-1.391	-0.795	-0.778
YKR080W	-2.036	-1.933	-2.475	-2.745	-2.592	-2.377	-2.113
YLL004W	-1.001	-1.229	-0.739	-1.176	-0.894	-1.507	-0.844
YLL027W	-1.01	-0.776	-1.034	-1.45	-1.326	-1.283	-1.049
YLL028W	-2.452	-2.588	-2.78	-2.561	-3.068	-2.892	-2.598
YLL052C	-0.843	-1.065	-0.897	-1.007	-1.215	-1.457	-1.163
YLL055W	-2.344	-2.098	-2.301	-2.343	-2.584	-2.39	-2.117
YLR058C	-1.807	-1.672	-1.742	-2.276	-2.266	-2.103	-1.702
YLR089C	-1.211	-1.339	-1.415	-1.247	-1.015	-1.26	-1.334
YLR093C	-0.874	-0.761	-1.146	-1.01	-1.091	-0.728	-0.848
YLR193C	-1.457	-1.458	-1.985	-1.872	-1.781	-1.646	-1.525
YLR256W	-1.301	-1.167	-1.129	-1.163	-0.907	-1.022	-0.892
YLR286C	-1.33	-1.331	-0.722	-1	-0.879	-0.732	-0.953
YLR348C	-1.626	-1.723	-1.82	-1.92	-2.003	-2.046	-1.819
YLR359W	-0.773	-0.773	-1.092	-1.106	-1.288	-1.006	-1.145
YLR383W	-1.065	-1.629	-1.296	-1.314	-1.141	-1.179	-1.038
YLR384C	-1.007	-1.565	-1.659	-1.365	-1.501	-1.767	-1.035
YLR447C	-0.767	-0.97	-0.706	-0.68	-0.844	-0.803	-0.798
YLR452C	-0.887	-1.056	-1.12	-1.089	-0.869	-0.831	-1.339
YML116W	-1.409	-1.486	-1.98	-2.064	-1.621	-1.217	-1.353
YMR016C	-1.208	-1.29	-1.116	-0.837	-0.911	-1.324	-0.686
YMR020W	-0.737	-0.678	-0.801	-0.767	-0.787	-0.861	-0.881
YMR096W	-0.701	-0.706	-1.331	-1.528	-1.351	-0.939	-0.608
YMR097C	-1.055	-1.022	-1.491	-1.58	-1.482	-1.07	-1.069
YMR120C	-2.866	-2.983	-3.634	-3.605	-3.421	-3.2	-2.879
YMR136W	-0.901	-1.4	-2.73	-2.254	-1.678	-1.831	-0.865
YMR173W	-1.834	-1.57	-2.155	-1.521	-1.825	-1.363	-1.383
YMR195W	-2.562	-2.378	-3.183	-3.27	-2.896	-2.6	-2.768
YMR271C	-1.258	-1.036	-1.692	-1.275	-1.492	-1.359	-1.202
YMR272C	-1.003	-1.102	-0.744	-0.672	-0.886	-1.305	-1.112
YMR300C	-1.128	-1.203	-1.555	-1.439	-1.492	-1.285	-1.117
YMR322C	-1.267	-1.027	-1.332	-1.35	-1.717	-1.427	-1.154
YNL004W	-0.963	-1.088	-1.115	-1.1	-1.122	-0.776	-0.939
YNL042W	-0.952	-0.912	-1.65	-1.149	-1.408	-1.266	-0.672
YNL111C	-0.879	-0.903	-0.931	-1.192	-1.394	-1.276	-1.076
YNL129W	-0.967	-1.301	-1.597	-1.374	-1.42	-0.987	-1.171
YNL130C	-1.027	-0.909	-0.851	-0.759	-0.79	-0.688	-0.887
YNL142W	-3	-2.851	-2.856	-2.55	-3.008	-2.912	-2.632
YNL145W	-1.952	-2.019	-2.068	-1.931	-1.476	-1.628	-2.089
YNL220W	-1.23	-1.376	-2.838	-2.873	-2.474	-1.656	-1.621
YNL221C	-0.853	-0.741	-0.735	-0.785	-0.837	-0.767	-0.719
YNL239W	-1.255	-1.182	-1.466	-1.496	-1.404	-1.147	-1.092
YNL333W	-0.961	-1.375	-1.61	-1.57	-1.582	-1.398	-1.307
YNR050C	-2.322	-2.384	-2.489	-2.721	-2.696	-2.205	-2.344
YNR057C	-1.117	-0.941	-1.798	-1.722	-1.512	-1.234	-1.035
YNR058W	-0.973	-1.018	-1.358	-1.463	-1.442	-1.266	-1.285
YNR065C	-0.954	-0.706	-1.008	-0.806	-0.689	-0.743	-0.772
YNR069C	-0.969	-0.928	-1.631	-1.386	-1.596	-1.5	-1.162
YOL004W	-1.463	-1.647	-1.088	-0.995	-0.676	-0.947	-1.227
YOL064C	-1.411	-1.173	-2.237	-2.145	-1.677	-0.986	-1.323
YOL082W	-0.664	-0.587	-0.787	-0.873	-0.712	-0.702	-0.78
YOL119C	-1.589	-1.635	-2.062	-1.885	-1.935	-1.707	-1.747
YOL140W	-2.722	-2.702	-3.046	-2.833	-2.519	-2.479	-2.602
YOR038C	-1.603	-1.957	-2.185	-2.156	-2.317	-2.131	-1.37
YOR044W	-0.936	-0.824	-1.872	-1.749	-1.305	-0.851	-1.023
YOR107W	-0.884	-0.98	-1.037	-0.776	-1.221	-1.319	-1.339
YOR108W	-1.027	-0.975	-0.986	-1.057	-0.959	-0.702	-0.701
YOR130C	-1.361	-1.176	-2.054	-1.815	-1.608	-1.25	-1.346
YOR184W	-1.277	-1.113	-0.908	-0.893	-1.095	-1.298	-0.941
YOR202W	-1.281	-0.988	-2.672	-2.408	-1.853	-1.434	-1.279
YOR221C	-0.796	-1.033	-0.862	-0.757	-0.881	-0.776	-0.948
YOR222W	-1.052	-0.91	-1.476	-1.341	-1.044	-0.854	-0.87
YOR230W	-1.279	-1.092	-1.566	-1.351	-1.396	-1.421	-0.913
YOR339C	-1.183	-1.083	-1.793	-1.651	-1.555	-0.874	-1.085
YOR348C	-1.79	-2.12	-1.396	-1.253	-1.802	-1.867	-1.7
YOR363C	-0.857	-0.68	-1.11	-0.951	-0.827	-0.827	-0.889
YOR377W	-0.829	-0.957	-1.349	-0.998	-0.94	-1.18	-0.93
YOR391C	-1.413	-0.751	-1.061	-0.833	-1.148	-1.175	-1.065
YPL033C	-1.954	-1.841	-1.897	-1.743	-2.164	-1.83	-1.858
YPL048W	-0.803	-0.922	-0.81	-0.72	-0.653	-0.891	-0.648
YPL092W	-2.068	-2.089	-2.735	-2.653	-2.587	-2.015	-2.039
YPL095C	-1.147	-1.041	-0.959	-0.892	-1.095	-1.179	-1.11
YPL096W	-0.653	-0.622	-0.937	-0.864	-0.842	-0.778	-0.66
YPL177C	-1.372	-1.015	-1.844	-1.7	-1.356	-1.187	-1.311
YPL241C	-1.176	-0.994	-1.048	-1.046	-1.123	-0.994	-1.1
YPL250C	-1.503	-1.391	-2.741	-2.78	-2.023	-1.757	-1.562
YPL252C	-0.658	-0.9	-1.572	-1.366	-1.049	-0.888	-0.777
YPR026W	-1.004	-1.218	-0.715	-0.967	-0.847	-1.339	-1.072
YPR035W	-0.963	-0.92	-1.062	-1.292	-0.986	-0.856	-0.933
YPR058W	-1.26	-1.141	-2.047	-1.864	-1.595	-1.18	-1.155
YPR128C	-1.599	-1.105	-1.112	-1.475	-0.783	-0.998	-1.339
YPR145W	-1.396	-1.329	-1.569	-1.493	-1.218	-0.854	-1.124
YPR151C	-1.001	-1.096	-1.174	-1.192	-1.198	-1.191	-1.439
YPR156C	-0.628	-0.601	-1.361	-1.3	-1.332	-1.11	-1.073
YPR167C	-1.981	-1.78	-3.434	-3.041	-2.473	-1.983	-1.759
YPR194C	-1.102	-1.304	-1.213	-0.949	-1.015	-0.904	-1.155

## Sheet: PSR 16 (quantile 95% up)
	X17327914_E1_T1	X17327914_E1_T2	X17327914_E1_T4	X17327914_E1_T5	X17327914_E1_T6	X17327914_E1_T7	X17327914_E1_T8
YBR042C	1.09	1.191	1.072	0.863	0.976	1.041	1.128
YCL007C	1.301	1.606	1.998	1.961	1.646	1.529	1.651
YCL008C	1.759	2.063	2.277	2.575	2.239	2.17	2.027
YCL036W	1.509	1.318	1.553	1.343	1.115	1.103	1.393
YCL064C	2.729	4.317	3.559	3.212	3.487	3.914	4.146
YCR072C	1.455	1.517	1.327	1.349	1.15	1.592	1.423
YDL031W	0.885	0.931	1.218	1.061	1.032	1.061	0.882
YDL033C	1.079	1.228	1.09	1.06	0.964	1.051	1.018
YDL179W	1.021	1.001	1.03	1.102	1.045	0.909	0.838
YDR216W	1.13	1.131	0.963	0.997	0.852	1.099	1.036
YDR365C	1.09	0.926	1.279	1.229	1.286	1.274	1.222
YDR465C	1.226	1.427	1.307	1.133	1.375	1.279	1.364
YEL024W	0.876	0.869	1.113	0.884	0.896	0.927	0.841
YER002W	1.439	1.269	1.517	1.415	1.575	1.454	1.456
YER026C	1.457	1.77	1.612	1.619	1.694	1.767	1.436
YER126C	1	1.091	1.287	1.117	1.18	1.074	0.984
YER127W	1.13	1.087	1.03	0.913	1.003	0.995	0.899
YGL029W	1.096	1.063	0.966	0.986	1.119	0.984	1.101
YGL255W	2.904	4.194	2.974	3.123	3.098	3.187	3.605
YGR095C	1.227	1.35	1.131	1.102	0.906	1.145	1.1
YGR103W	1.584	1.561	1.695	1.5	1.406	1.674	1.502
YGR128C	1.129	1.363	1.721	1.569	1.458	1.281	1.336
YGR129W	1.048	1.022	0.974	0.998	0.858	0.885	1.184
YGR159C	1.943	2.08	2.189	2.359	1.915	1.874	1.937
YGR189C	2.095	3.857	3.326	3.946	3.641	4.036	4.112
YGR191W	2.53	4.419	4.19	4.141	4.204	4.53	4.372
YGR192C	1.406	3.488	2.892	3.322	2.881	3.108	3.263
YGR193C	2.645	3.81	3.235	3.247	3.345	3.333	3.625
YGR194C	2.184	1.988	1.803	2.187	2.031	2.056	2.439
YGR195W	4.184	4.368	4.05	4.012	4.206	4.25	4.291
YGR196C	2.734	3.037	3.072	2.94	3.15	3.321	2.82
YGR197C	2.675	2.945	2.341	2.446	2.639	2.727	2.573
YGR198W	2.656	3.74	3.413	3.105	3.454	3.911	3.262
YGR199W	1.751	2.141	2.325	2.053	2.478	3.029	2.703
YGR200C	2.583	2.627	3.315	3.295	3.614	3.774	3.123
YGR202C	3.061	3.053	2.992	2.91	2.956	3.22	3.209
YGR204W	2.258	3.009	2.896	2.871	2.969	3.24	2.766
YGR206W	3.268	3.307	3.392	3.277	3.556	3.507	3.287
YGR208W	3.627	3.615	4.089	3.933	3.79	3.977	3.607
YGR209C	2.439	3.931	3.542	3.415	3.777	3.583	4.031
YGR211W	2.864	4.313	4.556	4.382	4.24	4.499	4.258
YGR212W	2.023	2.26	1.728	1.58	2.276	2.773	2.343
YGR213C	3.029	3.431	2.795	2.357	2.733	3.101	3.222
YGR214W	1.483	3.234	3.433	2.932	3.548	3.645	2.983
YGR215W	4.096	4.161	4.373	4.303	4.373	4.221	4.124
YGR216C	2.573	2.491	2.317	1.99	2.801	3.292	2.358
YGR217W	1.667	1.764	1.947	1.63	1.94	2.038	2.06
YGR221C	1.19	1.487	1.543	1.67	1.337	1.569	1.181
YGR227W	1.201	1.281	1.248	1.581	1.348	1.103	1.648
YGR240C	0.849	0.952	1.596	1.53	1.487	1.562	1.28
YGR243W	1.478	1.599	1.471	1.582	1.604	1.738	1.747
YGR271C-A	1.309	1.252	1.318	1.643	1.244	1.237	1.332
YGR271W	1.999	2.239	2.526	2.219	2.457	2.339	2.415
YHL035C	1.014	1.071	1.068	0.906	1.028	1.256	1.029
YHR049W	1.131	1.176	0.959	1.188	1.168	1.197	1.167
YHR052W	1.137	1.27	1.349	1.291	1.287	1.137	1.24
YHR066W	1.193	1.29	1.114	1.035	1.344	1.307	1.094
YHR085W	1.117	1.035	1.101	0.883	1.038	1.021	1.084
YHR090C	1.335	1.165	1.009	0.985	0.88	1.247	1.178
YHR170W	1.172	1.299	1.218	1.126	1.219	1.093	1.053
YIL103W	1.009	1.013	1.05	0.968	1.061	1.029	0.867
YIR011C	1.184	1.431	0.992	0.905	1.021	1.337	1.164
YJL005W	2.01	2.024	2.158	2.565	2.345	2.111	1.998
YJL052W	2.306	4.52	3.488	3.497	3.615	3.944	4.127
YJL069C	0.963	1.254	1.199	1.138	0.949	1.231	1.314
YJR009C	2.215	4.385	4.171	4.755	3.721	4.268	4.53
YJR063W	1.049	1.166	1.074	1.27	0.894	0.945	1.035
YJR070C	0.849	0.865	1.229	1.203	0.852	0.856	0.866
YKL009W	1.234	1.38	1.599	1.473	1.368	1.237	1.199
YKL082C	1.304	1.407	1.566	1.093	1.169	1.274	1.362
YKL125W	1.169	1.175	1.085	0.937	0.973	0.981	1.181
YKL174C	1.313	1.387	1.526	1.898	1.313	1.123	0.982
YKL178C	1.076	1.131	1.397	1.498	1.509	1.056	1.532
YLL011W	1.189	1.256	1.42	1.423	1.267	1.372	1.178
YLR048W	2.051	2.079	2.487	2.501	2.342	2.264	2.228
YLR051C	1.246	1.125	1.165	1.06	1.047	1.017	1.004
YLR196W	1.052	1.032	1.278	0.945	1.079	0.874	1.007
YLR276C	1.071	0.893	1.526	1.176	1.128	0.926	0.921
YML056C	1.398	1.344	1.313	1.484	1.29	1.16	1.302
YMR011W	1.137	1.17	1.502	1.729	1.295	1.093	1.145
YMR049C	0.947	1.096	1.844	1.371	1.434	1.25	1.113
YMR058W	1.073	1.242	1.455	1.151	0.93	0.9	1.236
YMR093W	1.208	1.242	1.248	1.172	0.977	1.078	1.272
YMR131C	0.868	1.022	1.335	1.342	0.888	1.116	1.012
YMR290C	1.093	1.298	1.751	1.532	1.438	1.313	1.326
YNL002C	1.224	0.944	1.246	0.988	1.198	1.133	1.067
YNL110C	1.454	1.445	1.636	1.441	1.248	1.156	1.518
YNR053C	0.935	1.131	1.278	1.148	0.932	0.948	1.027
YOL010W	0.902	1.327	1.179	0.922	1.075	0.984	1.04
YOL041C	1.169	1.052	1.306	1.043	1.138	1.088	0.981
YOL077C	1.058	1.198	1.54	1.332	1.168	1.08	1.162
YOL080C	1.327	1.309	1.259	1.097	0.986	1.059	1.226
YOL124C	1.353	1.427	1.541	1.278	1.087	1.379	1.379
YOR056C	0.962	1.215	1.432	1.245	1.196	1.06	1.156
YOR119C	1.055	1.132	1.291	1.381	1.103	1.2	1.318
YOR252W	0.978	1.074	1.215	1.082	0.921	0.85	1.04
YOR272W	1.071	1.187	1.177	1.056	0.879	1.068	1.332
YOR310C	1.022	0.959	1.129	1.054	0.981	0.929	0.974
YPL012W	1.111	1.344	1.506	1.333	1.251	1.209	1.238
YPL043W	1.03	1.296	1.538	1.264	1.299	1.377	1.354
YPL093W	1.218	1.302	1.577	1.666	1.322	1.417	1.517
YPL126W	1.332	1.488	1.566	1.238	1.363	1.684	1.356
YPL146C	1.024	1.062	1.508	1.188	1.209	1.063	1.101
YPL193W	1.123	1.023	0.947	1.026	0.859	0.974	1.018
YPL211W	1.097	1.132	1.086	1.075	1.096	0.88	0.953
YPR041W	0.987	1.112	0.96	1.029	0.859	0.859	1.147
YPR190C	1.201	1.169	1.344	1.235	1.12	1.088	1.124

[truncated: 435 more sheets: PSR 16 (quantile 95% down), PSR 16 (quantile 99% up), PSR 16 (quantile 99% down), PSR 18 (quantile 90% up), PSR 18 (quantile 90% down), PSR 18 (quantile 95% up), PSR 18 (quantile 95% down), PSR 18 (quantile 99% up), PSR 18 (quantile 99% down), PSR 20 (quantile 90% up), PSR 20 (quantile 90% down), PSR 20 (quantile 95% up), PSR 20 (quantile 95% down), PSR 20 (quantile 99% up), PSR 20 (quantile 99% down), PSR 21 (quantile 90% up), PSR 21 (quantile 90% down), PSR 21 (quantile 95% up), PSR 21 (quantile 95% down), PSR 21 (quantile 99% up) …]
