# Supplementary material for: Archetypal transcriptional blocks underpin yeast gene regulation in response to changes in growth conditions
Source: Sci Rep. 2018 May 21;8:7949. doi: 10.1038/s41598-018-26170-5 (PMC5962585; doi:10.1038/s41598-018-26170-5)
Supplement: Supplementary file 9 — Dataset 8 [file 41598_2018_26170_MOESM9_ESM.xlsx]

## Sheet: Manuscript info
Supplementary Dataset for manuscript:
Archetypal transcriptional blocks underpin yeast gene regulation in response to changes in growth conditions
David Talavera1*, Christopher J Kershaw2, Joseph L Costello2,#a, Lydia M Castelli2,#b, William Rowe3,#c, Paul FG Sims4, Mark P Ashe2, Chris M Grant2, Graham D Pavitt2*, Simon J Hubbard3*.

## Sheet: PSR 10 (quantile 90% up)
term	pvalue	fdr	BP category
amino acid transport	0.00181812	0.0259732	amino acid transport and metabolism
cellular amino acid metabolic process	8.66288e-11	4.33144e-09	amino acid transport and metabolism
ion transport	0.00115455	0.0228955	small molecule transport and metabolism
monocarboxylic acid metabolic process	4.72652e-10	1.57551e-08	carbohydrates transport and metabolism
response to chemical	7.03364e-08	1.75841e-06	signaling/stress response
response to heat	0.00137373	0.0228955	signaling/stress response
response to oxidative stress	1.56442e-12	1.56442e-10	signaling/stress response

## Sheet: PSR 10 (quantile 90% down)
term	pvalue	fdr	BP category
carbohydrate metabolic process	0.00195919	0.0195919	carbohydrates transport and metabolism
cellular amino acid metabolic process	0.00336355	0.0305777	amino acid transport and metabolism
cytoplasmic translation	3.5373e-166	3.5373e-164	translation
nuclear transport	5.48393e-06	6.09325e-05	transport
nucleobase-containing compound transport	1.31862e-08	2.19769e-07	nucleobase transport and metabolism
organelle assembly	1.63894e-09	3.27788e-08	organelle organisation
protein folding	0.00573216	0.047768	protein modification
regulation of translation	1.45475e-06	1.81843e-05	translation
ribosomal large subunit biogenesis	5.88644e-08	8.40921e-07	organelle organisation
ribosomal small subunit biogenesis	1.69567e-17	8.47835e-16	organelle organisation
ribosome assembly	5.36771e-16	1.78924e-14	organelle organisation
rRNA processing	2.81926e-10	7.04815e-09	RNA processing

## Sheet: PSR 10 (quantile 95% up)
term	pvalue	fdr	BP category
cellular amino acid metabolic process	7.14135e-09	3.57068e-07	amino acid transport and metabolism
monocarboxylic acid metabolic process	2.00206e-05	0.000500515	carbohydrates transport and metabolism
protein folding	0.00187508	0.0375016	protein modification
response to chemical	1.98618e-06	6.62059e-05	signaling/stress response
response to oxidative stress	6.95494e-09	3.57068e-07	signaling/stress response

## Sheet: PSR 10 (quantile 95% down)
term	pvalue	fdr	BP category
cytoplasmic translation	1.19537e-171	1.19537e-169	translation
nuclear transport	1.6553e-06	1.83922e-05	transport
nucleobase-containing compound transport	1.32004e-08	1.88578e-07	nucleobase transport and metabolism
organelle assembly	1.17476e-13	2.34953e-12	organelle organisation
regulation of translation	3.4268e-08	4.2835e-07	translation
ribosomal large subunit biogenesis	4.51461e-11	7.52435e-10	organelle organisation
ribosomal small subunit biogenesis	8.3385e-26	4.16925e-24	organelle organisation
ribosome assembly	3.61505e-20	1.20502e-18	organelle organisation
rRNA processing	4.27905e-17	1.06976e-15	RNA processing

## Sheet: PSR 10 (quantile 99% down)
term	pvalue	fdr	BP category
cytoplasmic translation	9.42397e-26	9.42397e-24	translation
organelle assembly	0.000157697	0.00315393	organelle organisation
ribosomal large subunit biogenesis	0.00146772	0.024462	organelle organisation
ribosomal small subunit biogenesis	1.00637e-05	0.000335457	organelle organisation
ribosome assembly	9.88417e-06	0.000335457	organelle organisation
rRNA processing	5.09565e-05	0.00127391	RNA processing

## Sheet: PSR 16 (quantile 90% up)
term	pvalue	fdr	BP category
nuclear transport	2.91227e-08	4.16039e-07	transport
organelle assembly	8.45256e-09	1.40876e-07	organelle organisation
ribosomal large subunit biogenesis	8.94199e-33	4.47099e-31	organelle organisation
ribosomal small subunit biogenesis	2.1309e-19	7.10302e-18	organelle organisation
ribosomal subunit export from nucleus	8.17634e-09	1.40876e-07	transport
ribosome assembly	7.94768e-11	1.98692e-09	organelle organisation
RNA modification	0.00415405	0.0461561	RNA processing
rRNA processing	1.05174e-34	1.05174e-32	RNA processing
transcription from RNA polymerase I promoter	9.21964e-05	0.00115246	transcription

## Sheet: PSR 16 (quantile 90% down)
term	pvalue	fdr	BP category
cellular amino acid metabolic process	8.51187e-17	8.51187e-15	amino acid transport and metabolism
cofactor metabolic process	0.000272144	0.00531991	small molecule transport and metabolism
ion transport	1.31785e-05	0.000329464	small molecule transport and metabolism
monocarboxylic acid metabolic process	9.95627e-09	4.97814e-07	carbohydrates transport and metabolism
nucleobase-containing small molecule metabolic process	3.15298e-06	0.000105099	nucleobase transport and metabolism
response to chemical	0.000319195	0.00531991	signaling/stress response
vitamin metabolic process	0.000441717	0.00631024	small molecule transport and metabolism

## Sheet: PSR 16 (quantile 95% up)
term	pvalue	fdr	BP category
organelle assembly	1.64584e-06	3.29168e-05	organelle organisation
ribosomal large subunit biogenesis	1.80888e-23	9.04441e-22	organelle organisation
ribosomal small subunit biogenesis	5.07399e-13	1.69133e-11	organelle organisation
ribosome assembly	9.34569e-10	2.33642e-08	organelle organisation
rRNA processing	1.8494e-24	1.8494e-22	RNA processing
transcription from RNA polymerase I promoter	0.00280108	0.0466847	transcription

## Sheet: PSR 16 (quantile 95% down)
term	pvalue	fdr	BP category
amino acid transport	0.000607204	0.0151801	amino acid transport and metabolism
cellular amino acid metabolic process	1.66148e-09	1.66148e-07	amino acid transport and metabolism
ion transport	6.41515e-06	0.000213838	small molecule transport and metabolism
nucleobase-containing small molecule metabolic process	4.67995e-06	0.000213838	nucleobase transport and metabolism

[truncated: 288 more sheets: PSR 16 (quantile 99% down), PSR 18 (quantile 90% down), PSR 18 (quantile 95% up), PSR 18 (quantile 95% down), PSR 18 (quantile 99% down), PSR 20 (quantile 90% up), PSR 20 (quantile 90% down), PSR 20 (quantile 95% up), PSR 20 (quantile 95% down), PSR 20 (quantile 99% down), PSR 21 (quantile 90% up), PSR 21 (quantile 90% down), PSR 21 (quantile 95% up), PSR 21 (quantile 95% down), PSR 22 (quantile 90% up), PSR 22 (quantile 95% up), PSR 22 (quantile 99% up), PSR 23 (quantile 90% down), PSR 23 (quantile 95% down), PSR 23 (quantile 99% down) …]
