# Supplementary material for: Archetypal transcriptional blocks underpin yeast gene regulation in response to changes in growth conditions
Source: Sci Rep. 2018 May 21;8:7949. doi: 10.1038/s41598-018-26170-5 (PMC5962585; doi:10.1038/s41598-018-26170-5)
Supplement: Supplementary file 10 — Dataset 9 [file 41598_2018_26170_MOESM10_ESM.xlsx]

## Sheet: Manuscript info
Supplementary Dataset for manuscript:
Archetypal transcriptional blocks underpin yeast gene regulation in response to changes in growth conditions
David Talavera1*, Christopher J Kershaw2, Joseph L Costello2,#a, Lydia M Castelli2,#b, William Rowe3,#c, Paul FG Sims4, Mark P Ashe2, Chris M Grant2, Graham D Pavitt2*, Simon J Hubbard3*.

## Sheet: BTR 3
YBR078W
YDL055C
YDR524C-A
YGR118W
YKL096W-A
YLR110C
YPL249C-A

## Sheet: BTR 19
tH(GUG)E1
tH(GUG)K
tH(GUG)M
tM(CAU)J1

## Sheet: BTR 29
YBR168W
YCR019W
YCR024C
YDR057W
YDR131C
YDR288W
YDR425W
YGL136C
YGL185C
YGL227W
YHR011W
YJL131C
YJRCdelta15
YKL133C
YLR394W
YMR060C
YMR098C
YPR047W
YPR177C

## Sheet: BTR 43
YCR091W
YDL027C
YDL091C
YDL149W
YDR022C
YDR058C
YDR169C
YDR255C
YDR315C
YDR387C
YER033C
YER098W
YER172C-A
YFR014C
YFR045W
YGR111W
YGR127W
YGR205W
YGR237C
YIL097W
YIL166C
YJL036W
YJL132W
YJR039W
YLL019C
YLR080W
YLR128W
YLR151C
YLR165C
YLR283W
YML057C-A
YMR053C
YNL025C
YNL115C
YNL223W
YNL293W
YNR007C
YOL071W
YOL087C
YOL117W
YOR113W
YOR152C
YOR162C
YOR289W
YPL123C
YPL191C

## Sheet: BTR 44
YDR008C
tE(UUC)B
tE(UUC)C
tE(UUC)E1
tE(UUC)J
tE(UUC)K
tE(UUC)L
tE(UUC)M
tE(UUC)P

## Sheet: BTR 50
YBR027C
YBR098W
YBR152W
YCL061C
YDR024W
YERComega1
YGL175C
YIL132C
YML037C
YPR186C
YPRWdelta16

## Sheet: BTR 60
YAL025C
YBR271W
YCL054W
YCR016W
YCRWdelta11
YDL050C
YDL063C
YDL150W
YDL167C
YDR021W
YDR165W
YDR184C
YDR299W
YDR312W
YDR324C
YDR361C
YDR412W
YDR496C
YEL048C
YFL002C
YFL023W
YGL169W
YGL171W
YGR081C
YGR103W
YGR145W
YGR160W
YGR271C-A
YIL019W
YIL096C
YJL010C
YJL208C
YKL099C
YKL143W
YKR024C
YKR060W
YKR079C
YKR099W
YLL035W
YLR003C
YLR063W
YLR336C
YLR435W
YML060W
YML080W
YML082W
YML093W
YMR014W
YNL120C
YNL151C
YNL182C
YNL227C
YNR012W
YNR054C
YOL010W
YOL041C
YOL125W
YOR252W
YPL043W
YPL146C
YPR112C
YPR190C

## Sheet: BTR 63
tS(AGA)B
tS(AGA)D1
tS(AGA)D3
tS(AGA)E
tS(AGA)J
tS(AGA)L
tS(AGA)M

## Sheet: BTR 65
tR(UCU)B
tR(UCU)D
tR(UCU)E
tR(UCU)J1
tR(UCU)J2
tR(UCU)K
tR(UCU)M1
tR(UCU)M2

[truncated: 174 more sheets: BTR 68, BTR 73, BTR 90, BTR 102, BTR 110, BTR 111, BTR 135, BTR 141, BTR 146, BTR 148, BTR 150, BTR 156, BTR 160, BTR 173, BTR 179, BTR 180, BTR 182, BTR 183, BTR 187, BTR 188 …]
