# Supplementary material for: Archetypal transcriptional blocks underpin yeast gene regulation in response to changes in growth conditions
Source: Sci Rep. 2018 May 21;8:7949. doi: 10.1038/s41598-018-26170-5 (PMC5962585; doi:10.1038/s41598-018-26170-5)
Supplement: Supplementary file 11 — Dataset 10 [file 41598_2018_26170_MOESM11_ESM.xlsx]

## Sheet: Manuscript info
Supplementary Dataset for manuscript:
Archetypal transcriptional blocks underpin yeast gene regulation in response to changes in growth conditions
David Talavera1*, Christopher J Kershaw2, Joseph L Costello2,#a, Lydia M Castelli2,#b, William Rowe3,#c, Paul FG Sims4, Mark P Ashe2, Chris M Grant2, Graham D Pavitt2*, Simon J Hubbard3*.

## Sheet: BTR 3
term	pvalue	fdr	BP category
cell wall organization or biogenesis	1.97318e-05	0.00197318	cell polarity/morphogenesis

## Sheet: BTR 19
term	pvalue	fdr	BP category
translational elongation	4.92259e-06	0.000492259	translation

## Sheet: BTR 29
term	pvalue	fdr	BP category
tRNA aminoacylation for protein translation	0.000113549	0.0113549	RNA processing

## Sheet: BTR 43
term	pvalue	fdr	BP category
membrane invagination	7.73695e-06	0.000773695	cell polarity/morphogenesis

## Sheet: BTR 44
term	pvalue	fdr	BP category
translational elongation	1.9964e-10	1.9964e-08	translation

## Sheet: BTR 50
term	pvalue	fdr	BP category
cellular response to DNA damage stimulus	0.000768197	0.0256066	signaling/stress response
chromosome segregation	0.00128754	0.0321884	cell cycle
DNA recombination	0.00173837	0.0347674	DNA metabolic process
DNA repair	0.000341437	0.0256066	DNA metabolic process
meiotic cell cycle	0.0021699	0.0361649	cell cycle
organelle fission	0.000738763	0.0256066	organelle organisation

## Sheet: BTR 60
term	pvalue	fdr	BP category
nuclear transport	0.000795286	0.0113612	transport
organelle assembly	0.00385902	0.042878	organelle organisation
ribosomal large subunit biogenesis	5.15321e-14	1.71774e-12	organelle organisation
ribosomal small subunit biogenesis	6.00506e-19	3.00253e-17	organelle organisation
ribosomal subunit export from nucleus	3.4146e-06	8.53649e-05	transport
ribosome assembly	0.000158556	0.00317111	organelle organisation
RNA modification	0.000692665	0.0113612	RNA processing
rRNA processing	3.60332e-25	3.60332e-23	RNA processing
tRNA processing	0.0024351	0.0304388	RNA processing

## Sheet: BTR 63
term	pvalue	fdr	BP category
translational elongation	4.99024e-10	4.99024e-08	translation

## Sheet: BTR 65
term	pvalue	fdr	BP category
translational elongation	2.31326e-11	2.31326e-09	translation

[truncated: 174 more sheets: BTR 68, BTR 73, BTR 90, BTR 102, BTR 110, BTR 111, BTR 135, BTR 141, BTR 146, BTR 148, BTR 150, BTR 156, BTR 160, BTR 173, BTR 179, BTR 180, BTR 182, BTR 183, BTR 187, BTR 188 …]
