# Supplementary material for: Archetypal transcriptional blocks underpin yeast gene regulation in response to changes in growth conditions
Source: Sci Rep. 2018 May 21;8:7949. doi: 10.1038/s41598-018-26170-5 (PMC5962585; doi:10.1038/s41598-018-26170-5)
Supplement: Supplementary file 12 — Dataset 11 [file 41598_2018_26170_MOESM12_ESM.xlsx]

## Sheet: Manuscript info
Supplementary Dataset for manuscript:
Archetypal transcriptional blocks underpin yeast gene regulation in response to changes in growth conditions
David Talavera1*, Christopher J Kershaw2, Joseph L Costello2,#a, Lydia M Castelli2,#b, William Rowe3,#c, Paul FG Sims4, Mark P Ashe2, Chris M Grant2, Graham D Pavitt2*, Simon J Hubbard3*.

## Sheet: -AA
	logFC	logCPM	LR	PValue	FDR
YJR137C	4.9255	9.99506	795.873	4.25971e-175	2.41781e-171
YFR030W	4.73487	9.79236	685.457	4.34767e-151	4.93548e-148
YJR010W	6.03607	9.59591	684.514	6.96952e-151	6.59317e-148
YNL142W	5.39975	9.11982	630.823	3.30981e-139	2.34831e-136
YJL060W	3.24073	8.28723	612.657	2.95719e-135	1.865e-132
YKL001C	5.69182	8.03608	585.187	2.79161e-129	1.58452e-126
YOL164W	4.22973	7.41326	554.687	1.2031e-122	4.55255e-120
YPR167C	5.54145	7.47655	516.782	2.12189e-114	6.02193e-112
YNL277W	6.91107	8.81354	501.244	5.09785e-111	1.37787e-108
YKR069W	6.69828	8.73673	475.748	1.79892e-105	4.08427e-103
YPL274W	3.6383	9.63783	462.303	1.51584e-102	2.96687e-100
YHL036W	4.91837	8.97863	455.38	4.8664e-101	8.63178e-99
YGR055W	4.09822	10.2369	447.875	2.09176e-99	3.39224e-97
YIL046W	3.05581	8.18392	401.747	2.29466e-89	2.83141e-87
YLR092W	6.69315	9.34459	397.392	2.03545e-88	2.3578e-86
YLL061W	5.17344	9.44138	396.239	3.6279e-88	4.11839e-86
YIR017C	6.59797	7.01018	379.551	1.55846e-84	1.42674e-82
YIL074C	3.47928	8.90579	368.261	4.47572e-82	3.84912e-80
YNL191W	3.97409	5.68651	366.625	1.01643e-81	8.48419e-80
YER042W	3.94538	7.16762	360.316	2.4028e-80	1.89421e-78
YER069W	3.06872	8.92661	359.681	3.30478e-80	2.56958e-78
YFL055W	4.56862	6.71159	350.634	3.0838e-78	2.21565e-76
YGL184C	7.63028	9.38605	349.123	6.5798e-78	4.61073e-76
YLL062C	5.26604	7.22	346.032	3.09907e-77	2.09408e-75
YDL059C	4.77121	5.23613	345.859	3.37982e-77	2.25692e-75
YBR213W	5.15111	7.10821	345.745	3.57833e-77	2.36169e-75
YGR065C	3.03398	7.80268	341.717	2.69792e-76	1.76016e-74
YKL201C	2.88927	5.79168	331.354	4.87294e-74	2.79382e-72
YPL188W	2.82117	6.68145	328.102	2.48967e-73	1.39915e-71
YOL064C	2.79833	8.10819	321.042	8.58822e-72	4.68718e-70
YKL068W-A	3.78359	5.82744	316.473	8.49624e-71	4.42428e-69
YLL055W	3.88934	7.01148	309.822	2.38817e-69	1.21029e-67
YER175C	3.3253	6.86398	304.112	4.18629e-68	1.96375e-66
YOL119C	2.10135	7.58723	303.773	4.96376e-68	2.30937e-66
YER081W	3.36665	8.52318	298.234	7.98946e-67	3.68684e-65
YBR294W	8.11162	7.55668	296.188	2.23034e-66	9.96804e-65
YEL072W	5.34598	4.29035	295.252	3.56699e-66	1.56947e-64
YER024W	3.21062	5.60195	295.229	3.60733e-66	1.57502e-64
YJL212C	3.17724	8.49653	293.271	9.63357e-66	4.14244e-64
YDL170W	2.81039	5.80978	284.992	6.13518e-64	2.54185e-62
YER092W	3.07692	6.34765	284.399	8.2592e-64	3.39704e-62
YIR018W	3.13115	5.6166	265.553	1.05715e-59	3.77381e-58
YER073W	2.14803	8.31175	262.065	6.08851e-59	2.09445e-57
YMR009W	2.4344	6.1033	260.102	1.63043e-58	5.44373e-57
YBR281C	1.88504	6.3879	255.952	1.30882e-57	4.17351e-56
YIL047C	2.33702	9.32832	250.528	1.99231e-56	6.17941e-55
YDR089W	1.8599	5.75258	246.353	1.62021e-55	4.89167e-54
YFL021W	3.45996	6.48127	241.173	2.18229e-54	6.35213e-53
YHR112C	2.04032	7.29914	230.329	5.05343e-52	1.379e-50
YOR130C	2.48685	6.6475	221.627	3.99398e-50	1.01205e-48
YDR502C	1.74503	9.51466	220.08	8.68794e-50	2.16284e-48
YKL120W	2.86279	7.87736	214.585	1.37279e-48	3.21982e-47
YDL025C	1.52282	6.75144	211.969	5.10892e-48	1.16459e-46
YIL164C	3.60995	5.84867	208.865	2.42926e-47	5.36517e-46
YHR176W	3.11475	5.88113	206.143	9.5378e-47	2.08217e-45
YLR364W	3.96924	5.24948	204.596	2.07426e-46	4.42612e-45
YDR119W-A	4.23557	4.38218	204.45	2.23292e-46	4.74684e-45
YGR121C	2.58739	7.00933	199.885	2.21236e-45	4.5663e-44
YHR018C	2.51859	9.7348	197.298	8.11734e-45	1.63383e-43
YHL016C	3.04369	5.47948	196.196	1.41227e-44	2.82255e-43
YER052C	2.18533	8.56347	195.41	2.0965e-44	4.11755e-43
YPL054W	5.86452	4.40084	194.516	3.28565e-44	6.40871e-43
YIR031C	3.04514	5.62631	194.404	3.47667e-44	6.75808e-43
YAL067C	7.30606	5.81309	192.251	1.02586e-43	1.95396e-42
YDR253C	6.82634	3.93688	190.888	2.03491e-43	3.83725e-42
YJL213W	2.93311	6.02073	189.649	3.79252e-43	6.98908e-42
YGR154C	3.87457	4.60216	186.675	1.69111e-42	3.06668e-41
YGR088W	2.18986	8.98188	185.189	3.5681e-42	6.36872e-41
YKL218C	2.01271	6.26659	180.21	4.36064e-41	7.59233e-40
YIL165C	3.79333	5.45477	178.076	1.27488e-40	2.18618e-39
YJL101C	1.66884	7.97055	176.871	2.33736e-40	3.93676e-39
YIR032C	4.35669	5.29703	173.895	1.04361e-39	1.72697e-38
YGR194C	1.63124	6.70795	172.933	1.69244e-39	2.79252e-38
YGL009C	2.37591	10.6093	172.509	2.09542e-39	3.44742e-38
YGL125W	2.18853	8.53744	169.947	7.59827e-39	1.22522e-37
YCL025C	2.66001	9.59244	169.628	8.92092e-39	1.43037e-37
YBR147W	3.90497	5.53813	169.413	9.93821e-39	1.58453e-37
YPL250C	3.84846	7.52777	167.423	2.70359e-38	4.23912e-37
YEL063C	1.98602	8.25062	167.33	2.83303e-38	4.41766e-37
YML054C	2.18072	5.23221	167.322	2.84513e-38	4.42436e-37
YHL021C	2.01018	9.03906	165.567	6.87806e-38	1.05799e-36
YER091C	1.83635	12.0621	161.99	4.1571e-37	6.25881e-36
YMR135C	1.88706	6.41503	161.077	6.58255e-37	9.80645e-36
YNL036W	2.94952	8.47264	160.761	7.71645e-37	1.14656e-35
YGL117W	4.11913	4.7163	160.123	1.06341e-36	1.57595e-35
YIL121W	1.76096	8.5676	154.231	2.06222e-35	2.98601e-34
YKR039W	3.62442	9.40749	152.732	4.38374e-35	6.28337e-34
YJL141C	1.37904	7.17795	150.461	1.37486e-34	1.96073e-33
YBR208C	1.91992	7.67823	150.236	1.5393e-34	2.18692e-33
YGL180W	2.68636	5.26613	150.234	1.54117e-34	2.18692e-33
YOR120W	1.91876	6.90911	149.721	1.9955e-34	2.81054e-33
YLR149C	2.337	6.35655	146.696	9.14715e-34	1.26324e-32
YIR029W	3.13271	4.56815	146.26	1.1392e-33	1.56564e-32
YOL048C	1.61858	5.99219	146.173	1.19019e-33	1.63177e-32
YDL204W	2.62107	7.02607	144.367	2.95431e-33	3.99253e-32
YAL061W	2.40966	8.84863	139.78	2.97441e-32	3.82829e-31
YDR453C	1.80015	8.05833	138.398	5.96293e-32	7.62289e-31
YLR258W	1.53899	9.52123	136.377	1.65038e-31	2.08168e-30
YOL162W	5.465	4.38394	134.607	4.02426e-31	4.9764e-30
YGL059W	2.47936	4.69277	134.343	4.5966e-31	5.6595e-30
YPL003W	1.53169	6.47124	133.475	7.11664e-31	8.72441e-30
YJR111C	2.31316	5.3046	132.153	1.38494e-30	1.6761e-29
YBR077C	1.39796	5.83906	131.775	1.67582e-30	2.02382e-29
YJR130C	2.03535	5.32221	131.056	2.40779e-30	2.88934e-29
YLR177W	1.64028	8.18948	126.154	2.84574e-29	3.29641e-28
YFR015C	1.92158	8.45864	125.808	3.38722e-29	3.90769e-28
YER061C	1.33145	5.83893	125.233	4.5254e-29	5.17866e-28
YPR184W	2.07851	7.97709	125.102	4.83465e-29	5.52143e-28
YPL264C	2.73439	5.38856	124.442	6.74108e-29	7.6372e-28
YLR164W	2.43974	4.58477	123.937	8.69616e-29	9.81301e-28
YKL217W	2.99611	4.67468	122.91	1.45937e-28	1.62419e-27
YOR173W	2.16527	7.78553	122.127	2.1655e-28	2.39132e-27
YOL163W	5.48302	4.89445	120.184	5.76703e-28	6.28285e-27
YOR303W	1.83254	8.43181	119.46	8.30676e-28	9.01514e-27
YDL198C	2.01155	8.07954	119.079	1.00659e-27	1.08827e-26
YHR161C	1.22611	7.25918	118.963	1.06724e-27	1.15164e-26
YOR228C	1.44114	6.10941	118.669	1.23752e-27	1.32782e-26
YPR194C	2.63498	4.43713	117.664	2.05381e-27	2.18713e-26
YEL011W	1.44518	8.11887	117.545	2.18042e-27	2.31761e-26
YGR161C	1.95427	6.4961	116.269	4.15025e-27	4.35431e-26
YBR117C	2.77292	5.01259	115.986	4.78588e-27	4.9935e-26
YGL250W	1.96503	5.11869	114.636	9.45542e-27	9.74028e-26
YJL088W	2.65638	4.86928	113.438	1.72988e-26	1.77556e-25
YJL100W	1.74259	6.01395	112.073	3.4446e-26	3.51016e-25
YBR145W	1.80413	6.78781	111.91	3.73997e-26	3.80431e-25
YMR262W	1.65611	6.80253	111.789	3.97462e-26	4.03577e-25
YHR071W	1.30433	7.15852	111.395	4.848e-26	4.90504e-25
YHR006W	1.11624	5.95034	111.083	5.67429e-26	5.69033e-25
YDL149W	1.69154	4.9885	110.425	7.90749e-26	7.91586e-25
YOR375C	1.57319	10.3928	110.313	8.36838e-26	8.36248e-25
YJR036C	2.54211	3.68904	110.168	9.00173e-26	8.97959e-25
YJL163C	1.94006	6.0991	110.117	9.23609e-26	9.1972e-25
YJR008W	1.3673	6.13033	109.588	1.20629e-25	1.19492e-24
YLR152C	1.91437	6.55544	109.552	1.22821e-25	1.21452e-24
YPL177C	2.05658	6.40694	109.398	1.32755e-25	1.31046e-24
YNL241C	1.414	9.495	109.011	1.61422e-25	1.58793e-24
YBR298C	2.34992	5.11721	108.681	1.90667e-25	1.86913e-24
YLR251W	1.8303	6.37052	108.54	2.04703e-25	2.00327e-24
YOR100C	3.12892	4.21478	108.196	2.43517e-25	2.37901e-24
YAL062W	1.90948	5.53376	107.388	3.66067e-25	3.55178e-24
YDL138W	1.22637	6.12596	105.557	9.22168e-25	8.8416e-24
YDL142C	1.31679	6.06295	105.217	1.09484e-24	1.04267e-23
YFL054C	1.87654	6.32075	104.538	1.54213e-24	1.45886e-23
YDR003W	1.47278	6.64769	102.809	3.69077e-24	3.4569e-23
YIL099W	2.76909	5.14182	102.697	3.90497e-24	3.6455e-23
YMR210W	1.20249	6.34763	101.887	5.87699e-24	5.45062e-23
YFR034C	1.64946	5.52601	101.022	9.09758e-24	8.41008e-23
YGL104C	1.45168	5.76756	100.811	1.01195e-23	9.30931e-23
YLR252W	2.3615	5.00457	100.514	1.17558e-23	1.07796e-22
YMR062C	1.47136	8.41326	99.0195	2.50026e-23	2.27428e-22
YIL017C	1.43739	5.22581	98.2007	3.78054e-23	3.42238e-22
YEL071W	1.19659	10.0825	97.5959	5.13096e-23	4.61542e-22
YKR058W	2.32849	4.53247	97.4263	5.58995e-23	5.01241e-22
YAL031C	1.59487	5.83179	97.2083	6.24056e-23	5.58697e-22
YNL092W	1.94497	4.43713	96.5858	8.546e-23	7.61493e-22
YHR096C	2.73487	4.88434	96.5776	8.58143e-23	7.63451e-22
YBR256C	1.38741	7.84825	95.9062	1.2046e-22	1.06334e-21
YNR047W	1.33928	6.76936	94.524	2.42144e-22	2.12428e-21
YLR178C	1.90648	8.74775	94.3119	2.69525e-22	2.36084e-21
YDL180W	1.70727	6.30627	94.2654	2.75928e-22	2.4132e-21
YJL071W	1.46085	5.34816	94.2585	2.76901e-22	2.41798e-21
YJR155W	2.9175	3.70502	93.7979	3.49435e-22	3.04669e-21
YER067W	1.7741	7.27617	93.3826	4.31016e-22	3.74075e-21
YBR280C	1.338	6.38197	93.2915	4.51329e-22	3.91106e-21
YNL237W	1.39319	6.18243	93.0027	5.22237e-22	4.50489e-21
YPL135W	1.38109	8.36311	92.6055	6.38297e-22	5.48105e-21
YMR195W	1.82281	5.32337	91.3957	1.17629e-21	9.96515e-21
YAR003W	1.26009	5.39838	91.3778	1.18701e-21	1.00409e-20
YGR289C	2.06079	4.77336	90.3972	1.94842e-21	1.63598e-20
YDR242W	2.18916	4.44908	86.4003	1.46962e-20	1.20369e-19
YDR530C	1.35348	5.50884	86.324	1.52742e-20	1.24923e-19
YMR053C	1.83352	4.39172	85.6476	2.15041e-20	1.74867e-19
YGR202C	1.22713	6.09279	85.0347	2.93179e-20	2.37387e-19
YDL238C	1.62794	5.56082	84.6025	3.64797e-20	2.94536e-19
YOR316C	1.1468	7.34764	84.2891	4.27458e-20	3.44638e-19
YDR019C	1.1049	7.74747	83.3082	7.02089e-20	5.62861e-19
YPR026W	1.60105	5.80009	83.2089	7.38234e-20	5.91004e-19
YMR068W	1.47827	4.80343	82.5771	1.01627e-19	8.0676e-19
YOR226C	1.73611	8.24059	82.3501	1.13994e-19	9.02411e-19
YBR083W	1.41119	5.85215	82.0547	1.32372e-19	1.04354e-18
YHR198C	1.162	5.99218	81.8953	1.43488e-19	1.12959e-18
YMR155W	1.23379	5.41157	80.7807	2.52209e-19	1.97727e-18
YDR490C	1.01595	6.2797	80.0133	3.7189e-19	2.89554e-18
YNL011C	1.43686	4.90652	79.5761	4.64011e-19	3.58819e-18
YBR285W	3.25634	3.0754	78.688	7.27373e-19	5.5867e-18
YJR039W	1.56609	5.04508	77.9962	1.03238e-18	7.89729e-18
YFL056C	1.82768	4.82712	77.8464	1.11375e-18	8.49686e-18
YIR034C	1.42699	6.40709	77.647	1.23203e-18	9.36146e-18
YOL084W	2.19627	7.41515	77.0545	1.66301e-18	1.26025e-17
YOL053W	1.54353	4.77785	77.0372	1.6777e-18	1.26968e-17
YDL174C	0.986843	8.18699	76.8562	1.83869e-18	1.3823e-17
YPR106W	1.24536	5.81946	76.6125	2.08014e-18	1.56176e-17
YJL161W	1.86155	4.85026	76.4235	2.28914e-18	1.71414e-17
R0030W	1.74788	6.29845	76.1472	2.63294e-18	1.95609e-17
YDL085W	2.48375	4.19776	75.7801	3.17076e-18	2.35258e-17
YKL093W	2.29653	3.58545	75.3616	3.91946e-18	2.90429e-17
YMR196W	1.47466	8.75439	75.3049	4.03352e-18	2.98491e-17
YPR061C	1.86325	4.20301	75.1973	4.25948e-18	3.14802e-17
YGL096W	2.09837	4.40425	74.4122	6.33953e-18	4.66708e-17
YHR171W	1.52644	4.6812	74.2682	6.81937e-18	5.00734e-17
YDR358W	1.40173	5.374	74.1271	7.32453e-18	5.36439e-17
YGR070W	1.43975	4.93707	73.2212	1.15906e-17	8.40206e-17
YLL041C	1.11197	6.50987	73.1362	1.21006e-17	8.7494e-17
YFL030W	1.47538	6.32553	72.7633	1.46172e-17	1.05422e-16
YNL221C	1.44829	6.04967	72.7097	1.50197e-17	1.0805e-16
YLL058W	1.27705	6.5533	72.3764	1.77824e-17	1.27601e-16
YNL125C	1.21296	6.42169	71.9064	2.25651e-17	1.61309e-16
YIL136W	1.43067	6.62577	71.8363	2.33815e-17	1.66725e-16
YLR327C	2.05334	7.63086	71.6308	2.59471e-17	1.84325e-16
YBR203W	1.36961	4.94713	71.1686	3.27961e-17	2.32398e-16
YHR004C	1.2112	5.56317	70.229	5.28045e-17	3.7048e-16
YBR293W	1.43412	5.35356	69.7245	6.81926e-17	4.76676e-16
YJL070C	1.41319	5.10207	69.4602	7.79709e-17	5.44357e-16
YDR306C	1.30774	5.08998	69.415	7.97791e-17	5.56297e-16
YIL077C	0.948804	6.11398	69.2988	8.46215e-17	5.88617e-16
YER039C	2.3523	4.7207	69.25	8.67417e-17	6.02626e-16
YDR435C	1.14508	5.58908	68.6143	1.19733e-16	8.28784e-16
YDL110C	1.50244	5.14481	68.5365	1.24554e-16	8.61105e-16
YGL222C	1.63308	4.79546	67.516	2.08987e-16	1.43609e-15
YGR161W-C	1.88127	5.29371	67.3663	2.25467e-16	1.54746e-15
YBL064C	1.17511	7.48343	67.3345	2.29142e-16	1.57078e-15
YCR005C	1.35362	9.46725	67.2469	2.39553e-16	1.64017e-15
YML091C	1.62352	5.17872	66.9197	2.82795e-16	1.92233e-15
YOL052C-A	2.42174	6.47176	66.8724	2.89659e-16	1.96663e-15
YFL014W	2.35648	9.10561	66.7015	3.15892e-16	2.13962e-15
YDR479C	1.10706	6.35311	66.625	3.28398e-16	2.21639e-15
YPL203W	1.15136	7.07317	66.5982	3.32894e-16	2.24407e-15
YER095W	1.08973	7.79344	66.2159	4.0413e-16	2.71782e-15
YAL012W	1.9912	10.6079	66.1687	4.13936e-16	2.78047e-15
YJR154W	2.38966	3.36616	65.9808	4.55344e-16	3.055e-15
YDL199C	1.44779	5.31219	64.5156	9.57722e-16	6.36537e-15
YJL072C	1.30009	5.38979	64.4421	9.9411e-16	6.59949e-15
YMR136W	1.50612	5.53061	64.3664	1.03307e-15	6.8501e-15
YOR347C	1.10015	8.05646	64.3094	1.06337e-15	7.04281e-15
YMR313C	0.890329	6.58923	64.2326	1.10565e-15	7.31427e-15
YOR386W	1.49341	5.02945	64.1829	1.13387e-15	7.49223e-15
YIR039C	1.99188	4.49646	63.9333	1.28704e-15	8.48461e-15
YNR058W	2.47141	3.70673	63.2363	1.83335e-15	1.2072e-14
YPL230W	1.75537	5.11498	62.6556	2.46198e-15	1.61179e-14
YNR034W-A	2.29842	6.19197	62.336	2.89582e-15	1.88494e-14
YPL123C	1.39631	5.1052	61.721	3.95736e-15	2.56415e-14
YGR125W	0.931146	6.54908	61.4952	4.43818e-15	2.84967e-14
YOR035C	1.12993	5.70706	61.231	5.07573e-15	3.24801e-14
YLL029W	0.790481	7.95454	61.0149	5.66454e-15	3.62071e-14
YDL130W-A	1.69912	5.00215	60.9104	5.9731e-15	3.81365e-14
YOR028C	1.71785	5.90392	60.3184	8.06906e-15	5.12878e-14
YAR027W	0.853519	6.71264	60.1677	8.71088e-15	5.51819e-14
YBL029C-A	1.5063	4.66156	59.898	9.99035e-15	6.31461e-14
YBL078C	1.7938	4.63282	59.7324	1.08672e-14	6.84595e-14
YOR107W	1.33695	4.66552	59.5356	1.20101e-14	7.53255e-14
YOR302W	1.96669	5.54962	59.5091	1.21731e-14	7.62635e-14
YML128C	1.48737	9.01128	59.2314	1.40182e-14	8.77259e-14
YDL222C	2.02234	7.31245	59.0567	1.53195e-14	9.57636e-14
YDR256C	2.03235	5.66619	58.8246	1.72376e-14	1.07635e-13
YHR016C	0.914892	7.50582	58.3706	2.17112e-14	1.34828e-13
YML042W	1.76779	4.14054	58.3312	2.215e-14	1.37403e-13
YPL222W	1.23346	6.9599	57.9793	2.64888e-14	1.63424e-13
YFL052W	3.15052	3.31822	57.9455	2.69477e-14	1.66075e-13
YFR042W	0.928265	5.65391	57.8183	2.87482e-14	1.76596e-13
YHL032C	1.03651	7.17259	57.8108	2.88588e-14	1.77084e-13
YBR204C	1.22253	5.00713	57.4008	3.55471e-14	2.17186e-13
YIL155C	1.07987	8.01948	57.3838	3.58543e-14	2.18592e-13
YJL057C	1.34722	5.57064	57.2876	3.76513e-14	2.29301e-13
YNL101W	0.813449	6.44437	57.0855	4.17269e-14	2.53578e-13
YBL101C	0.994217	6.04343	56.8347	4.74022e-14	2.87145e-13
YBR085C-A	1.31967	7.90425	56.6733	5.14566e-14	3.11373e-13
YEL020C	1.15191	5.9219	56.5195	5.56432e-14	3.36348e-13
YNL200C	0.948886	7.00104	56.1842	6.599e-14	3.97199e-13
YMR180C	1.35764	5.0381	56.1711	6.64315e-14	3.99011e-13
YPR036W-A	2.19319	7.61122	55.9981	7.25411e-14	4.35247e-13
YIL105C	1.09686	5.41493	55.9874	7.29383e-14	4.37168e-13
YPL017C	1.55992	5.63181	55.6809	8.52415e-14	5.08226e-13
YMR096W	1.74667	5.36898	55.4864	9.41087e-14	5.59917e-13
YGL156W	1.17281	5.99178	55.4403	9.63414e-14	5.72601e-13
YOR155C	0.807977	6.9784	55.4118	9.77492e-14	5.8036e-13
YGR248W	1.7094	6.86639	55.1648	1.10838e-13	6.56012e-13
YAL028W	2.0292	4.33995	54.9582	1.23119e-13	7.27182e-13
YML018C	1.63719	5.53231	54.838	1.30885e-13	7.71449e-13
YGR066C	3.47244	3.05586	54.6789	1.41925e-13	8.35364e-13
YHR106W	1.15186	5.4783	54.6775	1.42024e-13	8.35364e-13
YIL160C	2.57974	3.00535	54.6022	1.47573e-13	8.66218e-13
YNL014W	1.88106	4.07152	54.6021	1.47574e-13	8.66218e-13
YIL059C	1.82695	4.45134	54.5386	1.52424e-13	8.93758e-13
YMR104C	0.948491	6.60468	54.3495	1.67819e-13	9.83013e-13
YKL038W	0.798301	6.10267	54.2817	1.73714e-13	1.01649e-12
YDL230W	0.995314	5.90261	54.2473	1.76782e-13	1.03232e-12
YCR068W	1.12894	6.40459	54.149	1.8585e-13	1.08304e-12
YJR096W	1.09801	7.61013	54.1304	1.87617e-13	1.09222e-12
YPR160W	1.30043	9.39925	53.7222	2.30937e-13	1.33755e-12
YCR091W	1.80298	4.4457	53.7066	2.32777e-13	1.34683e-12
YOR114W	2.1989	2.85136	53.5942	2.46485e-13	1.42324e-12
YGL224C	1.27178	4.7558	53.586	2.47516e-13	1.42774e-12
YDR070C	2.17351	3.87942	52.9686	3.38928e-13	1.94712e-12
YGL035C	1.03675	6.32432	52.9036	3.50325e-13	2.0065e-12
YGR155W	0.976138	10.0433	52.866	3.57092e-13	2.0432e-12
YPR115W	0.933251	6.68509	52.8286	3.63963e-13	2.08042e-12
YMR056C	1.48186	4.9752	52.7467	3.79465e-13	2.16685e-12
YOR292C	1.53076	5.23794	52.5979	4.09335e-13	2.33272e-12
YHL027W	0.861159	7.45321	52.4076	4.50985e-13	2.56235e-12
YGL196W	0.777976	6.55626	52.2937	4.7791e-13	2.7099e-12
YJL132W	1.34642	5.14907	51.6186	6.74012e-13	3.79533e-12
YOR328W	1.08211	6.00921	51.4588	7.31147e-13	4.11297e-12
YKL103C	1.11638	8.61891	51.0993	8.78101e-13	4.92014e-12
YLR270W	0.884183	6.79745	51.0845	8.84742e-13	4.94271e-12
YDR090C	1.06994	5.22544	50.9987	9.24292e-13	5.15859e-12
YDL054C	1.15572	6.80886	50.8654	9.89231e-13	5.51018e-12
YKR034W	5.81659	1.65554	50.862	9.90951e-13	5.51435e-12
YDR204W	0.950097	7.06634	50.8433	1.00041e-12	5.5561e-12
YLR240W	1.00896	5.72347	50.5599	1.15583e-12	6.39426e-12
YPR001W	2.21401	3.96581	50.3455	1.28927e-12	7.10588e-12
YPL057C	1.21506	6.20749	50.3452	1.28947e-12	7.10588e-12
YDR329C	1.11773	5.52186	50.187	1.39768e-12	7.69471e-12
YNL311C	1.38442	4.05308	49.6809	1.80903e-12	9.91123e-12
YOR348C	2.64069	4.33493	49.4594	2.02516e-12	1.10847e-11
YMR139W	1.1801	5.66873	49.1317	2.39342e-12	1.30625e-11
YDL087C	1.33891	4.69442	48.9353	2.64545e-12	1.43965e-11
YHR195W	0.956036	5.70852	48.9194	2.66693e-12	1.44857e-11
YHR105W	1.60398	3.88344	48.8634	2.74429e-12	1.48916e-11
YCR023C	1.03571	5.6575	48.612	3.11962e-12	1.68959e-11
YDR407C	0.845455	5.70903	48.5025	3.2987e-12	1.78488e-11
YNL009W	1.55429	3.57819	48.3923	3.48932e-12	1.88623e-11
YMR114C	1.51921	4.19459	48.086	4.07925e-12	2.19885e-11
YGL181W	0.947143	6.25149	47.9581	4.35426e-12	2.33599e-11
YBL043W	1.73087	4.12173	47.9416	4.39098e-12	2.35346e-11
YGR110W	2.21001	3.4312	47.9279	4.42181e-12	2.36775e-11
YNL159C	1.25481	5.10841	47.6922	4.98659e-12	2.66515e-11
YDR259C	3.18613	2.57258	47.5381	5.39457e-12	2.87778e-11
YBR139W	0.77585	7.80612	47.2231	6.33498e-12	3.37627e-11
YKL094W	0.895198	7.45183	47.1387	6.61353e-12	3.52143e-11
YGR122W	1.15486	4.70223	47.1233	6.66588e-12	3.54597e-11
YMR197C	1.26281	4.8638	47.0321	6.98351e-12	3.71146e-11
YCL035C	1.06814	6.9151	47.0281	6.99778e-12	3.71557e-11
YDL231C	0.996393	5.96181	47.006	7.07707e-12	3.75415e-11
YAL017W	0.91054	7.48725	46.8602	7.62342e-12	4.0402e-11
YDR436W	1.15121	6.34853	46.7981	7.86883e-12	4.16637e-11
YBR165W	1.19292	4.15513	46.7917	7.89485e-12	4.17625e-11
YDR034C	1.1612	5.10241	46.7487	8.06996e-12	4.26094e-11
YPR145W	0.879492	10.338	46.509	9.11977e-12	4.80184e-11
YNR032W	0.928886	6.87641	46.4905	9.20638e-12	4.84295e-11
YDR202C	1.34135	4.8877	46.4087	9.599e-12	5.04014e-11
YOR018W	1.11472	5.84109	46.1819	1.07766e-11	5.64803e-11
YDL234C	1.02515	5.82131	46.107	1.11966e-11	5.85734e-11
YPL119C	1.25672	4.73398	46.0826	1.13374e-11	5.92549e-11
YDL109C	1.08773	4.68067	46.026	1.16695e-11	6.09346e-11
YGR288W	1.43409	5.37247	45.965	1.20384e-11	6.27458e-11
YPL236C	1.27212	5.19581	45.9223	1.23035e-11	6.40685e-11
YOL065C	0.844152	5.37664	45.811	1.30229e-11	6.76902e-11
YNL242W	0.938561	5.70738	45.4339	1.5788e-11	8.18379e-11
YGR237C	1.05369	5.51737	45.2667	1.71952e-11	8.90511e-11
YGL154C	1.69755	4.66704	45.115	1.858e-11	9.59601e-11
YKL188C	2.24337	3.28369	45.1026	1.86981e-11	9.6482e-11
YIL152W	1.52069	4.24825	45.0352	1.93529e-11	9.97702e-11
YIL050W	1.3035	5.00966	44.7538	2.23433e-11	1.14978e-10
YPL219W	0.940961	4.70475	44.6664	2.33638e-11	1.2012e-10
YAL015C	0.855279	5.69359	44.5608	2.46575e-11	1.26657e-10
YDR254W	2.42274	3.91391	44.4825	2.56643e-11	1.31709e-10
YGR149W	0.809148	5.54178	44.4711	2.58139e-11	1.32358e-10
YLL056C	1.55908	5.18308	44.3134	2.79796e-11	1.43074e-10
YOR185C	0.858725	6.72189	44.2401	2.90464e-11	1.48396e-10
YBR225W	0.900276	5.31899	43.9311	3.40137e-11	1.73461e-10
YOR180C	2.09443	2.4727	43.3218	4.64381e-11	2.35762e-10
YDR459C	1.17328	5.18956	43.3028	4.68914e-11	2.37639e-10
YHR208W	1.49763	9.71065	43.0977	5.20723e-11	2.62956e-10
YGL146C	2.25518	3.72601	43.0292	5.39287e-11	2.71365e-10
YOL082W	1.22738	5.7144	42.9442	5.63231e-11	2.82661e-10
YKL065C	0.755725	6.87452	42.9095	5.73315e-11	2.87468e-10
YDL024C	2.3118	2.93313	42.8866	5.8006e-11	2.90337e-10
YLL019C	0.829615	6.69998	42.8336	5.96002e-11	2.97791e-10
YKR093W	1.18366	7.40106	42.6664	6.49194e-11	3.23514e-10
YHR189W	1.33774	4.6666	42.6095	6.68342e-11	3.32472e-10
YMR107W	3.42149	2.85164	42.3447	7.65239e-11	3.80009e-10
YFR017C	1.32852	5.15566	42.175	8.34604e-11	4.13299e-10
YOR376W-A	1.80462	3.08457	41.7824	1.02016e-10	5.03953e-10
YER162C	1.41779	3.79744	41.7672	1.02812e-10	5.07442e-10
YOR070C	1.05022	5.62813	41.7354	1.045e-10	5.15327e-10
YOR358W	1.09819	4.51223	41.6431	1.09552e-10	5.37904e-10
YJR062C	1.0881	5.51173	41.5653	1.13998e-10	5.58768e-10
YGR077C	0.866832	5.75768	41.5064	1.17483e-10	5.75352e-10
YER041W	1.29948	3.95412	41.4038	1.23819e-10	6.05861e-10
YEL006W	0.922933	5.45838	41.2701	1.32579e-10	6.47607e-10
YOL009C	1.46465	3.61166	41.1881	1.38264e-10	6.74213e-10
YDR421W	1.10034	4.78565	41.1409	1.41641e-10	6.89497e-10
YHL038C	1.23888	3.95916	41.0201	1.50669e-10	7.32189e-10
YPL265W	0.876145	7.92689	41.0037	1.51942e-10	7.37743e-10
YJL185C	1.54934	4.0709	40.9759	1.54117e-10	7.47591e-10
YEL064C	1.38078	4.21515	40.9744	1.54233e-10	7.47591e-10
YMR110C	0.792246	7.42012	40.9175	1.58794e-10	7.69042e-10
YKL020C	0.838891	6.21479	40.848	1.6454e-10	7.95511e-10
YJR059W	0.844972	7.59281	40.8072	1.68017e-10	8.1163e-10
YDR043C	1.53107	4.91738	40.7752	1.70784e-10	8.23594e-10
YBR297W	1.82935	3.34709	40.7196	1.75716e-10	8.46657e-10
YMR019W	1.18174	4.68475	40.6873	1.7864e-10	8.60018e-10
YNL158W	1.01152	4.91783	40.6324	1.83737e-10	8.83058e-10
YAL048C	0.86391	5.3593	40.6095	1.85901e-10	8.92704e-10
YJL155C	1.36307	5.35004	40.4364	2.03126e-10	9.73767e-10
YDR003W-A	1.42543	4.43141	40.3486	2.12454e-10	1.01677e-09
YOR019W	1.55802	3.83806	40.3421	2.13162e-10	1.0193e-09
YMR140W	0.900748	5.89655	40.1281	2.37846e-10	1.13542e-09
YMR105C	1.0925	9.17096	39.9711	2.57742e-10	1.2273e-09
YMR170C	1.0293	4.71294	39.9388	2.62049e-10	1.24676e-09
YPR025C	1.52338	4.13894	39.9054	2.66569e-10	1.26721e-09
YPR064W	3.11303	2.20466	39.891	2.6854e-10	1.27551e-09
YOR052C	0.999285	7.59631	39.8753	2.70708e-10	1.28473e-09
YBR216C	1.09763	4.97831	39.8723	2.7112e-10	1.28561e-09
YOL063C	0.854285	5.78837	39.5767	3.15432e-10	1.49448e-09
YMR265C	1.15019	6.67737	39.2378	3.752e-10	1.77027e-09
YGL003C	0.96583	5.17532	39.1494	3.92593e-10	1.84926e-09
YDL210W	1.98251	3.08855	39.1437	3.93728e-10	1.85235e-09
YCL026C-B	1.69093	7.1596	39.0571	4.116e-10	1.92918e-09
YNL104C	1.10052	10.2714	39.048	4.13515e-10	1.93656e-09
YDL079C	2.67383	3.39359	39.0122	4.21173e-10	1.96917e-09
YGL194C	1.08577	5.0176	39.0064	4.22418e-10	1.97337e-09
YEL052W	0.719754	7.0755	38.9327	4.38668e-10	2.04423e-09
YHR199C	1.02849	7.74416	38.8936	4.47552e-10	2.08393e-09
YIL029C	1.98836	3.71079	38.8307	4.62203e-10	2.15038e-09
YOL110W	1.20443	6.03857	38.5014	5.47153e-10	2.54144e-09
YHR017W	0.821732	5.65417	38.2901	6.09699e-10	2.82964e-09
YMR035W	1.04187	5.20226	38.2885	6.10217e-10	2.82973e-09
YGL237C	1.15006	4.8659	38.2296	6.28907e-10	2.91402e-09
YNL118C	0.875029	5.70869	38.0186	7.00739e-10	3.2442e-09
YMR198W	1.48418	3.13881	37.866	7.57763e-10	3.50249e-09
YMR090W	1.29889	7.16216	37.8381	7.68657e-10	3.54707e-09
YJL133C-A	1.67373	6.57603	37.7785	7.92493e-10	3.65409e-09
YBR214W	1.23488	7.49694	37.7583	8.00754e-10	3.68919e-09
YJL005W	0.707099	7.25359	37.7142	8.19076e-10	3.77054e-09
YLR089C	0.908781	7.72656	37.5737	8.80235e-10	4.04552e-09
YPR005C	1.95802	3.01202	37.4661	9.30143e-10	4.26798e-09
YDR481C	0.711158	7.95326	37.4307	9.47198e-10	4.34273e-09
YLR345W	1.19466	5.72307	37.2487	1.03985e-09	4.75984e-09
YHR210C	1.95993	3.20211	37.136	1.1017e-09	5.02269e-09
YOR025W	1.05356	5.29947	37.0971	1.12388e-09	5.11971e-09
YNL183C	1.00485	5.54326	37.0684	1.14057e-09	5.18788e-09
YAL013W	0.909432	5.98121	37.0283	1.16427e-09	5.29094e-09
YER054C	1.85612	3.47216	36.9085	1.23806e-09	5.6173e-09
YMR181C	1.65143	4.16862	36.817	1.29751e-09	5.87296e-09
YIL036W	0.963576	5.8565	36.7948	1.31238e-09	5.9355e-09
YOR227W	0.853718	6.01535	36.6807	1.39149e-09	6.26834e-09
YLR142W	1.41795	4.4078	36.6574	1.40824e-09	6.33877e-09
YHR080C	0.960143	5.39423	36.6318	1.42686e-09	6.41239e-09
YDR125C	1.44932	3.48469	36.5806	1.46479e-09	6.57247e-09
YPL147W	1.44528	3.70136	36.5712	1.47192e-09	6.59921e-09
YOL062C	0.76275	7.45504	36.4635	1.55554e-09	6.96313e-09
YJL160C	2.61652	2.8259	36.4092	1.59943e-09	7.15397e-09
YPL155C	0.833665	5.51513	36.3358	1.66082e-09	7.4227e-09
YIL113W	1.29603	5.80111	36.3049	1.68735e-09	7.5294e-09
YMR085W	1.65677	4.22031	36.1534	1.82382e-09	8.12212e-09
YER039C-A	2.19201	2.92794	36.1527	1.82447e-09	8.12212e-09
YPL116W	0.889172	5.07058	36.1493	1.82762e-09	8.12974e-09
YOR184W	0.761408	9.1275	36.1288	1.84697e-09	8.20939e-09
YIL111W	0.921695	6.8185	35.9914	1.98189e-09	8.78843e-09
YAL056W	0.767947	6.26354	35.9235	2.05221e-09	9.09316e-09
YMR169C	1.62533	6.84777	35.9165	2.05958e-09	9.11161e-09
YER015W	1.28848	4.89868	35.8352	2.14731e-09	9.4923e-09
YHR097C	1.2663	6.36708	35.6722	2.33478e-09	1.0289e-08
YGL127C	1.16125	4.65433	35.6157	2.40342e-09	1.05832e-08
YIL146C	1.4235	4.06736	35.5825	2.44474e-09	1.07568e-08
YLR290C	1.13243	4.73201	35.5705	2.45981e-09	1.08148e-08
YGR287C	1.59267	4.19171	35.5532	2.48176e-09	1.09028e-08
YNL157W	0.707247	6.34372	35.3966	2.6895e-09	1.17972e-08
YOR330C	0.763122	6.39585	35.3621	2.73758e-09	1.19939e-08
YPL247C	0.967738	8.00627	35.3614	2.73857e-09	1.19939e-08
YPR066W	1.17772	5.0726	35.3366	2.77374e-09	1.21292e-08
YHR029C	0.818953	6.87168	35.2975	2.83001e-09	1.23658e-08
YOR223W	0.847111	5.81634	35.2728	2.86608e-09	1.25137e-08
YPL159C	1.29892	4.4027	35.1895	2.99125e-09	1.30302e-08
YPR030W	1.14775	4.26673	35.1636	3.03135e-09	1.31947e-08
YDR287W	0.994875	5.10739	35.1544	3.04578e-09	1.32372e-08
YER065C	1.25433	4.72195	35.009	3.28183e-09	1.42265e-08
YML117W	0.696694	6.51035	35.0081	3.28342e-09	1.42265e-08
YGL098W	1.12427	3.79706	34.9219	3.43196e-09	1.48552e-08
YOL073C	0.883016	6.42828	34.9209	3.43376e-09	1.48552e-08
YJL199C	2.25179	2.92001	34.8975	3.47526e-09	1.50119e-08
YDR035W	0.742297	8.82586	34.8258	3.60567e-09	1.55633e-08
YMR063W	1.66226	3.17005	34.8221	3.61241e-09	1.55806e-08
YML002W	1.59553	3.09904	34.7995	3.6547e-09	1.5751e-08
YIL166C	1.73138	3.24537	34.7772	3.69668e-09	1.59199e-08
YDR231C	0.844307	5.76588	34.7087	3.82918e-09	1.6478e-08
YIR007W	0.906342	5.49041	34.5989	4.05128e-09	1.74073e-08
YJR110W	1.00519	4.82374	34.5474	4.15994e-09	1.78472e-08
YJL110C	1.22717	4.83004	34.536	4.18443e-09	1.79387e-08
YLR093C	0.686121	6.50044	34.4527	4.36744e-09	1.87091e-08
YER047C	1.08769	4.34416	34.3247	4.66414e-09	1.9935e-08
YCL052C	0.888545	6.451	34.2995	4.72506e-09	2.01802e-08
YNR002C	1.91131	3.99274	34.2723	4.79142e-09	2.04328e-08
YML041C	1.07441	4.29124	34.2699	4.79747e-09	2.04433e-08
YDR001C	0.71602	7.9944	34.2233	4.91372e-09	2.09072e-08
YER119C	0.968083	7.38801	34.1821	5.01894e-09	2.13389e-08
YDL027C	1.10699	4.4811	34.137	5.13643e-09	2.18221e-08
YPL047W	1.20554	4.57057	34.0683	5.32109e-09	2.25392e-08
YKR051W	0.941532	4.98523	33.8534	5.94263e-09	2.50806e-08
YHL042W	1.61236	2.62912	33.8465	5.96359e-09	2.51481e-08
YBR183W	0.797939	7.33106	33.8139	6.06428e-09	2.55537e-08
YNL274C	0.861473	7.35698	33.5871	6.81437e-09	2.86083e-08
YKR049C	0.940209	5.32104	33.5553	6.9268e-09	2.90588e-08
YMR271C	1.35659	4.75929	33.5116	7.0842e-09	2.96971e-08
YGL163C	1.10587	4.79462	33.4164	7.43923e-09	3.11165e-08
YGR087C	2.41457	2.48933	33.3888	7.54591e-09	3.15395e-08
YDR191W	1.661	4.37998	33.3443	7.72018e-09	3.22441e-08
YEL073C	1.41172	3.48073	33.315	7.83763e-09	3.27106e-08
YKR052C	0.791405	7.45795	33.3092	7.86106e-09	3.27842e-08
YGR113W	0.967061	4.44274	33.2747	8.0017e-09	3.33463e-08
YAL034C	1.3102	5.31754	33.2551	8.08287e-09	3.36598e-08
YKR009C	1.19475	4.63142	33.2485	8.11021e-09	3.37489e-08
YDR387C	0.728013	6.29504	33.2115	8.26587e-09	3.43715e-08
YPL004C	0.691716	9.18034	33.1731	8.43099e-09	3.50324e-08
YDR516C	0.999586	9.61603	33.1184	8.67129e-09	3.5952e-08
YBR008C	0.943214	6.99331	32.9239	9.58401e-09	3.96782e-08
YGR043C	1.17447	6.69767	32.8715	9.84539e-09	4.0701e-08
YCL010C	1.01449	5.36695	32.8394	1.00096e-08	4.13197e-08
YKR089C	0.718573	6.69863	32.789	1.02723e-08	4.23118e-08
YLR266C	0.979986	4.83302	32.7503	1.0479e-08	4.31317e-08
YER059W	1.17164	4.29462	32.6533	1.10153e-08	4.53064e-08
YPL186C	1.75514	3.54203	32.6408	1.10864e-08	4.55659e-08
YOL133W	0.885514	6.00345	32.5752	1.14667e-08	4.70949e-08
YLR446W	1.68288	3.55267	32.521	1.17911e-08	4.83571e-08
YDL223C	1.1517	5.2409	32.5083	1.18683e-08	4.86385e-08
YLR246W	0.99413	4.5136	32.4454	1.22589e-08	5.02033e-08
YPR107C	0.830805	5.00815	32.4062	1.25088e-08	5.11897e-08
YHR194W	0.885825	6.23818	32.3361	1.29679e-08	5.2992e-08
YMR194C-B	1.75626	3.71928	32.2966	1.32348e-08	5.40436e-08
YFL042C	0.773817	5.44203	32.2711	1.3409e-08	5.47157e-08
YIR005W	1.43869	3.3888	32.2282	1.37086e-08	5.58981e-08
YKL187C	1.60653	3.57989	32.2074	1.38561e-08	5.64591e-08
YKL121W	1.01035	4.81849	31.9785	1.55888e-08	6.33374e-08
YBR270C	1.46142	3.23736	31.9293	1.59887e-08	6.49153e-08
YGL080W	0.801001	4.97636	31.9195	1.60693e-08	6.51961e-08
YJL103C	1.91626	3.08618	31.8946	1.62772e-08	6.59924e-08
YHR162W	0.814845	8.9861	31.8846	1.63607e-08	6.62835e-08
YLR360W	1.08402	4.48559	31.8712	1.64743e-08	6.66964e-08
YGR241C	0.852256	6.14548	31.8585	1.65825e-08	6.70866e-08
YDR100W	0.921058	6.12071	31.8294	1.68327e-08	6.80015e-08
YML118W	1.43033	3.93137	31.7423	1.76047e-08	7.10195e-08
YCL039W	0.968616	5.66493	31.7275	1.77392e-08	7.1511e-08
YNL223W	1.19823	4.32866	31.6104	1.88419e-08	7.57411e-08
YGL025C	1.07122	5.15138	31.495	1.99959e-08	8.02665e-08
YOR245C	0.913103	4.90554	31.4471	2.04947e-08	8.22105e-08
YDL169C	1.76441	3.59451	31.4291	2.06861e-08	8.29196e-08
YLR381W	1.01424	4.30632	31.2388	2.2816e-08	9.1264e-08
YML119W	1.00617	4.39226	31.1692	2.36491e-08	9.43792e-08
YDR018C	2.21268	2.9874	31.0695	2.48956e-08	9.9163e-08
YBR223C	0.971868	4.7865	31.0151	2.56026e-08	1.01908e-07
YDL057W	1.09977	4.13867	30.8935	2.7258e-08	1.08269e-07
YOR220W	0.773443	7.07728	30.8796	2.74546e-08	1.08974e-07
YFL027C	1.18977	4.35208	30.8554	2.77989e-08	1.10263e-07
YMR020W	0.855601	5.3987	30.8467	2.79235e-08	1.1068e-07
YOL117W	1.69333	3.85852	30.7326	2.96151e-08	1.17221e-07
YPR111W	1.2281	3.5401	30.6573	3.07872e-08	1.21522e-07
YPL084W	0.724638	5.63587	30.6411	3.10443e-08	1.22451e-07
YLR356W	1.65616	5.17779	30.5619	3.23374e-08	1.27287e-07
YOR044W	1.32653	3.30698	30.508	3.3249e-08	1.30784e-07
YER040W	1.58834	4.2831	30.4876	3.36012e-08	1.32078e-07
YJR122W	0.9011	5.15685	30.4399	3.4437e-08	1.3527e-07
YJL036W	1.02888	4.65333	30.4214	3.4767e-08	1.36471e-07
YPR134W	1.29283	4.05857	30.3676	3.57451e-08	1.40214e-07
YJR086W	1.54919	4.41636	30.2628	3.77301e-08	1.47694e-07
YNL214W	1.10546	4.11719	30.226	3.84514e-08	1.50414e-07
YGR256W	1.49343	4.50551	30.2166	3.86389e-08	1.51043e-07
YNR006W	0.874107	5.71507	30.1585	3.98139e-08	1.55529e-07
YNR045W	0.827534	4.91795	30.0177	4.28121e-08	1.66827e-07
YGL208W	0.849654	6.10258	29.9932	4.33556e-08	1.68783e-07
YNL097C	0.745027	5.19028	29.9746	4.37753e-08	1.70301e-07
YLR317W	1.71093	3.08873	29.8569	4.65133e-08	1.80829e-07
YOL025W	1.23861	4.63689	29.8351	4.70391e-08	1.82747e-07
YPL196W	0.743685	5.94532	29.7953	4.80154e-08	1.86285e-07
YJL093C	0.61952	6.67008	29.7167	5.00025e-08	1.93466e-07
YPL214C	0.69873	5.83201	29.6126	5.27618e-08	2.03587e-07
YIL116W	0.676618	7.80751	29.5955	5.3229e-08	2.05111e-07
YAR019C	0.755445	5.4487	29.5853	5.35086e-08	2.05769e-07
YEL056W	0.745046	5.86664	29.5673	5.40072e-08	2.07546e-07
YBR105C	0.90259	6.5615	29.4811	5.64637e-08	2.16839e-07
YHR002W	1.24784	4.49964	29.4595	5.70983e-08	2.19128e-07
YGR015C	1.20826	4.41129	29.3921	5.9118e-08	2.26725e-07
YPR109W	0.681713	5.41656	29.2301	6.42743e-08	2.4534e-07
YDL243C	1.38893	4.95343	29.1807	6.59337e-08	2.51505e-07
YIL097W	1.81091	3.65517	29.1254	6.78411e-08	2.58433e-07
YOR363C	0.97874	4.32434	29.1199	6.80359e-08	2.59002e-07
YOL058W	1.02471	10.0242	29.0617	7.01081e-08	2.66712e-07
YCR075C	0.810311	5.67117	29.0344	7.11042e-08	2.7032e-07
YLR205C	1.04735	4.76686	28.9133	7.56906e-08	2.87371e-07
YNL172W	0.8648	5.31309	28.8831	7.68802e-08	2.91692e-07
YDR513W	0.851717	8.36655	28.837	7.87325e-08	2.98322e-07
YIL087C	1.10372	5.86338	28.8352	7.88062e-08	2.98402e-07
YOL113W	1.48703	3.65679	28.7487	8.24051e-08	3.11821e-07
YDR130C	1.37586	3.96909	28.723	8.35043e-08	3.1556e-07
YKL208W	0.945204	4.88956	28.5855	8.96514e-08	3.38339e-07
YLL027W	0.779905	6.80605	28.5417	9.17037e-08	3.45854e-07
YNL293W	0.887041	5.14062	28.5366	9.19452e-08	3.46534e-07
YBR046C	0.920851	5.90729	28.4916	9.41056e-08	3.53737e-07
YBR047W	1.76518	3.25958	28.4584	9.5734e-08	3.59383e-07
YIL056W	1.03601	5.65829	28.4275	9.72722e-08	3.64674e-07
YGR223C	0.955041	4.98962	28.3206	1.02796e-07	3.84622e-07
YBR137W	0.690298	6.37493	28.3139	1.03151e-07	3.85697e-07
YGL229C	0.882532	4.21354	28.1562	1.11907e-07	4.16665e-07
YMR278W	0.752489	6.016	28.1406	1.12814e-07	4.19505e-07
YGL053W	1.09805	4.94579	28.1398	1.12858e-07	4.19505e-07
YOR329C	0.787791	5.55888	28.114	1.14375e-07	4.24865e-07
YGL091C	0.597889	6.53524	28.0867	1.16003e-07	4.3063e-07
YLR228C	0.894054	5.55429	28.025	1.19755e-07	4.43979e-07
YGR092W	0.749931	6.28976	27.9682	1.23323e-07	4.56908e-07
YEL062W	1.02217	4.74895	27.94	1.25139e-07	4.63333e-07
YEL041W	1.51149	3.79756	27.8478	1.31244e-07	4.84672e-07
YNL025C	1.46053	3.42856	27.7233	1.3997e-07	5.15555e-07
YMR066W	1.31947	3.59896	27.7022	1.41501e-07	5.20857e-07
YNL316C	0.921948	4.22134	27.6111	1.48328e-07	5.44925e-07
YHR075C	1.20088	4.07503	27.5986	1.49283e-07	5.47726e-07
YGR201C	1.05059	5.5625	27.5405	1.53838e-07	5.64074e-07
YNL116W	0.781658	5.02406	27.5272	1.549e-07	5.67601e-07
YNR034W	0.732398	6.06324	27.5135	1.55999e-07	5.71259e-07
YHL019C	0.841277	5.09835	27.4875	1.58112e-07	5.78621e-07
YMR087W	0.979639	4.41767	27.4668	1.59812e-07	5.84466e-07
YDR016C	0.971818	4.88595	27.4466	1.61494e-07	5.90238e-07
YIL028W	2.01952	2.46335	27.416	1.6407e-07	5.99268e-07
YKL090W	1.43688	3.81266	27.4063	1.64894e-07	6.0189e-07
YHR199C-A	1.41383	3.56147	27.3894	1.66342e-07	6.06784e-07
YOR377W	0.780429	5.19782	27.3324	1.71318e-07	6.24535e-07
YLR201C	0.756689	5.47256	27.2923	1.74904e-07	6.3679e-07
YNL046W	1.04005	6.00204	27.2682	1.77096e-07	6.43534e-07
YPL270W	0.572712	7.31543	27.2567	1.78153e-07	6.4696e-07
YLR241W	0.619577	7.72983	27.2551	1.78309e-07	6.4711e-07
YCR100C	2.31654	2.31321	27.1607	1.87225e-07	6.79033e-07
YLR080W	1.42618	3.36764	27.074	1.9581e-07	7.09716e-07
YGR028W	0.931906	5.59663	26.9622	2.07476e-07	7.51041e-07
YDR475C	0.601281	6.92525	26.9392	2.09952e-07	7.59521e-07
YNL195C	1.44781	5.25457	26.8806	2.1642e-07	7.81922e-07
YMR280C	1.47464	3.60992	26.8498	2.19901e-07	7.93994e-07
YPR105C	0.955456	5.41771	26.7772	2.2832e-07	8.23346e-07
YLR414C	0.7457	7.66912	26.7396	2.32798e-07	8.38959e-07
YGL128C	1.35054	3.10477	26.7143	2.35875e-07	8.48433e-07
YPR067W	0.943273	5.43877	26.6785	2.40278e-07	8.63175e-07
YGR255C	0.583597	7.1693	26.6454	2.44436e-07	8.77004e-07
YOR128C	0.67337	8.26708	26.6195	2.4773e-07	8.88261e-07
YER079W	1.06044	5.0889	26.6058	2.49487e-07	8.92869e-07
YPR185W	1.03929	4.54962	26.567	2.54552e-07	9.09848e-07
YJR138W	0.944552	5.03213	26.4908	2.64792e-07	9.43729e-07
YDR004W	1.05607	4.68778	26.4903	2.64863e-07	9.43729e-07
YLL006W	0.759769	5.51962	26.458	2.69329e-07	9.58441e-07
YIR014W	1.22467	3.45796	26.4548	2.69773e-07	9.59419e-07
YML029W	0.629872	6.74305	26.4481	2.7072e-07	9.62182e-07
YMR154C	0.910674	3.96346	26.4254	2.7391e-07	9.72912e-07
YOR030W	1.09898	4.20538	26.4099	2.76117e-07	9.80137e-07
YJR152W	2.96655	2.50391	26.3786	2.80638e-07	9.9494e-07
YFR049W	0.657568	5.66244	26.3647	2.82658e-07	1.00148e-06
YIL009C-A	1.06605	4.46449	26.3343	2.87144e-07	1.0161e-06
YOL087C	0.738915	6.3463	26.2986	2.92498e-07	1.03441e-06
YMR126C	0.946912	4.16931	26.1969	3.08323e-07	1.08834e-06
YLR174W	1.27575	4.02241	26.1878	3.09775e-07	1.09278e-06
YDL091C	1.17748	4.57608	26.1807	3.10918e-07	1.09613e-06
YDR498C	0.755724	5.56317	26.161	3.14101e-07	1.10667e-06
YMR041C	1.0364	5.30388	26.1545	3.15164e-07	1.10972e-06
YOR193W	1.52728	3.3762	26.1379	3.17887e-07	1.11792e-06
YML100W	0.862015	9.92178	26.1245	3.20103e-07	1.12432e-06
YNR070W	2.18544	2.12467	26.1055	3.23263e-07	1.13472e-06
YDR069C	0.985559	4.9837	26.0762	3.28204e-07	1.15135e-06
YDL197C	1.07638	4.2087	25.9686	3.47018e-07	1.2151e-06
YBR273C	0.730531	6.30908	25.9476	3.50803e-07	1.22684e-06
YER104W	1.2942	3.79959	25.891	3.61253e-07	1.2626e-06
YDR318W	1.26645	3.49764	25.8881	3.61786e-07	1.26369e-06
YPR168W	2.20704	2.86516	25.7471	3.8921e-07	1.35698e-06
YIL088C	0.637778	7.34637	25.7343	3.91803e-07	1.36434e-06
YDR319C	1.01314	5.10998	25.7266	3.93376e-07	1.36898e-06
YPL166W	1.85267	3.0485	25.693	4.00283e-07	1.39216e-06
YOR152C	1.25618	3.80974	25.6622	4.06723e-07	1.41369e-06
YGL219C	0.789415	5.42806	25.6285	4.13885e-07	1.4377e-06
YOL159C	0.970663	4.1475	25.5455	4.32075e-07	1.49997e-06
YGL162W	1.85965	3.14116	25.5141	4.39159e-07	1.52364e-06
YBR287W	0.643392	8.29481	25.4991	4.426e-07	1.53463e-06
YER175W-A	3.63928	1.25861	25.4449	4.55204e-07	1.57641e-06
YDR379C-A	1.5057	3.88921	25.4195	4.61243e-07	1.59635e-06
YMR279C	4.00554	1.10729	25.3722	4.72671e-07	1.63391e-06
YGR031W	0.737613	6.29877	25.2475	5.04257e-07	1.73992e-06
YLR079W	0.728562	6.52135	25.2257	5.09976e-07	1.75751e-06
YEL025C	0.778531	5.52452	25.1805	5.22078e-07	1.79813e-06
YKL168C	0.719181	5.42443	25.1722	5.24335e-07	1.80481e-06
YDR142C	1.19113	5.19391	25.1568	5.28525e-07	1.81813e-06
YGL186C	0.69221	7.83025	25.0886	5.47554e-07	1.88131e-06
YDR541C	0.942134	4.15443	25.0277	5.6513e-07	1.94052e-06
YGL087C	0.719998	5.18788	24.8411	6.22557e-07	2.13512e-06
YOR010C	1.64853	2.36708	24.8321	6.25473e-07	2.14383e-06
YNL003C	0.619762	6.59739	24.8177	6.30156e-07	2.15858e-06
YLR267W	1.84713	2.72092	24.6509	6.87112e-07	2.34519e-06
YKL151C	0.761489	7.96375	24.5735	7.15271e-07	2.4369e-06
YDR067C	0.925805	4.10005	24.5445	7.26141e-07	2.47245e-06
YDR073W	1.08884	3.77068	24.4558	7.60337e-07	2.58423e-06
YEL039C	2.21156	3.23242	24.4328	7.69487e-07	2.61377e-06
YER121W	1.9317	3.25852	24.3861	7.88374e-07	2.67632e-06
YNR010W	1.42501	2.97112	24.3782	7.91613e-07	2.68571e-06
YOR054C	0.748043	5.2675	24.3643	7.97346e-07	2.70355e-06
YMR306W	1.22691	3.39909	24.241	8.50017e-07	2.87527e-06
YDR354W	0.746331	7.11348	24.2118	8.63038e-07	2.91757e-06
YLR102C	1.10992	3.78758	24.1805	8.77141e-07	2.96348e-06
YOR113W	0.832927	4.55835	24.1748	8.79765e-07	2.97058e-06
YLR225C	0.88746	5.32723	24.074	9.27014e-07	3.12454e-06
YBR003W	0.58717	6.23212	24.0668	9.3053e-07	3.13453e-06
YJR058C	0.923133	5.81557	24.0645	9.316e-07	3.13628e-06
YGR163W	0.823112	5.05325	23.9802	9.73301e-07	3.27084e-06
YMR165C	0.719891	5.19614	23.8943	1.01774e-06	3.41613e-06
YFR029W	0.868315	4.77621	23.8742	1.02843e-06	3.45e-06
YKR091W	1.16879	4.56123	23.8305	1.05201e-06	3.52285e-06
YLR283W	0.950649	4.11079	23.8181	1.0588e-06	3.54347e-06
YKL108W	1.2405	3.33897	23.8002	1.06869e-06	3.57236e-06
YER023C-A	6.01743	-0.03979	23.7194	1.11455e-06	3.7213e-06
YOL116W	0.906094	4.68344	23.6969	1.12762e-06	3.76272e-06
YOR132W	0.737175	4.93967	23.6431	1.15959e-06	3.8653e-06
YER184C	1.03129	4.15877	23.6429	1.15973e-06	3.8653e-06
YDR085C	1.2212	4.14831	23.6273	1.1692e-06	3.89229e-06
YBR128C	1.67728	2.90247	23.5443	1.22068e-06	4.05417e-06
YPR083W	1.16955	3.39914	23.4518	1.2808e-06	4.2449e-06
YHR138C	0.994476	4.98179	23.4327	1.29359e-06	4.28212e-06
YLL060C	1.01109	6.62158	23.4324	1.29384e-06	4.28212e-06
YOR058C	0.991116	4.03576	23.4308	1.29487e-06	4.28303e-06
YBR132C	0.734226	7.19703	23.3499	1.35051e-06	4.46187e-06
YNL117W	1.75623	3.06227	23.3323	1.36291e-06	4.50023e-06
YKR067W	0.65994	6.50194	23.1827	1.47315e-06	4.84792e-06
YNR068C	2.63946	1.73151	23.1825	1.47334e-06	4.84792e-06
YNL173C	0.718593	6.35357	23.1736	1.48016e-06	4.86755e-06
YNL103W	0.920976	4.59159	23.1042	1.53453e-06	5.04341e-06
YBL086C	1.09672	4.7044	23.0356	1.59032e-06	5.22073e-06
YGR010W	0.833739	4.79294	23.0109	1.61082e-06	5.27889e-06
YJR021C	1.04935	4.48053	22.9947	1.6245e-06	5.32064e-06
YDR391C	0.762331	5.88338	22.9786	1.63813e-06	5.36219e-06
YFL041W-A	1.83482	2.52296	22.9286	1.68134e-06	5.49727e-06
YHR110W	0.755999	6.28952	22.921	1.68794e-06	5.5157e-06
YLR284C	1.30917	3.78236	22.8875	1.71766e-06	5.60636e-06
YGL047W	0.677227	5.67243	22.8796	1.72472e-06	5.62616e-06
YAL002W	0.767619	5.46367	22.8534	1.74839e-06	5.69682e-06
YPL152W	0.744951	5.02306	22.8425	1.75831e-06	5.72586e-06
YPL023C	0.457655	7.26386	22.8381	1.76237e-06	5.73579e-06
YOR031W	1.86232	4.16362	22.8293	1.77044e-06	5.75876e-06
YER173W	0.975312	3.7732	22.8231	1.77617e-06	5.77408e-06
YBR111C	0.572376	7.51606	22.7803	1.81621e-06	5.89748e-06
YNR069C	1.90774	3.94579	22.6771	1.91638e-06	6.20302e-06
YKR019C	0.901472	4.60902	22.6766	1.91686e-06	6.20302e-06
YMR206W	4.30726	0.239116	22.6358	1.95803e-06	6.32903e-06
YOL140W	0.801443	6.72092	22.6219	1.97222e-06	6.37127e-06
YOR249C	1.35013	3.44099	22.5587	2.03822e-06	6.57698e-06
YPR079W	0.737399	5.50038	22.5403	2.05778e-06	6.63257e-06
YNL305C	0.803665	7.43556	22.5326	2.06609e-06	6.65558e-06
YKL037W	2.74	1.71347	22.4751	2.12882e-06	6.84987e-06
YEL060C	0.804611	10.039	22.4468	2.1604e-06	6.94757e-06
YDL215C	0.815811	5.98381	22.4385	2.16984e-06	6.97394e-06
YDR423C	0.67315	5.50944	22.4258	2.18421e-06	7.01618e-06
YOR380W	0.798527	5.12211	22.4192	2.19174e-06	7.03111e-06
YMR160W	0.977889	4.39272	22.4184	2.19258e-06	7.03111e-06
YOL060C	0.577693	7.1664	22.4082	2.20433e-06	7.06481e-06
YOL008W	0.748051	4.9031	22.4024	2.21102e-06	7.07826e-06
YDL106C	0.974588	4.0097	22.3966	2.21769e-06	7.09562e-06
YOR352W	0.980849	4.09234	22.3588	2.26176e-06	7.23252e-06
YOL086W-A	0.840646	5.88954	22.3271	2.29941e-06	7.34878e-06
YER014W	0.805131	5.29065	22.2632	2.37721e-06	7.58888e-06
YGR080W	0.658605	6.13896	22.229	2.41997e-06	7.71377e-06
YOR322C	0.437643	6.35007	22.192	2.46705e-06	7.85361e-06
YKL211C	0.612339	8.55087	22.1563	2.51325e-06	7.9962e-06
YDR040C	1.24022	3.95556	22.1505	2.52086e-06	8.01592e-06
YCL051W	0.837106	5.01785	21.9993	2.72746e-06	8.64864e-06
YMR173W	0.698892	5.75559	21.9721	2.76639e-06	8.76718e-06
YER020W	0.624866	7.06869	21.9306	2.82684e-06	8.94886e-06
YMR084W	1.28486	4.47953	21.9306	2.82687e-06	8.94886e-06
YDR379W	0.86129	4.24543	21.8915	2.88512e-06	9.12308e-06
YER076C	1.17727	4.22544	21.8054	3.01753e-06	9.53118e-06
YBR107C	1.14476	3.875	21.7971	3.03061e-06	9.56182e-06
YPL113C	1.59755	3.27952	21.7918	3.03891e-06	9.5827e-06
YOR161C	0.904971	9.32963	21.7692	3.07505e-06	9.68052e-06
YIL042C	0.994523	6.38871	21.747	3.11073e-06	9.77658e-06
YOR032C	2.04138	2.20815	21.7441	3.1154e-06	9.78584e-06
YKR031C	0.743439	5.37471	21.724	3.14829e-06	9.87822e-06
YKL162C	1.40075	3.34457	21.6994	3.18886e-06	9.99447e-06
YIL023C	0.640492	7.20257	21.6869	3.2097e-06	1.00542e-05
YLR189C	0.72953	5.47609	21.658	3.25851e-06	1.02015e-05
YGR127W	0.969941	4.98656	21.6535	3.26616e-06	1.02198e-05
YIL124W	0.621667	7.68739	21.6243	3.31626e-06	1.03687e-05
YOR202W	0.838676	6.89328	21.6236	3.31741e-06	1.03687e-05
YCL030C	0.747707	11.0997	21.6127	3.3364e-06	1.04224e-05
YNL115C	0.60829	6.14885	21.5765	3.39989e-06	1.06032e-05
YPR155C	0.835056	5.22234	21.5705	3.41062e-06	1.06308e-05
YBL103C	1.04806	3.79568	21.5617	3.42626e-06	1.06737e-05
YGR205W	0.693415	5.95481	21.4891	3.55846e-06	1.10734e-05
YPL258C	0.892391	3.45434	21.4332	3.66377e-06	1.13824e-05
YGR204W	0.746024	11.3756	21.3967	3.73406e-06	1.15944e-05
YIL135C	0.805702	5.38612	21.3847	3.75754e-06	1.16609e-05
YLR132C	0.837275	4.39607	21.3576	3.81106e-06	1.18205e-05
YBL049W	1.9752	3.06686	21.3279	3.87048e-06	1.19917e-05
YBR050C	2.74586	1.1197	21.2994	3.92857e-06	1.21584e-05
YGR222W	0.797116	4.77307	21.2855	3.95712e-06	1.22401e-05
YGR238C	0.822656	4.00175	21.2353	4.06222e-06	1.25584e-05
YER139C	1.42	3.00567	21.187	4.16584e-06	1.28647e-05
YER033C	1.04598	4.34706	21.129	4.29386e-06	1.32456e-05
YOL072W	0.775219	4.71277	21.0444	4.48761e-06	1.38358e-05
YCL048W-A	5.55171	0.216296	21.0202	4.54466e-06	1.39965e-05
YOR003W	1.15877	4.29395	21.0114	4.56565e-06	1.40491e-05
YEL030W	0.946088	3.70294	21.0109	4.56671e-06	1.40491e-05
YPR171W	0.720145	4.90402	20.9571	4.69683e-06	1.44182e-05
YGR182C	1.27794	4.20714	20.9012	4.83596e-06	1.48132e-05
YOL096C	0.756407	5.03137	20.8953	4.8509e-06	1.4851e-05
YNL015W	0.706249	5.8431	20.7608	5.20379e-06	1.5897e-05
YIR027C	2.64979	2.60491	20.7543	5.2215e-06	1.59426e-05
YPL224C	0.645675	6.28101	20.7236	5.30569e-06	1.61735e-05
YLR144C	0.489356	5.99766	20.5908	5.687e-06	1.72987e-05
YER098W	1.07444	3.78186	20.5635	5.76866e-06	1.75377e-05
YOR005C	0.899058	4.34631	20.5233	5.89096e-06	1.78904e-05
YMR156C	1.13759	3.35993	20.5062	5.94388e-06	1.80414e-05
YHR159W	0.931934	4.48384	20.5023	5.95586e-06	1.80681e-05
YML068W	1.13144	3.54218	20.4794	6.02753e-06	1.82758e-05
YER066W	2.12983	2.43913	20.4782	6.03129e-06	1.82774e-05
YLL057C	2.23168	2.56068	20.4454	6.13562e-06	1.85785e-05
YGL017W	0.636181	6.38563	20.4449	6.1372e-06	1.85785e-05
YDR223W	1.33911	2.77871	20.4317	6.17974e-06	1.86874e-05
YPL109C	0.756504	4.78922	20.408	6.25675e-06	1.89102e-05
YMR148W	0.994212	4.45197	20.4009	6.28002e-06	1.89704e-05
YBR076W	3.72171	0.883414	20.3966	6.29413e-06	1.90029e-05
YHL008C	0.623172	5.91966	20.3867	6.32687e-06	1.90889e-05
YIR028W	2.41402	2.87727	20.3859	6.32933e-06	1.90889e-05
YHL035C	0.770842	5.43321	20.3844	6.33438e-06	1.9094e-05
YKR100C	0.677992	4.70878	20.3826	6.3402e-06	1.91014e-05
YBR241C	0.882665	7.15722	20.3724	6.37439e-06	1.91942e-05
YNL317W	0.678665	5.4718	20.3589	6.4195e-06	1.93198e-05
YDR133C	1.28702	5.0974	20.3511	6.44572e-06	1.93884e-05
YKL148C	0.74317	7.8393	20.32	6.55113e-06	1.9695e-05
YKL034W	0.657001	6.23984	20.3177	6.55899e-06	1.97082e-05
YJR078W	1.31701	4.09993	20.2986	6.625e-06	1.9875e-05
YDL119C	0.775566	4.64668	20.2632	6.74868e-06	2.02353e-05
YCR101C	1.41183	2.40615	20.1819	7.0416e-06	2.10802e-05
YMR171C	0.619392	6.18845	20.1456	7.17647e-06	2.14614e-05
YLL001W	0.499373	7.01198	20.0968	7.362e-06	2.1993e-05
YFL050C	1.39672	3.14185	20.037	7.59598e-06	2.26562e-05
YGR112W	0.655404	5.34771	20.0052	7.72323e-06	2.30116e-05
YJL045W	1.7963	2.75354	19.9984	7.75051e-06	2.30808e-05
YLR312C	1.48943	3.01841	19.9846	7.80688e-06	2.32282e-05
YLR275W	1.22431	3.35911	19.9843	7.80822e-06	2.32282e-05
YCR024C	0.897054	4.26655	19.9698	7.8673e-06	2.339e-05
YGL193C	1.52765	2.83876	19.969	7.87086e-06	2.339e-05
YPR157W	0.605028	7.12321	19.9582	7.91538e-06	2.351e-05
YLR299W	0.601895	7.38368	19.9232	8.06175e-06	2.39198e-05
YBR035C	0.516478	7.48675	19.8812	8.24057e-06	2.44375e-05
YBR001C	0.712839	6.34289	19.8073	8.5653e-06	2.53476e-05
YGR130C	0.530773	6.48844	19.7915	8.63652e-06	2.55317e-05
YDL154W	1.47676	2.79102	19.7458	8.84561e-06	2.61362e-05
YLR254C	1.23146	3.26633	19.7327	8.90643e-06	2.63022e-05
YLR220W	0.469252	6.96365	19.6901	9.1073e-06	2.68815e-05
YER071C	1.27152	3.99816	19.643	9.33467e-06	2.7524e-05
YFR045W	0.847668	4.5641	19.5886	9.60401e-06	2.82887e-05
YDL214C	2.68966	2.03912	19.5268	9.91973e-06	2.91884e-05
YOL085C	2.79246	1.2272	19.4878	1.01242e-05	2.97746e-05
YOL013C	0.603676	5.10187	19.4839	1.01453e-05	2.98212e-05
YDR323C	1.5257	3.17532	19.4815	1.01577e-05	2.98422e-05
YIL062C	0.595618	7.63791	19.4363	1.04011e-05	3.05416e-05
YDR330W	0.752399	6.00029	19.4302	1.04344e-05	3.06234e-05
YDR244W	0.706099	5.39893	19.3745	1.0743e-05	3.14967e-05
YPL087W	0.443726	7.50766	19.3438	1.09173e-05	3.19744e-05
YGL085W	0.991049	4.37355	19.3252	1.1024e-05	3.22704e-05
YDR336W	1.24082	3.453	19.2828	1.12718e-05	3.29788e-05
YKR101W	1.26448	3.45575	19.278	1.12998e-05	3.30437e-05
YBR284W	0.908726	4.01379	19.2697	1.13496e-05	3.31722e-05
YPL031C	0.542817	6.38749	19.2301	1.15871e-05	3.38489e-05
YOR059C	0.765691	4.6268	19.2208	1.16435e-05	3.39962e-05
YPL204W	0.584024	6.37916	19.2164	1.16709e-05	3.40412e-05
YBR018C	2.09932	1.92707	19.2074	1.17259e-05	3.416e-05
YIL045W	1.15021	3.90934	19.186	1.18578e-05	3.44975e-05
YLR425W	0.936726	4.10491	19.1835	1.18736e-05	3.45259e-05
YDL133W	0.759936	4.41795	19.1757	1.19224e-05	3.465e-05
YDR111C	0.836682	6.37365	19.172	1.19451e-05	3.46982e-05
YCL034W	0.68344	7.69692	19.1478	1.20974e-05	3.51227e-05
YOR162C	0.797338	4.81591	19.1407	1.21428e-05	3.52365e-05
YBR255W	1.16959	3.55362	19.1154	1.23048e-05	3.56518e-05
YFR014C	0.722624	5.28554	19.0959	1.24314e-05	3.60002e-05
YJR149W	1.21888	3.86479	19.0498	1.2735e-05	3.68233e-05
YOR034C-A	2.02347	2.37303	19.0441	1.27731e-05	3.69145e-05
YJL170C	1.09898	4.11643	18.9824	1.3193e-05	3.80504e-05
YKL206C	0.612983	6.05943	18.9595	1.33523e-05	3.8471e-05
YNL331C	1.33873	3.26811	18.9377	1.35057e-05	3.88734e-05
YPR006C	0.860815	4.86815	18.9322	1.35449e-05	3.89664e-05
YDL206W	0.93631	4.52754	18.9161	1.36595e-05	3.92761e-05
YBR295W	0.628466	5.85475	18.8812	1.39115e-05	3.99604e-05
YMR250W	0.787436	9.0482	18.8737	1.39668e-05	4.00787e-05
YLR053C	2.9705	1.35719	18.8616	1.40555e-05	4.03127e-05
YDR350C	0.940699	4.80376	18.8472	1.41618e-05	4.05875e-05
YFR008W	1.84375	2.47604	18.8138	1.44119e-05	4.12515e-05
YIL065C	0.719755	5.70295	18.8031	1.44935e-05	4.14643e-05
YPR201W	1.56248	2.57002	18.8004	1.45137e-05	4.15013e-05
YFR020W	0.761525	5.05679	18.7888	1.46018e-05	4.17322e-05
YHL002W	0.623564	6.05556	18.7839	1.46397e-05	4.18193e-05
YPR023C	0.548338	6.95013	18.7526	1.4882e-05	4.249e-05
YJR044C	0.812222	5.89119	18.7273	1.5081e-05	4.30366e-05
YGR019W	0.617685	8.38532	18.5915	1.61938e-05	4.61195e-05
YOR110W	0.546392	5.3856	18.5752	1.63334e-05	4.64768e-05
YKR050W	0.732247	6.41363	18.5749	1.63357e-05	4.64768e-05
YGR062C	0.654047	5.69849	18.5486	1.65625e-05	4.70749e-05
YBR033W	2.24378	2.01578	18.5467	1.65792e-05	4.70988e-05
YOL111C	0.955997	6.39535	18.512	1.68837e-05	4.7916e-05
YJL201W	0.863039	4.33724	18.4676	1.72815e-05	4.90204e-05
YJL206C	0.896962	4.01906	18.4174	1.77427e-05	5.02823e-05
YBR161W	0.6523	4.80813	18.4064	1.78459e-05	5.05457e-05
YLR070C	0.979998	4.71614	18.4	1.79058e-05	5.06706e-05
YGR183C	1.01539	4.71181	18.3998	1.79079e-05	5.06706e-05
YGR111W	0.769661	5.3042	18.3966	1.79378e-05	5.073e-05
YJL099W	0.843199	5.24588	18.3892	1.80075e-05	5.08764e-05
YML003W	1.26461	3.29673	18.3721	1.81696e-05	5.13088e-05
YFR003C	0.943681	4.78897	18.3612	1.8274e-05	5.15779e-05
YPR121W	1.00581	4.01334	18.3423	1.84562e-05	5.20662e-05
YDR122W	0.488725	6.94915	18.3192	1.86817e-05	5.26763e-05
YGL002W	0.664094	5.23106	18.3162	1.87114e-05	5.27337e-05
YMR174C	2.44993	1.97794	18.2716	1.91541e-05	5.39013e-05
YKL055C	1.04398	4.05891	18.2361	1.95147e-05	5.48615e-05
YPR093C	0.844769	5.38869	18.2295	1.95824e-05	5.50245e-05
YFL028C	0.596605	6.18213	18.2219	1.96607e-05	5.52174e-05
YBR068C	0.541743	9.36735	18.1739	2.01628e-05	5.65434e-05
YDR005C	0.879072	4.80268	18.1729	2.01731e-05	5.65445e-05
YKR097W	1.25476	3.23685	18.1256	2.06804e-05	5.79093e-05
YPL223C	2.46923	1.78638	18.1132	2.08153e-05	5.82581e-05
YAL055W	1.10236	3.44406	18.0727	2.12629e-05	5.94818e-05
YMR184W	0.55131	6.28844	18.0717	2.12737e-05	5.94826e-05
YPL185W	2.17419	1.92939	18.0686	2.13089e-05	5.95515e-05
YKR076W	0.69251	5.85933	18.0553	2.1458e-05	5.99387e-05
YMR144W	1.5337	2.79164	18.0278	2.17706e-05	6.07522e-05
YPR176C	0.576296	6.64136	17.9874	2.22375e-05	6.20247e-05
YHR160C	4.24844	0.72775	17.9801	2.23228e-05	6.2232e-05
YPL011C	0.914996	4.27945	17.9781	2.23465e-05	6.22674e-05
YIL055C	1.46793	3.33933	17.9711	2.2428e-05	6.24639e-05
YMR150C	0.790321	5.05471	17.9378	2.28239e-05	6.35043e-05
YJL048C	0.526806	6.62157	17.9154	2.3094e-05	6.41928e-05
YMR034C	1.11882	4.52497	17.8642	2.37246e-05	6.58488e-05
YMR175W	2.06973	1.99297	17.8573	2.38108e-05	6.60557e-05
YGL004C	0.58272	5.07338	17.8231	2.42427e-05	6.7221e-05
YKR046C	0.780028	7.39456	17.789	2.468e-05	6.84002e-05
YKR096W	0.790615	4.66892	17.7805	2.4791e-05	6.86744e-05
YPR045C	0.607104	5.38902	17.7568	2.51014e-05	6.95004e-05
YPL164C	0.978139	3.63747	17.7549	2.51271e-05	6.95374e-05
YGL141W	0.721054	5.68134	17.747	2.52312e-05	6.97916e-05
YNR065C	1.27571	3.69634	17.7409	2.53121e-05	6.99515e-05
YER119C-A	3.78432	2.53403	17.7408	2.53137e-05	6.99515e-05
YDR374W-A	1.0281	4.64327	17.6445	2.66287e-05	7.35139e-05
YKL129C	0.559181	5.8435	17.6094	2.71239e-05	7.48081e-05
YCR106W	1.08034	3.99926	17.5757	2.76087e-05	7.61082e-05
YDR295C	0.996837	3.32451	17.5564	2.78909e-05	7.68116e-05
YBR138C	1.33552	2.8278	17.546	2.80435e-05	7.71945e-05
YMR095C	2.47903	2.58381	17.4447	2.95792e-05	8.12639e-05
YKR012C	1.60464	1.92983	17.4281	2.98381e-05	8.19302e-05
YNR007C	0.866061	4.4222	17.4273	2.98505e-05	8.19302e-05
YHR091C	0.549541	5.12415	17.4061	3.01863e-05	8.27716e-05
YDL076C	0.679758	5.02731	17.3881	3.04722e-05	8.35152e-05
YBR160W	0.537829	6.16757	17.3584	3.09528e-05	8.47098e-05
YPL096W	0.681373	4.08777	17.3557	3.09961e-05	8.47873e-05
YGR008C	0.737856	6.98578	17.3251	3.14993e-05	8.61222e-05
YDL067C	0.638611	6.18027	17.2823	3.22166e-05	8.79565e-05
YGR168C	0.905449	3.81979	17.2729	3.2377e-05	8.83517e-05
YBR019C	2.04504	1.24072	17.2454	3.28497e-05	8.95556e-05
YNL122C	0.905695	4.03027	17.2379	3.29791e-05	8.98652e-05
YNR059W	0.764091	4.24459	17.1931	3.37661e-05	9.19215e-05
YDL002C	0.887842	3.79346	17.1826	3.3954e-05	9.23886e-05
YKR102W	1.60958	2.2244	17.1652	3.42655e-05	9.31916e-05
YNL143C	2.22701	1.041	17.1552	3.44469e-05	9.36403e-05
YCL004W	1.02784	3.37584	17.1445	3.4642e-05	9.41254e-05
YKL163W	1.16743	3.82232	17.1117	3.52445e-05	9.57167e-05
YGL041W-A	1.32869	2.9349	17.0901	3.56469e-05	9.66748e-05
YHR087W	0.787706	8.46349	17.0901	3.56484e-05	9.66748e-05
YOR258W	1.28423	2.69027	16.9631	3.81133e-05	0.000103162
YKL035W	0.589096	10.4684	16.9572	3.82328e-05	0.000103436
YGL045W	0.674932	5.32178	16.9466	3.84458e-05	0.000103963
YJR084W	0.615001	4.95946	16.9103	3.9189e-05	0.000105872
YJL023C	1.12673	2.84916	16.8982	3.944e-05	0.000106499
YNL156C	0.488029	6.14628	16.8824	3.97691e-05	0.000107337
YOR275C	0.705205	5.0098	16.8643	4.01501e-05	0.000108314
YNL314W	1.09425	4.40732	16.8537	4.03739e-05	0.000108866
YKR017C	0.883869	4.81547	16.6985	4.38146e-05	0.00011764
YMR258C	0.817099	5.98591	16.6832	4.41702e-05	0.000118483
YMR302C	0.486405	6.76461	16.6685	4.45131e-05	0.000119234
YKL092C	0.888632	4.59282	16.6416	4.51493e-05	0.000120824
YPR149W	0.435864	9.5341	16.6349	4.5309e-05	0.000121194
YNL194C	1.40961	6.18194	16.5585	4.7171e-05	0.000126056
YBR097W	0.705474	5.11826	16.5458	4.74899e-05	0.000126848
YJL172W	0.53692	8.72798	16.5189	4.81671e-05	0.000128536
YLL002W	0.732762	4.96395	16.5175	4.82037e-05	0.000128573
YLR006C	0.598285	6.47683	16.4839	4.90647e-05	0.000130747
YGR157W	0.491474	8.95659	16.4679	4.94808e-05	0.000131759
YFR026C	1.80391	1.93615	16.4651	4.9554e-05	0.000131865
YLR438W	0.991644	7.43554	16.4628	4.9614e-05	0.000131963
YJR060W	0.619581	5.41366	16.4481	5.00007e-05	0.000132929
YOL158C	0.623244	7.98299	16.4446	5.00925e-05	0.000133111
YAL027W	0.752323	4.09061	16.4376	5.02772e-05	0.000133539
YGR213C	1.60097	2.88675	16.4348	5.0352e-05	0.000133675
YIR038C	0.627894	5.74959	16.4104	5.10057e-05	0.000135305
YIL066C	0.995807	4.15412	16.4101	5.10137e-05	0.000135305
YKL171W	0.728563	4.76514	16.3673	5.21772e-05	0.000138327
YOR221C	1.01027	5.04467	16.3397	5.29444e-05	0.000140295
YOR138C	0.51236	6.62167	16.325	5.33566e-05	0.000141256
YJL146W	0.860519	4.62968	16.2506	5.54919e-05	0.00014684
YBR053C	0.56781	7.55606	16.2074	5.67714e-05	0.000150116
YPL213W	0.848883	3.48075	16.1389	5.88636e-05	0.000155472
YMR253C	0.512058	5.53595	16.1341	5.9013e-05	0.000155794
YGL075C	1.27631	3.04136	16.0806	6.07036e-05	0.000160034
YPL148C	1.1475	3.33534	16.0743	6.09053e-05	0.000160491
YCR027C	0.720837	4.47357	16.0516	6.16401e-05	0.000162277
YDL127W	0.791958	4.60276	16.0489	6.17286e-05	0.000162435
YGL121C	0.868117	4.16806	16.0356	6.21612e-05	0.000163421
YDL069C	1.67156	2.58906	16.0192	6.27031e-05	0.000164694
YKR071C	0.604028	6.60694	16	6.33425e-05	0.000166296
YJR093C	0.710019	4.69545	15.9556	6.48474e-05	0.000170089
YLR363C	1.07796	3.41241	15.9244	6.59234e-05	0.000172832
YKL133C	1.25038	3.15452	15.8977	6.68596e-05	0.000175125
YDR265W	0.855683	5.60706	15.8761	6.76263e-05	0.000177051
YLL063C	0.992639	4.06954	15.8573	6.83034e-05	0.000178742
YLR288C	0.817383	4.1281	15.8469	6.86784e-05	0.000179557
YJR091C	0.500035	6.70676	15.8439	6.87876e-05	0.00017976
YER170W	0.824933	4.80627	15.8268	6.9414e-05	0.000181313
YOR384W	2.02301	1.9373	15.8178	6.97427e-05	0.000182088
YLR032W	0.590221	4.93419	15.8162	6.9801e-05	0.000182157
YDR118W	1.08868	3.16883	15.776	7.1302e-05	0.000185988
YKL011C	1.18316	3.09091	15.7438	7.25255e-05	0.000189093
YML013W	0.54406	6.49389	15.7382	7.27392e-05	0.000189463
YJR025C	0.705298	6.11991	15.7379	7.27517e-05	0.000189463
YOR040W	0.676342	5.24166	15.7375	7.27675e-05	0.000189463
YLR128W	0.882123	3.61949	15.6938	7.4469e-05	0.000193715
YER005W	0.455277	6.25853	15.6892	7.46492e-05	0.000194095
YJL194W	0.920122	4.07112	15.6852	7.48069e-05	0.000194416
YMR021C	0.636147	5.43259	15.6589	7.58556e-05	0.000197051
YOR075W	1.00908	3.32132	15.645	7.64135e-05	0.000198228
YGL114W	0.489315	7.58856	15.6266	7.71633e-05	0.00019999
YDR108W	0.948542	4.49995	15.5487	8.04049e-05	0.000208107
YPL150W	0.789367	4.70923	15.5313	8.11523e-05	0.00020985
YGR134W	0.575046	5.74112	15.5105	8.20483e-05	0.00021207
YGR174C	0.682006	5.22946	15.486	8.31201e-05	0.000214743
YOR020W-A	0.788801	5.31665	15.4763	8.35454e-05	0.000215743
YNR066C	0.992179	3.65256	15.4553	8.44794e-05	0.000217957
YGL227W	0.714362	4.81637	15.357	8.89923e-05	0.000229392
YNL265C	0.893908	4.28998	15.3076	9.13477e-05	0.000235249
YLR097C	1.04791	4.10548	15.2866	9.23694e-05	0.000237654
YLR001C	0.672546	5.24631	15.2858	9.24069e-05	0.000237654
YKL219W	0.73542	5.32924	15.2808	9.2653e-05	0.000238179
YBR043C	0.583265	5.94988	15.2502	9.41673e-05	0.000241743
YPR196W	1.03272	3.55597	15.2448	9.44367e-05	0.000242325
YJL149W	0.867513	4.26849	15.2412	9.4615e-05	0.000242673
YBR230C	0.704246	6.57603	15.2346	9.49493e-05	0.00024342
YPL066W	0.729589	4.80245	15.2285	9.52547e-05	0.000244093
YER051W	0.719096	4.34385	15.2236	9.55038e-05	0.000244621
YOR222W	0.467083	7.32282	15.2075	9.63197e-05	0.000246599
YMR200W	0.453663	7.06057	15.2031	9.65453e-05	0.00024688
YLR173W	0.692347	5.91249	15.2028	9.65597e-05	0.00024688
YDL181W	0.769481	4.58197	15.1919	9.71176e-05	0.000248194
YOR064C	0.870167	3.37851	15.1801	9.77278e-05	0.000249641
YOR324C	0.542277	5.42225	15.1696	9.82714e-05	0.000250917
YHR150W	0.73828	4.33965	15.164	9.85629e-05	0.000251548
YKR098C	1.10704	3.34572	15.1574	9.89081e-05	0.000252316
YML064C	0.849509	4.68365	15.1356	0.000100058	0.000254904
YFR043C	0.891459	3.3471	15.1243	0.00010066	0.000256324
YJL051W	0.645654	4.81145	15.0684	0.000103682	0.000263782
YDR008C	2.6074	1.23781	15.0424	0.000105122	0.000267207
YKL193C	0.659073	5.78579	15.0344	0.000105568	0.000268101
YLR245C	0.888238	4.58109	14.9896	0.000108107	0.000274425
YKL124W	0.929539	3.87227	14.9834	0.000108462	0.000275203
YJL082W	0.414396	6.91951	14.9799	0.000108661	0.000275585
YNL004W	0.504712	5.69343	14.9258	0.000111825	0.000283231
YPR008W	0.607483	5.64963	14.9192	0.000112216	0.000284094
YIL058W	3.26057	0.465472	14.9177	0.000112307	0.000284197
YMR293C	0.748645	4.65165	14.9022	0.000113228	0.0002864
YPR099C	3.55429	0.508368	14.8765	0.000114783	0.000290204
YLR394W	0.984432	3.17695	14.8605	0.000115762	0.00029255
YAR031W	1.07953	2.68731	14.8311	0.000117579	0.000296876
YDL115C	0.999735	4.07199	14.8029	0.000119351	0.000301083
YOR350C	0.79767	4.44231	14.7989	0.000119604	0.000301588
YOR201C	0.49661	6.60544	14.734	0.000123794	0.000311737
YPR095C	0.542663	5.31827	14.7105	0.000125344	0.000315501
YLR193C	0.897905	4.02612	14.7009	0.000125986	0.000316975
YHR191C	0.888895	3.83503	14.6832	0.000127173	0.000319395
YNL076W	0.674281	4.37284	14.6538	0.000129174	0.000324135
YJR127C	0.644526	6.81281	14.5822	0.000134178	0.000336394
YKL221W	2.34727	1.14561	14.558	0.00013591	0.000340586
YML032C	0.541669	5.9213	14.5209	0.000138615	0.000346599
YMR251W-A	0.753261	9.92605	14.4864	0.000141175	0.000352844
YDR103W	0.677748	5.39792	14.4657	0.000142731	0.000356264
YDL101C	0.792943	3.53594	14.46	0.000143168	0.000357196
YDR074W	0.436599	9.21933	14.4462	0.00014422	0.000359663
YBR153W	1.00255	3.9539	14.426	0.000145777	0.000363387
YLL059C	1.90598	1.87552	14.418	0.000146395	0.000364768
YGR243W	0.898147	5.96402	14.3567	0.000151239	0.000376342
YKL100C	0.579318	7.53885	14.3457	0.000152129	0.00037839
YKL095W	1.40066	3.13045	14.3337	0.000153098	0.000380632
YBL102W	0.520481	6.53809	14.3092	0.000155107	0.000385458
YGL037C	0.603732	10.4586	14.3004	0.000155832	0.000386921
YPL018W	1.05711	3.10709	14.2957	0.000156222	0.00038772
YML107C	0.797194	4.15833	14.2933	0.00015642	0.000388043
YLR016C	0.559404	5.48265	14.2905	0.000156652	0.000388447
YJL065C	0.58679	5.41088	14.2708	0.000158302	0.000392369
YDL005C	0.671908	4.25972	14.2427	0.000160682	0.000398093
YMR252C	0.891095	4.24058	14.23	0.000161768	0.000400511
YGL183C	5.3075	0.241372	14.2297	0.000161799	0.000400511
YNL042W	0.959299	3.96504	14.2228	0.000162392	0.000401628
YOR208W	0.880365	4.07249	14.206	0.000163848	0.000405053
YBR123C	0.699902	4.0726	14.1794	0.00016618	0.000410281
YKL050C	1.20089	3.07559	14.172	0.000166835	0.000411719
YBR149W	0.477488	8.50385	14.1589	0.000167996	0.000413978
YIR042C	1.9278	2.46041	14.1588	0.000168006	0.000413978
YEL005C	0.98861	3.47884	14.1584	0.000168042	0.000413978
YML120C	0.526615	6.84071	14.0543	0.000177603	0.000437154
YJL187C	0.718213	4.28896	14.0521	0.000177818	0.000437492
YHR137C-A	4.28038	0.0525206	14.0331	0.000179625	0.000441747
YGL205W	1.4095	2.65662	13.993	0.000183491	0.00045106
YJR033C	0.507768	6.06276	13.9762	0.000185141	0.000454917
YBR114W	0.664594	5.49476	13.9101	0.000191769	0.000470388
YJL059W	0.494409	5.12282	13.8974	0.000193069	0.000473374
YER046W	1.33863	2.70609	13.8599	0.000196957	0.000482699
YGR107W	3.45317	-0.0644835	13.8185	0.00020134	0.000493227
YMR191W	0.442506	6.47327	13.8172	0.00020148	0.000493357
YCL047C	0.606526	5.04921	13.761	0.000207603	0.000508129
YPL162C	0.757913	4.32746	13.7509	0.000208724	0.000510653
YIR011C	0.512847	5.90113	13.7325	0.000210771	0.000515441
YPL167C	0.886898	3.8203	13.7203	0.000212146	0.000518578
YIL072W	1.5944	2.59694	13.7055	0.000213829	0.000522467
YMR284W	0.743226	3.95246	13.6908	0.000215511	0.000526124
YPL006W	0.494804	7.02874	13.6784	0.000216933	0.000529142
YHR113W	0.46715	7.63839	13.6704	0.000217856	0.000531165
YPR007C	3.53911	0.168898	13.6544	0.000219723	0.000535487
YMR189W	0.45291	9.32675	13.6521	0.00022	0.000535931
YAR023C	1.12278	3.70316	13.6202	0.000223763	0.000544631
YCR020C	1.25759	2.92404	13.6056	0.000225514	0.000548658
YBR167C	1.43979	3.07815	13.6019	0.000225957	0.000549498
YBL091C-A	0.834136	4.05673	13.5879	0.000227652	0.000553385
YGL131C	0.756927	4.62014	13.5828	0.000228262	0.000554463
YLR090W	0.50985	6.62445	13.5803	0.000228574	0.000554914
YBR056W	0.615878	7.2883	13.5714	0.000229663	0.000557317
YMR061W	0.618849	5.374	13.5343	0.000234238	0.000567935
YDL018C	0.745636	4.53235	13.5226	0.000235705	0.000571004
YDR503C	0.597618	5.03999	13.521	0.000235909	0.000571253
YIL119C	1.02086	3.67929	13.515	0.000236659	0.000572825
YKL023W	1.43325	2.80506	13.5134	0.000236863	0.000573075
YMR017W	3.09133	0.687235	13.5002	0.000238532	0.000576622
YDR525W-A	0.660447	5.44571	13.4875	0.000240162	0.000580068
YMR097C	0.910776	3.4098	13.4704	0.000242357	0.000584871
YBR059C	0.455629	6.73539	13.4636	0.000243239	0.000586751
YGR046W	1.01739	4.06521	13.4621	0.000243437	0.00058698
YMR037C	0.704288	5.16416	13.4449	0.000245667	0.000592104
YLR176C	1.45928	2.63038	13.4437	0.000245836	0.000592259
YDL021W	0.91113	4.47154	13.4243	0.000248388	0.000598154
YOR147W	0.823119	4.7072	13.4191	0.000249075	0.000599554
YDR529C	0.539498	7.12822	13.4164	0.000249439	0.000600079
YDR335W	0.47389	6.8942	13.4159	0.000249504	0.000600079
YDL194W	0.715674	4.66937	13.4099	0.000250304	0.000601747
YKL107W	2.02489	1.86312	13.4059	0.00025084	0.000602779
YFR046C	1.46537	2.54996	13.38	0.000254317	0.000610618
YHR078W	0.599227	5.67379	13.3713	0.000255508	0.000612961
YDL218W	1.04829	4.53859	13.3682	0.000255922	0.000613694
YBL029W	1.55984	2.92555	13.3297	0.000261237	0.000625646
YNR023W	0.76318	4.50688	13.2922	0.000266514	0.000637477
YER143W	0.554266	6.63134	13.2868	0.00026728	0.000638854
YOR215C	0.864987	3.87172	13.2866	0.000267315	0.000638854
YJR125C	0.389717	6.919	13.2857	0.000267443	0.000638891
YLL007C	0.871206	3.59316	13.2702	0.000269652	0.000643626
YMR073C	0.567405	4.61022	13.2615	0.000270919	0.000646109
YIR016W	0.547829	6.11378	13.2462	0.000273128	0.00065083
YER053C	0.540311	7.27136	13.2432	0.00027357	0.000651608
YKL091C	0.891544	3.96378	13.2223	0.000276645	0.000658657
YIL107C	0.767655	4.93797	13.1877	0.000281791	0.000670626
YKL149C	0.704576	3.65813	13.174	0.000283862	0.00067499
YJL016W	0.444259	6.01138	13.173	0.000284012	0.000675063
YPL248C	1.37809	3.36899	13.1632	0.000285501	0.000678319
YBR126C	0.512658	9.6465	13.1552	0.000286729	0.000680952
YLR127C	0.857709	3.61475	13.1144	0.00029304	0.000695067
YNL260C	0.84065	4.52489	13.1042	0.000294638	0.000698565
YPL259C	0.486244	5.35574	13.0969	0.000295785	0.000700992
YKL043W	0.739921	5.52155	13.0576	0.000302064	0.000715574
YNL083W	0.792598	4.59218	13.0409	0.000304769	0.000721641
YMR291W	0.471906	7.51634	13.0191	0.000308328	0.000729195
YDL239C	1.31377	2.81539	13.0095	0.000309917	0.000732649
YFL033C	0.420258	6.18659	13.0066	0.000310396	0.000733169
YBL075C	0.733539	4.33888	13.0008	0.000311363	0.000735148
YHR115C	0.550751	6.00293	12.971	0.000316345	0.000746601
YOR076C	0.941541	3.77906	12.9367	0.000322199	0.000759468
YAL063C	2.34806	1.29187	12.9315	0.000323104	0.000761285
YOR264W	0.553656	5.3459	12.9251	0.000324201	0.000763238
YJR099W	0.752546	4.16221	12.9229	0.000324591	0.000763838
YMR251W	1.34408	3.21869	12.9141	0.000326119	0.000767117
YLR227C	1.07641	2.66682	12.8936	0.0003297	0.000774898
YMR188C	0.921021	3.89071	12.798	0.000346984	0.000813835
YPL100W	0.696864	4.17913	12.7728	0.000351694	0.000824201
YIR030C	1.51527	2.93668	12.771	0.000352043	0.000824678
YLR257W	0.512379	7.77436	12.7484	0.000356323	0.000834016
YDR247W	0.590918	6.11551	12.716	0.000362535	0.000847857
YBL033C	0.676802	7.53549	12.7149	0.000362751	0.000848013
YPR057W	0.741513	3.73508	12.714	0.000362933	0.000848089
YDR489W	0.87021	3.65757	12.7082	0.000364065	0.000850385
YOL083W	1.13277	4.23977	12.6903	0.000367551	0.000858173
YPL269W	1.13079	2.9926	12.6656	0.000372437	0.00086851
YKL026C	0.980577	4.44479	12.6506	0.00037544	0.000875152
YKR016W	0.60521	4.52032	12.6472	0.000376136	0.000876416
YLR035C	0.913187	3.75245	12.6239	0.000380841	0.000887014
YDR252W	0.953702	3.15659	12.6211	0.000381408	0.000887971
YDR249C	0.685584	4.10748	12.6124	0.000383189	0.00089175
YFR022W	0.592361	6.29547	12.5799	0.000389912	0.000907025
YGR225W	2.66237	1.06023	12.5783	0.00039025	0.000907438
YOR037W	0.780876	4.48456	12.5666	0.000392693	0.000912747
YMR175W-A	2.96142	-0.056877	12.5548	0.000395186	0.000918164
YHR069C-A	2.50895	1.15954	12.5522	0.000395732	0.000919057
YNL304W	0.71072	4.20624	12.5511	0.000395974	0.000919243
YMR311C	0.626361	5.28542	12.5401	0.000398305	0.000924276
YDR088C	1.31961	2.06895	12.5089	0.000405014	0.000939076
YJL128C	0.437101	6.63857	12.5059	0.000405661	0.000940193
YOR289W	0.781604	6.19039	12.4987	0.000407243	0.000943474
YHR151C	0.604414	6.09478	12.4783	0.000411705	0.000953215
YJR153W	1.67366	2.12703	12.4761	0.000412191	0.00095377
YER182W	0.693323	4.82866	12.4664	0.000414348	0.000957979
YOR273C	0.455547	9.18145	12.4496	0.00041808	0.00096582
YHR182W	0.952054	3.39764	12.4453	0.00041904	0.000967646
YPL229W	1.46898	1.97105	12.4385	0.000420567	0.000970775
YDR438W	0.811962	4.68936	12.4359	0.000421151	0.00097173
YGR239C	0.664064	4.8471	12.4001	0.000429304	0.000990138
YFL053W	1.13302	4.01746	12.3707	0.000436131	0.00100507
YFR033C	0.66453	5.06058	12.2831	0.000457088	0.00105208
YHL044W	0.929459	3.95127	12.2572	0.000463467	0.0010659
YBR052C	0.451127	7.71731	12.2494	0.000465407	0.00106993
YNL106C	0.535809	5.13018	12.238	0.000468257	0.00107604
YGR044C	0.461186	7.00381	12.1656	0.000486777	0.00111634
YBR013C	1.02766	3.41598	12.1368	0.000494372	0.00113285
YCR097W	0.694896	4.67503	12.1315	0.000495764	0.00113557
YPL055C	0.953023	4.28868	12.0953	0.000505504	0.00115742
YDR196C	0.816677	4.85513	12.0836	0.000508681	0.00116422
YOR062C	0.681265	5.50217	12.082	0.000509114	0.00116474
YKL142W	0.563835	7.11936	12.0761	0.000510728	0.00116797
YKL220C	1.2661	2.77022	12.0673	0.000513138	0.001173
YPL070W	0.724483	3.95829	12.0488	0.000518245	0.00118373
YLR098C	0.773055	4.15336	12.0295	0.000523662	0.00119562
YLR118C	0.494252	5.81444	12.0238	0.000525266	0.0011988
YDL022C-A	3.5371	0.275375	12.0222	0.000525712	0.00119933
YOR022C	0.652553	4.12027	12.002	0.000531437	0.00121191
YDL088C	0.562155	5.16411	11.9972	0.000532802	0.00121453
YDL124W	0.513288	9.64864	11.9663	0.000541715	0.00123386
YKR004C	1.20496	2.68002	11.922	0.000554752	0.00126305
YDR109C	0.594257	4.66809	11.9178	0.000555996	0.00126537
YFL020C	3.25312	0.382409	11.8923	0.000563668	0.00128078
YBL113C	2.04852	1.66765	11.8672	0.000571321	0.00129765
YPR002W	0.757481	4.384	11.8652	0.000571938	0.00129853
YML011C	0.701854	3.78383	11.8597	0.000573607	0.0013018
YMR111C	1.11972	2.97291	11.8567	0.000574549	0.00130341
YCR010C	1.95003	1.51268	11.8474	0.000577404	0.00130937
YIL003W	0.475035	5.67446	11.8111	0.000588778	0.00133409
YDL159W	0.58489	4.73316	11.7847	0.000597193	0.001351
YIR009W	1.04194	3.164	11.7755	0.000600143	0.00135714
YMR086W	0.50497	6.05699	11.7649	0.000603582	0.00136383
YKR020W	0.91495	3.34323	11.7516	0.000607905	0.00137305
YJL089W	2.17827	1.76613	11.7405	0.000611539	0.00138071
YDR277C	0.724996	5.42314	11.7037	0.000623761	0.00140718
YHL022C	2.15878	1.11154	11.7026	0.000624131	0.00140746
YJL164C	0.798808	5.75251	11.6955	0.000626503	0.00141225
YGL153W	0.646939	4.30571	11.6681	0.000635819	0.00143268
YNL202W	0.635451	4.90975	11.6659	0.000636548	0.00143322
YPL015C	0.460961	7.36737	11.6486	0.000642524	0.00144492
YNL100W	0.550037	5.65905	11.5758	0.000668168	0.0015014
YNL211C	1.36811	2.27059	11.5287	0.000685298	0.00153806
YBR272C	0.743304	4.27652	11.526	0.00068628	0.00153965
YLR408C	1.82855	1.7508	11.5025	0.000695041	0.00155869
YJL106W	1.14003	3.16943	11.4981	0.000696671	0.0015607
YCR065W	0.631189	5.80477	11.4927	0.000698705	0.00156444
YLR368W	0.715298	4.39043	11.4618	0.000710398	0.00158811
YGL036W	0.679285	4.89564	11.4339	0.000721157	0.0016109
YOL107W	0.650043	4.48826	11.4268	0.000723913	0.00161642
YEL007W	0.595458	5.60997	11.418	0.000727367	0.00162221
YNL264C	0.375358	6.45068	11.4135	0.000729129	0.00162487
YDR405W	0.643837	5.05967	11.3759	0.000744048	0.00165681
YLR273C	1.09677	3.0047	11.3089	0.000771355	0.00171627
YDR262W	0.353195	6.21477	11.2989	0.000775522	0.00172487
YDR034W-B	1.09178	3.43734	11.2887	0.000779804	0.00173337
YFR027W	1.11774	2.37628	11.2883	0.000779954	0.00173337
YOR008C	0.38741	6.4231	11.2789	0.000783918	0.00174149
YPL156C	1.25679	2.16567	11.2633	0.000790532	0.00175481
YDR186C	0.462959	5.92103	11.2569	0.000793279	0.00176022
YGR236C	2.56753	1.69335	11.233	0.000803539	0.0017809
YKL141W	0.560207	7.04447	11.2113	0.000813018	0.00180121
YKL146W	0.548449	7.8408	11.206	0.000815341	0.00180565
YML076C	0.846469	3.977	11.1779	0.000827796	0.00183252
YFL046W	0.753312	3.56085	11.1731	0.000829921	0.0018365
YPL257W	1.28996	2.45978	11.1564	0.000837431	0.00185168
YPL026C	0.708557	5.06465	11.1531	0.000838928	0.00185427
YIL106W	0.5114	6.5325	11.1401	0.000844834	0.00186659
YPL191C	1.39397	2.67337	11.1291	0.000849846	0.00187694
YHR209W	1.0155	3.27069	11.0862	0.00086971	0.00191782
YNR004W	1.19213	2.53864	11.084	0.000870753	0.00191863
YKL162C-A	3.09917	0.396865	11.0775	0.000873837	0.00192468
YPL277C	1.38077	1.91451	11.0416	0.000890875	0.00196069
YPR122W	0.512909	5.4834	11.0384	0.000892439	0.00196337
YMR077C	1.40291	2.12778	11.0322	0.000895408	0.00196913
YOR036W	1.03802	4.04693	11.0277	0.000897606	0.0019732
YGL081W	1.66442	1.50177	11.0214	0.000900672	0.00197918
YOR079C	0.639606	4.39802	11.0189	0.000901879	0.00198106
YIL120W	0.575848	4.49309	11.0174	0.000902628	0.00198194
YLR457C	1.59464	1.90977	11.016	0.000903306	0.00198266
YOL044W	0.515867	4.88373	11.0119	0.000905293	0.00198625
YIL098C	0.830083	3.86816	11.0047	0.000908811	0.00199291
YKL178C	1.97627	1.27194	11.0043	0.000909027	0.00199291
YCL016C	0.532654	5.31344	10.9884	0.000916831	0.00200846
YIL092W	0.819679	2.81948	10.9718	0.000925085	0.00202498
YMR267W	0.460295	5.62262	10.9586	0.000931692	0.00203866
YLR023C	0.471132	6.0435	10.9434	0.000939366	0.00205466
YOL042W	0.712405	4.11961	10.9189	0.000951873	0.00208041
YDR066C	0.842916	3.18341	10.8988	0.000962267	0.0021007
YER109C	0.623076	4.64889	10.8962	0.000963629	0.00210287
YLR082C	0.825275	3.19953	10.8846	0.00096969	0.00211528
YKL062W	0.525186	5.59631	10.8793	0.000972445	0.00211966
YPR003C	0.553291	5.13387	10.8771	0.00097363	0.00212143
YKL013C	0.4475	6.53538	10.8737	0.000975412	0.0021245
YMR261C	0.375832	7.94933	10.8657	0.000979624	0.00213285
YJR019C	0.662981	6.37411	10.8273	0.00100012	0.00217664
YKR021W	0.625707	4.38184	10.7863	0.00102252	0.00222454
YJR135C	0.950377	3.36058	10.7348	0.00105139	0.00228648
YHR043C	0.539562	4.8001	10.7049	0.00106849	0.00232278
YLR426W	0.647187	5.35233	10.6897	0.00107733	0.00233929
YEL059C-A	1.07688	3.33297	10.6679	0.00109011	0.00236614
YBR006W	0.402833	7.15955	10.6571	0.00109651	0.00237822
YDR461C-A	0.794152	5.72397	10.6326	0.00111109	0.00240792
YNL127W	0.55326	5.53048	10.632	0.00111148	0.00240792
YGL093W	0.582066	5.0047	10.621	0.00111809	0.00242133
YDR178W	0.584997	6.87786	10.5835	0.001141	0.00246904
YNL094W	0.43295	5.67145	10.5824	0.00114172	0.00246966
YOL091W	2.5767	0.646379	10.5742	0.00114677	0.00247875
YML116W	0.559205	6.31298	10.5729	0.00114757	0.00247948
YNR028W	0.474279	5.64172	10.5452	0.00116491	0.00251599
YCL038C	0.53099	5.95424	10.5298	0.00117467	0.00253514
YLR396C	0.579369	4.19527	10.5156	0.0011837	0.00255365
YGR174W-A	3.53316	0.181075	10.5112	0.00118656	0.00255887
YML095C	0.86376	3.11664	10.4971	0.0011956	0.00257738
YGR036C	0.616712	4.50161	10.4797	0.00120692	0.0025998
YPR053C	1.07082	3.13034	10.4775	0.00120839	0.00260198
YLR349W	4.56725	-0.523931	10.4767	0.00120888	0.00260206
YDL224C	0.517444	5.69976	10.4702	0.00121317	0.00261028
YMR137C	1.16979	1.89798	10.4651	0.00121652	0.00261552
YJL127C-B	1.09196	4.97166	10.449	0.00122716	0.0026364
YER096W	1.26138	2.91856	10.4459	0.00122925	0.00263988
YJL156C	0.590149	4.88801	10.4326	0.00123811	0.0026579
YDR096W	0.599862	5.41526	10.4206	0.00124614	0.00267414
YNL187W	0.576926	4.16242	10.4096	0.00125363	0.0026892
YJL210W	0.47622	6.76234	10.3949	0.00126364	0.00270964
YKL015W	0.548882	5.23312	10.3926	0.00126523	0.00271202
YFR048W	0.54133	4.70468	10.3911	0.00126627	0.00271324
YKR087C	0.425919	5.64195	10.3853	0.00127022	0.00272066
YGL021W	0.538292	5.34691	10.348	0.00129614	0.00277056
YDL176W	0.878136	3.5089	10.3476	0.00129644	0.00277056
YLR119W	1.06403	2.9314	10.3307	0.00130837	0.00279395
YLR313C	0.996504	3.23916	10.3298	0.00130899	0.00279398
YPR085C	0.96389	3.5452	10.3207	0.00131548	0.00280491
YOR367W	0.528618	4.57725	10.2922	0.00133593	0.00284638
YAL014C	0.497005	6.53628	10.2594	0.00135993	0.00289533
YFL017W-A	0.542076	4.3743	10.2392	0.00137484	0.00292578
YDR383C	1.01783	3.16728	10.2387	0.00137526	0.00292578
YLR271W	1.2708	2.53051	10.2032	0.00140195	0.0029792
YMR159C	1.8149	1.43682	10.1956	0.00140776	0.00298932
YJR035W	0.92084	3.28127	10.1806	0.00141924	0.00301257
YIL117C	0.627972	5.97289	10.1731	0.00142503	0.00302349
YJR050W	0.916982	3.45448	10.1726	0.00142545	0.00302349
YGR099W	0.739029	4.87533	10.1542	0.00143972	0.00305148
YGL258W-A	2.65108	0.804009	10.147	0.00144535	0.00306166
YLR085C	0.464424	5.54907	10.1467	0.0014456	0.00306166
YDR485C	0.720753	3.5426	10.1301	0.0014587	0.00308824
YHL048W	0.58119	4.95683	10.1274	0.00146079	0.00309151
YHR044C	0.974047	2.50951	10.1164	0.00146952	0.00310883
YIL007C	1.14117	2.75918	10.1142	0.00147128	0.00311139
YGL223C	0.58259	4.97752	10.1109	0.00147391	0.0031158
YHR178W	0.564943	4.68456	10.1016	0.0014814	0.00313047
YBR009C	0.421804	7.42266	10.0845	0.00149521	0.00315847
YIL071C	1.23024	3.01719	10.0833	0.00149617	0.00315933
YMR301C	0.440146	6.42809	10.0708	0.00150637	0.00317968
YJR011C	0.691383	3.7853	10.0537	0.00152041	0.00320811
YDR263C	1.67258	1.81983	10.0378	0.00153359	0.00323473
YPL138C	0.629436	4.21362	10.0206	0.00154801	0.00326394
YDL139C	1.45946	2.32223	10.0109	0.00155613	0.00327861
YFL029C	0.593656	5.21376	10.0054	0.00156082	0.00328729
YBL038W	0.486058	5.16149	9.98389	0.00157916	0.00332344
YGL175C	0.873579	2.39632	9.9766	0.00158542	0.00333414
YLR019W	0.545908	4.89039	9.97317	0.00158838	0.00333913
YGR179C	0.730523	3.40748	9.96877	0.00159218	0.00334588
YCR045W-A	0.684314	4.06128	9.95233	0.00160646	0.00337463
YEL018W	0.875312	2.99051	9.93701	0.00161989	0.00340033
YGL185C	0.669477	4.37598	9.93476	0.00162187	0.00340322
YLR412W	0.592885	4.41408	9.93199	0.0016243	0.00340708
YMR071C	0.479644	6.12885	9.92321	0.00163207	0.0034221
YHR086W	0.481116	6.41085	9.89492	0.00165735	0.00347255
YNL295W	0.602027	4.6656	9.86885	0.00168101	0.00352081
YKR003W	0.600603	6.13949	9.866	0.00168361	0.00352497
YPL099C	0.556383	4.59806	9.86283	0.00168652	0.00352854
YEL012W	0.685574	4.36107	9.86278	0.00168656	0.00352854
YPL215W	0.571097	5.2696	9.85944	0.00168962	0.00353364
YGR247W	0.380945	5.70872	9.82067	0.00172561	0.00360625
YDR501W	1.05096	3.32835	9.8128	0.00173302	0.00362039
YMR115W	0.654149	4.54439	9.78085	0.00176339	0.00367977
YER101C	0.766621	4.61788	9.7741	0.00176987	0.0036906
YKL012W	0.777304	3.7509	9.73439	0.00180852	0.00376704
YMR103C	0.95439	3.5962	9.69793	0.00184476	0.00383969
YER141W	0.341389	7.86595	9.6646	0.00187853	0.00390711
YBR090C	1.02845	2.77965	9.63996	0.00190389	0.00395697
YAL054C	0.742106	5.08487	9.60082	0.00194491	0.00403926
YLR036C	0.780929	3.45648	9.58279	0.00196409	0.00407761
YCL040W	0.616895	11.2502	9.56685	0.00198123	0.00410915
YOR042W	0.351778	6.86905	9.56664	0.00198146	0.00410915
YML114C	0.535446	5.43179	9.56164	0.00198686	0.00411884
YGR002C	0.620051	4.06908	9.54376	0.0020063	0.00415764
YPL060W	0.876177	3.60524	9.52869	0.00202285	0.00419039
YBR057C	0.849375	3.2658	9.51737	0.00203536	0.00421477
YJL049W	1.14047	2.22144	9.51558	0.00203735	0.00421735
YNL294C	0.552769	5.07711	9.49303	0.00206254	0.00426795
YBR194W	0.962101	3.0207	9.49201	0.00206368	0.00426876
YLR239C	0.635078	4.71862	9.4902	0.00206572	0.00427141
YDL216C	1.1926	2.78617	9.47465	0.0020833	0.00430463
YFR021W	0.505792	6.06408	9.46443	0.00209495	0.00432554
YPL149W	0.509507	5.9693	9.45014	0.00211133	0.00435779
YLR238W	0.81591	3.23516	9.42511	0.00214034	0.00441445
YBL013W	0.67471	4.16698	9.41924	0.00214721	0.00442701
YLR437C	0.924017	4.25544	9.41221	0.00215546	0.00444079
YBR120C	0.736281	3.87577	9.40753	0.00216096	0.00445051
YKL197C	0.487848	5.10045	9.38729	0.00218495	0.00449503
YDR403W	1.35202	2.36372	9.38125	0.00219216	0.00450822
YOL114C	1.00793	2.83339	9.36846	0.00220751	0.0045365
YPR147C	0.373887	5.60228	9.36771	0.00220842	0.00453672
YEL059W	3.35191	0.247395	9.36571	0.00221082	0.00454002
YMR064W	0.647744	4.2831	9.36505	0.00221162	0.00454002
YER068W	0.535794	5.79607	9.33994	0.00224213	0.00460098
YPR151C	1.46053	2.1023	9.33688	0.00224587	0.004607
YPR178W	0.556634	4.72831	9.33509	0.00224807	0.00460985
YGL082W	0.411008	6.08389	9.3327	0.002251	0.00461345
YPL232W	0.346666	6.33206	9.32694	0.00225809	0.00462538
YJL131C	0.852811	2.96184	9.32033	0.00226625	0.00464042
YMR163C	0.725225	3.72462	9.31272	0.00227568	0.00465805
YGL212W	0.789974	3.96627	9.29836	0.00229359	0.00469133
YLR395C	0.543938	5.01571	9.29585	0.00229673	0.00469606
YDR540C	2.10661	1.59086	9.29384	0.00229925	0.00469952
YPL206C	0.436808	7.0175	9.27172	0.00232719	0.00475319
YGR268C	0.64847	5.21121	9.25686	0.00234615	0.00479019
YHR001W-A	0.730562	4.45765	9.25225	0.00235207	0.00480055
YCR030C	0.424553	6.67336	9.21843	0.00239591	0.00488652
YDL113C	0.868641	4.04797	9.21301	0.00240301	0.00489923
YHR180W	1.36884	2.64126	9.2108	0.00240591	0.00490339
YGL248W	0.531304	5.63523	9.18015	0.00244654	0.00498261
YJL142C	1.53611	2.45415	9.15721	0.00247741	0.00504186
YLR162W-A	1.64684	2.12195	9.1541	0.00248161	0.00504861
YMR304W	0.441519	6.49604	9.11841	0.0025305	0.00514254
YEL077C	1.93511	0.5472	9.10889	0.00254371	0.00516753
YER179W	0.961116	2.42262	9.09271	0.0025663	0.00521156
YGR067C	1.51563	2.34282	9.09091	0.00256883	0.00521483
YJR100C	0.59121	4.48287	9.08571	0.00257614	0.00522781
YOL069W	0.719244	3.72988	9.06908	0.00259968	0.00527368
YMR032W	0.671619	4.72562	9.05228	0.00262368	0.00531288
YOR090C	0.295882	6.49984	9.0481	0.00262968	0.00532208
YKR064W	0.684363	3.44612	9.04781	0.0026301	0.00532208
YPL161C	0.762101	3.48878	9.0304	0.00265526	0.00537109
YPR199C	0.653555	4.78686	9.00784	0.00268823	0.00543197
YIL102C-A	1.32836	2.14654	9.0057	0.00269139	0.00543641
YBR186W	2.86365	0.935698	8.99989	0.00269996	0.00545178
YJL209W	0.583717	4.07761	8.9985	0.00270201	0.00545312
YKR037C	0.568562	4.72658	8.99814	0.00270254	0.00545312
YIL108W	0.467541	7.67707	8.99235	0.00271112	0.00546848
YGR006W	1.21719	2.86065	8.99048	0.0027139	0.00547215
YCR007C	1.10929	3.01047	8.98883	0.00271634	0.00547513
YJL083W	0.547837	5.35743	8.96133	0.00275755	0.00555226
YDR499W	0.833635	3.12771	8.92273	0.00281643	0.0056668
YPR120C	0.825382	3.10568	8.91034	0.0028356	0.00570335
YOL112W	0.628395	4.58195	8.8993	0.00285281	0.00573593
YBR228W	1.093	2.65856	8.88859	0.00286959	0.00576405
YDL080C	0.395558	5.86005	8.88628	0.00287321	0.00576878
YNL027W	0.572292	4.40394	8.88322	0.00287804	0.00577644
YGL006W	0.497445	5.96739	8.88159	0.0028806	0.00577953
YGR075C	1.15081	3.0278	8.88046	0.00288239	0.00578108
YJR061W	0.678667	3.4175	8.87591	0.00288958	0.00579344
YJL053W	0.448562	4.93998	8.87059	0.00289802	0.00580832
YOR137C	0.611142	4.34036	8.85957	0.00291556	0.00583729
YKR005C	1.06454	2.16086	8.84183	0.00294403	0.00588806
YLR454W	0.486498	6.30169	8.83724	0.00295145	0.00590081
YJL126W	0.465675	5.06967	8.83538	0.00295445	0.00590475
YJL084C	0.508442	5.27395	8.82558	0.00297037	0.00593447
YNL298W	0.519703	5.17048	8.81525	0.00298723	0.00596605
YER186C	0.594372	5.59067	8.81298	0.00299094	0.00597137
YDR484W	0.711503	3.70897	8.7768	0.00305086	0.0060867
YIL047C-A	3.10275	0.43222	8.76401	0.00307232	0.00612738
YDR013W	0.896187	3.5369	8.7449	0.00310469	0.00618974
YBL015W	0.404017	7.50326	8.74285	0.00310818	0.00619453
YDL105W	0.866887	3.09714	8.74145	0.00311057	0.00619712
YJL019W	0.633813	3.95525	8.72475	0.00313919	0.00625194
YKL007W	0.429816	6.32174	8.7111	0.00316278	0.00629672
YPR081C	0.611383	4.95019	8.66322	0.00324696	0.00646205
YDR369C	0.744563	3.16219	8.63408	0.00329933	0.00656396
YMR231W	0.6413	4.90496	8.61819	0.00332822	0.0066168
YPR046W	0.978841	3.48179	8.61198	0.0033396	0.0066371
YIL031W	0.583617	4.41371	8.6032	0.00335573	0.00666682
YOR026W	0.55191	4.15349	8.60196	0.00335801	0.00666903
YHL010C	0.825938	3.70703	8.5568	0.00344233	0.00682693
YOR097C	0.859419	3.37531	8.55387	0.00344788	0.00683554
YBL066C	0.542912	4.91364	8.55268	0.00345014	0.00683763
YGL151W	0.504231	5.03488	8.54928	0.0034566	0.00684804
YDR332W	0.661376	4.02906	8.5341	0.00348553	0.00690296
YCR045C	2.17194	1.44171	8.52961	0.00349414	0.0069176
YOR192C	0.868299	2.98515	8.52448	0.00350401	0.00693428
YKL040C	0.409099	5.85842	8.52177	0.00350924	0.00694022
YJL147C	0.921777	3.64834	8.51867	0.00351522	0.00694963
YOL159C-A	1.04171	3.07621	8.51763	0.00351723	0.00695024
YLR392C	0.779671	3.47501	8.50712	0.0035376	0.00698658
YBR211C	0.600809	4.43416	8.48331	0.0035842	0.00707123
YGR258C	0.473582	4.95642	8.46561	0.00361923	0.0071329
YHR134W	0.640021	4.16197	8.46181	0.0036268	0.00714534
YBR026C	0.313399	6.67317	8.43777	0.00367506	0.00723038
YPR179C	0.666976	3.68769	8.42511	0.00370075	0.00727358
YOL129W	0.327414	7.2891	8.34386	0.00386993	0.00758603
YER029C	0.679702	3.57427	8.34358	0.00387053	0.00758603
YJR006W	0.470326	5.0797	8.34156	0.00387484	0.00759185
YNL249C	0.630249	3.73481	8.2978	0.00396932	0.0077716
YHL037C	2.67833	0.410065	8.2692	0.00403233	0.00788952
YCR099C	2.04136	1.47401	8.25771	0.00405793	0.00793687
YDR175C	0.474532	4.78945	8.21356	0.00415784	0.0081183
YJR049C	0.392035	5.37183	8.20796	0.0041707	0.00814061
YPL049C	0.420983	7.00393	8.20366	0.00418059	0.0081571
YLR453C	1.17459	2.24057	8.15718	0.0042891	0.00835734
YGL259W	3.44715	0.508546	8.15649	0.00429073	0.00835766
YNL160W	0.639515	9.5979	8.14223	0.00432461	0.00841498
YIL013C	0.743437	3.88224	8.10347	0.00441807	0.00859078
YHR168W	0.525045	4.4198	8.0875	0.00445717	0.0086551
YOR266W	0.654532	3.74405	8.08422	0.00446523	0.0086678
YGR141W	0.348261	6.46743	8.07475	0.00448862	0.00870724
YOR203W	1.54322	1.76943	8.05547	0.00453665	0.00879741
YAL001C	0.571293	5.34662	8.05335	0.00454197	0.00880472
YHR202W	0.507573	4.55334	8.04014	0.0045752	0.00886612
YLR224W	0.486384	5.57672	8.02601	0.00461102	0.00892943
YHR193C-A	1.82117	1.27453	8.00866	0.0046554	0.00900616
YMR118C	3.45225	0.34349	7.97462	0.00474376	0.00917397
YJL085W	0.636619	3.8989	7.9654	0.00476799	0.00921768
YDR058C	0.822317	4.1727	7.95733	0.0047893	0.00925407
YNL093W	1.35095	2.61822	7.93535	0.00484783	0.00935928
YGL251C	1.00068	2.554	7.92273	0.00488175	0.00942156
YEL070W	2.81407	0.505292	7.92043	0.00488797	0.00943035
YLR387C	0.458189	5.68711	7.91589	0.00490024	0.00945083
YJL047C	0.659809	4.12382	7.90466	0.00493075	0.00950643
YDL183C	0.759318	3.43172	7.89284	0.00496309	0.00956229
YDL179W	0.754	3.82797	7.88888	0.00497396	0.00957998
YKR066C	0.45423	9.66271	7.88387	0.00498778	0.00960333
YPL134C	0.441988	5.85862	7.85268	0.00507455	0.00976047
YOR219C	0.519694	5.41569	7.84586	0.00509372	0.00979403
YOR306C	0.541124	4.2117	7.84267	0.00510271	0.00980798
YGL143C	0.434564	5.38668	7.83806	0.00511574	0.0098297
YGL124C	0.739105	3.88283	7.82754	0.00514562	0.00988042
YAL060W	0.347177	9.02475	7.8267	0.005148	0.00988166
YNL045W	0.406655	7.87751	7.82112	0.00516393	0.00990888
YOR131C	0.580307	6.06833	7.81707	0.0051755	0.00992773
YCR098C	1.1241	1.71793	7.80447	0.00521171	0.00999381
YMR275C	0.356331	5.57583	7.8024	0.00521769	0.00999853
YML127W	0.320063	7.75336	7.80142	0.00522051	0.0100005
YPR138C	0.433735	7.51146	7.77207	0.00530603	0.0101609
YPL272C	2.01392	1.34987	7.74302	0.00539204	0.0103187
YKL086W	0.949396	5.77064	7.72454	0.00544752	0.0104213
YLR021W	0.579769	4.24292	7.71762	0.00546846	0.0104579
YDR131C	0.976175	3.02829	7.70976	0.0054923	0.0104999
YOL001W	0.787383	4.21022	7.70558	0.00550503	0.0105207
YDR371W	0.589834	4.053	7.68843	0.00555759	0.0106176
YOL089C	0.619927	4.70708	7.6597	0.0056468	0.0107808
YDR022C	0.769081	3.59208	7.63939	0.00571071	0.0108991
YOR060C	0.781494	2.94939	7.62681	0.00575071	0.0109718
YML004C	0.472276	9.07051	7.621	0.00576924	0.0110034
YPL120W	0.952895	2.98243	7.60788	0.00581138	0.0110801
YNL058C	0.515616	6.06513	7.60218	0.00582979	0.0111114
YDR288W	0.703741	3.48227	7.59987	0.00583725	0.0111219
YOL100W	0.628198	3.81068	7.58116	0.00589816	0.0112304
YDR138W	0.850856	3.75036	7.56578	0.00594868	0.0113152
YDL035C	0.424	5.22665	7.55271	0.00599198	0.01139
YGR074W	0.499917	4.35065	7.54543	0.00601626	0.0114323
YIL034C	0.383259	6.66486	7.52436	0.00608701	0.0115629
YGR029W	0.34165	5.94754	7.51288	0.00612593	0.011629
YBR253W	0.536889	4.82045	7.50962	0.00613702	0.0116462
YBR108W	0.415097	5.06213	7.50217	0.00616247	0.0116906
YIL089W	1.04506	2.35259	7.49926	0.00617244	0.0117056
YGR170W	0.480407	4.72318	7.47611	0.00625229	0.0118491
YCL008C	0.569875	5.07591	7.47275	0.00626399	0.0118644
YDR473C	0.860296	2.40457	7.47259	0.00626454	0.0118644
YJR082C	0.701334	3.61292	7.46243	0.00630001	0.0119276
YPL097W	0.488635	5.23469	7.45319	0.0063324	0.0119794
YLR219W	0.378706	6.18226	7.45301	0.00633306	0.0119794
YMR287C	0.604457	4.40539	7.45282	0.00633373	0.0119794
YLL039C	1.05692	3.18617	7.43384	0.00640086	0.0121024
YGR131W	0.808961	3.07528	7.40801	0.00649341	0.0122569
YGL018C	0.707861	3.14548	7.3853	0.00657591	0.0123992
YBR193C	0.628252	4.68759	7.38486	0.00657753	0.0123992
YOL071W	0.44202	5.00794	7.38355	0.00658229	0.0124041
YDR463W	0.339801	5.00374	7.37719	0.00660562	0.0124439
YJR102C	0.515757	4.14433	7.37612	0.00660957	0.0124472
YDR425W	0.594618	3.94931	7.37477	0.00661453	0.0124494
YPR047W	0.684906	4.0503	7.33243	0.00677216	0.0127365
YDR063W	0.840943	3.74568	7.32216	0.00681095	0.0128052
YLR011W	0.827032	3.30985	7.32072	0.00681641	0.0128112
YLR374C	2.81998	0.09788	7.31487	0.00683862	0.0128487
YLR456W	0.935269	2.40749	7.31137	0.00685198	0.0128696
YMR022W	0.353525	6.25187	7.29577	0.0069117	0.0129731
YER163C	0.383732	6.68482	7.26425	0.00703405	0.0131897
YCR033W	0.358772	5.6793	7.26302	0.00703886	0.01319
YJL003W	0.836747	2.73052	7.24748	0.00710008	0.013296
YJL203W	0.785364	2.66416	7.23923	0.00713275	0.0133527
YBR103W	0.425339	5.00694	7.23788	0.00713812	0.0133584
YGR053C	1.27078	2.10684	7.22821	0.00717669	0.0134261
YGR143W	0.327282	6.60705	7.22439	0.00719195	0.0134477
YNL286W	0.620655	3.96186	7.22414	0.00719296	0.0134477
YBR024W	0.611412	3.94532	7.21735	0.00722024	0.0134943
YIL002C	0.50813	4.60148	7.21627	0.00722456	0.0134979
YDR538W	0.454643	4.83469	7.21506	0.00722945	0.0135026
YDL090C	0.431999	5.65333	7.21379	0.00723454	0.0135077
YLR030W	1.63445	2.06374	7.21202	0.00724171	0.0135166
YIR003W	0.355496	6.04196	7.1729	0.00740129	0.0138054
YOR172W	0.448035	4.92347	7.14042	0.00753655	0.0140484
YML057W	0.326402	6.44646	7.12632	0.00759605	0.0141547
YNL310C	0.54863	4.93786	7.1046	0.00768865	0.0143225
YJL056C	0.717368	3.66866	7.10399	0.00769127	0.0143227
YDL045C	0.39377	4.95182	7.10242	0.00769798	0.0143305
YDR146C	0.488436	4.60468	7.09951	0.00771049	0.0143491
YLR038C	0.46896	5.34139	7.08967	0.00775296	0.0144187
YEL024W	0.394372	6.39702	7.08791	0.00776056	0.0144234
YDR511W	0.425379	4.88511	7.08062	0.00779222	0.0144727
YBR170C	0.300007	6.23153	7.07168	0.0078312	0.0145404
YMR030W	0.725049	3.65672	7.05742	0.00789377	0.0146517
YER088C	0.551887	6.67218	7.0482	0.00793448	0.0147225
YBR201C-A	1.17602	1.83559	7.04251	0.00795975	0.0147646
YHR175W	0.509703	6.55135	7.03526	0.00799203	0.0148147
YDL013W	0.482822	4.43287	7.02988	0.00801609	0.0148545
YLR361C	0.346468	5.53003	7.02331	0.00804556	0.0149042
YBL085W	0.437087	4.78911	7.02212	0.00805088	0.0149092
YKL167C	0.601392	4.18258	7.021	0.00805592	0.0149137
YML038C	0.338041	5.62832	7.01877	0.00806594	0.0149274
YJL044C	0.444565	5.5993	6.99886	0.00815619	0.0150895
YLR180W	0.40022	11.1738	6.99784	0.00816082	0.0150931
YGR267C	0.441698	6.7107	6.99722	0.00816364	0.0150934
YMR119W	0.574631	5.22229	6.99368	0.00817978	0.0151183
YLR117C	0.65351	3.91961	6.99022	0.00819563	0.0151401
YIL100W	1.4983	1.46124	6.98995	0.00819687	0.0151401
YDL233W	0.440711	4.44439	6.97523	0.00826457	0.0152502
YKR014C	0.446156	5.29394	6.96018	0.00833435	0.015364
YLR256W	0.273169	7.1764	6.95467	0.00836007	0.0154014
YJL077W-B	1.43845	2.06239	6.95244	0.00837051	0.0154156
YBL019W	0.650047	3.35417	6.93842	0.00843634	0.0155318
YDR314C	0.865033	3.08975	6.93546	0.00845033	0.0155526
YDR059C	0.553251	5.15942	6.91415	0.00855161	0.0157339
YHR139C	1.6244	1.37074	6.91095	0.00856696	0.015757
YMR023C	0.853773	3.72912	6.90986	0.00857217	0.0157615
YER048W-A	0.569879	4.84089	6.90567	0.00859227	0.0157933
YPR071W	0.696974	3.52433	6.8996	0.00862148	0.0158367
YNL277W-A	2.34204	0.301771	6.89058	0.0086651	0.0159117
YGR016W	1.22365	2.27325	6.85582	0.0088353	0.0162036
YDR076W	0.944966	2.22456	6.8269	0.00897952	0.0164545
YMR315W-A	2.63304	-0.121431	6.82364	0.0089959	0.0164765
YBL048W	1.56437	1.43381	6.82141	0.00900716	0.0164918
YKL134C	0.631424	3.93312	6.81249	0.00905224	0.016569
YCL032W	0.532369	4.42832	6.80972	0.00906629	0.0165894
YLR352W	0.511563	4.88107	6.80835	0.00907328	0.0165968
YNR055C	0.267452	7.0956	6.80643	0.00908304	0.0166042
YOL148C	0.48909	4.87433	6.80422	0.00909429	0.0166192
YHR051W	0.479273	5.57949	6.78449	0.00919533	0.016793
YJR115W	0.927852	3.69147	6.77593	0.00923951	0.0168683
YBR129C	0.62175	4.57234	6.77453	0.00924679	0.0168761
YLL038C	0.436974	5.48255	6.77008	0.00926989	0.0169074
YOR014W	0.34562	6.26665	6.76821	0.00927957	0.0169196
YDR158W	0.329431	10.2921	6.76554	0.00929346	0.0169395
YDR409W	0.483243	4.51336	6.75917	0.00932671	0.0169892
YOR087W	0.265421	6.80467	6.75572	0.00934475	0.0170166
YMR240C	0.814004	2.62141	6.75154	0.0093667	0.0170511
YNL152W	0.484764	4.99117	6.72911	0.0094852	0.0172613
YLR328W	0.289511	6.52965	6.70924	0.00959146	0.0174435
YIL122W	0.629923	3.31827	6.7083	0.00959654	0.0174471
YOR372C	0.51094	4.71456	6.70684	0.00960439	0.0174558
YDR320C	0.529142	5.24741	6.69351	0.00967646	0.0175812
YOR211C	0.423688	5.09163	6.68989	0.0096961	0.0176
YDR106W	1.1785	1.28472	6.68116	0.0097437	0.0176807
YLR133W	0.274385	6.09088	6.66309	0.009843	0.0178552
YJL137C	0.552915	4.60491	6.66164	0.00985103	0.0178583
YDR480W	0.740565	3.44844	6.65542	0.00988544	0.0179093
YHR011W	0.657204	3.73465	6.62888	0.0100338	0.0181665
YHR140W	0.796584	3.23551	6.62453	0.0100584	0.0182051
YKL065W-A	1.92647	0.807155	6.6157	0.0101084	0.0182898
YBL039W-B	1.02297	2.52743	6.59869	0.0102054	0.0184594
YOR043W	0.319788	6.73546	6.58994	0.0102557	0.0185445
YMR055C	0.729583	3.67964	6.58141	0.0103049	0.0186276
YBL063W	0.582396	3.64956	6.53698	0.0105654	0.0190621
YDL146W	0.407145	4.58738	6.52392	0.0106433	0.0191966
YDR219C	0.727501	4.20459	6.52291	0.0106493	0.0192013
YNL084C	0.516013	4.89566	6.49929	0.0107918	0.0194395
YDR255C	0.882592	2.99164	6.48891	0.010855	0.0195472
YMR121C	0.354498	6.24749	6.46743	0.0109869	0.0197723
YDR197W	0.519347	4.63451	6.45918	0.0110381	0.019858
YMR065W	1.09354	2.18964	6.45854	0.0110421	0.0198589
YGR051C	2.45471	-0.202557	6.4578	0.0110467	0.0198609
YLR151C	1.09174	2.69437	6.45179	0.0110841	0.0199219
YDR462W	0.461559	5.08012	6.43528	0.0111875	0.0200894
YHL023C	0.501947	4.26963	6.42308	0.0112646	0.0202144
YDL089W	0.493782	4.3134	6.41157	0.0113379	0.0203278
YDR183W	0.842004	2.62875	6.39969	0.011414	0.0204566
YDR309C	0.495128	5.94462	6.3906	0.0114726	0.0205526
YOR033C	0.544316	4.29633	6.39026	0.0114748	0.0205526
YMR256C	0.57391	4.97626	6.36948	0.0116099	0.0207815
YMR178W	0.445453	5.28134	6.36647	0.0116297	0.0208102
YBR037C	0.451231	5.03385	6.36523	0.0116378	0.0208116
YKL022C	0.407657	5.07497	6.36309	0.0116519	0.0208302
YKL194C	0.436123	4.90358	6.34748	0.0117548	0.0210076
YGR100W	0.382061	5.61842	6.33163	0.0118603	0.0211896
YGL057C	0.431298	4.27261	6.32905	0.0118776	0.0212138
YPR131C	0.543023	4.07064	6.31908	0.0119446	0.0213199
YBL089W	0.433483	5.49857	6.31579	0.0119668	0.0213528
YBR028C	0.513941	4.89749	6.31358	0.0119817	0.0213698
YGL233W	0.452433	5.73321	6.30903	0.0120125	0.0214135
YDR517W	0.376842	8.26069	6.30853	0.0120159	0.0214135
YKL169C	2.84724	-0.141635	6.30277	0.012055	0.0214765
YGR071C	0.59724	3.57311	6.29613	0.0121002	0.0215389
YOR178C	0.96357	3.56872	6.29595	0.0121014	0.0215389
YOR111W	0.756563	3.70253	6.29107	0.0121348	0.0215848
YGL254W	0.536719	3.83246	6.28946	0.0121458	0.0215976
YIL084C	0.498333	3.44054	6.28147	0.0122007	0.0216884
YNL012W	0.88272	2.26882	6.25838	0.0123607	0.0219591
YPL034W	0.863936	2.49349	6.25341	0.0123954	0.0220139
YBR264C	0.555777	4.28928	6.23632	0.0125157	0.0222205
YPL046C	0.86653	2.79969	6.23114	0.0125523	0.0222786
YNL128W	1.32902	1.66991	6.22957	0.0125635	0.0222914
YKL067W	0.270739	7.40964	6.21805	0.0126455	0.0224159
YDR031W	0.558523	5.15685	6.21252	0.012685	0.0224789
YLR182W	0.456836	4.55576	6.19653	0.0128001	0.0226688
YDL099W	0.576073	3.56415	6.19423	0.0128168	0.0226912
YBR151W	0.296578	6.86415	6.18862	0.0128575	0.0227561
YGL051W	1.91441	0.378372	6.17275	0.0129733	0.0229468
YBR136W	0.463954	5.17845	6.16612	0.013022	0.0230258
YDR166C	0.375222	4.83015	6.15475	0.0131059	0.023167
YPL194W	0.716914	2.99091	6.15317	0.0131177	0.0231805
YKL039W	0.286505	7.45306	6.14896	0.013149	0.0232286
YNL180C	0.527359	4.77923	6.1357	0.0132479	0.0233962
YCL056C	0.869729	2.41029	6.13378	0.0132623	0.0234142
YMR040W	0.803788	3.08052	6.12488	0.0133292	0.0235251
YLR382C	0.365902	5.30453	6.12329	0.0133413	0.023539
YPR101W	0.896747	2.79383	6.11822	0.0133795	0.0235992
YDR466W	0.469311	4.59018	6.11734	0.0133862	0.0236036
YPR169W	0.485735	5.25277	6.11563	0.0133992	0.0236163
YGL216W	0.348729	5.40648	6.11529	0.0134017	0.0236163
YOR301W	0.437673	6.0933	6.09742	0.0135379	0.0238415
YGR013W	0.475391	4.50005	6.08835	0.0136076	0.0239494
YNL328C	0.793137	2.96393	6.08355	0.0136446	0.0239996
YLR047C	0.35663	5.3026	6.07289	0.0137272	0.0241299
YPL022W	0.425797	5.6224	6.06147	0.0138163	0.024279
YMR282C	0.682465	4.36878	6.05705	0.0138509	0.0243323
YJR012C	0.820922	2.85927	6.03637	0.0140141	0.0245961
YKL048C	0.602074	3.49925	6.03472	0.0140272	0.0246115
YOL015W	1.1309	0.846851	6.03332	0.0140383	0.0246234
YJL216C	1.35355	2.14146	6.03189	0.0140497	0.0246357
YGL198W	0.409204	7.75067	6.01267	0.0142035	0.0248978
YKL075C	0.688687	4.03789	6.01093	0.0142175	0.0249146
YKL064W	0.348619	6.38104	6.0063	0.0142549	0.0249725
YJL006C	0.526745	3.51556	6.00284	0.0142829	0.0250138
YDR185C	0.594034	3.84216	5.99177	0.0143728	0.0251557
YOR081C	0.435724	5.72293	5.98966	0.01439	0.025178
YDR338C	0.43094	5.20713	5.97531	0.0145075	0.025368
YBL010C	0.767205	2.95032	5.9676	0.0145711	0.0254636
YLR206W	0.367252	6.06554	5.95928	0.01464	0.0255682
YOL135C	0.675723	4.30133	5.9472	0.0147407	0.0257282
YPL174C	0.812916	2.63295	5.9375	0.014822	0.0258622
YGL130W	0.271829	6.67715	5.93194	0.0148689	0.025936
YLR165C	0.551912	3.70607	5.9236	0.0149394	0.0260429
YDR080W	0.593764	3.81578	5.91491	0.0150133	0.0261558
YCR061W	0.536614	8.09758	5.91133	0.0150438	0.0262009
YBR010W	0.303968	9.57666	5.91015	0.0150539	0.0262104
YHL020C	0.354869	6.65866	5.9045	0.0151022	0.0262791
YOR360C	0.295391	5.71533	5.90446	0.0151026	0.0262791
YPL074W	0.418298	4.40334	5.90307	0.0151145	0.0262918
YGL164C	0.747678	3.16615	5.89975	0.0151431	0.0263333
YGL005C	0.504342	3.97593	5.89375	0.0151947	0.0264151
YDR082W	0.732483	2.64482	5.88753	0.0152485	0.0264842
YBR188C	0.620568	3.42862	5.88602	0.0152615	0.0264987
YBL046W	0.61498	3.76955	5.86455	0.0154488	0.0268157
YLR298C	0.704871	3.23311	5.86317	0.0154609	0.0268286
YOR381W	0.520698	4.4853	5.85673	0.0155176	0.0269105
YDR386W	0.685224	2.82202	5.84925	0.0155837	0.0270168
YBL006W-A	1.95051	0.783121	5.84753	0.015599	0.027035
YBR163W	0.518429	4.23986	5.82902	0.0157639	0.0272876
YLR362W	0.497569	4.35951	5.82116	0.0158345	0.0274015
YDR520C	0.505426	4.07079	5.81104	0.0159259	0.0275512
YCR038C	0.758658	2.78371	5.80632	0.0159686	0.0276167
YIL144W	0.762028	3.15103	5.80561	0.0159751	0.0276195
YDR041W	0.294621	5.82735	5.78733	0.0161421	0.0278827
YJR052W	0.703737	3.63631	5.78238	0.0161876	0.0279528
YLL025W	1.56381	1.55214	5.7738	0.0162668	0.028081
YKR077W	0.84412	2.84696	5.76088	0.0163868	0.0282796
YOR017W	0.673732	3.84344	5.75279	0.0164625	0.0284016
YLR031W	1.97063	1.03519	5.72352	0.0167391	0.0288613
YHR073W	0.297693	6.24794	5.72077	0.0167654	0.0288978
YDR137W	0.499866	3.87699	5.70918	0.0168764	0.0290626
YFL057C	1.18499	2.49445	5.70569	0.01691	0.0291116
YMR157C	0.378116	5.0935	5.70377	0.0169285	0.0291347
YKL185W	0.397513	5.3233	5.69334	0.0170294	0.0292906
YMR320W	0.968684	1.86018	5.67317	0.0172263	0.0296113
YNL320W	0.383116	5.38498	5.66988	0.0172586	0.0296579
YMR036C	0.591286	3.87602	5.64953	0.01746	0.0299586
YML131W	0.442787	7.99728	5.63563	0.017599	0.0301788
YHR118C	0.70473	3.40286	5.63118	0.0176437	0.0302464
YPL005W	0.514678	4.48867	5.62025	0.0177542	0.030399
YHL047C	0.317332	6.31199	5.57936	0.0181734	0.0310581
YJL029C	0.323201	5.63841	5.57897	0.0181774	0.0310581
YDR352W	0.256304	5.71542	5.5764	0.0182041	0.0310944
YGL190C	0.439728	4.84474	5.57183	0.0182516	0.0311661
YPR195C	1.66263	0.510435	5.53973	0.0185894	0.0316857
YNL224C	0.620782	4.02698	5.5377	0.018611	0.0317131
YOR285W	0.450312	7.87086	5.52458	0.0187511	0.0319422
YDR107C	0.318399	6.32439	5.51966	0.0188039	0.0320129
YDR389W	0.386766	5.38455	5.51188	0.0188878	0.032146
YBR290W	0.566604	3.97802	5.5061	0.0189503	0.0322428
YAL030W	0.365727	4.83718	5.48029	0.019232	0.0327025
YBR260C	0.33807	5.49836	5.45193	0.0195468	0.0331979
YNR071C	1.74505	0.849969	5.44707	0.0196012	0.0332804
YKL002W	0.469382	5.33206	5.42142	0.0198912	0.0337425
YDL104C	0.521489	4.30677	5.41842	0.0199254	0.0337904
YHR177W	1.30009	1.77238	5.40525	0.0200763	0.0339854
YBR296C	1.68828	1.12879	5.4039	0.0200918	0.0340015
YPR091C	0.301985	6.33837	5.39691	0.0201724	0.0341176
YBR168W	0.736213	3.33619	5.36862	0.0205022	0.0346443
YMR209C	0.351108	5.2573	5.35396	0.0206753	0.0349264
YNL154C	0.279401	6.66777	5.34381	0.020796	0.0351199
YEL067C	1.41672	1.54131	5.33601	0.0208892	0.0352669
YLR417W	0.523206	4.23118	5.33416	0.0209114	0.0352833
YOL033W	0.449593	4.90093	5.32437	0.0210293	0.0354506
YOL126C	0.380982	8.80959	5.32309	0.0210446	0.0354659
YDR311W	0.450586	4.16518	5.30429	0.021273	0.0358401
YJL077C	1.65607	1.20974	5.30152	0.0213068	0.0358865
YBR076C-A	0.621035	3.32516	5.29795	0.0213505	0.0359494
YGR199W	0.324459	5.71154	5.29246	0.021418	0.0360417
YDR113C	0.719953	2.72415	5.29156	0.021429	0.0360495
YIL154C	0.384135	7.21715	5.2771	0.0216077	0.036338
YMR029C	0.474789	5.02936	5.25985	0.0218228	0.0366577
YKL044W	1.49971	1.70559	5.25787	0.0218478	0.0366887
YER087W	0.413097	4.32587	5.25343	0.0219036	0.0367716
YKL033W-A	0.307766	7.18518	5.24962	0.0219516	0.0368413
YAL043C	0.433014	7.04165	5.24159	0.0220531	0.0370008
YKL025C	0.342088	5.27777	5.22379	0.0222799	0.0373372
YDL200C	0.558262	3.88049	5.22151	0.0223091	0.0373751
YFR007W	0.397072	4.5617	5.21441	0.0224004	0.0375058
YOR089C	0.385753	5.29586	5.20447	0.0225289	0.0376876
YPL076W	0.564875	3.8043	5.18649	0.0227631	0.0380458
YDR506C	0.566699	3.9391	5.18117	0.022833	0.0381513
YKR068C	0.364059	6.16268	5.1666	0.0230253	0.0384613
YOL095C	0.540495	3.4902	5.16442	0.0230541	0.0384982
YBR007C	0.658751	3.2532	5.16327	0.0230694	0.0385124
YNR057C	0.774014	3.88082	5.16271	0.0230769	0.0385135
YDR009W	0.735936	3.06688	5.15911	0.0231247	0.0385819
YPL007C	0.444106	4.36636	5.15759	0.023145	0.0386045
YOR337W	0.453981	5.3584	5.14672	0.0232904	0.0388355
YMR167W	0.493492	4.18423	5.1444	0.0233215	0.0388759
YOR125C	0.34143	5.27404	5.13664	0.0234259	0.0390386
YFL013C	0.510989	4.27607	5.12447	0.0235907	0.0392902
YDL175C	0.425791	5.00579	5.11672	0.0236964	0.0394546
YCR073W-A	0.374163	7.82432	5.11556	0.0237123	0.0394648
YOR065W	0.303815	6.61396	5.11525	0.0237164	0.0394648
YMR004W	0.477346	4.59064	5.10903	0.0238016	0.039595
YMR201C	0.728336	3.5234	5.10684	0.0238316	0.0396226
YBR237W	0.499779	4.06632	5.10681	0.0238322	0.0396226
YPR192W	0.864882	2.91858	5.10302	0.0238843	0.0396976
YHR028C	0.301256	7.40991	5.08249	0.0241686	0.0401466
YER013W	0.382269	4.71439	5.07092	0.0243304	0.0404036
YGL062W	0.240076	9.66499	5.06159	0.0244618	0.0406099
YOR250C	0.365347	5.80769	5.05656	0.0245329	0.0407161
YIL006W	0.558391	4.65638	5.04699	0.0246687	0.0409173
YER093C-A	0.481556	4.33202	5.04649	0.0246758	0.0409173
YKL214C	0.342189	4.86279	5.04492	0.0246983	0.0409426
YMR117C	1.30785	1.20965	5.0389	0.0247843	0.0410732
YLR025W	0.527402	4.28528	5.02368	0.0250029	0.0414234
YDR422C	0.326618	5.7688	5.01101	0.0251866	0.0417155
YBL080C	0.421728	4.2924	5.00844	0.0252241	0.0417654
YNL020C	0.333417	4.83557	4.99392	0.0254365	0.0420925
YOR134W	0.563227	4.22805	4.99079	0.0254825	0.0421319
YDL006W	0.414113	4.48895	4.98295	0.0255983	0.042311
YCR066W	0.604126	3.17504	4.97802	0.0256713	0.0424015
YBL084C	0.430973	4.62329	4.97724	0.0256829	0.0424015
YGL071W	0.534299	3.85952	4.97472	0.0257203	0.0424385
YJL030W	0.466026	3.82339	4.96974	0.0257945	0.0425485
YKL017C	0.462925	3.85724	4.93824	0.0262688	0.0433058
YNL261W	0.452354	4.37316	4.91292	0.0266566	0.0439323
YLR037C	1.11652	1.46237	4.90002	0.0268564	0.0442453
YLR377C	2.14639	0.880734	4.89965	0.0268621	0.0442453
YML020W	0.59812	3.94194	4.89683	0.026906	0.0443048
YNL038W	0.416791	4.10354	4.89146	0.0269898	0.044417
YBR065C	0.538354	3.95295	4.87895	0.0271862	0.0447142
YDR305C	0.396695	5.60427	4.86629	0.0273864	0.0450305
YPR055W	0.462236	4.7276	4.86567	0.0273961	0.0450334
YBR020W	0.7999	2.61391	4.85693	0.0275353	0.0452361
YDL123W	0.754563	4.05541	4.85273	0.0276024	0.0453332
YOL108C	0.712494	2.6942	4.84376	0.0277463	0.0455563
YBR072W	0.568261	8.70965	4.82994	0.0279696	0.0459096
YJL214W	1.47137	0.646847	4.81691	0.0281818	0.0462312
YER134C	0.351202	5.17461	4.81307	0.0282447	0.0463077
YBR212W	0.418495	5.49402	4.81056	0.0282859	0.0463618
YGR108W	0.41215	4.99712	4.80498	0.0283776	0.0464851
YBR044C	0.436898	4.73659	4.79773	0.0284972	0.0466542
YML116W-A	0.766883	2.73778	4.79339	0.0285692	0.0467452
YKR029C	0.571468	3.87759	4.79165	0.028598	0.0467787
YPL041C	0.668493	3.44094	4.78522	0.0287049	0.0469401
YHR119W	0.379535	4.70178	4.78334	0.0287364	0.046978
YML030W	0.556266	4.0067	4.76917	0.0289738	0.0473389
YCR079W	0.410361	6.3441	4.76391	0.0290625	0.0474669
YBR116C	2.32323	0.399717	4.76186	0.0290971	0.0474993
YIL156W	0.36961	5.04495	4.76029	0.0291237	0.047529
YPL139C	0.368688	5.13635	4.72741	0.0296855	0.0484041
YPL154C	0.300955	10.2635	4.72232	0.0297736	0.0485339
YPR013C	0.695921	3.63991	4.71395	0.0299189	0.0487427
YKL097C	1.98641	-0.0732677	4.70761	0.0300294	0.0489087
YBR248C	0.304292	7.11226	4.69717	0.0302123	0.0491902
YCR011C	0.266449	7.66678	4.69516	0.0302477	0.0492077
YPL267W	1.31492	1.5491	4.65656	0.0309351	0.0502397
YKL159C	0.692033	2.36007	4.65483	0.0309663	0.0502759
YLR315W	0.772023	3.26539	4.6485	0.0310806	0.0504328
YBR230W-A	0.719433	3.10614	4.64109	0.0312151	0.0506364
YML046W	0.414166	4.50898	4.6383	0.0312659	0.0507044
YOR304C-A	0.871523	2.25963	4.63329	0.0313574	0.0508383
YDR078C	0.611205	3.4304	4.62556	0.031499	0.0510533
YDR282C	0.490963	3.27684	4.6144	0.0317046	0.0513718
YFR047C	0.261741	7.72357	4.60585	0.0318631	0.0516139
YNL167C	0.467234	4.57663	4.60494	0.03188	0.0516265
YMR257C	0.620312	3.45094	4.60214	0.031932	0.0516813
YOR291W	0.210309	7.02221	4.58487	0.0322554	0.0521749
YLR393W	0.561847	3.51672	4.58077	0.0323327	0.0522849
YJL094C	0.29085	6.31748	4.56977	0.032541	0.0525769
YEL028W	0.97449	1.86775	4.54982	0.0329223	0.0531627
YNL047C	0.396062	4.73072	4.53885	0.0331339	0.053474
YMR152W	0.326184	5.94334	4.52957	0.0333141	0.0537342
YKR088C	0.253074	6.52994	4.52649	0.0333739	0.0538002
YLR306W	0.585757	3.84637	4.52457	0.0334116	0.0538303
YKR103W	0.675535	2.18073	4.50658	0.0337647	0.0543067
YBR217W	0.682381	2.82073	4.50359	0.0338238	0.0543691
YDR284C	0.251798	6.77162	4.49718	0.0339508	0.0545443
YER157W	0.448595	5.1635	4.49466	0.0340009	0.0546093
YMR018W	2.13375	0.0835806	4.48205	0.0342527	0.0549981
YPL202C	0.589372	3.45034	4.47696	0.0343547	0.0551307
YKR011C	0.457176	5.26284	4.472	0.0344547	0.0552756
YIL101C	0.610918	4.56932	4.45676	0.0347634	0.055755
YOL043C	0.678215	2.73246	4.45622	0.0347744	0.0557568
YJR030C	0.575421	3.46399	4.45372	0.0348254	0.0558229
YGL073W	0.332449	4.87135	4.43385	0.0352329	0.0564209
YHL024W	0.547279	4.22968	4.4288	0.0353373	0.0565637
YGL159W	0.443755	4.09423	4.42416	0.0354336	0.0567017
YOR104W	0.643689	2.95477	4.42029	0.035514	0.0567875
YLR072W	0.254433	5.97437	4.41966	0.0355271	0.0567875
YDR169C	0.388708	4.7417	4.40453	0.0358436	0.0572448
YER116C	0.553621	3.19864	4.40388	0.0358572	0.0572505
YNL253W	0.437255	4.32363	4.40172	0.0359026	0.0573069
YFR019W	0.37677	5.5305	4.36642	0.0366538	0.0584567
YER076W-A	2.38195	0.218601	4.3593	0.0368075	0.0586852
YLR125W	1.04136	1.46628	4.34525	0.0371123	0.059138
YAR020C	2.0353	0.142773	4.3443	0.0371331	0.0591545
YLR091W	0.481311	4.96636	4.33364	0.0373662	0.0595091
YLR371W	0.338747	5.56363	4.31346	0.0378119	0.0601556
YPR012W	1.98208	0.268647	4.31335	0.0378145	0.0601556
YLR376C	1.12992	1.45882	4.31084	0.0378702	0.0602273
YER124C	0.278162	6.96834	4.29988	0.0381151	0.0605828
YIL001W	0.455101	4.16525	4.29815	0.0381539	0.0606276
YGL215W	0.342598	5.98708	4.29688	0.0381824	0.0606389
YMR281W	0.44952	4.56426	4.29625	0.0381965	0.0606443
YLR312W-A	0.399506	4.8394	4.29312	0.0382669	0.0607391
YDR342C	0.646885	6.78814	4.29165	0.0383	0.0607668
YIL095W	0.357118	4.53905	4.29139	0.0383058	0.0607668
YMR232W	1.23832	1.33677	4.28791	0.0383844	0.0608745
YBR112C	0.244178	5.67692	4.28045	0.0385532	0.061108
YMR168C	0.467596	3.89942	4.27767	0.0386162	0.0611909
YDR401W	1.51966	0.580665	4.27466	0.0386847	0.0612652
YBL095W	0.391504	5.26357	4.26816	0.038833	0.0614771
YBR269C	0.577813	5.77559	4.26784	0.0388402	0.0614771
YOR038C	0.340714	5.2507	4.25932	0.0390356	0.0617692
YNL074C	0.427842	6.53535	4.25326	0.039175	0.0619552
YAL026C-A	1.9346	0.138577	4.2381	0.0395265	0.0624588
YCR095W-A	1.71243	0.279472	4.23708	0.0395501	0.0624788
YKL161C	0.860788	2.66169	4.23245	0.0396582	0.0626147
YIL010W	0.321116	5.50578	4.23061	0.0397012	0.0626651
YOR080W	0.641745	3.72147	4.21797	0.039998	0.0631161
YJR004C	0.525358	3.66774	4.21046	0.0401753	0.0633783
YNR001C	0.239132	8.65478	4.20775	0.0402398	0.0634447
YKL076C	1.285	1.36533	4.19441	0.0405573	0.0639277
YAL032C	0.487605	5.17807	4.1888	0.040692	0.0641221
YOL036W	0.262448	5.59625	4.1802	0.0408988	0.0644301
YBR111W-A	0.601868	3.32651	4.17507	0.0410228	0.0645896
YPR024W	0.204779	8.1116	4.16911	0.0411673	0.0647992
YFL049W	0.486357	4.2365	4.16569	0.0412506	0.0649123
YGL174W	0.772946	2.38646	4.16393	0.0412934	0.0649616
YBR184W	1.31015	0.949814	4.15802	0.0414378	0.0651706
YNL063W	0.403375	5.18036	4.15297	0.0415616	0.065293
YHR132W-A	0.38482	5.31942	4.15118	0.0416056	0.065344
YKR002W	0.260474	5.38551	4.14934	0.0416507	0.0653969
YOR177C	1.40605	0.53136	4.14242	0.0418212	0.0655924
YDR375C	0.27608	5.85954	4.14177	0.0418374	0.0655992
YER140W	0.450306	4.11347	4.1402	0.0418762	0.0656419
YBR236C	0.291428	5.44217	4.13037	0.0421202	0.0659879
YGR244C	0.237999	7.34908	4.12639	0.0422193	0.0661249
YNL257C	0.357827	5.56162	4.12201	0.0423287	0.0662779
YOL132W	1.82947	0.0855145	4.11547	0.0424927	0.0664797
YNL051W	0.403082	3.81472	4.11472	0.0425115	0.0664908
YPR140W	0.256039	5.99384	4.11385	0.0425335	0.0665069
YDL019C	0.189651	7.08357	4.10398	0.0427824	0.0668777
YPL209C	1.00838	2.08801	4.09067	0.0431205	0.0673505
YGR072W	0.653327	2.91242	4.08998	0.0431382	0.0673597
YKL072W	0.762795	3.27476	4.07918	0.0434146	0.0677727
YHR058C	0.417536	4.84694	4.07806	0.0434436	0.0677905
YLR281C	0.9667	1.44336	4.07217	0.0435953	0.0679799
YGR230W	0.713469	2.44535	4.06311	0.0438297	0.0683079
YML098W	0.533337	3.13768	4.05643	0.0440034	0.0685597
YKL098W	0.315279	5.73321	4.05445	0.044055	0.0686214
YNR074C	0.32596	5.391	4.0539	0.0440694	0.068625
YNR014W	0.693286	4.20282	4.03108	0.0446692	0.0695018
YHR136C	1.23853	1.4087	4.02838	0.0447409	0.0695942
YLR353W	0.411048	4.63404	4.02276	0.0448902	0.0698073
YHR035W	0.797199	2.34397	4.01942	0.0449792	0.0699266
YGL010W	0.504782	4.09019	4.00728	0.0453041	0.0704124
YBL074C	0.533313	3.38481	3.99896	0.0455283	0.0707415
YBR177C	0.257181	8.46586	3.98774	0.0458324	0.0711555
YNL203C	1.33818	1.30057	3.95786	0.0466529	0.0723305
YOL088C	0.324961	5.23904	3.9548	0.0467378	0.0724424
YLR309C	0.432213	4.43038	3.95268	0.0467968	0.072514
YLR242C	0.406413	4.01412	3.94635	0.0469732	0.0727476
[truncated: 3,677 more rows]

## Sheet: -D
	logFC	logCPM	LR	PValue	FDR
YKR075C	3.14068	5.85826	328.41	2.13352e-73	1.21099e-69
YER067W	2.6746	7.27617	200.179	1.90848e-45	3.61085e-42
YEL011W	1.85275	8.11887	187.992	8.72201e-43	1.23765e-39
YKL217W	3.60465	4.67468	172.198	2.45025e-39	2.31794e-36
YDR277C	2.76468	5.42314	155.888	8.95689e-36	7.26276e-33
YLR327C	2.95486	7.63086	139.03	4.33934e-32	3.07876e-29
YOL109W	1.74689	9.12617	113.624	1.57546e-26	8.94233e-24
YKL109W	1.86627	5.55436	106.508	5.70499e-25	2.69846e-22
YMR107W	5.54659	2.85164	101.163	8.47087e-24	3.20538e-21
YFR015C	1.6932	8.45864	98.128	3.92201e-23	1.30949e-20
YNL144C	1.73755	5.25657	96.4426	9.1871e-23	2.897e-20
YMR104C	1.25565	6.60468	94.5307	2.41326e-22	7.20931e-20
YNR034W-A	2.73417	6.19197	85.4944	2.32362e-20	5.99493e-18
YIL162W	1.42618	7.17252	83.5659	6.16267e-20	1.52084e-17
YGL035C	1.213	6.32432	72.1666	1.97778e-17	4.15773e-15
YOR028C	1.89196	5.90392	71.5982	2.63797e-17	5.34755e-15
YPL095C	1.17339	6.68978	71.1332	3.33903e-17	6.53529e-15
YOR385W	1.38369	5.61731	70.2977	5.09984e-17	9.64889e-15
YDR343C	4.3633	4.08008	69.665	7.02835e-17	1.24665e-14
YPR030W	1.61353	4.26673	69.4356	7.89507e-17	1.35795e-14
YDL234C	1.25883	5.82131	68.8876	1.04238e-16	1.74015e-14
YBR203W	1.28844	4.94713	62.5638	2.57955e-15	3.75424e-13
YMR011W	1.60889	8.98517	61.245	5.03973e-15	7.15137e-13
YPL057C	1.3167	6.20749	58.9759	1.59614e-14	2.10961e-12
YBR101C	1.19138	8.02687	58.9734	1.59819e-14	2.10961e-12
YDR119W-A	2.17407	4.38218	58.7011	1.83542e-14	2.36769e-12
YDR224C	0.980387	7.83478	56.4708	5.70397e-14	6.88846e-12
YNL077W	1.22825	7.04826	56.3572	6.04304e-14	7.1459e-12
YDR258C	1.46325	8.32206	56.257	6.35917e-14	7.36626e-12
YMR280C	2.12967	3.60992	55.4996	9.34782e-14	1.04036e-11
YOR019W	1.80251	3.83806	53.7324	2.29745e-13	2.41487e-11
YHR092C	1.40741	7.76194	51.326	7.82319e-13	7.92936e-11
YPL149W	1.181	5.9693	50.0533	1.49629e-12	1.41549e-10
YBR112C	0.819088	5.67692	48.9153	2.67257e-12	2.44669e-10
YMR081C	2.64594	3.53911	48.4685	3.35636e-12	2.96909e-10
YML054C	1.1615	5.23221	48.4431	3.40012e-12	2.96909e-10
YBL085W	1.12733	4.78911	47.0142	7.04726e-12	6.06064e-10
YBR072W	1.78697	8.70965	45.3808	1.62213e-11	1.37421e-09
YJL213W	1.3667	6.02073	44.1764	3.00078e-11	2.4332e-09
YLR108C	0.925424	7.16599	43.2657	4.77887e-11	3.76735e-09
YGR243W	1.5787	5.96402	43.1797	4.99353e-11	3.88264e-09
YHL021C	1.00291	9.03906	43.1008	5.19906e-11	3.98782e-09
YGR142W	1.88937	8.22704	41.9909	9.17006e-11	6.75964e-09
YHR097C	1.37631	6.36708	41.3041	1.30298e-10	9.48165e-09
YCR021C	1.53813	10.8527	41.1706	1.39506e-10	1.00232e-08
YPL250C	1.74077	7.52777	40.0327	2.49747e-10	1.68758e-08
YBR088C	1.08175	5.93714	39.0174	4.20045e-10	2.74043e-08
YDL194W	1.21044	4.66937	38.2717	6.15474e-10	3.88159e-08
YJR036C	1.48986	3.68904	38.1187	6.6569e-10	4.10184e-08
YDL079C	2.59902	3.39359	37.326	9.99417e-10	5.84814e-08
YNL102W	0.949643	5.41	34.1984	4.97706e-09	2.47805e-07
YGL045W	0.963688	5.32178	34.1595	5.07758e-09	2.50612e-07
YGR202C	0.775576	6.09279	33.9408	5.68145e-09	2.77999e-07
YMR084W	1.61021	4.47953	33.6707	6.52769e-09	3.13993e-07
YOL016C	0.836364	7.66934	33.0298	9.07575e-09	4.08841e-07
YDR216W	1.00666	6.36102	32.8539	9.9352e-09	4.43159e-07
YGR211W	0.992562	8.96248	32.8425	9.99372e-09	4.43159e-07
YGR161W-C	1.28913	5.29371	32.2842	1.3319e-08	5.86035e-07
YMR053C	1.12485	4.39172	32.0658	1.49037e-08	6.46813e-07
YBR073W	0.82225	5.49368	31.9234	1.60372e-08	6.89598e-07
YJL144W	0.948694	6.40665	31.7357	1.76648e-08	7.53876e-07
YDR097C	0.764485	5.40011	30.8042	2.85417e-08	1.17552e-06
YOR315W	1.39792	4.40329	29.8809	4.59411e-08	1.84938e-06
YLR149C	1.02773	6.35655	29.8044	4.77902e-08	1.8969e-06
YNL009W	1.22201	3.57819	29.6634	5.13961e-08	2.02586e-06
YGR250C	0.970913	7.40377	29.4304	5.79625e-08	2.26893e-06
YHR099W	0.628078	7.34612	28.2628	1.05911e-07	3.90358e-06
YDR171W	0.912865	9.44329	27.9752	1.22877e-07	4.43427e-06
YIL105C	0.778744	5.41493	27.9726	1.23048e-07	4.43427e-06
YMR136W	0.993296	5.53061	27.9665	1.23435e-07	4.43427e-06
YLR183C	0.965071	4.18867	27.7659	1.36916e-07	4.85711e-06
YCR033W	0.697706	5.6793	27.4353	1.62442e-07	5.69147e-06
YMR114C	1.14636	4.19459	27.0009	2.03357e-07	6.94267e-06
YGR236C	4.00959	1.69335	26.9923	2.04268e-07	6.94267e-06
YJL165C	0.844276	6.47383	26.4143	2.755e-07	9.14467e-06
YPL026C	1.08549	5.06465	25.9398	3.52225e-07	1.15563e-05
YLR414C	0.733156	7.66912	25.8288	3.73085e-07	1.2032e-05
YCR091W	1.24337	4.4457	25.7739	3.83839e-07	1.23089e-05
YJR008W	0.661545	6.13033	25.6842	4.02112e-07	1.28224e-05
YGL255W	1.96004	8.31841	25.4818	4.46585e-07	1.40823e-05
YER079W	1.03656	5.0889	25.3041	4.89655e-07	1.53551e-05
YBL029C-A	0.97271	4.66156	24.9611	5.84999e-07	1.81446e-05
YOR032C	2.16719	2.20815	24.7556	6.50802e-07	1.986e-05
YKL093W	1.30553	3.58545	24.6245	6.96602e-07	2.11439e-05
YGL096W	1.19533	4.40425	24.3951	7.84689e-07	2.36909e-05
YDR089W	0.588892	5.75258	24.3015	8.23735e-07	2.47382e-05
YPR175W	0.975059	5.1942	24.2171	8.60656e-07	2.55119e-05
YPL147W	1.18398	3.70136	24.2019	8.67477e-07	2.55119e-05
YDL005C	0.867627	4.25972	23.837	1.04849e-06	3.03633e-05
YOL053W	0.855341	4.77785	23.5736	1.20229e-06	3.41209e-05
YBL078C	1.11902	4.63282	23.3036	1.38338e-06	3.88716e-05
YGR008C	0.856583	6.98578	23.2279	1.43892e-06	4.02329e-05
YBR150C	1.06958	4.04691	23.2028	1.45784e-06	4.05624e-05
YML118W	1.22489	3.93137	23.0918	1.54451e-06	4.18462e-05
YOR178C	1.88458	3.56872	22.9519	1.66102e-06	4.42627e-05
YML117W	0.56492	6.51035	22.8955	1.7105e-06	4.49645e-05
YJL042W	0.612559	7.69138	22.8213	1.7778e-06	4.62882e-05
YLR032W	0.708736	4.93419	22.7704	1.82558e-06	4.71001e-05
YOR352W	0.986306	4.09234	22.4734	2.13074e-06	5.3542e-05
YDR151C	0.715608	6.07661	22.4724	2.13187e-06	5.3542e-05
YER020W	0.624466	7.06869	21.9097	2.85786e-06	7.11456e-05
YBR244W	0.680346	6.99596	21.7475	3.10991e-06	7.70823e-05
YBL086C	1.05402	4.7044	21.4905	3.55593e-06	8.5887e-05
YDL025C	0.482761	6.75144	21.1318	4.28764e-06	0.000102255
YOR249C	1.30771	3.44099	20.9811	4.63846e-06	0.0001097
YKL171W	0.823332	4.76514	20.8981	4.84378e-06	0.00011408
YDL002C	0.971884	3.79346	20.647	5.5225e-06	0.000127942
YGR017W	0.886768	5.18633	20.4189	6.22115e-06	0.000140124
YDR358W	0.734611	5.374	20.3936	6.30386e-06	0.000141426
YDR202C	0.887064	4.8877	20.3485	6.45441e-06	0.000144233
YNL194C	1.58349	6.18194	20.164	7.10791e-06	0.000158214
YLR420W	0.534842	8.22656	20.0758	7.44326e-06	0.000163119
YDR256C	1.1838	5.66619	20.0405	7.58194e-06	0.00016552
YER098W	1.05872	3.78186	20.003	7.732e-06	0.000168149
YJL187C	0.857446	4.28896	19.9696	7.8682e-06	0.000170458
YOR035C	0.644196	5.70706	19.7543	8.80647e-06	0.000188625
YFL052W	1.78653	3.31822	19.6147	9.47351e-06	0.000201392
YOR091W	0.731304	5.49836	19.4165	1.05095e-05	0.000220458
YBR009C	0.585722	7.42266	19.4136	1.05257e-05	0.000220458
YPL274W	0.680737	9.63783	19.3978	1.06132e-05	0.000221472
YOR330C	0.564989	6.39585	19.3263	1.10177e-05	0.000228236
YPL163C	0.83888	5.42573	19.2835	1.12678e-05	0.000230888
YDL106C	0.906886	4.0097	19.2586	1.14158e-05	0.000233079
YPR036W-A	1.25305	7.61122	19.0158	1.29642e-05	0.000258192
YBR066C	0.978282	4.67927	18.9127	1.36839e-05	0.000270626
YBR005W	0.76791	6.45009	18.8588	1.40757e-05	0.00027645
YGL005C	0.899341	3.97593	18.8335	1.4264e-05	0.000279181
YDL099W	0.994572	3.56415	18.7745	1.47124e-05	0.000286967
YJL103C	1.4856	3.08618	18.7212	1.51292e-05	0.000294088
YDR150W	0.588007	6.11559	18.6843	1.54246e-05	0.000298805
YNR010W	1.25561	2.97112	18.66	1.56225e-05	0.000301609
YPL058C	0.608141	7.05026	18.4873	1.7104e-05	0.000327868
YLR328W	0.479961	6.52965	18.4233	1.76886e-05	0.000335284
YDR252W	1.14838	3.15659	18.3506	1.83758e-05	0.000343968
YHR137W	0.982599	5.79493	18.3458	1.84226e-05	0.000343968
YGL004C	0.58924	5.07338	18.201	1.98774e-05	0.000365127
YIL112W	0.908631	4.62842	18.0869	2.1105e-05	0.000382722
YFL027C	0.906036	4.35208	17.8759	2.35782e-05	0.000418675
YGR023W	1.08296	3.44454	17.8679	2.36777e-05	0.000418675
YGR111W	0.757662	5.3042	17.7082	2.57519e-05	0.000452532
YOL097C	0.429689	7.88299	17.5757	2.76091e-05	0.000479233
YKR009C	0.869598	4.63142	17.4163	3.00247e-05	0.000511773
YLR126C	0.900591	3.57306	17.387	3.04901e-05	0.000516603
YER155C	0.467721	6.80608	17.2712	3.24063e-05	0.00054581
YOR046C	0.542929	6.34721	16.8681	4.0069e-05	0.000658807
YBL003C	0.572516	8.49532	16.8638	4.01598e-05	0.000658807
YAL054C	0.982607	5.08487	16.5192	4.8159e-05	0.000774363
YMR097C	1.00966	3.4098	16.4825	4.91014e-05	0.000787287
YHL015W	0.539595	10.1399	16.3755	5.1952e-05	0.000823686
YDL233W	0.674691	4.44439	16.3108	5.37553e-05	0.000849903
YLR325C	0.514642	8.74091	16.2257	5.62272e-05	0.000879189
YEL073C	0.983643	3.48073	16.0279	6.24168e-05	0.000970624
YDR329C	0.632738	5.52186	16.0189	6.27133e-05	0.000972571
YOR089C	0.673206	5.29586	15.9214	6.60282e-05	0.00101018
YIL076W	0.641249	6.54894	15.9061	6.65628e-05	0.00101562
YJL036W	0.746721	4.65333	15.8732	6.77301e-05	0.00103066
YGL222C	0.79179	4.79546	15.8524	6.84795e-05	0.00103928
YJL005W	0.45482	7.25359	15.5928	7.85542e-05	0.00116416
YOR114W	1.1927	2.85136	15.5351	8.09883e-05	0.00119447
YDR279W	0.939063	3.56397	15.5343	8.10201e-05	0.00119447
YGL232W	0.85623	4.21467	15.5203	8.16238e-05	0.00119715
YKR058W	0.917371	4.53247	15.4117	8.64525e-05	0.00125822
YDR153C	0.510257	5.74989	15.3239	9.05615e-05	0.00130796
YAR042W	0.535727	6.104	15.2853	9.24333e-05	0.0013295
YOR026W	0.73376	4.15349	15.1982	9.67936e-05	0.00138388
YPL259C	0.524915	5.35574	15.1774	9.78661e-05	0.0013957
YER103W	0.988253	8.5574	15.0378	0.000105377	0.00149905
YKR008W	0.732796	4.55657	15.0017	0.000107417	0.00152045
YPR115W	0.496281	6.68509	14.9282	0.000111683	0.00156909
YMR311C	0.683245	5.28542	14.877	0.000114756	0.00160432
YBR128C	1.32526	2.90247	14.8588	0.000115869	0.00161591
YGR110W	1.21893	3.4312	14.8287	0.000117729	0.00163781
YBL028C	1.18652	3.18082	14.7623	0.000121951	0.0016924
YJR086W	1.07722	4.41636	14.7097	0.000125396	0.00173597
YAL027W	0.711747	4.09061	14.6655	0.000128371	0.00175575
YGR238C	0.680928	4.00175	14.5091	0.000139483	0.00188053
YFR040W	0.476069	5.59496	14.446	0.000144235	0.00193541
YMR035W	0.639122	5.20226	14.3506	0.000151732	0.00202643
YPR116W	0.922593	3.38825	14.2866	0.000156983	0.00208604
YNR002C	1.2277	3.99274	14.2828	0.000157298	0.00208604
YJL082W	0.405103	6.91951	14.2663	0.000158677	0.00209359
YDR096W	0.70376	5.41526	14.2628	0.000158974	0.00209359
YMR210W	0.449557	6.34763	14.2066	0.000163792	0.00214212
YMR021C	0.606439	5.43259	14.1843	0.000165745	0.00216142
YPL054W	1.46781	4.40084	14.177	0.000166393	0.00216142
YLR345W	0.734929	5.72307	14.1768	0.000166409	0.00216142
YHR207C	0.722204	4.46665	14.1644	0.000167514	0.00217079
YMR206W	3.27077	0.239116	14.1052	0.000172867	0.00223507
YPL199C	0.74901	4.81241	14.063	0.000176789	0.00228058
YDR423C	0.534379	5.50944	14.0561	0.000177439	0.00228378
YHR096C	1.0011	4.88434	13.9556	0.000187183	0.00237596
YBR010W	0.465072	9.57666	13.767	0.000206936	0.00257581
YML041C	0.686254	4.29124	13.7498	0.000208845	0.00258822
YBR071W	0.73945	5.45105	13.6792	0.000216844	0.00267566
YKL005C	1.62539	4.76555	13.6047	0.000225616	0.00274506
YER002W	1.24428	2.66194	13.6028	0.000225853	0.00274506
YAR019C	0.51385	5.4487	13.5664	0.000230276	0.00278688
YAL035W	0.477669	8.03871	13.5251	0.000235389	0.0028427
YGR289C	0.78155	4.77336	13.3845	0.000253719	0.00302955
YPR180W	0.664256	5.04908	13.3756	0.000254924	0.00303344
YHR146W	0.490431	6.59234	13.3475	0.000258771	0.00307277
YPL186C	1.11592	3.54203	13.3161	0.000263138	0.00311811
YIL094C	0.426652	7.81348	13.2461	0.000273142	0.00320984
YDR299W	0.885403	3.97024	13.1895	0.000281529	0.00327451
YOR027W	0.403447	8.93371	12.9917	0.000312882	0.00359498
YHR031C	0.51192	4.76642	12.9768	0.000315378	0.00360908
YER059W	0.742894	4.29462	12.8903	0.000330285	0.00376445
YNL118C	0.511052	5.70869	12.8216	0.000342633	0.00388957
YMR029C	0.73918	5.02936	12.7296	0.000359921	0.0040534
YGL080W	0.508561	4.97636	12.7185	0.00036205	0.0040693
YCR097W	0.709512	4.67503	12.5827	0.000389334	0.00431613
YDR429C	0.59773	6.85202	12.5615	0.000393771	0.00434833
YJR112W	0.883908	3.54723	12.5412	0.000398068	0.00437875
YIL097W	1.1816	3.65517	12.4493	0.000418157	0.00458197
YGL150C	0.410467	6.27506	12.4378	0.000420722	0.00460119
YOR376W-A	0.98046	3.08457	12.3356	0.000444403	0.00481272
YBR084W	0.458876	8.37749	12.3254	0.000446847	0.00481272
YLR102C	0.795184	3.78758	12.2725	0.000459686	0.00491074
YFL004W	0.461455	6.40709	12.2701	0.000460273	0.00491074
YLR321C	0.620434	4.73264	12.2309	0.000470058	0.00499634
YDL197C	0.733832	4.2087	12.0892	0.000507152	0.00526251
YPR145C-A	2.2271	1.80589	12.0175	0.000527038	0.00543904
YER008C	0.488794	5.37651	11.933	0.000551487	0.00564007
YOL009C	0.791928	3.61166	11.9253	0.000553773	0.00565327
YLR142W	0.812813	4.4078	11.9076	0.000559046	0.00568452
YMR135C	0.505374	6.41503	11.8914	0.000563923	0.00570558
YGR234W	0.686256	8.0182	11.8696	0.000570566	0.00574568
YOR164C	0.678854	6.30515	11.8688	0.000570814	0.00574568
YLR330W	0.531986	6.23369	11.7825	0.000597917	0.00599607
YDR295C	0.823635	3.32451	11.7285	0.000615487	0.00611822
YKL188C	1.13732	3.28369	11.704	0.000623664	0.00618867
YPL119C	0.635696	4.73398	11.6969	0.000626052	0.00620152
YNL015W	0.529067	5.8431	11.6359	0.000646922	0.00635962
YAL055W	0.889641	3.44406	11.6059	0.000657424	0.00643369
YKL113C	0.545785	5.19912	11.5612	0.000673415	0.00656753
YCR073C	0.811714	3.5335	11.551	0.000677125	0.00659239
YIL026C	0.735711	4.59735	11.5017	0.000695341	0.00674659
YAR031W	0.956041	2.68731	11.2987	0.000775614	0.00742392
YOR193W	1.00278	3.3762	11.2792	0.000783804	0.00747709
YOR051C	0.518653	5.90206	11.2162	0.00081085	0.00768344
YGR055W	0.58041	10.2369	11.189	0.000822819	0.00776163
YDR123C	0.72171	4.14449	11.1386	0.000845508	0.00789327
YJL080C	0.36672	8.60318	11.1258	0.000851329	0.00790859
YMR279C	2.51394	1.10729	11.0657	0.000879409	0.00814278
YMR284W	0.669279	3.95246	11.0609	0.000881668	0.00815041
YML105C	0.490867	5.65729	11.0503	0.000886751	0.00818406
YDR170C	0.40083	7.51585	11.0402	0.000891586	0.00821533
YDL055C	0.403859	11.1167	10.9278	0.000947311	0.00864459
YBL004W	0.453004	6.77773	10.9191	0.000951792	0.00867154
YLR276C	0.668631	4.57357	10.8992	0.000962037	0.00873089
YPL239W	0.742592	4.60625	10.8975	0.000962921	0.00873089
YKR054C	0.478053	5.94797	10.8921	0.000965759	0.00874266
YLR301W	0.411936	7.83791	10.8832	0.000970425	0.00877091
YBR285W	1.18065	3.0754	10.8754	0.00097452	0.00879392
YJR061W	0.750205	3.4175	10.8486	0.000988725	0.00889606
YDR498C	0.48796	5.56317	10.8278	0.000999898	0.0089801
YMR161W	0.599914	5.00388	10.7903	0.00102032	0.00914904
YOR168W	0.358842	8.52	10.696	0.00107369	0.00958217
YLR271W	1.29811	2.53051	10.685	0.00108006	0.00962385
YGL049C	0.496706	5.43815	10.6636	0.00109262	0.00972052
YCL024W	0.867348	3.82938	10.6492	0.00110117	0.00975074
YKL002W	0.656269	5.33206	10.6091	0.00112532	0.00991819
YGR221C	1.18098	2.52524	10.5722	0.00114799	0.0100867
YBR147W	0.896145	5.53813	10.5502	0.00116175	0.0101918
YDL035C	0.502534	5.22665	10.5444	0.00116544	0.0102084
YDR133C	0.916054	5.0974	10.5146	0.00118432	0.0103419
YLR103C	1.03379	2.94227	10.5064	0.00118959	0.0103598
YEL061C	0.739613	3.81973	10.461	0.00121921	0.0105814
YIL063C	0.677519	4.56596	10.4051	0.00125667	0.010886
YML091C	0.638849	5.17872	10.3819	0.00127257	0.0109773
YPL016W	0.634424	4.57704	10.3625	0.00128598	0.0110639
YLR214W	0.947774	7.30499	10.3522	0.00129323	0.0110882
YGR145W	0.841677	3.88819	10.3318	0.0013076	0.0111776
YIR005W	0.827329	3.3888	10.2973	0.00133223	0.0113711
YBR289W	0.51283	4.92851	10.2912	0.00133663	0.0113915
YPR073C	0.680356	4.91807	10.2735	0.00134956	0.0114672
YLR350W	0.451777	6.21111	10.2493	0.00136735	0.0115664
YER047C	0.596317	4.34416	10.2456	0.00137014	0.0115728
YJL123C	0.461729	6.03887	10.2398	0.00137443	0.0115918
YBL002W	0.541499	8.36974	10.203	0.00140212	0.0118077
YDR002W	0.455876	8.24459	10.163	0.00143287	0.012031
YGL041W-A	1.02984	2.9349	10.1593	0.00143577	0.0120376
YER028C	0.800227	4.0385	10.0881	0.00149232	0.0124018
YOR386W	0.591027	5.02945	10.0518	0.00152201	0.0126116
YNR006W	0.5073	5.71507	10.0413	0.00153068	0.0126649
YNL030W	0.463495	7.10725	10.027	0.00154259	0.0127344
YOL116W	0.591066	4.68344	10.0205	0.00154805	0.0127344
YKL133C	0.996523	3.15452	10.0054	0.00156084	0.012821
YLR097C	0.851892	4.10548	9.94602	0.00161198	0.0131649
YDL219W	0.719903	4.2271	9.91585	0.00163861	0.0133058
YOR174W	0.563681	4.61047	9.87093	0.00167911	0.0135571
YER013W	0.529488	4.71439	9.76242	0.00178116	0.0142392
YPL248C	1.19037	3.36899	9.73386	0.00180904	0.0143982
YER112W	0.707349	4.19384	9.70682	0.00183585	0.0145738
YPL201C	2.90375	0.357407	9.68929	0.00185346	0.0146725
YAR027W	0.343066	6.71264	9.67901	0.00186385	0.014694
YER131W	0.640542	8.78924	9.67893	0.00186394	0.014694
YDL036C	0.690019	3.46008	9.6577	0.00188559	0.0147826
YDR435C	0.42963	5.58908	9.60839	0.0019369	0.0150869
YKR087C	0.409308	5.64195	9.59028	0.0019561	0.0152093
YDR253C	1.48968	3.93688	9.5348	0.00201613	0.0156119
YOR113W	0.523993	4.55835	9.50688	0.00204703	0.0157652
YDR003W	0.444289	6.64769	9.49081	0.00206504	0.0158823
YMR283C	0.701781	3.90612	9.48473	0.00207189	0.0159134
YBR095C	0.543531	4.06035	9.46022	0.00209976	0.0161057
YGR186W	0.358935	6.2138	9.42131	0.00214479	0.0163627
YER073W	0.394225	8.31175	9.41331	0.00215416	0.0163989
YLR260W	0.528509	4.76667	9.36195	0.00221536	0.0168107
YOL017W	0.765315	2.95107	9.35468	0.00222417	0.016855
YHR182W	0.833747	3.39764	9.34723	0.00223322	0.016901
YOR206W	0.607075	5.24481	9.28744	0.00230731	0.017346
YPL219W	0.433812	4.70475	9.27347	0.00232497	0.0174327
YJL201W	0.613574	4.33724	9.26433	0.0023366	0.0174968
YGL227W	0.556623	4.81637	9.24579	0.00236037	0.0176432
YHR154W	0.698007	3.79159	9.24097	0.0023666	0.0176432
YNL255C	0.387041	7.75402	9.20643	0.00241167	0.0178703
YGR188C	0.833321	3.0439	9.18025	0.00244641	0.0180805
YOR036W	0.950754	4.04693	9.12639	0.00251948	0.0185722
YDL154W	1.00623	2.79102	9.08214	0.00258118	0.0189287
YMR061W	0.504503	5.374	9.05297	0.00262268	0.0191341
YNL192W	0.318076	7.01256	9.03967	0.00264183	0.0192491
YDL214C	1.81341	2.03912	9.02009	0.00267028	0.0194302
YHL013C	0.900665	2.92266	9.00974	0.00268545	0.019467
YCR005C	0.488672	9.46725	8.9696	0.00274509	0.0198486
YIL029C	0.948076	3.71079	8.96636	0.00274996	0.0198585
YKL149C	0.586304	3.65813	8.92921	0.00280646	0.0202006
YHR080C	0.47722	5.39423	8.92481	0.00281323	0.0202125
YDR239C	0.488353	4.40455	8.92027	0.00282023	0.0202372
YGR161C	0.532889	6.4961	8.90906	0.0028376	0.0203085
YPR025C	0.719626	4.13894	8.90561	0.00284296	0.0203085
YKL101W	0.591857	4.9071	8.82099	0.00297785	0.0211543
YOR264W	0.459656	5.3459	8.80443	0.003005	0.0212673
YIL045W	0.7747	3.90934	8.79699	0.00301728	0.0213276
YLR388W	0.474558	7.22193	8.79175	0.00302596	0.0213623
YFL016C	0.450195	7.61892	8.77887	0.0030474	0.0214603
YJL109C	0.390897	7.33013	8.77064	0.00306119	0.0215307
YCL014W	0.396294	5.26609	8.76595	0.00306906	0.0215594
YJR048W	0.566785	6.11699	8.76021	0.00307874	0.0216003
YOR060C	0.835547	2.94939	8.74318	0.00310762	0.0216904
YOR280C	0.476431	5.12613	8.74141	0.00311064	0.0216904
YGR009C	0.386249	5.08827	8.72756	0.00313436	0.0218158
YPR065W	0.650585	5.70218	8.72642	0.00313631	0.0218158
YNL317W	0.446554	5.4718	8.71115	0.00316269	0.0219724
YLR181C	0.549437	4.06355	8.70209	0.00317845	0.0220279
YDL166C	0.546553	4.53479	8.6804	0.00321651	0.0222374
YHR179W	0.445044	10.1434	8.67211	0.00323118	0.0223116
YDR421W	0.506687	4.78565	8.644	0.0032814	0.0225761
YKL122C	0.705399	3.88295	8.60227	0.00335744	0.0229778
YGR122W	0.494218	4.70223	8.58854	0.00338285	0.0230782
YGL253W	0.431569	11.1282	8.5701	0.00341728	0.0232851
YBR050C	1.77488	1.1197	8.45913	0.00363215	0.0245722
YPR022C	0.376756	5.24358	8.45056	0.00364932	0.0246473
YKR071C	0.439644	6.60694	8.44925	0.00365194	0.0246473
YDR183W	0.967521	2.62875	8.44059	0.00366938	0.024677
YPR029C	0.499978	5.32068	8.43549	0.00367967	0.0247093
YLL018C-A	0.920667	4.53093	8.42476	0.00370145	0.0247912
YDR225W	0.436273	9.07544	8.42145	0.0037082	0.0247912
YHR161C	0.324427	7.25918	8.3987	0.00375489	0.025015
YKL088W	0.614104	4.04743	8.33912	0.00388005	0.0256273
YOL117W	0.874459	3.85852	8.32326	0.00391406	0.0257728
YDR017C	0.503318	5.10109	8.30929	0.00394427	0.0259343
YHR119W	0.497744	4.70178	8.26971	0.0040312	0.0263607
YLR228C	0.485293	5.55429	8.26004	0.00405273	0.026471
YDR255C	0.992722	2.99164	8.17967	0.00423625	0.0275519
YLR310C	0.453047	5.87584	8.17907	0.00423764	0.0275519
YBL009W	0.526281	4.33359	8.16967	0.00425968	0.0276395
YOL108C	0.92629	2.6942	8.1671	0.00426571	0.0276395
YMR319C	0.488374	6.54768	8.1594	0.00428386	0.0277254
YHL008C	0.394773	5.91966	8.11676	0.00438578	0.0283205
YOR180C	0.924666	2.4727	8.09466	0.00443958	0.028538
YJR083C	1.19548	1.95417	8.06925	0.00450228	0.0287994
YJL074C	0.847933	3.71388	8.06727	0.0045072	0.0287994
YDR345C	0.499554	10.3749	8.0638	0.00451584	0.0287994
YNL175C	0.689351	5.55945	8.06361	0.0045163	0.0287994
YDR073W	0.62981	3.77068	8.0618	0.00452083	0.0287994
YCR009C	0.377843	6.89071	8.04853	0.00455405	0.0289785
YLR272C	0.607856	4.55551	7.97692	0.00473774	0.0300462
YKL049C	0.787201	2.98497	7.96164	0.00477792	0.0301663
YAR002W	0.376547	5.34915	7.95645	0.00479163	0.0301857
YMR040W	0.919711	3.08052	7.94561	0.00482042	0.0303208
YGL086W	0.723062	3.4675	7.9428	0.0048279	0.0303208
YKR064W	0.63963	3.44612	7.94035	0.00483445	0.0303208
YNL141W	0.586229	6.23658	7.93597	0.00484618	0.0303608
YPL277C	1.18925	1.91451	7.92877	0.00486548	0.0304001
YDL133C-A	0.802011	9.85296	7.87756	0.0050052	0.0310826
YNL217W	0.414047	5.5428	7.86597	0.00503738	0.0312483
YDR318W	0.701883	3.49764	7.83523	0.00512375	0.0317192
YKL064W	0.399052	6.38104	7.83498	0.00512447	0.0317192
YOR123C	0.689238	4.32999	7.7784	0.00528746	0.0324801
YPL171C	0.76845	6.87327	7.69717	0.00553076	0.0337735
YJL176C	0.466144	4.65801	7.6962	0.00553371	0.0337735
YGR208W	0.354506	5.83357	7.67579	0.00559665	0.0340478
YIL098C	0.690918	3.86816	7.65622	0.00565768	0.0342983
YOL115W	0.372048	5.37028	7.65604	0.00565826	0.0342983
YGL054C	0.367424	6.21386	7.65485	0.00566199	0.0342983
YMR039C	0.748655	3.9382	7.58356	0.00589031	0.0355296
YLR309C	0.597156	4.43038	7.57117	0.00593092	0.0356609
YLL026W	0.489706	10.584	7.54125	0.00603023	0.0361051
YKR037C	0.522386	4.72658	7.53735	0.00604328	0.036145
YKL040C	0.385046	5.85842	7.52946	0.0060698	0.0362654
YNL166C	0.511061	4.8022	7.52318	0.00609102	0.036354
YBR033W	1.45563	2.01578	7.51572	0.0061163	0.0364665
YIR018W	0.509234	5.6166	7.51199	0.00612896	0.0365036
YNL079C	0.466657	6.76221	7.49074	0.0062017	0.0367663
YPL267W	1.65327	1.5491	7.48778	0.00621192	0.0367663
YML103C	0.320253	6.37211	7.48778	0.00621192	0.0367663
YPL256C	0.552628	4.89549	7.47793	0.006246	0.0369294
YMR197C	0.504248	4.8638	7.44018	0.00637837	0.0375556
YDR379W	0.504227	4.24543	7.43096	0.0064111	0.0376702
YOR147W	0.613146	4.7072	7.41353	0.00647351	0.0378801
YGR148C	0.359802	8.14096	7.38365	0.00658193	0.0383957
YNL007C	0.363459	8.77076	7.32423	0.00680312	0.0394791
YDR309C	0.529345	5.94462	7.32074	0.00681633	0.0394791
YNL227C	1.20547	2.19156	7.30371	0.00688126	0.0396126
YDR339C	0.493726	4.91063	7.29792	0.00690345	0.0397001
YNL036W	0.59135	8.47264	7.28638	0.00694792	0.0398948
YMR194C-B	0.83214	3.71928	7.28186	0.00696543	0.0398948
YER166W	0.264205	7.40565	7.2621	0.00704249	0.0402956
YDL075W	0.47722	7.91667	7.23636	0.00714416	0.0408361
YGR093W	0.60196	3.76185	7.20146	0.00728444	0.0415125
YLR221C	0.92885	2.81974	7.19598	0.00730673	0.0415978
YLR015W	0.636903	3.40983	7.17705	0.00738421	0.0419967
YLR227C	0.801317	2.66682	7.17103	0.00740904	0.0420824
YMR285C	0.420325	5.13724	7.16672	0.00742686	0.0421128
YBR060C	0.379893	5.16755	7.15892	0.00745923	0.0422541
YPL164C	0.623294	3.63747	7.15171	0.00748924	0.0423557
YFL008W	0.508496	4.68373	7.11532	0.00764281	0.0430363
YIL031W	0.533001	4.41371	7.09496	0.0077301	0.0434847
YPR141C	0.868958	2.55088	7.08533	0.00777173	0.0436324
YDR080W	0.649003	3.81578	7.04093	0.00796676	0.0445072
YLR233C	0.821848	2.81426	7.03663	0.0079859	0.0445703
YER029C	0.626686	3.57427	7.01524	0.00808187	0.0450616
YOR182C	0.461824	9.83754	7.00172	0.00814315	0.0453556
YBR167C	1.02743	3.07815	7.00009	0.00815058	0.0453556
YLR287C-A	0.446425	9.30024	6.97611	0.00826052	0.0457431
YDR363W	0.735983	3.01367	6.96086	0.00833118	0.0460138
YNR054C	0.694278	3.71276	6.94626	0.00839948	0.0463318
YLR177W	0.377781	8.18948	6.93899	0.00843368	0.0464753
YHR089C	0.369681	6.62659	6.93587	0.00844838	0.0465111
YJL100W	0.432557	6.01395	6.92508	0.0084995	0.0467473
YML109W	0.622642	4.22891	6.9225	0.00851179	0.0467695
YPL167C	0.629448	3.8203	6.91629	0.00854139	0.0468868
YER015W	0.558961	4.89868	6.80111	0.00911013	0.0495298
YLR056W	0.448696	7.8544	6.78836	0.00917541	0.0497418
YKL017C	0.542337	3.85724	6.78566	0.00918931	0.0497696
YHR172W	0.735291	3.23891	6.7805	0.00921591	0.0497712
YKR020W	0.698099	3.34323	6.76385	0.00930228	0.0501177
YGL183C	3.55729	0.241372	6.76174	0.0093133	0.0501177
YNL093W	1.23425	2.61822	6.76052	0.00931966	0.0501177
YJL189W	0.481627	8.30109	6.75965	0.00932421	0.0501177
YHR118C	0.784546	3.40286	6.72713	0.00949572	0.050943
YNL004W	0.33954	5.69343	6.72279	0.00951885	0.0510189
YPL263C	0.800677	5.23629	6.7135	0.00956857	0.051237
YLR283W	0.507401	4.11079	6.7085	0.00959545	0.0513325
YCR028C-A	0.457684	6.45899	6.69815	0.0096513	0.0515826
YMR256C	0.588238	4.97626	6.66118	0.00985357	0.0524169
YKR103W	0.816675	2.18073	6.65427	0.00989183	0.0524955
YBR257W	0.838927	2.84739	6.65351	0.00989609	0.0524955
YBL067C	0.509705	5.26198	6.6292	0.010032	0.0530183
YGL248W	0.452917	5.63523	6.61609	0.0101061	0.0532306
YOR370C	0.263749	7.04552	6.57416	0.010347	0.0541785
YIL140W	0.3932	5.97173	6.55352	0.0104677	0.05476
YFL042C	0.34993	5.44203	6.54186	0.0105365	0.0550188
YBR216C	0.445514	4.97831	6.53396	0.0105834	0.0552127
YML003W	0.762352	3.29673	6.5215	0.0106578	0.0555499
YDR088C	0.94974	2.06895	6.47002	0.0109709	0.0568549
YGR002C	0.513822	4.06908	6.4695	0.0109741	0.0568549
YEL018W	0.708747	2.99051	6.46882	0.0109783	0.0568549
YKL092C	0.552368	4.59282	6.44387	0.0111336	0.0574175
YBR255W	0.688119	3.55362	6.44324	0.0111375	0.0574175
YDR246W	0.561544	5.09596	6.44143	0.0111489	0.0574239
YKL204W	0.475681	4.52874	6.42103	0.0112777	0.0579296
YHR088W	0.754604	2.79022	6.41593	0.0113101	0.0580048
YPL212C	0.394779	6.05196	6.40823	0.0113593	0.0580554
YMR193W	0.614017	3.56682	6.40756	0.0113635	0.0580554
YIL057C	2.23571	1.06571	6.3966	0.0114339	0.0583624
YOR020C	0.395416	7.85258	6.3947	0.0114462	0.0583724
YDL169C	0.784172	3.59451	6.38888	0.0114837	0.05838
YBL026W	0.51227	5.07987	6.38552	0.0115055	0.05838
YGL209W	0.573248	5.49447	6.38492	0.0115094	0.05838
YKL160W	0.376548	5.70619	6.38118	0.0115337	0.058451
YNL076W	0.44684	4.37284	6.3661	0.0116321	0.0588973
YGL223C	0.465897	4.97752	6.35316	0.0117172	0.0592227
YNL271C	0.329471	5.93919	6.30954	0.012009	0.0604818
YBR082C	0.403079	7.86272	6.28434	0.0121809	0.0612392
YOL081W	0.359848	7.51736	6.27253	0.0122624	0.0615253
YMR188C	0.641839	3.89071	6.27138	0.0122704	0.0615253
YGR081C	0.838693	3.1226	6.26633	0.0123054	0.0616463
YLR025W	0.589959	4.28528	6.25413	0.0123904	0.0620175
YMR167W	0.542931	4.18423	6.21868	0.0126409	0.0630243
YOR075W	0.640143	3.32132	6.21782	0.012647	0.0630243
YHR090C	0.829423	2.82528	6.21469	0.0126694	0.0630805
YNL292W	0.473857	4.59046	6.16135	0.0130571	0.0645624
YGR042W	1.02702	2.31254	6.14511	0.0131776	0.0650967
YNR003C	0.468743	4.67082	6.13869	0.0132256	0.0651634
YGR108W	0.466123	4.99712	6.13475	0.013255	0.0651955
YLR267W	0.92153	2.72092	6.12811	0.0133049	0.0653275
YLL002W	0.445134	4.96395	6.10735	0.0134621	0.0659281
YPR111W	0.554492	3.5401	6.08995	0.0135953	0.0665233
YGR028W	0.441728	5.59663	6.05714	0.0138502	0.0674215
YGL250W	0.45128	5.11869	6.04309	0.0139608	0.067902
YHR120W	0.606039	3.09783	6.0287	0.0140751	0.0682572
YFR014C	0.407398	5.28554	6.02784	0.0140819	0.0682572
YDR162C	0.551163	4.23595	6.0214	0.0141334	0.0684483
YKL186C	0.411946	6.27502	6.00019	0.0143043	0.0690989
YPL022W	0.423548	5.6224	5.99271	0.0143651	0.0693336
YHL019C	0.392911	5.09835	5.94355	0.0147713	0.070872
YOR270C	0.254235	9.18856	5.93932	0.0148067	0.0709222
YNR070W	1.04064	2.12467	5.93544	0.0148394	0.0710189
YDR013W	0.74306	3.5369	5.92539	0.0149242	0.0713241
YDR229W	0.423062	4.76052	5.92057	0.0149651	0.0713799
YGR098C	0.464518	4.87297	5.90803	0.015072	0.0718292
YDR093W	0.281372	7.49905	5.90427	0.0151043	0.0719226
YLR176C	0.973245	2.63038	5.89901	0.0151494	0.0720769
YDR484W	0.586395	3.70897	5.8959	0.0151762	0.0721273
YPL042C	0.366903	5.6567	5.89168	0.0152126	0.0721963
YFR008W	1.04177	2.47604	5.8898	0.0152289	0.0722053
YDR175C	0.402652	4.78945	5.88852	0.0152399	0.0722053
YNL277W	0.603951	8.81354	5.88701	0.015253	0.0722067
YLR226W	0.657252	3.45921	5.87673	0.0153423	0.0725692
YMR168C	0.549802	3.89942	5.86566	0.0154391	0.0728447
YOL077C	0.519977	5.87143	5.85868	0.0155004	0.0730735
YDR070C	0.714495	3.87942	5.8429	0.01564	0.0735027
YGR099W	0.561602	4.87533	5.84253	0.0156433	0.0735027
YGR116W	0.348657	6.83512	5.83722	0.0156906	0.0736032
YPR143W	0.965441	2.61104	5.82918	0.0157625	0.0738793
YLL009C	0.57283	4.09592	5.81082	0.0159279	0.0743476
YFR038W	0.421081	4.74054	5.79292	0.0160909	0.0749235
YDR524C-B	0.47343	10.4288	5.78837	0.0161326	0.0750561
YMR015C	0.351667	6.58607	5.75738	0.0164196	0.0761417
YPL209C	1.19298	2.08801	5.72937	0.0166835	0.0766663
YGR067C	1.19262	2.34282	5.72818	0.0166948	0.0766663
YOR346W	0.689189	3.68995	5.72602	0.0167153	0.0766986
YOR298C-A	0.394492	9.07962	5.71768	0.0167949	0.0768772
YEL015W	0.382923	5.6754	5.70766	0.016891	0.0772549
YOR234C	0.356106	7.75859	5.68677	0.0170933	0.0778241
YJL092W	0.40256	4.52317	5.67777	0.0171812	0.0780787
YMR033W	0.374485	5.21379	5.67324	0.0172257	0.0782182
YMR179W	0.841957	2.90976	5.65624	0.0173934	0.0788177
YNR071C	1.79361	0.849969	5.65564	0.0173993	0.0788177
YHR073W	0.296663	6.24794	5.65129	0.0174425	0.0789504
YER151C	0.358001	5.61727	5.6326	0.0176294	0.0795147
YGL131C	0.489605	4.62014	5.63177	0.0176378	0.0795147
YML072C	0.235146	8.32945	5.60809	0.0178778	0.0802802
YNL154C	0.286763	6.66777	5.60308	0.0179289	0.0804462
YLR419W	0.452302	4.8182	5.5941	0.0180211	0.0806885
YDL088C	0.384707	5.16411	5.58826	0.0180813	0.0807605
YDL065C	0.835509	3.15279	5.58796	0.0180843	0.0807605
YLR021W	0.49466	4.24292	5.58628	0.0181017	0.0807732
YFR027W	0.791222	2.37628	5.58481	0.0181169	0.0807732
YOR179C	0.694727	3.39421	5.58356	0.0181298	0.0807732
YDL139C	1.09502	2.32223	5.57136	0.0182566	0.0812739
YMR209C	0.358845	5.2573	5.56218	0.0183525	0.0815731
YHR148W	0.66525	4.15756	5.5518	0.0184617	0.0819034
YPR154W	0.675228	5.36187	5.54667	0.0185159	0.0820424
YLR127C	0.55798	3.61475	5.52413	0.0187559	0.0829115
YDR067C	0.440821	4.10005	5.48307	0.0192015	0.0848152
YBR076W	1.93594	0.883414	5.477	0.0192683	0.0848552
YPL065W	0.761189	3.1317	5.47682	0.0192703	0.0848552
YKL143W	0.74269	4.15237	5.47198	0.0193238	0.0849587
YIL126W	0.322852	6.38846	5.47025	0.0193429	0.084977
YLR077W	0.391326	5.2708	5.4425	0.0196526	0.0861008
YKL112W	0.29727	5.7938	5.4041	0.0200895	0.0877137
YGR128C	0.408086	4.48055	5.39454	0.0201999	0.0880015
YMR028W	0.566042	3.63822	5.37539	0.0204227	0.0884314
YNL242W	0.323124	5.70738	5.34792	0.020747	0.0894835
YOR030W	0.495896	4.20538	5.32401	0.0210336	0.0905817
YPL129W	0.329303	5.86368	5.32021	0.0210794	0.0907103
YLR374C	2.48985	0.09788	5.31223	0.0211762	0.0909887
YNL038W	0.436041	4.10354	5.31039	0.0211986	0.0910162
YGR170W	0.404971	4.72318	5.29997	0.0213258	0.091493
YPL181W	0.455302	4.28154	5.28997	0.0214486	0.0918808
YML094W	0.415582	4.18136	5.28594	0.0214983	0.0920243
YJL044C	0.386009	5.5993	5.27205	0.0216705	0.0925188
YLR449W	0.492561	5.25877	5.27136	0.021679	0.0925188
YFR048W	0.387944	4.70468	5.26544	0.0217529	0.092756
R0010W	0.574126	3.71303	5.25813	0.0218445	0.0930086
YLR275W	0.631383	3.35911	5.25192	0.0219226	0.0930685
YLL032C	0.588914	3.98179	5.24678	0.0219875	0.0932046
YLR106C	0.335417	7.95378	5.22459	0.0222697	0.0941198
YMR052W	1.41004	2.09325	5.21822	0.0223514	0.0943946
YJR067C	0.815608	3.00317	5.20676	0.0224992	0.0948777
YOR304W	0.432534	4.58577	5.20243	0.0225553	0.0950024
YGR083C	0.391088	5.72871	5.19978	0.0225898	0.0950024
YPR179C	0.527863	3.68769	5.19944	0.0225941	0.0950024
YLL053C	0.840757	3.2211	5.19898	0.0226002	0.0950024
YDR259C	1.03525	2.57258	5.19675	0.0226292	0.0950024
YEL070W	2.20381	0.505292	5.19327	0.0226746	0.0951226
YLR182W	0.421697	4.55576	5.18834	0.022739	0.0952043
YDL161W	0.549479	4.25368	5.18722	0.0227536	0.0952043
YJR082C	0.587259	3.61292	5.177	0.0228878	0.0955933
YNL098C	0.270939	7.54297	5.15477	0.0231826	0.0967355
YPL210C	0.292186	5.95313	5.15273	0.0232099	0.0967355
YKL014C	0.418933	5.76606	5.12387	0.023599	0.0980585
YLR094C	0.439612	5.68243	5.11276	0.0237505	0.0986157
YHR156C	1.14337	1.7757	5.10009	0.0239247	0.0991214
YOL022C	0.399049	6.38573	5.09307	0.0240216	0.0994505
YOR305W	0.76229	3.03416	5.09042	0.0240583	0.0995299
YGL194C	0.393604	5.0176	5.08461	0.0241392	0.0995854
YBR070C	0.412915	5.11106	5.07606	0.0242584	0.0999933
YBL075C	0.458649	4.33888	5.07281	0.024304	0.100108
YER162C	0.498669	3.79744	5.06583	0.024402	0.100167
YER006W	0.495376	7.18759	5.06569	0.024404	0.100167
YNL258C	0.432589	4.79242	5.06547	0.0244071	0.100167
YNL272C	0.42014	4.6172	5.06504	0.0244131	0.100167
YER104W	0.573275	3.79959	5.0582	0.0245097	0.100445
YDR409W	0.418246	4.51336	5.0479	0.0246558	0.100886
YBR204C	0.364974	5.00713	5.04687	0.0246704	0.100886
YMR063W	0.641655	3.17005	5.03809	0.0247957	0.101199
YGL027C	0.264183	6.64103	5.03755	0.0248036	0.101199
YGR237C	0.352901	5.51737	5.03704	0.0248108	0.101199
YOR073W	0.802707	2.92194	5.03517	0.0248376	0.101199
YBR294W	0.847396	7.55668	5.02088	0.0250435	0.101533
YBR206W	0.659321	3.45388	5.0205	0.0250489	0.101533
YLR195C	0.399924	6.11179	5.01982	0.0250588	0.101533
YJL050W	0.391599	6.60713	5.01964	0.0250613	0.101533
YIL127C	0.743219	2.51571	5.01598	0.0251144	0.101617
YDR383C	0.71128	3.16728	5.01529	0.0251244	0.101617
YLR014C	0.541062	3.7648	5.01452	0.0251356	0.101617
YMR232W	1.34481	1.33677	5.01189	0.0251739	0.101699
YNL286W	0.519686	3.96186	5.00997	0.0252017	0.101739
YJL139C	0.464004	4.71137	5.0028	0.0253063	0.102016
YHR171W	0.399225	4.6812	4.99609	0.0254046	0.102267
YKR090W	0.390318	4.78717	4.98729	0.0255341	0.102716
YKR095W	0.370444	5.10919	4.97907	0.0256557	0.103059
YPR008W	0.352128	5.64963	4.95469	0.0260199	0.1043
YJL141C	0.249034	7.17795	4.93097	0.0263795	0.105295
YLR395C	0.398463	5.01571	4.92478	0.0264741	0.105377
YGR153W	1.02828	2.15249	4.92121	0.026529	0.105521
YER001W	0.280239	6.38584	4.90797	0.026733	0.106205
YPL008W	0.506617	3.88882	4.89342	0.0269593	0.106858
YOL044W	0.345037	4.88373	4.88948	0.0270208	0.106904
YLR117C	0.548631	3.91961	4.88713	0.0270577	0.106949
YDR196C	0.518958	4.85513	4.86313	0.0274365	0.108234
YOR191W	0.527677	4.79021	4.86088	0.0274724	0.108287
YOR162C	0.401706	4.81591	4.84389	0.0277442	0.109207
YOR145C	0.403888	5.81019	4.8357	0.0278763	0.109499
YNL252C	0.549988	4.18453	4.83428	0.0278992	0.109513
YPL135W	0.311613	8.36311	4.83062	0.0279586	0.109514
YMR089C	0.394811	5.83708	4.82675	0.0280214	0.109614
YBR083W	0.34168	5.85215	4.82334	0.0280769	0.109755
YLR244C	0.282237	8.15575	4.82188	0.0281007	0.109773
YBL027W	0.344152	9.47017	4.80967	0.0283004	0.11016
YPR152C	0.489599	4.53461	4.80871	0.0283162	0.11016
YHR177W	1.21845	1.77238	4.79548	0.0285345	0.110781
YDL101C	0.460126	3.53594	4.78873	0.0286465	0.111064
YDR471W	0.316997	8.39749	4.78011	0.0287903	0.111317
YDR263C	1.13568	1.81983	4.7603	0.0291235	0.112315
YDR166C	0.331948	4.83015	4.76006	0.0291275	0.112315
YDL001W	0.408448	3.85067	4.74867	0.029321	0.112958
YBR084C-A	0.300316	9.1946	4.74764	0.0293385	0.112958
YMR216C	0.220137	6.58198	4.74653	0.0293575	0.112958
YOL014W	0.503107	5.34816	4.74345	0.0294101	0.112958
YHR150W	0.41382	4.33965	4.74324	0.0294137	0.112958
YDR068W	0.94761	2.77387	4.73773	0.029508	0.113244
YDR152W	0.387024	5.11096	4.71916	0.0298282	0.114241
YGR205W	0.32471	5.95481	4.71045	0.0299798	0.114682
YJR135C	0.633166	3.36058	4.71021	0.0299839	0.114682
YLR306W	0.598259	3.84637	4.70758	0.0300299	0.114781
YER176W	0.331554	5.66456	4.70571	0.0300626	0.114828
YCR035C	0.471832	4.19745	4.68803	0.0303734	0.115782
YGL124C	0.570119	3.88283	4.67652	0.0305777	0.116326
YPR005C	0.686485	3.01202	4.64458	0.0311517	0.117878
YPR174C	0.49352	4.31817	4.64201	0.0311984	0.117976
YDL129W	0.536382	3.98137	4.6367	0.0312952	0.118263
YPL011C	0.468211	4.27945	4.61193	0.0317503	0.119903
YDL170W	0.349929	5.80978	4.59886	0.0319933	0.120417
YCR010C	1.20055	1.51268	4.59776	0.0320137	0.120417
YPR162C	0.464147	4.1763	4.59065	0.0321468	0.120758
YIL161W	0.740205	2.39219	4.58083	0.0323316	0.121212
YNL257C	0.37846	5.56162	4.57245	0.0324901	0.121597
YBR275C	0.538129	4.33405	4.56106	0.0327069	0.122095
YJR039W	0.378902	5.04508	4.55555	0.0328122	0.122307
YLR406C	0.270508	6.87138	4.54462	0.0330224	0.122828
YLR135W	0.966653	2.03612	4.54119	0.0330885	0.122993
YKL009W	0.405193	5.8703	4.53717	0.0331664	0.123167
YJR094W-A	0.382195	8.82561	4.52595	0.0333846	0.123635
YHR052W	0.474545	4.70386	4.52059	0.0334893	0.123915
YDR473C	0.668519	2.40457	4.51731	0.0335536	0.123991
YIR011C	0.294957	5.90113	4.50599	0.0337763	0.124652
YDR130C	0.546419	3.96909	4.50126	0.0338699	0.12477
YCR016W	0.816831	2.41015	4.47996	0.0342945	0.125853
YNL229C	0.385943	4.80895	4.47962	0.0343013	0.125853
YJR031C	0.389186	4.8872	4.46762	0.0345432	0.126658
YOR061W	0.313128	5.52901	4.44824	0.0349373	0.127609
YLR266C	0.362905	4.83302	4.42069	0.0355058	0.129435
YMR159C	1.19744	1.43682	4.41734	0.0355755	0.129606
YML095C	0.563365	3.11664	4.4153	0.0356181	0.129675
YNL293W	0.349733	5.14062	4.40642	0.0358039	0.130153
YDR085C	0.530313	4.14831	4.40421	0.0358504	0.130153
YGR003W	0.395125	4.54692	4.40359	0.0358633	0.130153
YKL043W	0.429318	5.52155	4.40072	0.0359238	0.13029
YBR131W	0.486636	4.05366	4.38785	0.0361959	0.131109
YPR060C	0.283316	4.7172	4.38512	0.0362539	0.131235
YDR207C	0.490353	4.34551	4.3786	0.0363929	0.131427
YMR017W	1.70907	0.687235	4.37693	0.0364285	0.131427
YNL051W	0.4157	3.81472	4.37612	0.0364458	0.131427
YMR192W	0.459537	3.5141	4.37086	0.0365586	0.131595
YBR143C	0.295654	7.11848	4.3707	0.036562	0.131595
YML068W	0.52426	3.54218	4.36733	0.0366343	0.131772
YOR327C	0.545729	5.36646	4.3598	0.0367966	0.132105
YKL203C	0.244365	6.53372	4.34923	0.0370256	0.132843
YPL249C	0.343453	5.12043	4.34789	0.0370548	0.132864
YBR237W	0.461875	4.06632	4.34473	0.0371236	0.133026
R0020C	0.981625	6.72862	4.33934	0.0372413	0.133364
YDR344C	1.03332	1.50726	4.33807	0.0372692	0.13338
YPR001W	0.635516	3.96581	4.32195	0.0376238	0.134546
YIL122W	0.508884	3.31827	4.31955	0.0376769	0.134546
YOL114C	0.687218	2.83339	4.31895	0.0376901	0.134546
YBL106C	0.370041	4.96982	4.30693	0.0379574	0.135331
YNL199C	0.414957	4.43388	4.29481	0.0382288	0.135957
YKR092C	0.431628	5.89241	4.28879	0.0383644	0.136353
YJR112W-A	0.530998	4.36772	4.28038	0.0385547	0.136944
YDL093W	0.249609	5.79722	4.27254	0.038733	0.137321
YCR032W	0.493911	4.61111	4.26733	0.038852	0.137655
YML093W	0.632141	4.44052	4.2577	0.0390728	0.138351
YKR029C	0.53719	3.87759	4.23807	0.0395271	0.139786
YNR068C	1.13771	1.73151	4.23678	0.0395571	0.139805
YGL191W	0.36568	6.40966	4.23287	0.0396484	0.139953
YGL053W	0.425157	4.94579	4.22733	0.039778	0.140323
YAR007C	0.288366	6.39211	4.22235	0.0398948	0.140473
YLR369W	0.331673	5.05651	4.21581	0.040049	0.140929
YOR054C	0.312635	5.2675	4.21228	0.0401324	0.141135
YER149C	0.360419	4.74991	4.20679	0.0402625	0.141505
YJL212C	0.353934	8.49653	4.20412	0.0403258	0.141639
YJL003W	0.640984	2.73052	4.17039	0.0411363	0.143863
YPL193W	0.487841	2.95363	4.16769	0.0412018	0.144003
YBL051C	0.375463	6.01772	4.15981	0.0413939	0.144586
YFR019W	0.368148	5.5305	4.14378	0.0417878	0.145692
YBR142W	0.54764	4.25802	4.13436	0.0420211	0.146236
YEL056W	0.280588	5.86664	4.13299	0.042055	0.146265
YHR114W	0.282787	5.12773	4.12824	0.0421732	0.146586
YPR135W	0.331106	4.82855	4.12537	0.0422447	0.146727
YKL020C	0.267746	6.21479	4.12454	0.0422655	0.146727
YNL232W	0.298397	5.74604	4.11239	0.0425701	0.147334
YER172C	0.308949	5.87442	4.11113	0.0426019	0.147354
YBL039C	0.327666	8.42998	4.10091	0.0428602	0.148067
YMR299C	0.393507	4.42307	4.09499	0.0430106	0.148316
YMR086W	0.299384	6.05699	4.08635	0.0432308	0.148804
YAL063C	1.31723	1.29187	4.08163	0.0433518	0.149079
YMR036C	0.501274	3.87602	4.06862	0.0436868	0.149738
YNR045W	0.306883	4.91795	4.06624	0.0437486	0.149859
YGR194C	0.248659	6.70795	4.06444	0.0437953	0.1499
YLR151C	0.860165	2.69437	4.06374	0.0438133	0.1499
YDL227C	0.378145	6.17042	4.06193	0.0438603	0.149971
YCL051W	0.360777	5.01785	4.04999	0.0441716	0.150721
YGR174W-A	2.15802	0.181075	4.04992	0.0441734	0.150721
YPR045C	0.290667	5.38902	4.04756	0.0442353	0.150722
YNL075W	0.441971	4.76589	4.03834	0.0444775	0.151261
YKL119C	0.382465	4.2223	4.02998	0.0446983	0.151875
YKL108W	0.514535	3.33897	4.02948	0.0447117	0.151875
YNL039W	0.490053	3.73449	4.0102	0.0452257	0.153438
YEL043W	0.344155	5.24721	3.99744	0.0455695	0.154419
YDR457W	0.225436	7.94997	3.99538	0.0456253	0.154516
YKL072W	0.75689	3.27476	3.98971	0.0457789	0.154852
YDR121W	0.424023	4.61271	3.98629	0.045872	0.155074
YDL108W	0.306934	5.14778	3.98381	0.0459396	0.15521
YLR054C	0.957968	2.09936	3.9815	0.0460025	0.15533
YOL148C	0.373408	4.87433	3.97785	0.0461022	0.155531
YEL034C-A	1.33776	1.2383	3.97732	0.0461168	0.155531
YGL237C	0.370706	4.8659	3.97326	0.0462283	0.155815
YMR140W	0.284347	5.89655	3.96364	0.0464931	0.156336
YBL029W	0.860499	2.92555	3.95548	0.0467191	0.156597
YDL231C	0.289811	5.96181	3.95486	0.0467362	0.156597
YNL206C	0.509862	4.32721	3.95333	0.0467787	0.156647
YJR091C	0.250324	6.70676	3.94608	0.0469806	0.157137
YOR064C	0.450544	3.37851	3.9437	0.0470472	0.15721
YBR049C	0.340408	5.23766	3.94332	0.0470577	0.15721
YNL143C	1.0813	1.041	3.93724	0.0472281	0.157593
YOL113W	0.549267	3.65679	3.93608	0.0472608	0.157596
YMR212C	0.380028	5.37343	3.93524	0.0472844	0.157596
YNL139C	0.291844	5.4213	3.92577	0.0475515	0.158203
YDR213W	0.294727	4.67452	3.92386	0.0476054	0.158203
YIL149C	0.397732	4.48718	3.92119	0.0476812	0.158361
YHR138C	0.405523	4.98179	3.90521	0.0481366	0.159593
YGL147C	0.302796	10.0649	3.89719	0.048367	0.160077
YIR017C	0.572218	7.01018	3.89533	0.0484206	0.16016
YKR011C	0.426873	5.26284	3.8939	0.0484617	0.160203
YJR155W	0.58721	3.70502	3.89205	0.0485152	0.160232
YNL301C	0.388304	6.98347	3.89043	0.0485621	0.160232
YMR128W	0.599685	5.63215	3.89036	0.048564	0.160232
YGL059W	0.417469	4.69277	3.88751	0.0486465	0.160347
YDL183C	0.533324	3.43172	3.8805	0.0488501	0.160831
YMR229C	0.384181	7.48313	3.86873	0.0491938	0.161786
YGL065C	0.310711	5.2276	3.86862	0.049197	0.161786
YBR297W	0.570598	3.34709	3.86428	0.0493242	0.161996
YDR098C	0.337341	6.77219	3.85223	0.0496798	0.162684
YDR227W	0.536913	3.54692	3.85217	0.0496816	0.162684
YJL029C	0.268891	5.63841	3.85157	0.0496994	0.162684
YKL168C	0.282493	5.42443	3.84972	0.0497542	0.162769
YGL098W	0.378917	3.79706	3.84405	0.0499228	0.163133
YER088C	0.407575	6.67218	3.83825	0.0500958	0.16351
YLR066W	0.354578	5.72614	3.82658	0.0504458	0.164558
YJL203W	0.575199	2.66416	3.79564	0.0513861	0.16717
YOR257W	0.759521	3.07015	3.79539	0.0513939	0.16717
YDR282C	0.44713	3.27684	3.79225	0.0514903	0.167388
YOR341W	0.34722	8.54998	3.79082	0.0515344	0.167435
YDR458C	0.470296	3.75491	3.78869	0.0516002	0.167553
YPR012W	1.82941	0.268647	3.78095	0.0518392	0.168041
YML019W	0.255997	5.99311	3.77962	0.0518805	0.168078
YML097C	0.49098	3.90552	3.76906	0.052209	0.168854
YDR168W	0.325937	5.05173	3.76719	0.0522675	0.168947
YDR369C	0.493484	3.16219	3.76315	0.0523939	0.169259
YOR037W	0.424963	4.48456	3.75859	0.0525369	0.169624
YMR138W	0.617427	3.12123	3.75434	0.0526707	0.16996
YHR098C	0.187373	7.77164	3.75261	0.0527252	0.170039
YPL266W	0.366028	5.93414	3.74472	0.0529745	0.170746
YDL149W	0.313055	4.9885	3.72129	0.0537228	0.172863
YDR314C	0.637451	3.08975	3.71605	0.0538919	0.173309
YNL006W	0.330373	7.48468	3.71014	0.0540828	0.173824
YLR119W	0.637231	2.9314	3.69741	0.0544969	0.174957
YGL243W	0.392134	3.78254	3.6817	0.0550127	0.176113
YGR220C	0.260719	5.45333	3.66242	0.0556529	0.177464
YMR219W	0.371462	4.87985	3.66105	0.0556985	0.17751
YER030W	0.741967	2.10421	3.65321	0.0559613	0.178147
YJL056C	0.521227	3.66866	3.64979	0.0560762	0.178339
YPL138C	0.382137	4.21362	3.64861	0.0561159	0.178339
YNL315C	0.258156	5.7256	3.63053	0.0567286	0.179683
YIL160C	0.658927	3.00535	3.62734	0.0568377	0.179928
YKL036C	1.64564	0.323607	3.61438	0.0572822	0.180931
YDR403W	0.825913	2.36372	3.60004	0.0577783	0.182295
YDR242W	0.442472	4.44908	3.59474	0.0579625	0.182674
YMR030W	0.521442	3.65672	3.58969	0.058139	0.182925
YPL007C	0.370468	4.36636	3.58866	0.0581752	0.182938
YGL087C	0.275622	5.18788	3.57753	0.0585662	0.18393
YKL110C	0.37073	4.72998	3.57691	0.058588	0.18393
YLR332W	0.314977	5.45608	3.5755	0.0586379	0.183985
YDL067C	0.290881	6.18027	3.56563	0.0589875	0.184877
YPL260W	0.267983	5.88694	3.56471	0.05902	0.184877
YGL092W	0.194849	7.35117	3.55607	0.0593279	0.185637
YNL262W	0.292722	5.35739	3.55071	0.05952	0.185936
YJR042W	0.315243	5.38572	3.55066	0.0595218	0.185936
YJL155C	0.401186	5.35004	3.54026	0.0598962	0.186696
YHR165C	0.214894	6.81745	3.54025	0.0598966	0.186696
YOL018C	0.441069	4.16463	3.53174	0.0602047	0.187457
YJL204C	0.416212	3.69543	3.52726	0.0603674	0.187751
YDR464W	0.361606	4.46044	3.52326	0.0605133	0.187943
YIR014W	0.452359	3.45796	3.52263	0.0605362	0.187943
YKL044W	1.23306	1.70559	3.52194	0.0605615	0.187943
YBR136W	0.35137	5.17845	3.52174	0.0605688	0.187943
YIL165C	0.501529	5.45477	3.51496	0.0608171	0.188399
YBR163W	0.401873	4.23986	3.5143	0.0608413	0.188399
YDR361C	0.453152	5.74143	3.50194	0.061297	0.189397
YJL047C	0.439342	4.12382	3.48067	0.0620896	0.191429
YGL133W	0.338885	4.31622	3.47807	0.0621874	0.191626
YGR137W	0.459243	4.17802	3.47104	0.062452	0.192233
YLR148W	0.445688	4.2403	3.46562	0.0626572	0.192656
YOL127W	0.324509	10.3627	3.45531	0.063049	0.193735
YLR423C	0.700049	2.04629	3.45208	0.0631721	0.193735
YCL047C	0.304303	5.04921	3.44813	0.0633232	0.193968
YNL221C	0.312435	6.04967	3.44709	0.0633634	0.193986
YGL111W	0.377593	5.17623	3.44604	0.0634033	0.194004
YPL175W	0.398225	3.68017	3.44475	0.0634529	0.194051
YDL008W	0.394694	4.68836	3.43031	0.0640101	0.195439
YER080W	0.285107	5.90967	3.42575	0.0641871	0.195874
YOR309C	0.902983	2.22663	3.41338	0.0646697	0.196818
YFL032W	0.615644	3.67085	3.41198	0.0647249	0.19688
YJR100C	0.361786	4.48287	3.40752	0.0648997	0.197201
YGR271C-A	0.747702	2.40507	3.40639	0.0649444	0.197231
YKL032C	0.506481	4.09956	3.40144	0.0651395	0.197717
YMR215W	0.323388	7.9713	3.39206	0.0655112	0.198504
YPR148C	0.335439	5.78613	3.39137	0.0655384	0.198504
YKL125W	0.308912	4.64735	3.38425	0.0658222	0.198959
YDR441C	0.456515	4.39947	3.3737	0.066245	0.20011
YLR003C	0.771479	3.20927	3.37063	0.0663683	0.200213
YDR332W	0.416249	4.02906	3.37022	0.0663848	0.200213
YGL189C	0.293201	10.8402	3.36638	0.06654	0.200468
YJL154C	0.209692	6.27196	3.36342	0.0666595	0.200582
YBR062C	0.378046	4.9815	3.36296	0.0666783	0.200582
YOR258W	0.575429	2.69027	3.35899	0.0668392	0.200836
YNR023W	0.385917	4.50688	3.35742	0.0669027	0.20092
YER065C	0.387964	4.72195	3.3456	0.0673849	0.202155
YDR086C	0.298261	6.21446	3.32451	0.0682545	0.204547
YHL022C	1.15055	1.11154	3.32302	0.0683162	0.204624
YHL042W	0.516029	2.62912	3.31953	0.0684616	0.204951
YNL084C	0.370363	4.89566	3.31819	0.0685174	0.20501
YIL078W	0.291823	9.76959	3.30742	0.0689679	0.205924
YJR070C	0.39682	7.44152	3.30228	0.0691836	0.206351
YGR162W	0.26957	7.65672	3.28235	0.0700288	0.208216
YOR143C	0.3823	3.74926	3.28072	0.0700983	0.208313
YLR343W	0.813839	1.99414	3.27688	0.0702625	0.208692
YDL105W	0.530866	3.09714	3.27368	0.0703996	0.20888
YKR031C	0.289571	5.37471	3.27221	0.0704626	0.208958
YMR288W	0.22368	5.07565	3.26675	0.0706978	0.209437
YLR130C	0.391531	6.7983	3.25571	0.0711749	0.21063
YOL130W	0.246789	5.79283	3.25472	0.0712183	0.210649
YOR238W	0.536537	3.26737	3.24882	0.0714749	0.211188
YLR349W	2.48227	-0.523931	3.24689	0.0715589	0.211219
YFL013C	0.406588	4.27607	3.24274	0.0717408	0.211533
YMR162C	0.344395	5.61679	3.24048	0.0718396	0.211608
YBR217W	0.579863	2.82073	3.22928	0.0723324	0.212505
YMR233W	0.573203	2.6359	3.2249	0.072526	0.212963
YPR007C	1.67126	0.168898	3.22192	0.0726583	0.213241
YOR319W	0.635788	2.92672	3.22056	0.0727189	0.213309
YMR175W-A	1.50416	-0.056877	3.20416	0.0734514	0.215235
YHR159W	0.370085	4.48384	3.19619	0.0738103	0.216175
YNL072W	0.351205	4.67836	3.18956	0.0741099	0.21683
YGL174W	0.680753	2.38646	3.18955	0.0741103	0.21683
YKL045W	0.377585	4.36248	3.18626	0.0742596	0.217043
YNL122C	0.391607	4.03027	3.18458	0.0743359	0.217108
YGR016W	0.846617	2.27325	3.18325	0.0743967	0.217108
YNR007C	0.372642	4.4222	3.18147	0.0744775	0.217121
YDR289C	0.72683	2.67911	3.1772	0.0746725	0.217578
YGL110C	0.336027	4.08195	3.17323	0.0748544	0.217884
YER022W	0.414916	3.6623	3.16367	0.0752938	0.218714
YDR539W	0.216327	6.46102	3.15376	0.0757521	0.219591
YGR136W	0.242188	6.2772	3.1513	0.0758666	0.219591
YMR122C	1.62686	0.0714661	3.14491	0.076164	0.220228
YNL136W	0.831286	2.04653	3.13768	0.0765023	0.220981
YJR006W	0.28966	5.0797	3.13471	0.076642	0.221258
YNL012W	0.626339	2.26882	3.13398	0.0766762	0.221258
YOR111W	0.528765	3.70253	3.12776	0.0769696	0.221888
YNL043C	1.21294	0.970847	3.12706	0.0770026	0.221888
YNL091W	0.239973	5.92966	3.12686	0.0770118	0.221888
YDL127W	0.35206	4.60276	3.11997	0.0773382	0.222715
YLR278C	0.309476	5.05857	3.11594	0.0775296	0.22304
YHR210C	0.564482	3.20211	3.11213	0.0777114	0.22345
YNL050C	0.539504	2.62179	3.10615	0.0779971	0.224044
YLR457C	0.853413	1.90977	3.10489	0.0780577	0.224054
YIR003W	0.234398	6.04196	3.10204	0.0781941	0.224218
YML061C	0.332246	4.09684	3.10114	0.0782377	0.224218
YHR103W	0.246119	5.8507	3.09249	0.0786542	0.224794
YKL062W	0.281185	5.59631	3.07561	0.0794748	0.227013
YOL149W	0.34399	4.29968	3.07232	0.0796357	0.227142
YHR065C	0.331466	5.59363	3.06623	0.0799345	0.227812
YGL078C	0.405395	5.1324	3.05922	0.0802803	0.228632
YOR259C	0.211172	7.52487	3.05042	0.0807163	0.229417
YDR179C	1.06325	1.15582	3.04889	0.0807924	0.229483
YMR003W	0.518637	2.86989	3.04089	0.0811914	0.230191
YGR168C	0.383612	3.81979	3.03846	0.0813131	0.230306
YNL248C	0.35769	5.9739	3.02304	0.0820896	0.232158
YBR079C	0.238157	7.7174	3.01546	0.0824738	0.23292
YLR451W	0.474524	4.15687	3.01478	0.0825087	0.23292
YBL046W	0.441555	3.76955	3.01449	0.0825232	0.23292
YKR052C	0.238412	7.45795	3.00978	0.0827634	0.233366
YGL164C	0.53735	3.16615	2.99885	0.0833235	0.234712
YLR129W	0.291057	5.4921	2.99006	0.0837769	0.235638
YHR132W-A	0.327075	5.31942	2.98671	0.0839504	0.235906
YGR076C	0.414808	3.9423	2.98644	0.0839647	0.235906
YJL015C	1.49431	0.534836	2.98502	0.0840384	0.235906
YGR121W-A	1.61716	-0.167509	2.98222	0.0841839	0.236081
YIL166C	0.50934	3.24537	2.97791	0.0844083	0.236593
YDL232W	0.316894	4.7124	2.97547	0.0845358	0.236792
YDL176W	0.471835	3.5089	2.97382	0.0846217	0.236792
YDR071C	0.241118	6.2235	2.97273	0.0846788	0.236792
YKR088C	0.205477	6.52994	2.97259	0.0846863	0.236792
YHR007C	0.228773	8.89611	2.97256	0.0846876	0.236792
YER134C	0.276954	5.17461	2.97142	0.0847473	0.236842
YER014W	0.295319	5.29065	2.96388	0.0851435	0.237715
YIL156W	0.29371	5.04495	2.95849	0.0854277	0.238391
YDL077C	0.39948	4.35963	2.95493	0.0856159	0.238438
YIL084C	0.343336	3.44054	2.9542	0.0856547	0.238438
YOR369C	0.317722	11.35	2.95239	0.0857507	0.238589
YGL185C	0.366686	4.37598	2.94723	0.0860247	0.239234
YDR399W	0.245913	6.36975	2.9397	0.0864267	0.240234
YKL029C	0.37724	8.55494	2.93678	0.0865834	0.240552
YBL063W	0.393799	3.64956	2.92973	0.0869621	0.24125
YBR290W	0.415619	3.97802	2.92698	0.0871101	0.241542
YMR094W	0.616522	1.8666	2.92217	0.0873701	0.242145
YER182W	0.335911	4.82866	2.91668	0.0876681	0.242693
YBL007C	0.170636	8.24543	2.91616	0.0876963	0.242693
YDR169C	0.316134	4.7417	2.91094	0.0879805	0.243243
YLL048C	0.184903	8.44258	2.90358	0.0883833	0.244
YNL087W	0.220002	6.87383	2.90061	0.0885459	0.24433
YDR215C	1.70529	-0.127504	2.89367	0.0889283	0.245266
YLR002C	0.45021	4.93884	2.89189	0.0890264	0.245417
YJR090C	0.313115	5.19727	2.88106	0.089627	0.246833
YER056C-A	0.204788	8.20493	2.87434	0.0900021	0.247468
YOR328W	0.25676	6.00921	2.87222	0.0901204	0.247591
YBR245C	0.241866	6.27098	2.86945	0.0902757	0.247898
YOR290C	0.207782	6.28495	2.85879	0.0908758	0.249425
YDL021W	0.420431	4.47154	2.85717	0.0909674	0.249556
YDR044W	0.240898	6.94581	2.85554	0.0910595	0.249688
YPL077C	0.424444	3.1924	2.85343	0.0911794	0.249896
YIL007C	0.612099	2.75918	2.85099	0.0913176	0.249951
YMR260C	0.362645	5.61069	2.84718	0.0915341	0.250384
YPL178W	0.316156	4.04589	2.84125	0.0918729	0.25119
YKL048C	0.412866	3.49925	2.83998	0.0919456	0.251254
YMR177W	0.433342	4.73816	2.8381	0.0920529	0.251319
YLL062C	0.414998	7.22	2.83724	0.0921025	0.251334
YDR023W	0.284659	7.79422	2.82924	0.0925623	0.252103
YOR252W	0.635627	3.26424	2.82612	0.092742	0.252472
YLR381W	0.308363	4.30632	2.8252	0.0927955	0.252496
YDL003W	0.483342	3.33396	2.8232	0.0929108	0.252683
YGL233W	0.303406	5.73321	2.82017	0.0930867	0.252925
YGR287C	0.445371	4.19171	2.81741	0.0932467	0.252963
YER087W	0.303373	4.32587	2.81719	0.0932598	0.252963
YLR284C	0.457777	3.78236	2.81685	0.0932791	0.252963
YGR072W	0.54633	2.91242	2.81426	0.0934298	0.253107
YER170W	0.348202	4.80627	2.8125	0.0935324	0.253107
YGL061C	0.540177	2.35193	2.81215	0.093553	0.253107
YJL126W	0.263529	5.06967	2.81211	0.093555	0.253107
YNR034W	0.234852	6.06324	2.81099	0.0936207	0.253164
YIL092W	0.41884	2.81948	2.80786	0.0938035	0.253417
YGL212W	0.434601	3.96627	2.80457	0.0939961	0.253816
YDR191W	0.477226	4.37998	2.79619	0.0944883	0.254441
YER054C	0.514695	3.47216	2.79247	0.0947083	0.254891
YMR044W	0.338246	4.87436	2.79081	0.0948065	0.255034
YKR083C	0.606065	2.30876	2.7806	0.0954127	0.256104
YGL006W	0.278713	5.96739	2.78031	0.0954296	0.256104
YFR004W	0.19827	6.83422	2.78031	0.0954298	0.256104
YDR333C	0.327748	5.20648	2.77212	0.0959192	0.257053
YMR306W	0.417552	3.39909	2.76899	0.0961069	0.257313
YJL019W	0.358698	3.95525	2.76413	0.0963991	0.257899
YEL048C	0.608386	2.13464	2.75525	0.0969359	0.258921
YGR077C	0.224286	5.75768	2.75377	0.0970252	0.259038
YLL029W	0.167343	7.95454	2.7351	0.0981652	0.261712
YML104C	0.37159	3.90169	2.73097	0.0984193	0.262143
YKR072C	0.357575	5.35802	2.72816	0.0985925	0.262284
YDR083W	0.461441	4.14555	2.72801	0.0986018	0.262284
YER143W	0.251548	6.63134	2.72399	0.0988508	0.2628
YOR095C	0.377625	5.80126	2.72304	0.0989092	0.262832
YDR362C	0.289993	4.32912	2.71773	0.0992393	0.263585
YMR181C	0.446445	4.16862	2.7072	0.0998962	0.265206
YMR019W	0.3072	4.68475	2.70605	0.0999682	0.265273
YJR043C	0.430971	2.9748	2.70148	0.100255	0.265537
YKL105C	0.45595	4.0518	2.69619	0.100588	0.266172
YNL082W	0.498581	3.21206	2.68503	0.101295	0.267793
YIL085C	0.193086	5.6981	2.68063	0.101575	0.268284
YER100W	0.204446	5.563	2.67683	0.101818	0.26871
YGR157W	0.197784	8.95659	2.67662	0.101832	0.26871
YLR067C	0.423787	3.82351	2.67465	0.101958	0.268919
YIR024C	0.734029	1.9225	2.67214	0.102118	0.269217
YPL037C	0.181909	8.3622	2.66664	0.102472	0.269899
YDR005C	0.338039	4.80268	2.65956	0.102929	0.270851
YIR025W	0.520474	2.37094	2.65638	0.103135	0.271267
YNL138W-A	0.424834	3.46411	2.65219	0.103407	0.27172
YPL158C	0.2914	4.66639	2.65009	0.103544	0.271833
YNL027W	0.315903	4.40394	2.64783	0.103691	0.271833
YGR177C	0.257561	5.12779	2.64752	0.103712	0.271833
YOL034W	0.424238	3.72132	2.64725	0.103729	0.271833
YDR401W	1.18859	0.580665	2.64719	0.103733	0.271833
YNL308C	0.54212	3.56527	2.64014	0.104194	0.272915
YNL162W	0.303741	7.88838	2.6325	0.104696	0.274104
YOL135C	0.449841	4.30133	2.63112	0.104788	0.274217
YDR381C-A	0.531712	3.26162	2.61854	0.105622	0.275763
YMR083W	0.181874	9.44789	2.61461	0.105884	0.27632
YKR036C	0.27976	4.67036	2.61034	0.106169	0.276937
YIL016W	0.327394	4.63955	2.60603	0.106458	0.277563
YPL071C	0.514987	3.03305	2.59697	0.107068	0.278632
YAL034W-A	0.607165	1.80801	2.5963	0.107113	0.278632
YLR440C	0.2933	4.53912	2.5909	0.107479	0.279329
YHL023C	0.320334	4.26963	2.58965	0.107564	0.279421
YDR173C	0.352081	3.80496	2.58624	0.107796	0.279639
YDR021W	0.567088	2.31146	2.57857	0.108319	0.280549
YKL187C	0.45519	3.57989	2.57857	0.10832	0.280549
YDL091C	0.371241	4.57608	2.5782	0.108345	0.280549
YER071C	0.460543	3.99816	2.57119	0.108826	0.281539
YGR057C	0.666147	2.92561	2.56874	0.108995	0.281618
YBL010C	0.500803	2.95032	2.56765	0.109069	0.281618
YDR033W	0.256394	11.0876	2.56757	0.109075	0.281618
YJL098W	0.332605	4.34379	2.56649	0.109149	0.281618
YER068W	0.281398	5.79607	2.56482	0.109265	0.281618
YOR215C	0.38383	3.87172	2.56427	0.109303	0.281618
YPL183C	0.246371	5.81873	2.5564	0.109848	0.282638
YOR033C	0.346279	4.29633	2.55069	0.110246	0.283404
YOR275C	0.276041	5.0098	2.54635	0.110549	0.284055
YLR357W	0.186956	5.52243	2.54555	0.110605	0.28407
YJR060W	0.24565	5.41366	2.53857	0.111095	0.284813
YOL032W	0.281604	6.07643	2.53612	0.111268	0.284992
YDR535C	1.30958	0.279528	2.53473	0.111366	0.284992
YDL184C	0.378009	9.62291	2.52875	0.111788	0.285939
YOL063C	0.217186	5.78837	2.52769	0.111864	0.285939
YJL208C	0.247041	4.72333	2.51351	0.112874	0.288073
YPL166W	0.576786	3.0485	2.50545	0.113453	0.289254
YDR063W	0.491205	3.74568	2.50337	0.113603	0.289412
YBR085W	0.349101	3.53918	2.49194	0.114431	0.290862
YKL038W	0.172505	6.10267	2.49119	0.114485	0.290862
YBL068W	0.257255	5.79222	2.49086	0.114509	0.290862
YAL031C	0.254334	5.83179	2.49056	0.114531	0.290862
YGR046W	0.438754	4.06521	2.4893	0.114623	0.290892
YMR023C	0.515617	3.72912	2.48899	0.114645	0.290892
YOR167C	0.208676	8.62117	2.4851	0.114929	0.291352
YLR254C	0.440122	3.26633	2.47668	0.115546	0.292626
YBR123C	0.296246	4.0726	2.4766	0.115552	0.292626
YOR232W	0.210394	6.03352	2.46898	0.116114	0.29363
YKR022C	0.53687	3.08413	2.46453	0.116443	0.293877
YPL123C	0.279675	5.1052	2.46243	0.116598	0.294139
YPR144C	0.333126	5.68049	2.45772	0.116948	0.29489
YAL026C-A	1.51095	0.138577	2.45484	0.117163	0.294911
YBR273C	0.224932	6.30908	2.45285	0.117311	0.295151
YER126C	0.376897	5.09151	2.45185	0.117387	0.295209
YNR011C	0.393848	4.18576	2.4493	0.117578	0.295512
YBR253W	0.306125	4.82045	2.44475	0.117919	0.295891
YER115C	0.37049	4.31736	2.44217	0.118113	0.296146
YFR003C	0.345571	4.78897	2.44099	0.118202	0.296146
YGR264C	0.206326	7.96456	2.44063	0.118229	0.296146
YDR365C	0.383832	4.83321	2.43648	0.118542	0.296668
YJL057C	0.277364	5.57064	2.43126	0.118937	0.297395
YDR541C	0.296318	4.15443	2.42484	0.119426	0.298117
YGL241W	0.332335	4.26479	2.4204	0.119764	0.298674
YMR115W	0.327595	4.54439	2.41893	0.119877	0.298824
YJR118C	0.333795	4.89574	2.41607	0.120096	0.299238
YBL019W	0.387123	3.35417	2.41244	0.120375	0.299539
YPL191C	0.649079	2.67337	2.40822	0.120699	0.300214
YJL217W	0.297002	6.53808	2.40435	0.120998	0.300617
YJR030C	0.422748	3.46399	2.40407	0.12102	0.300617
YDR532C	0.757273	2.20476	2.40138	0.121228	0.301002
YOR274W	0.405375	3.64276	2.40022	0.121318	0.301094
YLL025W	1.01035	1.55214	2.39326	0.121859	0.302045
YOL056W	0.336014	4.66328	2.39324	0.121861	0.302045
YCL011C	0.185679	7.76024	2.39177	0.121975	0.302196
YAL001C	0.311318	5.34662	2.38939	0.122161	0.302525
YPL085W	0.195901	6.63672	2.3882	0.122255	0.302624
YOR350C	0.321545	4.44231	2.38344	0.122627	0.303414
YLR124W	1.57226	0.260966	2.38208	0.122734	0.303434
YDR125C	0.372572	3.48469	2.37883	0.122989	0.303849
YNL064C	0.21807	8.53468	2.37662	0.123164	0.303947
YGR150C	0.516176	3.76863	2.37206	0.123524	0.304591
YLR041W	1.45568	0.239261	2.36959	0.123719	0.304781
YNL088W	0.276671	5.48296	2.36895	0.12377	0.304781
YDL121C	0.390777	3.93782	2.36745	0.123889	0.304832
YOL090W	0.257741	5.53484	2.36733	0.123898	0.304832
YOR216C	0.391722	3.54828	2.36565	0.124032	0.305029
YDL115C	0.401359	4.07199	2.36302	0.124242	0.305187
YPR013C	0.49185	3.63991	2.363	0.124243	0.305187
YPR185W	0.313077	4.54962	2.36232	0.124297	0.305187
YGR113W	0.260959	4.44274	2.36147	0.124365	0.305187
YBL036C	0.202961	5.53695	2.36005	0.124478	0.305331
YOR038C	0.254241	5.2507	2.35785	0.124654	0.30555
YDL135C	0.241992	5.58546	2.35357	0.124997	0.306207
YDR469W	0.480477	2.66652	2.34814	0.125432	0.306876
YDR078C	0.43363	3.4304	2.34516	0.125672	0.306895
YJL081C	0.20997	5.58706	2.34498	0.125687	0.306895
YBR086C	0.171508	7.69742	2.34245	0.125891	0.307072
YNR047W	0.209675	6.76936	2.33329	0.126634	0.308486
YPR040W	0.324917	3.84859	2.33	0.126902	0.30877
YGL153W	0.290835	4.30571	2.32728	0.127124	0.309017
YDR113C	0.476375	2.72415	2.32101	0.127637	0.309999
YOR207C	0.294759	6.27075	2.30767	0.128737	0.311969
YBR198C	0.179087	6.10052	2.29907	0.129452	0.313468
YJR092W	0.230318	5.53054	2.29774	0.129563	0.313469
YML056C	0.219005	8.64011	2.2928	0.129976	0.3142
YJR132W	0.243183	6.46872	2.28972	0.130233	0.314689
YOL102C	0.298561	3.85444	2.28837	0.130347	0.314695
YKL061W	0.798434	1.66302	2.28599	0.130547	0.315043
YGL139W	0.164433	5.99383	2.28158	0.130919	0.315507
YGR152C	0.443898	3.40456	2.28108	0.130961	0.315507
YOR384W	0.782375	1.9373	2.27692	0.131312	0.316085
YDR326C	0.173768	5.99935	2.27599	0.131391	0.31614
YBR097W	0.263062	5.11826	2.27399	0.131561	0.316414
YKR060W	0.686195	2.80972	2.27139	0.131781	0.316677
YNL059C	0.297524	4.39566	2.26889	0.131994	0.31692
YGR158C	0.373228	3.7372	2.26815	0.132057	0.316937
YNL061W	0.32462	5.77108	2.26334	0.132468	0.317658
YPL113C	0.517778	3.27952	2.26231	0.132556	0.317658
YNL186W	0.256366	5.3777	2.26182	0.132598	0.317658
YBR191W	0.234715	9.23271	2.25978	0.132773	0.317658
YPR120C	0.420383	3.10568	2.2586	0.132874	0.317658
YNR032C-A	0.298217	3.90952	2.25824	0.132905	0.317658
YKR013W	0.29851	6.31945	2.2548	0.133201	0.318068
YMR048W	0.378744	3.83898	2.25383	0.133284	0.318134
YMR144W	0.541738	2.79164	2.24731	0.133847	0.318654
YFR033C	0.283586	5.06058	2.24725	0.133852	0.318654
YOL065C	0.1886	5.37664	2.24686	0.133886	0.318654
YLR430W	0.190865	6.41767	2.2456	0.133995	0.318654
YPL208W	0.211181	6.06988	2.24541	0.134012	0.318654
YPL155C	0.208457	5.51513	2.24481	0.134064	0.318654
YEL055C	0.314861	5.80141	2.24317	0.134206	0.318858
YAR008W	0.426416	3.12424	2.24132	0.134367	0.318973
YLR209C	0.167237	6.51886	2.24026	0.134458	0.319057
YLR081W	0.879292	1.19514	2.2364	0.134795	0.319588
YOR188W	0.247401	5.24344	2.22847	0.135488	0.320964
YDL173W	0.196966	5.87983	2.22635	0.135674	0.32127
YPL126W	0.267529	6.04612	2.22235	0.136026	0.32197
YDR398W	0.229967	6.34837	2.21633	0.136558	0.323093
YHR160C	1.41087	0.72775	2.21516	0.136661	0.323144
YJL209W	0.29269	4.07761	2.20988	0.137129	0.323771
YDR103W	0.265662	5.39792	2.20859	0.137244	0.323819
YMR230W	0.201916	8.14045	2.20221	0.137813	0.324495
YGR196C	0.261539	4.07293	2.20179	0.13785	0.324495
YER121W	0.572565	3.25852	2.20131	0.137894	0.324495
YDR479C	0.201178	6.35311	2.20067	0.13795	0.324495
YIL158W	0.276811	4.74992	2.19499	0.13846	0.325424
YOR049C	0.488321	3.66144	2.18339	0.139507	0.327081
YGL093W	0.264413	5.0047	2.18057	0.139763	0.327319
YER034W	0.354182	4.04845	2.18017	0.139799	0.327319
YER101C	0.364038	4.61788	2.17888	0.139916	0.327319
YNL132W	0.289441	6.80552	2.17872	0.139931	0.327319
YIL001W	0.324246	4.16525	2.17724	0.140065	0.327434
YJR054W	0.467977	3.07261	2.1765	0.140132	0.327441
YPR085C	0.452693	3.5452	2.17594	0.140184	0.327441
YOR127W	0.288312	4.76886	2.17302	0.140451	0.32793
YLR243W	0.302368	4.4897	2.17042	0.140688	0.328349
YOR115C	0.261465	5.54285	2.16788	0.14092	0.328621
YHR153C	0.984366	1.30645	2.16338	0.141333	0.329449
YKR055W	0.349783	4.11633	2.15996	0.141648	0.329789
YDR287W	0.247605	5.10739	2.15991	0.141653	0.329789
YJL076W	0.192758	6.79456	2.15667	0.141952	0.330169
YJR046W	0.195459	7.16139	2.15625	0.141991	0.330169
R0030W	0.295984	6.29845	2.15491	0.142115	0.33032
YMR160W	0.304709	4.39272	2.15203	0.142381	0.330555
YPL049C	0.215772	7.00393	2.14895	0.142667	0.330936
YJR035W	0.424361	3.28127	2.14838	0.14272	0.330936
YOR208W	0.345166	4.07249	2.14218	0.143298	0.331984
YDR161W	0.410225	5.44159	2.13911	0.143585	0.332267
YPL084W	0.192561	5.63587	2.12966	0.144473	0.333616
YKR099W	0.471218	4.09495	2.12391	0.145015	0.334254
YER070W	0.23852	8.83583	2.12299	0.145103	0.334254
YMR201C	0.470733	3.5234	2.12217	0.145181	0.334299
YKL041W	0.519965	2.75748	2.11992	0.145394	0.334654
YBR165W	0.25694	4.15513	2.11517	0.145846	0.335343
YER007C-A	0.188501	5.65262	2.10865	0.146468	0.336444
YOR329C	0.216857	5.55888	2.10333	0.146979	0.337099
YPL096W	0.239286	4.08777	2.102	0.147106	0.337108
YBL097W	0.449368	2.80427	2.10193	0.147113	0.337108
YCL004W	0.365016	3.37584	2.10105	0.147198	0.337165
YLR225C	0.263319	5.32723	2.09939	0.147358	0.337259
YLR082C	0.365424	3.19953	2.09786	0.147506	0.337462
YDR159W	0.288583	4.47441	2.09265	0.148009	0.338067
YNL032W	0.355474	4.38057	2.09204	0.148068	0.338067
YIL009C-A	0.301838	4.46449	2.09046	0.148221	0.338203
YMR213W	0.37722	3.57226	2.0902	0.148247	0.338203
YDR320C	0.29766	5.24741	2.08767	0.148492	0.33849
YLR257W	0.207356	7.77436	2.08331	0.148916	0.339185
YHR127W	0.210721	4.0974	2.07711	0.149523	0.340103
YKR069W	0.359172	8.73673	2.07702	0.149531	0.340103
YNL014W	0.367481	4.07152	2.07614	0.149618	0.340103
YFR041C	0.440619	3.40995	2.07613	0.149619	0.340103
YGR198W	0.217577	5.64987	2.07328	0.149899	0.340604
YDR003W-A	0.324716	4.43141	2.06408	0.150806	0.342254
YDR507C	0.292223	5.03517	2.06191	0.151021	0.342431
YEL022W	0.209649	5.67866	2.06098	0.151113	0.342431
YFR046C	0.584942	2.54996	2.06007	0.151203	0.342469
YHR079C	0.245843	4.92229	2.05807	0.151402	0.342752
YER186C	0.286942	5.59067	2.0576	0.151449	0.342752
YHL035C	0.245738	5.43321	2.0555	0.151658	0.343088
YJL033W	0.367223	4.59947	2.05271	0.151935	0.343579
YJL065C	0.223738	5.41088	2.0496	0.152246	0.344008
YGL259W	1.73127	0.508546	2.04648	0.152558	0.34444
YCL061C	0.321305	3.53814	2.03826	0.153385	0.345844
YNL181W	0.284331	5.5371	2.03667	0.153546	0.345844
YMR273C	0.291544	4.09135	2.02977	0.154244	0.347278
YKL197C	0.227366	5.10045	2.02362	0.154869	0.34841
YOR355W	0.228406	5.93354	2.01845	0.155397	0.349206
YPR018W	0.51953	2.61821	2.01827	0.155416	0.349206
YML081W	0.194519	5.5253	2.01775	0.155469	0.349206
YKR016W	0.243509	4.52032	2.01541	0.155709	0.349607
YLR145W	0.491909	2.64418	2.01173	0.156087	0.350316
YOL042W	0.306324	4.11961	2.01034	0.156231	0.350362
YIL091C	0.51024	3.81956	2.00962	0.156304	0.350388
YGR223C	0.255385	4.98962	2.00136	0.157159	0.351846
YDR297W	0.197921	7.29445	1.99775	0.157533	0.352448
YDL216C	0.548922	2.78617	1.9922	0.158111	0.353441
YEL030W	0.29503	3.70294	1.99169	0.158164	0.353441
YNR015W	0.2653	5.40585	1.99056	0.158282	0.353565
YOL138C	0.267098	4.50098	1.98895	0.158451	0.353804
YPL233W	0.43152	2.70384	1.98715	0.15864	0.353812
YBR279W	0.280003	4.20577	1.98686	0.158669	0.353812
YFL003C	1.01703	0.779949	1.98593	0.158767	0.353812
YLR366W	0.861948	0.98693	1.97675	0.159734	0.355799
YNL188W	0.498683	2.03012	1.97627	0.159784	0.355799
YOR281C	0.376989	3.83974	1.97552	0.159863	0.355837
YPR167C	0.298083	7.47655	1.97246	0.160187	0.356419
YKL042W	0.474294	3.57163	1.96775	0.160687	0.357249
YLR313C	0.434442	3.23916	1.96623	0.160848	0.357256
YDR494W	0.280887	4.53856	1.96595	0.160879	0.357256
YGL108C	0.407649	2.94419	1.96029	0.161482	0.358056
YGR001C	0.204248	5.48689	1.96021	0.161491	0.358056
YDR485C	0.322221	3.5426	1.95534	0.162013	0.358449
YMR018W	1.51865	0.0835806	1.95071	0.16251	0.358706
YPR055W	0.292949	4.7276	1.95035	0.162549	0.358706
YGR035C	0.827095	1.63513	1.94993	0.162595	0.358706
YDL215C	0.240817	5.98381	1.94982	0.162606	0.358706
YDR380W	0.617214	3.1253	1.94815	0.162786	0.358737
YDR317W	1.02239	0.86044	1.94171	0.163483	0.359522
YJL049W	0.524677	2.22144	1.94082	0.163579	0.359576
YBR162W-A	0.282072	5.50456	1.94032	0.163634	0.359576
YIR008C	0.224126	5.09701	1.93334	0.164394	0.360967
YER033C	0.317391	4.34706	1.92237	0.165596	0.363045
YER184C	0.296536	4.15877	1.91917	0.165948	0.363677
YPR010C	0.207536	9.39619	1.91776	0.166104	0.363877
YOR265W	0.245286	4.45803	1.90425	0.167603	0.366455
YDR310C	0.199015	5.01985	1.89711	0.168402	0.367775
YPL202C	0.386979	3.45034	1.89594	0.168534	0.367781
YNR031C	0.217872	5.32449	1.89471	0.168671	0.36794
YPL110C	0.197801	4.75134	1.89223	0.168951	0.368266
YMR259C	0.304872	4.75634	1.8878	0.16945	0.36907
YDR382W	0.193822	9.46265	1.88712	0.169527	0.369096
YDL074C	0.248898	4.62703	1.88118	0.1702	0.370278
YOL054W	0.409985	3.43325	1.87806	0.170554	0.370488
YLR409C	0.236753	6.67414	1.87803	0.170558	0.370488
YKR026C	0.226724	5.80629	1.87639	0.170745	0.370754
YFL034W	0.195484	5.3079	1.87392	0.171027	0.371224
YML055W	0.449367	3.98838	1.86648	0.171879	0.372595
YHR038W	0.445255	2.67281	1.85777	0.172883	0.374107
YOR005C	0.272112	4.34631	1.84856	0.173951	0.376133
YMR287C	0.300807	4.40539	1.84606	0.174243	0.376619
YHR005C	0.217515	5.05842	1.84538	0.174321	0.376646
YDL109C	0.220439	4.68067	1.83778	0.175211	0.378144
YKR034W	1.07105	1.65554	1.83719	0.175281	0.378144
YGR015C	0.303835	4.41129	1.83497	0.175541	0.37829
YMR004W	0.286479	4.59064	1.83491	0.175549	0.37829
YER050C	0.333553	4.49042	1.83383	0.175675	0.378418
YIR029W	0.341242	4.56815	1.83325	0.175744	0.378422
YML020W	0.363194	3.94194	1.83163	0.175936	0.378692
YOR100C	0.395831	4.21478	1.82998	0.17613	0.378783
YHL010C	0.383921	3.70703	1.82787	0.176379	0.379057
YDL153C	0.418583	3.38	1.81983	0.177334	0.38026
YNR059W	0.251214	4.24459	1.8166	0.177718	0.380796
YJR134C	0.437386	3.69915	1.81461	0.177956	0.381161
YKL021C	0.272927	5.00023	1.81037	0.178464	0.38177
YPL185W	0.688159	1.92939	1.81014	0.178492	0.38177
YML099C	0.272831	4.29138	1.80999	0.178509	0.38177
YGR071C	0.323575	3.57311	1.80483	0.17913	0.382809
YNL172W	0.218215	5.31309	1.8009	0.179604	0.383678
YLL008W	0.277823	5.6089	1.79731	0.180038	0.384404
YBR077C	0.165244	5.83906	1.79697	0.180079	0.384404
YLR216C	0.225001	8.32525	1.79152	0.180741	0.385527
YPL150W	0.269722	4.70923	1.78786	0.181187	0.386333
YGR104C	0.333088	3.98692	1.78561	0.181462	0.386773
YER122C	0.160094	6.54183	1.78392	0.181669	0.38707
YLL033W	0.455838	2.25212	1.77847	0.182337	0.388056
YBR164C	0.222092	5.5496	1.77695	0.182524	0.388308
YGL050W	0.262911	4.27178	1.77154	0.183191	0.389479
YGL184C	0.419671	9.38605	1.77132	0.183218	0.389479
YLR441C	0.168468	10.435	1.77083	0.18328	0.389479
YJL145W	0.249711	5.0324	1.76806	0.183622	0.390059
YGL146C	0.449411	3.72601	1.76563	0.183924	0.390246
YGR095C	0.220994	4.70812	1.76459	0.184054	0.390246
YMR072W	0.197382	5.82729	1.76113	0.184484	0.390805
YPR089W	0.170971	5.4993	1.75615	0.185105	0.391598
YPR006C	0.264123	4.86815	1.75263	0.185546	0.392238
YJL131C	0.370007	2.96184	1.73942	0.187212	0.395613
YCR102C	0.365592	5.59938	1.72504	0.189046	0.39882
YDR018C	0.518732	2.9874	1.72481	0.189075	0.39882
YFL029C	0.245999	5.21376	1.72419	0.189155	0.39882
YPR097W	0.204141	4.99766	1.72358	0.189232	0.39882
YOR239W	0.221255	6.1429	1.72266	0.189352	0.39882
YLR336C	0.347918	4.40361	1.72257	0.189362	0.39882
YPR173C	0.210525	5.96801	1.71844	0.189894	0.399439
YNL224C	0.347923	4.02698	1.71838	0.189902	0.399439
YNL157W	0.157194	6.34372	1.71783	0.189973	0.399439
YNL225C	0.45774	3.04427	1.71756	0.190008	0.399439
YNL300W	0.413229	4.88142	1.71499	0.19034	0.399988
YPR134W	0.308645	4.05857	1.71119	0.190832	0.400725
YHR072W-A	0.170782	6.82692	1.71038	0.190936	0.400797
YNL147W	0.35216	4.18721	1.7019	0.192039	0.402517
YDL133W	0.228678	4.41795	1.70009	0.192276	0.402715
YPR072W	0.242493	5.09692	1.69773	0.192585	0.402796
YOR272W	0.240951	6.21646	1.6926	0.193259	0.40359
YNL254C	0.313418	3.30689	1.69257	0.193262	0.40359
YDR501W	0.43446	3.32835	1.69061	0.193521	0.40398
YKL059C	0.237091	4.59068	1.68837	0.193816	0.404054
YHL009C	0.352472	3.77215	1.68836	0.193817	0.404054
YGL060W	0.300344	4.96286	1.6698	0.196285	0.40855
YLL054C	0.509707	3.33146	1.66625	0.196762	0.409195
YLL043W	0.12987	6.53276	1.66234	0.197287	0.409733
YDR540C	0.874401	1.59086	1.66124	0.197436	0.409742
YMR075W	0.373638	3.20874	1.65727	0.197972	0.410705
YER124C	0.173166	6.96834	1.65655	0.198069	0.410757
YPL151C	0.214066	4.90498	1.65257	0.198609	0.411625
YGR058W	0.480716	3.69512	1.6524	0.198633	0.411625
YDR529C	0.189368	7.12822	1.65158	0.198743	0.411704
YOR048C	0.146763	6.33017	1.65097	0.198827	0.411726
YGR006W	0.521941	2.86065	1.65	0.198958	0.411848
YCL048W-A	1.49538	0.216296	1.64832	0.199188	0.412172
YGL043W	0.217168	5.30766	1.64734	0.199321	0.412299
YKL129C	0.17186	5.8435	1.64279	0.199943	0.413284
YJR050W	0.369418	3.45448	1.64139	0.200135	0.413509
YMR180C	0.232535	5.0381	1.64051	0.200255	0.413509
YOR011W	0.187639	5.27976	1.6404	0.200271	0.413509
YLL014W	0.23136	6.24686	1.63596	0.20088	0.414617
YJL023C	0.35651	2.84916	1.62979	0.201732	0.416224
YLR115W	0.180722	5.50105	1.62765	0.202028	0.416683
YMR170C	0.212171	4.71294	1.62617	0.202233	0.416954
YIL136W	0.212988	6.62577	1.61882	0.203256	0.41819
YOL144W	0.361171	2.61173	1.61755	0.203433	0.418213
YKL075C	0.356975	4.03789	1.61587	0.203669	0.418414
YJL207C	0.25417	5.70329	1.61499	0.203791	0.418414
YJL151C	0.222637	8.02463	1.61459	0.203847	0.418414
YBR215W	0.311117	3.5273	1.6137	0.203973	0.418414
YHR087W	0.240301	8.46349	1.60927	0.204595	0.419386
YNL295W	0.244318	4.6656	1.60323	0.205447	0.42049
YMR055C	0.361595	3.67964	1.60065	0.205811	0.42085
YBR056W-A	0.319486	4.37722	1.59965	0.205953	0.42085
YJL070C	0.215393	5.10207	1.59948	0.205976	0.42085
YPR131C	0.275152	4.07064	1.59789	0.206202	0.42116
YCL056C	0.446795	2.41029	1.59581	0.206498	0.421613
YER040W	0.361587	4.2831	1.59528	0.206574	0.421616
YGL166W	0.184585	5.70148	1.59321	0.206868	0.421762
YPL066W	0.237222	4.80245	1.5897	0.207369	0.422243
YOR373W	0.230139	5.1068	1.58968	0.207371	0.422243
YPL060W	0.359533	3.60524	1.58947	0.207402	0.422243
YER074W-A	0.241102	4.89332	1.58535	0.207992	0.422756
YGR179C	0.295282	3.40748	1.58444	0.208122	0.422756
YJL099W	0.248092	5.24588	1.58102	0.208613	0.423191
YGR049W	0.368076	3.87622	1.57734	0.209144	0.424117
YJL197W	0.175763	5.728	1.57545	0.209418	0.42452
YHR010W	0.176767	9.09983	1.57463	0.209536	0.424607
YGL180W	0.268518	5.26613	1.57379	0.209657	0.424702
YER051W	0.232438	4.34385	1.57172	0.209957	0.425006
YOL023W	0.340242	3.12908	1.56714	0.210623	0.425898
YMR137C	0.461907	1.89798	1.56553	0.210857	0.425976
YLR185W	0.231724	9.04861	1.564	0.211081	0.426216
YPR112C	0.30765	4.75165	1.55927	0.211773	0.42731
YGR134W	0.182386	5.74112	1.55858	0.211873	0.427359
YNL297C	0.167077	6.4481	1.5532	0.212664	0.428499
YNL111C	0.302938	3.93694	1.55061	0.213045	0.428962
YLR035C	0.321555	3.75245	1.54513	0.213856	0.430138
YHR085W	0.443159	4.05465	1.54444	0.213958	0.430189
YDR291W	0.241576	5.03517	1.53932	0.21472	0.431568
YFR026C	0.553677	1.93615	1.53811	0.214899	0.431623
YNL167C	0.272176	4.57663	1.53488	0.215381	0.432151
YNL173C	0.185108	6.35357	1.53482	0.21539	0.432151
YMR271C	0.289086	4.75929	1.53293	0.215674	0.432234
YAL051W	0.213406	4.82517	1.53286	0.215684	0.432234
YDR254W	0.436005	3.91391	1.53251	0.215736	0.432234
YMR147W	0.365418	3.32131	1.52989	0.21613	0.432869
YFL059W	0.688962	1.57494	1.52905	0.216255	0.432967
YKL169C	1.32647	-0.141635	1.5249	0.216879	0.434064
YGR123C	0.208662	6.63207	1.52275	0.217204	0.434361
YOR365C	1.04234	0.0307839	1.5224	0.217257	0.434361
YLR071C	0.185359	5.49235	1.52087	0.217488	0.434669
YPL020C	0.307541	3.77046	1.51888	0.217788	0.435117
YLR383W	0.319428	3.752	1.51694	0.218083	0.435552
YLR063W	0.603613	2.28684	1.51572	0.218268	0.435768
YPL124W	0.57216	1.63108	1.51387	0.21855	0.436178
YJR005W	0.181356	5.41952	1.50558	0.219815	0.438085
YNR063W	0.638306	2.17358	1.50497	0.219909	0.438119
YMR176W	0.263848	4.63098	1.50389	0.220074	0.43815
YGR169C-A	0.482433	2.22169	1.49701	0.221132	0.43963
YLR238W	0.326648	3.23516	1.49496	0.221448	0.439883
YDR235W	0.264327	3.6525	1.48967	0.222268	0.440963
YHL020C	0.177794	6.65866	1.48761	0.222587	0.441024
YIL146C	0.290552	4.06736	1.48569	0.222887	0.441195
YDR008C	0.807004	1.23781	1.48541	0.222929	0.441195
YPL156C	0.463921	2.16567	1.48146	0.223547	0.442108
YDR386W	0.34704	2.82202	1.48012	0.223756	0.442368
YMR022W	0.159439	6.25187	1.47512	0.22454	0.443438
YDR108W	0.292966	4.49995	1.47467	0.22461	0.443438
YPL169C	0.126127	6.34045	1.47375	0.224755	0.44347
YDL076C	0.199413	5.02731	1.47352	0.224792	0.44347
YER127W	0.388804	3.57813	1.47159	0.225095	0.443483
YLR045C	0.256037	5.11633	1.47155	0.225101	0.443483
YCR003W	0.322549	3.767	1.46909	0.22549	0.44394
YNL273W	0.239358	4.36681	1.46855	0.225575	0.443954
YBR194W	0.38026	3.0207	1.4638	0.226326	0.445123
YLR323C	0.599822	2.0556	1.46046	0.226857	0.445373
YGL073W	0.192138	4.87135	1.46029	0.226883	0.445373
YDL057W	0.242599	4.13867	1.46015	0.226907	0.445373
YGL025C	0.231437	5.15138	1.45988	0.22695	0.445373
YKL090W	0.331767	3.81266	1.45905	0.227081	0.445373
YER139C	0.3734	3.00567	1.45534	0.227673	0.446073
YGR224W	0.86877	1.49724	1.45394	0.227897	0.446358
YBR230W-A	0.401711	3.10614	1.45086	0.22839	0.446861
YLR258W	0.155709	9.52123	1.44844	0.228778	0.447465
YER087C-B	0.276435	5.19363	1.4468	0.229042	0.447822
YKL144C	0.209805	4.67959	1.44003	0.230134	0.449466
YBR107C	0.294152	3.875	1.43918	0.230272	0.449466
YBR017C	0.139344	7.3528	1.43916	0.230276	0.449466
YNL001W	0.266189	4.67405	1.43748	0.230548	0.449688
YGR100W	0.182507	5.61842	1.4366	0.23069	0.449809
YMR049C	0.218233	6.54897	1.43102	0.231598	0.451115
YLR039C	0.216968	4.28129	1.42946	0.231853	0.451119
YER074W	0.175681	8.39754	1.42534	0.232527	0.451805
YMR076C	0.269089	4.08694	1.42465	0.232639	0.451805
YIL050W	0.23381	5.00966	1.42447	0.232669	0.451805
YFR028C	0.168234	6.69691	1.4221	0.233059	0.452108
YKL015W	0.203731	5.23312	1.4211	0.233223	0.452108
YOR295W	0.44834	2.46536	1.41978	0.23344	0.452207
YKR097W	0.353487	3.23685	1.41934	0.233513	0.452207
YIL069C	0.189776	5.96141	1.41691	0.233913	0.452827
YMR304C-A	0.342762	4.96407	1.41432	0.234341	0.453396
YER093C	0.229077	4.30049	1.41416	0.234367	0.453396
YKL095W	0.43994	3.13045	1.41348	0.23448	0.45346
YNL113W	0.316496	4.49942	1.41139	0.234826	0.453976
YNL207W	0.14939	5.79031	1.40897	0.235228	0.454381
YCR006C	0.355126	3.06005	1.40868	0.235276	0.454381
YIL002W-A	0.23347	4.65749	1.40244	0.236316	0.45577
YJR014W	0.194832	5.53252	1.39465	0.237622	0.457952
YDR210W	0.415645	3.39044	1.39182	0.238098	0.45846
YBR092C	0.214041	7.79693	1.38947	0.238494	0.45846
YPR081C	0.246268	4.95019	1.38942	0.238503	0.45846
YDR301W	0.138493	5.99238	1.38885	0.238599	0.45846
YER137C	0.778891	1.00263	1.38565	0.239141	0.459189
YMR169C	0.312612	6.84777	1.37953	0.240181	0.46103
YGL075C	0.373755	3.04136	1.37878	0.240308	0.461119
YPR057W	0.246398	3.73508	1.37793	0.240455	0.461244
YKL193C	0.200224	5.78579	1.37345	0.241219	0.462555
YHR187W	0.210379	4.80951	1.37059	0.241711	0.463184
YJL219W	1.1577	0.54607	1.36419	0.242813	0.464668
YLR316C	0.28202	3.84673	1.36064	0.243427	0.465373
YLR188W	0.144622	6.2977	1.36007	0.243526	0.465404
YPL174C	0.390758	2.63295	1.35575	0.244276	0.466367
YOR006C	0.261946	4.45515	1.35508	0.244392	0.466432
YML053C	0.411492	2.82945	1.34868	0.245509	0.467777
YLR016C	0.172406	5.48265	1.3421	0.246664	0.469506
YMR111C	0.38411	2.97291	1.34105	0.246848	0.469699
YLR305C	0.116844	6.94073	1.339	0.24721	0.470021
YPL240C	0.238102	9.08668	1.33868	0.247266	0.470021
YMR026C	0.181551	4.86727	1.3372	0.247528	0.470205
YER023C-A	1.28536	-0.03979	1.33223	0.248409	0.471719
YIL052C	0.213176	8.24037	1.32661	0.249408	0.472989
YJR066W	0.136632	7.20625	1.32496	0.249704	0.473387
YOR004W	0.276711	4.27328	1.3198	0.250628	0.474346
YKL179C	0.250986	4.28115	1.31828	0.2509	0.474514
YPL195W	0.189329	5.50003	1.31769	0.251007	0.474514
YLR368W	0.243759	4.39043	1.31757	0.251028	0.474514
YJR152W	0.642683	2.50391	1.31578	0.25135	0.474763
YKL170W	0.223377	5.56629	1.31494	0.251502	0.474891
YGL101W	0.203124	5.42376	1.31418	0.251639	0.474951
YPR149W	0.122269	9.5341	1.31384	0.2517	0.474951
YKL007W	0.166997	6.32174	1.30771	0.252809	0.476528
YJR089W	0.272163	3.31357	1.30737	0.252872	0.476528
YJL162C	0.566655	1.64324	1.30636	0.253055	0.476657
YJR068W	0.15334	6.24607	1.30541	0.253228	0.476657
YOL041C	0.288351	4.13483	1.30525	0.253256	0.476657
YNL110C	0.412514	3.57627	1.30494	0.253313	0.476657
YJR012C	0.383266	2.85927	1.30468	0.253361	0.476657
YDL073W	0.276715	3.97085	1.30271	0.253719	0.476966
YDR022C	0.318019	3.59208	1.29854	0.25448	0.478094
YPL241C	0.255508	4.10252	1.29818	0.254546	0.478094
YLR189C	0.17983	5.47609	1.2966	0.254835	0.478468
YDL081C	0.191351	9.95505	1.29617	0.254913	0.478468
YDR308C	0.297392	3.34446	1.29403	0.255307	0.478891
YER076W-A	1.28485	0.218601	1.29214	0.255654	0.479304
YLR412W	0.215827	4.41408	1.29173	0.255729	0.479304
YKL011C	0.342246	3.09091	1.29145	0.255781	0.479304
YGL018C	0.299964	3.14548	1.29089	0.255885	0.479341
YDR424C	0.322563	4.59511	1.28761	0.256489	0.480156
YKR075W-A	1.1593	0.0904805	1.28638	0.256716	0.480422
YAR020C	1.07454	0.142773	1.28579	0.256826	0.480469
YGL095C	0.192962	5.40578	1.28515	0.256944	0.480533
YLR298C	0.332397	3.23311	1.28398	0.257161	0.480623
YIR030C	0.485883	2.93668	1.28029	0.257846	0.481426
YNL126W	0.271948	4.12362	1.27929	0.258031	0.481613
YBR130C	0.224349	4.56619	1.27624	0.258599	0.482514
YER158C	0.207278	5.08529	1.27204	0.259383	0.48366
YPR102C	0.18384	8.57158	1.26871	0.260008	0.484506
YEL039C	0.497859	3.23242	1.26703	0.260324	0.484925
YDR515W	0.453763	2.55078	1.26661	0.260404	0.484925
YJR099W	0.236403	4.16221	1.26586	0.260544	0.485027
YJL178C	0.158598	5.69276	1.26437	0.260826	0.485393
YGL155W	0.174458	5.5457	1.26383	0.260927	0.485422
YJL136C	0.20423	7.99215	1.25166	0.263235	0.488755
YPR122W	0.173484	5.4834	1.24917	0.26371	0.489317
YBL091C-A	0.254989	4.05673	1.24859	0.263822	0.489365
YPR109W	0.142078	5.41656	1.24603	0.264313	0.490115
YIL087C	0.228296	5.86338	1.24146	0.265191	0.490803
YLR446W	0.331686	3.55267	1.24123	0.265234	0.490803
YBR280C	0.154294	6.38197	1.24094	0.26529	0.490803
YDR267C	0.19862	4.97071	1.23993	0.265485	0.490831
YLR022C	0.214838	4.793	1.23894	0.265676	0.490877
YGR163W	0.18802	5.05325	1.23625	0.266195	0.491676
YMR127C	0.381254	2.38499	1.23443	0.266547	0.492006
YER016W	0.194078	4.47379	1.22984	0.267439	0.493372
YJL158C	0.244235	8.21011	1.22969	0.267468	0.493372
YJR075W	0.13898	7.09014	1.22928	0.267548	0.493372
YOL029C	0.323018	2.98074	1.22578	0.26823	0.49419
YMR267W	0.154166	5.62262	1.22441	0.268498	0.49419
YDL061C	0.248403	7.96165	1.22246	0.268878	0.494198
YNL020C	0.166032	4.83557	1.22208	0.268952	0.494198
YMR064W	0.23499	4.2831	1.22163	0.26904	0.494198
YOR389W	0.357605	2.44482	1.22	0.269361	0.494604
YLR262C	0.391204	2.9158	1.2193	0.269499	0.494604
YDR111C	0.209843	6.37365	1.21911	0.269536	0.494604
YGR207C	0.193625	5.53162	1.21833	0.269689	0.494604
YPR168W	0.47607	2.86516	1.21829	0.269697	0.494604
YGL194C-A	0.32449	3.28304	1.2164	0.270068	0.494998
YPR107C	0.162653	5.00815	1.21175	0.270986	0.496487
YML062C	0.460565	2.52665	1.21078	0.271177	0.496676
YKL214C	0.168268	4.86279	1.20945	0.271441	0.497
YGR020C	0.222323	7.27598	1.20823	0.271683	0.497282
YNR067C	0.124576	8.27198	1.20567	0.272192	0.497893
YGL192W	1.08563	-0.225286	1.20429	0.272465	0.498233
YDR198C	0.335327	3.12043	1.20284	0.272755	0.498601
YBR184W	0.721103	0.949814	1.19928	0.273467	0.49958
YDL107W	0.428837	2.57836	1.19855	0.273612	0.499685
YER105C	0.150898	6.91573	1.19051	0.275227	0.502447
YLR360W	0.211062	4.48559	1.18956	0.275418	0.502447
YOR171C	0.157064	5.76857	1.18733	0.27587	0.502999
YOR358W	0.187586	4.51223	1.18558	0.276222	0.50348
YFL050C	0.341858	3.14185	1.18348	0.276648	0.504095
YGL163C	0.209012	4.79462	1.17934	0.277491	0.505231
YDR520C	0.228391	4.07079	1.1759	0.278193	0.506099
YGL251C	0.386959	2.554	1.17564	0.278246	0.506099
YNL018C	0.576379	1.58166	1.17481	0.278414	0.506175
YOR308C	0.5293	1.84065	1.17432	0.278516	0.506199
YHR184W	1.03448	0.369513	1.17256	0.278877	0.506339
YDR397C	0.223532	4.46193	1.1722	0.27895	0.506339
YCR090C	0.186322	4.83351	1.16896	0.279614	0.506883
YBR018C	0.513297	1.92707	1.1682	0.279771	0.506883
YPL255W	0.470725	2.22576	1.16813	0.279786	0.506883
YKR035W-A	0.248201	3.97048	1.16554	0.280319	0.507525
YPR054W	0.672275	1.60305	1.16445	0.280544	0.50777
YBR076C-A	0.293884	3.32516	1.16181	0.281091	0.508436
YGL171W	0.248976	4.36422	1.1561	0.282276	0.510253
YDR486C	0.252682	4.57999	1.15421	0.282669	0.510736
YFR005C	0.178385	5.11041	1.15396	0.282722	0.510736
YDL136W	0.231069	5.6178	1.15121	0.283297	0.511611
YJR056C	0.288837	3.62962	1.14834	0.283897	0.512364
YBR102C	0.21993	4.60127	1.14792	0.283985	0.512364
YDL051W	0.150113	6.85402	1.14491	0.284617	0.513016
YOR254C	0.151055	7.14721	1.14047	0.285553	0.514223
YER114C	0.164265	5.89502	1.14044	0.285559	0.514223
YGL106W	0.171263	6.71347	1.13413	0.286896	0.515649
YBR030W	0.201976	4.56868	1.13229	0.287287	0.516026
YCL050C	0.181985	6.87359	1.12699	0.288418	0.517566
YOL083W	0.336403	4.23977	1.12222	0.289441	0.519074
YGL079W	0.256783	3.7965	1.12073	0.28976	0.519221
YLR382C	0.157277	5.30453	1.11855	0.29023	0.519221
YKR017C	0.228723	4.81547	1.11854	0.290234	0.519221
YGR249W	0.227478	4.25592	1.11844	0.290255	0.519221
YOR266W	0.244572	3.74405	1.1179	0.290372	0.519267
YAL028W	0.288435	4.33995	1.11584	0.290816	0.51957
YIL138C	0.238797	4.97905	1.1148	0.291042	0.519632
YMR007W	1.10773	-0.0944058	1.11379	0.291259	0.519632
YOL077W-A	0.283275	4.7866	1.11356	0.291309	0.519632
YPR169W	0.207469	5.25277	1.11264	0.291508	0.519824
YOR177C	0.745142	0.53136	1.1102	0.29204	0.520118
YGL094C	0.200709	4.95686	1.10806	0.292504	0.520781
YBR171W	0.160657	5.41639	1.10736	0.292657	0.52089
YFR053C	0.198523	10.0146	1.10569	0.29302	0.52095
YBR028C	0.215615	4.89749	1.10555	0.293051	0.52095
YFR043C	0.243899	3.3471	1.10552	0.293057	0.52095
YLR273C	0.344473	3.0047	1.10487	0.2932	0.521041
YML108W	0.412685	2.86618	1.10398	0.293394	0.521221
YBR242W	0.174232	4.444	1.10204	0.293818	0.521649
YGL117W	0.321881	4.7163	1.09644	0.295049	0.523507
YPL100W	0.205575	4.17913	1.09418	0.295546	0.523897
YJL095W	0.191645	4.81517	1.09418	0.295546	0.523897
YLR437C	0.318608	4.25544	1.0929	0.29583	0.524236
YPR104C	0.252773	4.00083	1.09107	0.296235	0.524664
YMR211W	0.276477	3.54016	1.09097	0.296256	0.524664
YKL099C	0.360019	3.72802	1.09007	0.296455	0.524853
YNL119W	0.363664	3.75659	1.08811	0.296891	0.525188
YLR079W	0.151779	6.52135	1.08736	0.297056	0.525262
YDR037W	0.149141	9.03589	1.08677	0.297187	0.525311
YOR353C	0.180283	4.47202	1.08599	0.297362	0.525311
YDR119W	0.122019	7.51903	1.08441	0.297714	0.525607
YKR056W	0.186615	5.70893	1.08385	0.297838	0.525663
YDR004W	0.213513	4.68778	1.08125	0.298419	0.526196
YKL016C	0.130358	6.73117	1.07934	0.298846	0.526359
YDL070W	0.178141	6.94563	1.07876	0.298974	0.526359
YJL102W	0.161981	4.40248	1.07618	0.299554	0.527206
YGR276C	0.218201	4.80136	1.07579	0.299642	0.527206
YOR326W	0.166266	6.47233	1.07514	0.299787	0.527299
YLL045C	0.131717	10.1579	1.07355	0.300146	0.527766
YIL144W	0.327903	3.15103	1.07307	0.300253	0.52779
YIL044C	0.154157	5.33641	1.07244	0.300395	0.527877
YGR251W	0.520754	2.08431	1.07113	0.300691	0.528233
YPR195C	0.734775	0.510435	1.06848	0.301288	0.529119
YIL089W	0.392938	2.35259	1.06751	0.301509	0.529342
YOL066C	0.168977	5.03166	1.06051	0.3031	0.531478
YKR063C	0.362556	3.16638	1.06	0.303216	0.531501
YIL027C	0.193593	5.27817	1.05831	0.303601	0.5317
YBR166C	0.176154	5.09025	1.05521	0.304311	0.53239
YJL077W-A	0.449841	2.46518	1.05456	0.30446	0.53239
YBR007C	0.301499	3.2532	1.05454	0.304464	0.53239
YDR477W	0.148614	6.45858	1.05365	0.304669	0.532584
YDR228C	0.303278	3.68843	1.05143	0.305179	0.533311
YIL019W	0.374956	2.55888	1.04871	0.305805	0.533631
YMR239C	0.267399	3.35606	1.04774	0.306028	0.53381
YBR065C	0.251249	3.95295	1.04476	0.306717	0.534546
YDR051C	0.19277	5.0439	1.04469	0.306733	0.534546
YGL154C	0.256463	4.66704	1.04411	0.306868	0.534618
YBR141C	0.31299	3.22664	1.04074	0.307649	0.534993
YOL093W	0.237237	3.57103	1.03873	0.308116	0.535365
YDL069C	0.423822	2.58906	1.0386	0.308146	0.535365
YGR187C	0.32572	3.95398	1.03141	0.309828	0.537136
YIL104C	0.233106	3.17612	1.02863	0.310482	0.537941
YNL046W	0.201724	6.00204	1.02653	0.310975	0.538424
YJR140C	0.154228	4.87211	1.02587	0.31113	0.538424
YDL113C	0.290346	4.04797	1.02583	0.31114	0.538424
YDR444W	0.175257	4.94585	1.02367	0.31165	0.538792
YKL065W-A	0.748482	0.807155	1.02229	0.311976	0.539031
YML010W	0.150434	7.00041	1.02038	0.312429	0.539339
YDL022C-A	1.01207	0.275375	1.01964	0.312605	0.53948
YMR282C	0.27962	4.36878	1.01802	0.312988	0.539976
YPL207W	0.12956	5.87034	1.01653	0.313343	0.540099
YPR070W	0.337653	4.67338	1.01608	0.313451	0.540099
YPR042C	0.148451	6.24259	1.01603	0.313463	0.540099
YKL185W	0.168473	5.3233	1.01601	0.313468	0.540099
YML009W-B	0.778305	1.03546	1.01269	0.314258	0.540938
YKL085W	0.126789	8.39054	1.009	0.315142	0.541881
YJL129C	0.14917	5.07336	1.00407	0.316328	0.542587
YPR133C	0.174626	4.98914	1.00332	0.316509	0.542587
YGR279C	0.226088	9.56454	1.00123	0.317013	0.543287
YLR194C	0.228589	6.8362	0.999933	0.317327	0.543456
YER096W	0.384495	2.91856	0.999634	0.317399	0.543456
YNL162W-A	0.867365	-0.112894	0.994037	0.318758	0.544961
YEL024W	0.148125	6.39702	0.993863	0.3188	0.544961
YGR030C	0.49516	1.79001	0.989537	0.319855	0.546344
YGL136C	0.271674	4.11192	0.988182	0.320187	0.546581
YDR024W	0.586048	1.40472	0.986986	0.32048	0.546891
YNL260C	0.234139	4.52489	0.986262	0.320658	0.546891
YER099C	0.148386	5.9763	0.985743	0.320785	0.546944
YGL032C	0.190603	5.79741	0.984123	0.321183	0.547305
YIL068C	0.204758	4.57544	0.984095	0.32119	0.547305
YOR047C	0.200722	4.74774	0.983479	0.321341	0.547399
YFR009W	0.1307	7.54092	0.977211	0.322888	0.54954
YOR063W	0.148386	13.0991	0.976596	0.323041	0.549634
YKL026C	0.270925	4.44479	0.975453	0.323324	0.549835
YDR164C	0.162018	5.01929	0.975339	0.323352	0.549835
YJL055W	0.147042	6.52367	0.973686	0.323763	0.549971
YOR320C	0.240362	5.31333	0.973432	0.323826	0.549971
YAL026C	0.119469	6.43488	0.972728	0.324001	0.549971
YKL156W	0.168753	7.05357	0.972674	0.324014	0.549971
YPR032W	0.158316	5.58467	0.968201	0.325129	0.551369
YIL047C-A	1.02125	0.43222	0.967707	0.325253	0.551414
YOR058C	0.20521	4.03576	0.966835	0.325471	0.551619
YBR296C	0.726194	1.12879	0.963314	0.326353	0.551961
YER003C	0.139981	8.56155	0.959913	0.327209	0.553243
YPL036W	0.181505	4.69016	0.952348	0.329122	0.555651
YPR099C	0.946205	0.508368	0.951411	0.32936	0.555887
YCL035C	0.15118	6.9151	0.950445	0.329606	0.556137
YOR014W	0.129811	6.26665	0.949597	0.329822	0.556336
YMR174C	0.546811	1.97794	0.94848	0.330106	0.556389
YPL038W	0.226352	3.63706	0.945298	0.330919	0.557358
YDL213C	0.478213	1.96868	0.944727	0.331065	0.557438
YBL031W	0.291978	2.65161	0.9433	0.331431	0.557558
YDR356W	0.172311	3.80336	0.938282	0.33272	0.55914
YPL230W	0.212664	5.11498	0.938107	0.332765	0.55914
YJR084W	0.145803	4.95946	0.936977	0.333056	0.559297
YDL007W	0.178008	7.55237	0.934919	0.333588	0.55986
YFR017C	0.197684	5.15566	0.933026	0.334078	0.560357
YLR211C	0.528568	1.51549	0.931815	0.334392	0.560357
YNL222W	0.211753	3.63731	0.930184	0.334815	0.560758
YLR030W	0.577442	2.06374	0.929527	0.334986	0.560879
YMR317W	1.01805	-0.274989	0.928244	0.33532	0.561107
YDL012C	0.239595	4.53576	0.927473	0.33552	0.561277
YJL218W	0.413493	2.27619	0.925717	0.335978	0.561878
YNR029C	0.176306	4.50315	0.918512	0.337866	0.564203
YLR010C	0.405701	2.88882	0.916278	0.338454	0.565019
YLR065C	0.142642	4.79411	0.915147	0.338753	0.565262
YDR106W	0.436135	1.28472	0.914971	0.338799	0.565262
YKR101W	0.277506	3.45575	0.913053	0.339306	0.565942
YBR043C	0.142781	5.94988	0.910924	0.339869	0.56636
YDL059C	0.234883	5.23613	0.910598	0.339956	0.56636
YNL303W	0.832468	0.611992	0.909595	0.340222	0.566524
YJR111C	0.189046	5.3046	0.908474	0.34052	0.566801
YFL049W	0.22764	4.2365	0.905001	0.341444	0.56784
YDR336W	0.269744	3.453	0.904093	0.341687	0.568077
YPL070W	0.201544	3.95829	0.903628	0.341811	0.568116
YMR118C	1.09773	0.34349	0.902585	0.342089	0.568413
YDR405W	0.181774	5.05967	0.899524	0.342909	0.569609
YEL044W	0.184731	6.08453	0.899016	0.343046	0.569669
YJR049C	0.130259	5.37183	0.897419	0.343475	0.570079
YCR066W	0.258622	3.17504	0.897286	0.34351	0.570079
YLR212C	0.15974	5.23002	0.896942	0.343603	0.570079
YDR304C	0.120612	8.12558	0.896601	0.343695	0.570079
YBR085C-A	0.16386	7.90425	0.895601	0.343964	0.570359
YMR005W	0.186443	4.71935	0.892149	0.344896	0.571737
YDR163W	0.406839	2.35925	0.891713	0.345014	0.571766
YBR250W	0.730222	0.654945	0.886402	0.346454	0.573483
YDL148C	0.354119	3.78649	0.885127	0.346801	0.573801
YIL152W	0.214123	4.24825	0.884955	0.346848	0.573801
YLR120W-A	0.909331	-0.194521	0.881162	0.347884	0.575231
YGL181W	0.128998	6.25149	0.881046	0.347915	0.575231
YDR538W	0.159211	4.83469	0.879966	0.348211	0.575384
YDR292C	0.135515	5.65933	0.878618	0.348581	0.575827
YHR186C	0.116855	5.65232	0.876904	0.349051	0.576243
YGR024C	0.140344	5.83473	0.87485	0.349616	0.576866
YDR420W	0.118892	5.0116	0.872794	0.350183	0.577634
YKL054C	0.167809	6.40881	0.871537	0.35053	0.577871
YBR008C	0.154552	6.99331	0.870384	0.350849	0.578228
YPL040C	0.172366	4.38849	0.869468	0.351103	0.578311
YBR172C	0.171847	4.65684	0.869003	0.351231	0.578355
YNL265C	0.215015	4.28998	0.868393	0.351401	0.578466
YLR417W	0.211807	4.23118	0.867888	0.351541	0.578528
YMR231W	0.203782	4.90496	0.866044	0.352053	0.579204
YDR313C	0.228116	4.16552	0.860928	0.353479	0.580819
YKL138C-A	0.304952	2.86476	0.86029	0.353657	0.580833
YLR385C	0.424722	1.81111	0.854794	0.3552	0.582319
YKR104W	0.844132	0.565262	0.854261	0.35535	0.582319
YHR077C	0.209041	4.35504	0.854144	0.355383	0.582319
YOL076W	0.231589	4.87342	0.852741	0.355778	0.582462
YMR056C	0.188244	4.9752	0.852519	0.355841	0.582462
YNR058W	0.283092	3.70673	0.850779	0.356332	0.582865
YOL124C	0.230512	4.44334	0.849591	0.356668	0.583246
YMR255W	0.247678	4.30134	0.846621	0.35751	0.584118
YMR131C	0.124642	7.72585	0.845905	0.357714	0.584283
YAR029W	0.759711	0.64446	0.845506	0.357827	0.584292
YOL085C	0.57837	1.2272	0.844323	0.358163	0.584513
YHR062C	0.185062	5.32829	0.843089	0.358515	0.58475
YBR111C	0.109838	7.51606	0.838849	0.359726	0.585904
YBR182C	0.188432	3.68749	0.838446	0.359842	0.585904
YOR210W	0.256741	4.1832	0.83672	0.360337	0.586437
YGR033C	0.190007	5.66436	0.836131	0.360506	0.586437
YDR065W	0.393441	2.37831	0.835664	0.36064	0.586437
YDR244W	0.147559	5.39893	0.835504	0.360686	0.586437
YLL042C	0.643149	1.23572	0.832572	0.36153	0.586659
YBR201C-A	0.409923	1.83559	0.832188	0.361641	0.586659
YDR342C	0.290898	6.78814	0.832071	0.361674	0.586659
YDR069C	0.176811	4.9837	0.831086	0.361959	0.586659
YNL179C	0.321511	2.54299	0.830777	0.362048	0.586659
YMR154C	0.164441	3.96346	0.830494	0.36213	0.586659
YDR516C	0.15676	9.61603	0.83037	0.362166	0.586659
YHR039C-A	0.171066	6.24724	0.827392	0.363028	0.587888
YKL134C	0.219967	3.93312	0.826515	0.363282	0.588132
YJL010C	0.168648	4.67911	0.823831	0.364062	0.588644
YDR499W	0.254703	3.12771	0.823723	0.364094	0.588644
YMR157C	0.144601	5.0935	0.822956	0.364317	0.588644
YDR165W	0.162945	4.86042	0.82293	0.364325	0.588644
YBR045C	0.600846	1.16423	0.820625	0.364998	0.589527
YKL033W	0.224141	3.9086	0.819836	0.365228	0.5896
YER038C	0.320835	2.52031	0.819471	0.365335	0.589605
YDR026C	0.193095	3.52006	0.815925	0.366374	0.590779
YMR270C	0.283444	3.58329	0.813773	0.367007	0.591631
YMR103C	0.274732	3.5962	0.808167	0.368663	0.593337
YDL142C	0.115902	6.06295	0.808066	0.368693	0.593337
YPL104W	0.177302	4.81279	0.807538	0.368849	0.593421
YMR009W	0.133545	6.1033	0.805856	0.369348	0.593875
YBR193C	0.207311	4.68759	0.800327	0.370995	0.59586
YDR145W	0.174734	4.5501	0.798925	0.371415	0.596197
YBR269C	0.249623	5.77559	0.796402	0.372171	0.597242
YPL032C	0.144559	6.22245	0.795497	0.372443	0.597422
YDR338C	0.158129	5.20713	0.795326	0.372494	0.597422
YMR078C	0.191118	3.94414	0.794864	0.372633	0.597476
YMR117C	0.521001	1.20965	0.793822	0.372947	0.59781
YLR289W	0.211818	3.88127	0.792391	0.373378	0.598248
YDR510W	0.175524	6.02833	0.791347	0.373693	0.598499
YER161C	0.225932	4.16143	0.788534	0.374544	0.599693
YOL150C	0.894288	0.233901	0.787091	0.374981	0.600224
YPL228W	0.156958	4.65534	0.786229	0.375243	0.600327
YHR081W	0.293248	2.90776	0.7861	0.375282	0.600327
YGL002W	0.138877	5.23106	0.783814	0.375977	0.600679
YDR082W	0.270076	2.64482	0.783332	0.376124	0.600679
YHR193C	0.112986	9.27787	0.782241	0.376457	0.600679
YOR209C	0.134803	6.86281	0.782028	0.376522	0.600679
YDR137W	0.18666	3.87699	0.781668	0.376631	0.600679
YER185W	0.323379	2.31226	0.781201	0.376774	0.600679
YKR005C	0.320064	2.16086	0.780072	0.377119	0.600934
YGR025W	0.461058	1.6891	0.775552	0.378505	0.602804
YBL038W	0.136307	5.16149	0.774531	0.378819	0.603135
YMR155W	0.122471	5.41157	0.77416	0.378933	0.603148
YEL051W	0.174794	7.76875	0.772339	0.379495	0.603162
YER187W	0.417667	2.13994	0.7723	0.379506	0.603162
YEL052W	0.101906	7.0755	0.772268	0.379516	0.603162
YLR386W	0.117757	5.53995	0.772063	0.379579	0.603162
YLR222C	0.26776	5.48951	0.770205	0.380154	0.603285
YDL159W	0.151284	4.73316	0.770035	0.380206	0.603285
YMR291W	0.114686	7.51634	0.767442	0.38101	0.603865
YML065W	0.248958	3.36954	0.766241	0.381382	0.603865
YNL246W	0.13156	5.34155	0.765825	0.381512	0.603865
YPL153C	0.324239	3.56336	0.764045	0.382066	0.604573
YBL066C	0.163917	4.91364	0.763658	0.382186	0.604596
YCL032W	0.178488	4.42832	0.758292	0.383863	0.606451
YHR197W	0.207849	4.93281	0.757643	0.384067	0.606451
YLR170C	0.196515	3.95951	0.757592	0.384083	0.606451
YGR285C	0.132676	9.42461	0.757516	0.384107	0.606451
YCL010C	0.154879	5.36695	0.756818	0.384326	0.606628
YBR264C	0.194364	4.28928	0.752004	0.385842	0.608514
YKL076C	0.532998	1.36533	0.750318	0.386376	0.609104
YJL104W	0.156196	4.38981	0.750141	0.386431	0.609104
YIL107C	0.183605	4.93797	0.74853	0.386942	0.60974
YNL294C	0.155042	5.07711	0.746775	0.387499	0.610279
YGR106C	0.105979	7.55434	0.746266	0.387661	0.610365
YBR188C	0.223099	3.42862	0.745135	0.388021	0.610697
YHR121W	0.193824	4.12278	0.744284	0.388292	0.610697
YDR064W	0.171046	10.0507	0.744251	0.388302	0.610697
YLR438C-A	0.164806	4.39676	0.743626	0.388502	0.610841
YGR103W	0.19909	5.65238	0.742684	0.388802	0.611144
YOR015W	0.280835	2.85206	0.740815	0.3894	0.611716
YMR227C	0.219996	2.70258	0.740459	0.389514	0.611716
YOL039W	0.197492	9.9685	0.739978	0.389668	0.611716
YNL211C	0.354515	2.27059	0.739938	0.389681	0.611716
YCR099C	0.605586	1.47401	0.739863	0.389705	0.611716
YLR110C	0.251782	12.2264	0.736293	0.390851	0.613007
YFR031C	0.194604	3.52181	0.733587	0.391723	0.613696
YPR171W	0.135452	4.90402	0.730144	0.392836	0.614931
YER009W	0.111151	7.68938	0.728643	0.393323	0.615473
YBL088C	0.141563	4.848	0.727368	0.393738	0.615473
YOR121C	0.311552	3.02007	0.727062	0.393837	0.615473
YKL067W	0.0927422	7.40964	0.726285	0.39409	0.615535
YJR115W	0.303597	3.69147	0.725424	0.394371	0.615804
YOL043C	0.273694	2.73246	0.721532	0.395642	0.617619
YDL160C-A	0.224935	3.37317	0.716695	0.39723	0.619247
YLR362W	0.175276	4.35951	0.71464	0.397908	0.619623
YMR247C	0.103582	5.7478	0.712802	0.398515	0.620141
YER092W	0.147385	6.34765	0.712641	0.398568	0.620141
YDR132C	0.182981	5.43524	0.711969	0.398791	0.620317
YAR002C-A	0.0862341	7.92434	0.710418	0.399305	0.620679
YOR080W	0.263959	3.72147	0.709365	0.399655	0.620828
YER049W	0.115074	7.47951	0.709329	0.399667	0.620828
YDR370C	0.202516	3.08522	0.708525	0.399934	0.621074
YDR496C	0.203758	4.46847	0.707919	0.400136	0.621217
YOR153W	0.108332	11.1899	0.70549	0.400945	0.621964
YGR201C	0.16801	5.5625	0.703527	0.401601	0.622471
YHR105W	0.194455	3.88344	0.700735	0.402537	0.62341
YPL203W	0.117598	7.07317	0.69992	0.402811	0.623664
YBR169C	0.0970217	8.35772	0.698321	0.403348	0.624156
YBR247C	0.185753	4.64047	0.697687	0.403562	0.624317
YDL155W	0.150277	4.879	0.696837	0.403848	0.62459
YDR057W	0.223197	3.93142	0.694457	0.404652	0.625452
YML050W	0.230763	3.237	0.692688	0.405252	0.62588
YDR288W	0.214239	3.48227	0.690887	0.405863	0.62634
YER157W	0.175521	5.1635	0.6903	0.406062	0.626415
YNR024W	0.403857	1.88571	0.690095	0.406132	0.626415
YHL017W	0.0935612	6.47149	0.688906	0.406537	0.626869
YNL135C	0.132961	8.68816	0.686212	0.407456	0.627944
YIL038C	0.138988	5.56523	0.685089	0.40784	0.628195
YNL215W	0.160062	3.58912	0.683749	0.408299	0.628483
YKL142W	0.13459	7.11936	0.683573	0.408359	0.628483
YPL180W	0.198003	4.8289	0.683024	0.408547	0.62857
YDR478W	0.48326	0.789324	0.682762	0.408637	0.62857
YPR189W	0.127779	6.10152	0.681943	0.408919	0.628833
YML096W	0.264573	3.74514	0.67842	0.410131	0.630491
YEL025C	0.128565	5.52452	0.678166	0.410219	0.630491
YDL208W	0.156596	6.24787	0.676851	0.410673	0.631018
YJL173C	0.142405	5.25802	0.674429	0.411512	0.631827
YMR043W	0.134728	5.02673	0.674089	0.41163	0.631827
YDR245W	0.10562	6.80215	0.671582	0.412501	0.632457
YLR425W	0.176515	4.10491	0.669811	0.413117	0.63306
YKL159C	0.265639	2.36007	0.666779	0.414177	0.63417
YNL182C	0.213696	4.47356	0.665851	0.414502	0.634412
YGR171C	0.176537	4.00013	0.664299	0.415046	0.634677
YHL025W	0.137563	6.58817	0.664239	0.415067	0.634677
YNL304W	0.163803	4.20624	0.66383	0.415211	0.634726
YGR274C	0.135187	4.79683	0.662165	0.415797	0.635108
YPL055C	0.222631	4.28868	0.659884	0.416601	0.635823
YDR054C	0.159389	5.18426	0.657972	0.417277	0.636649
YFL041W-A	0.313969	2.52296	0.657719	0.417366	0.636649
YBR153W	0.216708	3.9539	0.656748	0.417711	0.636978
YHR011W	0.207175	3.73465	0.656477	0.417807	0.636978
YBL059C-A	0.25336	3.71299	0.655555	0.418133	0.637038
YDR045C	0.247562	3.40743	0.655417	0.418183	0.637038
YPL161C	0.209212	3.48878	0.655037	0.418318	0.637073
YPR170W-B	0.335059	2.18444	0.653729	0.418783	0.63761
YJR069C	0.10595	5.93483	0.652302	0.419291	0.638042
YGR183C	0.19166	4.71181	0.651726	0.419496	0.638183
YMR032W	0.181029	4.72562	0.650914	0.419786	0.638453
YLR392C	0.217845	3.47501	0.648474	0.420659	0.63934
YPL268W	0.164671	3.62057	0.647629	0.420962	0.63934
YGL187C	0.132899	6.94999	0.647109	0.421148	0.63934
YPL188W	0.120727	6.68145	0.644392	0.422125	0.640054
YDL204W	0.167411	7.02607	0.644205	0.422192	0.640054
YKL022C	0.130426	5.07497	0.642611	0.422767	0.640349
YGR070W	0.136289	4.93707	0.642414	0.422838	0.640349
YGR047C	0.16563	4.24088	0.641608	0.423129	0.640585
YLL021W	0.13715	5.33266	0.641358	0.42322	0.640585
YDR322W	0.138205	4.45522	0.640703	0.423456	0.640772
YDL179W	0.217924	3.82797	0.640206	0.423636	0.640779
YOL089C	0.180119	4.70708	0.640017	0.423705	0.640779
YOL006C	0.17629	4.33036	0.639431	0.423917	0.640779
YDR016C	0.149579	4.88595	0.639133	0.424025	0.640779
YGR261C	0.122715	5.94275	0.638263	0.424341	0.640915
YJL200C	0.179937	7.33396	0.635185	0.42546	0.642263
YML120C	0.112276	6.84071	0.634662	0.42565	0.64238
YJL125C	0.175279	3.98853	0.634331	0.425771	0.642391
YDR440W	0.209229	3.34501	0.630205	0.42728	0.644326
YBR189W	0.113156	10.0925	0.627604	0.428236	0.645118
YGL246C	0.155119	4.68354	0.627162	0.428398	0.645118
YJL037W	0.4991	1.26627	0.626648	0.428588	0.645118
YJR022W	0.318133	2.90743	0.626611	0.428601	0.645118
YJR146W	0.690618	0.662434	0.626248	0.428735	0.645144
YMR143W	0.112503	8.70288	0.622152	0.430249	0.64674
YOR141C	0.1371	5.40883	0.620653	0.430805	0.646897
YDR348C	0.118332	5.20611	0.620642	0.430809	0.646897
YIR028W	0.423775	2.87727	0.619791	0.431125	0.647029
YLR043C	0.112609	8.29085	0.618653	0.431548	0.647236
YBL033C	0.148904	7.53549	0.617498	0.431979	0.647439
YGR119C	0.107561	6.05837	0.615998	0.432538	0.647439
YIL159W	0.250457	3.14675	0.615389	0.432766	0.647439
YGR225W	0.583206	1.06023	0.615276	0.432808	0.647439
YNL096C	0.123854	7.39492	0.615127	0.432864	0.647439
YNL062C	0.154101	5.23667	0.614816	0.43298	0.647439
YDR104C	0.169217	3.93317	0.614617	0.433055	0.647439
YFR037C	0.0890568	7.12261	0.613706	0.433396	0.647439
YGR085C	0.125503	7.87367	0.613283	0.433554	0.647439
YJR135W-A	0.118369	4.83546	0.613255	0.433565	0.647439
YDL225W	0.118276	4.7297	0.609976	0.434797	0.648769
YOR361C	0.0981118	8.67523	0.609364	0.435027	0.648769
YLL050C	0.0907698	9.1306	0.608947	0.435184	0.648833
YNL191W	0.155444	5.68651	0.606729	0.436022	0.64967
YBL015W	0.106618	7.50326	0.60655	0.43609	0.64967
YLR038C	0.137804	5.34139	0.606203	0.436221	0.649696
YCR020W-B	0.473967	1.22297	0.605298	0.436564	0.650035
YJR057W	0.162125	4.19373	0.604303	0.436941	0.650256
YJL166W	0.283024	7.25706	0.603648	0.437189	0.650285
YDR206W	0.12142	5.58285	0.601022	0.438188	0.651026
YML114C	0.134438	5.43179	0.600582	0.438356	0.651026
YHR129C	0.233031	3.59231	0.5991	0.438922	0.651026
YGR172C	0.132464	6.32742	0.59863	0.439101	0.651026
YLR136C	0.160164	5.56537	0.59853	0.439139	0.651026
YPL002C	0.273039	2.50163	0.596787	0.439806	0.651026
YDR116C	0.138123	5.02905	0.596444	0.439938	0.651026
YDR306C	0.122488	5.08998	0.596331	0.439982	0.651026
YJR110W	0.133547	4.82374	0.594078	0.440846	0.652136
YDR141C	0.117043	6.05043	0.592937	0.441286	0.652615
YNR073C	0.757914	0.275223	0.591672	0.441773	0.652784
YBR278W	0.186486	3.80903	0.591448	0.44186	0.652784
YDR439W	0.250737	2.93898	0.59075	0.442129	0.653012
YHL036W	0.152419	8.97863	0.585539	0.444149	0.654703
YDR028C	0.129043	5.76431	0.584982	0.444366	0.654703
YPL237W	0.0957548	8.26125	0.584959	0.444375	0.654703
YLR453C	0.311862	2.24057	0.584925	0.444388	0.654703
YMR071C	0.116722	6.12885	0.584571	0.444526	0.654703
YDR181C	0.247707	2.73805	0.583509	0.44494	0.655059
YDL043C	0.307579	3.0891	0.579954	0.446331	0.656535
YGL134W	0.143015	4.54104	0.579865	0.446365	0.656535
YPL179W	0.0962063	6.47553	0.5785	0.446901	0.657152
YNL100W	0.123392	5.65905	0.577946	0.447119	0.657184
YDR176W	0.167627	4.40299	0.577856	0.447154	0.657184
YKL205W	0.112458	5.20533	0.576722	0.4476	0.657669
YMR012W	0.0960654	8.19316	0.576162	0.447821	0.657823
YMR315W-A	0.785213	-0.121431	0.57563	0.44803	0.657917
YLR371W	0.123945	5.56363	0.575227	0.448189	0.657917
[truncated: 3,677 more rows]

## Sheet: +H2O2
	logFC	logCPM	LR	PValue	FDR
YBR244W	3.68122	6.99596	566.544	3.17084e-125	1.79977e-121
YDR453C	3.90117	8.05833	557.958	2.33756e-123	6.63398e-120
YBR008C	3.9733	6.99331	498.26	2.27236e-110	4.2993e-107
YLR108C	3.22007	7.16599	474.343	3.63708e-105	5.16102e-102
YLL060C	4.23369	6.62158	342.022	2.31493e-76	2.62791e-73
YDL025C	1.8161	6.75144	296.92	1.54422e-66	1.46083e-63
YKL071W	5.91986	5.84688	289.795	5.51026e-65	4.46803e-62
YDR132C	3.85811	5.43524	287.912	1.41731e-64	1.00558e-61
YFL056C	3.51228	4.82712	273.012	2.50273e-61	1.42055e-58
YDR256C	4.6877	5.66619	269.42	1.51824e-60	7.83413e-58
YHR048W	5.72247	7.67378	264.852	1.50281e-59	7.1083e-57
YPL171C	5.06521	6.87327	250.642	1.88095e-56	8.21252e-54
YKL086W	6.05229	5.77064	243.802	5.83093e-55	2.36403e-52
YCR102C	4.68727	5.59938	234.632	5.82314e-53	2.20347e-50
YOR028C	3.44646	5.90392	218.779	1.66963e-49	5.92302e-47
YOR226C	2.74838	8.24059	193.563	5.30561e-44	1.77145e-41
YLR460C	3.90661	5.61589	191.977	1.17689e-43	3.71112e-41
YGR088W	2.10188	8.98188	171.203	4.04123e-39	1.20726e-36
YJR048W	2.51036	6.11699	160.003	1.12968e-36	3.14718e-34
YKR052C	1.77103	7.45795	159.943	1.16439e-36	3.14718e-34
YDR353W	1.75337	10.195	156.043	8.28562e-36	2.13769e-33
YDL243C	3.38881	4.95343	154.823	1.53029e-35	3.7765e-33
YLL056C	2.98173	5.18308	150.628	1.264e-34	2.98937e-32
YPR065W	2.77881	5.70218	149.624	2.09439e-34	4.75511e-32
YML131W	2.36358	7.99728	147.618	5.74934e-34	1.25512e-31
YJL101C	1.50907	7.97055	145.094	2.04874e-33	4.30692e-31
YGR209C	1.5059	10.0678	144.17	3.26234e-33	6.61323e-31
YKR066C	1.94464	9.66271	135.187	3.00459e-31	5.51608e-29
YDL218W	3.50721	4.53859	135.182	3.01266e-31	5.51608e-29
YDR003W	1.68831	6.64769	133.411	7.35094e-31	1.30387e-28
YCL026C-B	3.30284	7.1596	131.751	1.69631e-30	2.91765e-28
YGR197C	1.73174	7.07046	127.761	1.26635e-29	2.11406e-27
YKR071C	1.70591	6.60694	124.072	8.12317e-29	1.31735e-26
YCL026C-A	5.31566	3.38312	122.497	1.79699e-28	2.83326e-26
YML091C	2.18288	5.17872	118.881	1.11207e-27	1.70598e-25
YJL048C	1.33937	6.62157	114.871	8.40017e-27	1.25472e-24
YKR076W	1.76127	5.85933	113.387	1.77477e-26	2.58298e-24
YOL119C	1.26116	7.58723	112.917	2.25009e-26	3.19288e-24
YFL030W	1.83674	6.32553	110.508	7.58447e-26	1.04999e-23
YMR084W	2.96129	4.47953	108.716	1.87301e-25	2.47237e-23
YHR179W	1.59719	10.1434	107.038	4.36763e-25	5.50904e-23
YPR127W	1.25598	7.58257	102.313	4.73971e-24	5.72396e-22
YPL135W	1.45722	8.36311	102.215	4.98007e-24	5.88894e-22
YNL260C	2.25124	4.52489	90.5689	1.78647e-21	2.02801e-19
YOL151W	1.6961	8.65523	87.3162	9.24857e-21	1.00952e-18
YPL095C	1.30026	6.68978	86.4891	1.40507e-20	1.50475e-18
YLR164W	2.03398	4.58477	86.027	1.77492e-20	1.83172e-18
YNR074C	1.49155	5.391	83.7277	5.67829e-20	5.65438e-18
YDR533C	1.32783	7.38211	82.9551	8.39386e-20	8.21441e-18
YLR214W	2.74658	7.30499	82.739	9.36333e-20	9.00784e-18
YMR038C	1.17415	8.38139	82.4118	1.10494e-19	1.04527e-17
YGL096W	2.20935	4.40425	81.2995	1.93974e-19	1.80491e-17
YDR513W	1.44265	8.36655	80.983	2.27672e-19	2.08427e-17
YBL064C	1.29318	7.48343	80.9514	2.31341e-19	2.08427e-17
YBR137W	1.17162	6.37493	80.7546	2.55559e-19	2.26649e-17
YMR090W	1.91598	7.16216	79.8514	4.03657e-19	3.52486e-17
YDR003W-A	2.02434	4.43141	79.7238	4.30575e-19	3.70294e-17
YHR008C	1.5454	8.98904	78.1313	9.64122e-19	8.04758e-17
YLR163C	0.948025	6.81514	73.3338	1.09479e-17	9.00585e-16
YDL180W	1.49092	6.30627	72.4714	1.69473e-17	1.37419e-15
YKL040C	1.17625	5.85842	69.913	6.19789e-17	4.88601e-15
YGL114W	1.03907	7.58856	68.9663	1.00162e-16	7.68268e-15
YOL109W	1.34032	9.12617	68.1061	1.54928e-16	1.17249e-14
YLL055W	1.68316	7.01148	66.983	2.73857e-16	2.01872e-14
YDR061W	1.19183	6.4513	64.4464	9.91959e-16	7.12704e-14
YOR032C	3.48402	2.20815	64.1026	1.18106e-15	8.37965e-14
YNL134C	1.39267	9.53057	61.7429	3.91364e-15	2.72723e-13
YPL203W	1.10964	7.07317	61.6423	4.11865e-15	2.77865e-13
YPL058C	1.11195	7.05026	61.6221	4.16112e-15	2.77865e-13
YDR487C	1.17137	8.43158	61.2073	5.13701e-15	3.35146e-13
YGL038C	1.01534	6.23618	60.6875	6.68944e-15	4.26621e-13
YBL043W	1.97027	4.12173	60.5167	7.29572e-15	4.60117e-13
YBR169C	0.895717	8.35772	58.7683	1.77381e-14	1.09436e-12
YOL052C-A	2.25863	6.47176	58.4208	2.11639e-14	1.29168e-12
YMR319C	1.30627	6.54768	57.984	2.64264e-14	1.5957e-12
YMR177W	1.98129	4.73816	57.4297	3.50274e-14	2.0928e-12
YIL045W	1.99309	3.90934	57.0544	4.23927e-14	2.50647e-12
YDR222W	1.4623	5.79529	57.0207	4.31259e-14	2.52353e-12
YDR069C	1.46075	4.9837	56.653	5.1992e-14	2.98087e-12
YKL043W	1.56045	5.52155	56.4857	5.66087e-14	3.21311e-12
YML116W	1.28312	6.31298	54.0803	1.92465e-13	1.06062e-11
YNL087W	0.937959	6.87383	52.4967	4.30977e-13	2.32974e-11
YMR173W	1.07853	5.75559	51.9707	5.63346e-13	3.01656e-11
YNL180C	1.54843	4.77923	51.7179	6.40758e-13	3.39901e-11
YGR250C	1.28237	7.40377	51.1272	8.65694e-13	4.50796e-11
YLR346C	2.47456	3.31248	50.7121	1.06956e-12	5.51894e-11
YOR043W	0.88869	6.73546	50.3652	1.27639e-12	6.52686e-11
YLR297W	1.82298	5.368	50.1909	1.39494e-12	7.06937e-11
YGL184C	2.30663	9.38605	49.2884	2.2096e-12	1.10989e-10
YNL231C	0.970411	6.09563	48.9401	2.63903e-12	1.30253e-10
YDL168W	0.876265	7.66079	48.7142	2.96117e-12	1.44893e-10
YHL008C	0.955428	5.91966	47.3816	5.84297e-12	2.83459e-10
YJL057C	1.22028	5.57064	46.7446	8.08685e-12	3.88991e-10
YER079W	1.40598	5.0889	45.4636	1.55501e-11	7.27878e-10
YIL164C	1.61371	5.84867	45.4517	1.5645e-11	7.27878e-10
YCR021C	1.60276	10.8527	45.0064	1.96388e-11	9.06261e-10
YML007W	1.04693	6.63997	44.6909	2.30722e-11	1.05611e-09
YMR085W	1.85645	4.22031	44.6368	2.3719e-11	1.07703e-09
YFL053W	2.19661	4.01746	43.5655	4.09996e-11	1.83239e-09
YKL087C	1.18926	5.93644	42.9654	5.57159e-11	2.4515e-09
YOR018W	1.06971	5.84109	42.2955	7.84737e-11	3.42628e-09
YDL020C	0.931398	6.26526	42.1546	8.43369e-11	3.62649e-09
YER175C	1.16708	6.86398	41.6941	1.06733e-10	4.555e-09
YDR258C	1.2527	8.32206	41.1899	1.38135e-10	5.80779e-09
YML130C	0.739254	7.29194	39.8678	2.71745e-10	1.1177e-08
YKL094W	0.811175	7.45183	38.7779	4.74879e-10	1.92529e-08
YJL100W	1.01881	6.01395	38.4159	5.71636e-10	2.28493e-08
YNL037C	0.764542	8.62815	38.1345	6.60338e-10	2.58488e-08
YJL116C	1.7451	4.50483	37.4289	9.4809e-10	3.68586e-08
YDR151C	0.915079	6.07661	36.7957	1.3118e-09	4.99716e-08
YHR029C	0.834519	6.87168	36.4032	1.60436e-09	6.03069e-08
YOL028C	1.93553	3.49656	35.4865	2.56829e-09	9.46598e-08
YPL250C	1.62322	7.52777	34.9214	3.43283e-09	1.24902e-07
YMR265C	1.09458	6.67737	34.8756	3.51457e-09	1.27062e-07
YBR101C	0.901433	8.02687	33.9159	5.75466e-09	2.02879e-07
YJL042W	0.743951	7.69138	33.625	6.68275e-09	2.34144e-07
YER067W	1.04255	7.27617	32.9497	9.4576e-09	3.29333e-07
YBR112C	0.678317	5.67692	32.9217	9.59473e-09	3.32071e-07
YNR034W	0.799157	6.06324	32.2816	1.33372e-08	4.56035e-07
YMR315W	0.588413	9.22944	32.0811	1.47867e-08	4.9958e-07
YPL274W	0.873449	9.63783	31.859	1.65778e-08	5.5678e-07
YJL082W	0.607798	6.91951	31.8432	1.67133e-08	5.58027e-07
YNR034W-A	1.61066	6.19197	31.5501	1.94365e-08	6.45156e-07
YGR055W	0.971865	10.2369	31.2115	2.31386e-08	7.5916e-07
YJR122W	0.912292	5.15685	30.8977	2.72001e-08	8.87286e-07
YNL006W	0.959491	7.48468	30.7846	2.88316e-08	9.35132e-07
YIL165C	1.48544	5.45477	30.3213	3.66078e-08	1.17393e-06
YDL182W	1.41797	8.25536	29.7747	4.85273e-08	1.53878e-06
YMR171C	0.755269	6.18845	29.7581	4.89445e-08	1.54338e-06
YER053C-A	2.38298	3.11642	29.0594	7.01928e-08	2.18909e-06
YBR072W	1.42483	8.70965	28.9238	7.5282e-08	2.31287e-06
YJL212C	0.929823	8.49653	28.7571	8.20465e-08	2.49035e-06
YGR223C	0.962305	4.98962	28.664	8.60877e-08	2.58711e-06
YGR040W	0.944794	4.78162	28.63	8.7612e-08	2.61729e-06
YBR047W	1.75387	3.25958	28.1178	1.1415e-07	3.2889e-06
YGR211W	0.912245	8.96248	27.9028	1.27563e-07	3.63844e-06
YPL202C	1.47976	3.45034	27.8275	1.32628e-07	3.76397e-06
YKR067W	0.720105	6.50194	27.3265	1.71838e-07	4.75782e-06
YDR202C	1.02802	4.8877	27.1684	1.86484e-07	5.11345e-06
YOL029C	1.50503	2.98074	26.8596	2.18784e-07	5.91342e-06
YBR088C	0.896121	5.93714	26.8281	2.22385e-07	5.98225e-06
YNL077W	0.842354	7.04826	26.6964	2.38069e-07	6.34403e-06
YNL277W	1.29534	8.81354	26.1676	3.13029e-07	8.15023e-06
YPR036W-A	1.46398	7.61122	25.8667	3.65831e-07	9.48153e-06
YDR171W	0.871745	9.44329	25.8289	3.73068e-07	9.62516e-06
YDL183C	1.36558	3.43172	25.6949	3.9988e-07	1.02702e-05
YKL044W	3.42207	1.70559	25.5487	4.31348e-07	1.10181e-05
YGL248W	0.892095	5.63523	25.4506	4.53858e-07	1.15004e-05
YPR008W	0.792443	5.64963	25.1767	5.23107e-07	1.31962e-05
YHL036W	1.00629	8.97863	25.1635	5.26688e-07	1.32278e-05
YKL095W	1.85552	3.13045	24.8238	6.28156e-07	1.56378e-05
YBR071W	1.00138	5.45105	24.7998	6.36028e-07	1.57646e-05
YGL091C	0.565154	6.53524	24.7687	6.46401e-07	1.59521e-05
YMR210W	0.596058	6.34763	24.7458	6.54118e-07	1.60726e-05
YBR066C	1.10609	4.67927	24.3093	8.20403e-07	1.97314e-05
YOR162C	0.894218	4.81591	23.8187	1.05849e-06	2.49294e-05
YDR358W	0.792463	5.374	23.5112	1.24191e-06	2.88897e-05
YJR086W	1.36351	4.41636	23.4166	1.30449e-06	3.00987e-05
YHR097C	1.02163	6.36708	23.3152	1.37508e-06	3.14715e-05
YBR255W	1.29595	3.55362	23.2674	1.40966e-06	3.21334e-05
YFL057C	2.45958	2.49445	23.2441	1.42688e-06	3.21921e-05
YDL204W	1.00585	7.02607	22.9787	1.63803e-06	3.63555e-05
YDR089W	0.576388	5.75258	22.8934	1.71235e-06	3.78182e-05
YMR086W	0.706193	6.05699	22.8241	1.77523e-06	3.89042e-05
YML087C	1.70732	3.46718	22.4234	2.18695e-06	4.70194e-05
YJL036W	0.89005	4.65333	22.3547	2.26657e-06	4.85474e-05
YHR199C	0.776296	7.74416	22.0969	2.59229e-06	5.5108e-05
YMR169C	1.25895	6.84777	22.0316	2.68205e-06	5.68035e-05
YBR151W	0.559933	6.86415	21.8673	2.92167e-06	6.11934e-05
YGL222C	0.926185	4.79546	21.7073	3.17587e-06	6.62729e-05
YGR161C	0.822191	6.4961	21.0921	4.37739e-06	8.8736e-05
YMR195W	0.871078	5.32337	21.0568	4.4586e-06	9.00606e-05
YDR070C	1.36011	3.87942	21.0146	4.55785e-06	9.17389e-05
YKL093W	1.21717	3.58545	20.8435	4.98371e-06	9.89075e-05
YGR256W	1.24718	4.50551	20.7152	5.32906e-06	0.000104303
YPR196W	1.21267	3.55597	20.621	5.59799e-06	0.000108816
YOR227W	0.641855	6.01535	20.5467	5.8195e-06	0.000112533
YOR274W	1.17634	3.64276	20.5116	5.92708e-06	0.000113656
YGR224W	3.40677	1.49724	20.4918	5.98875e-06	0.000114452
YGR142W	1.28396	8.22704	20.1805	7.04683e-06	0.000130286
YHR007C-A	2.20813	2.74342	20.0265	7.63747e-06	0.00013939
YNL176C	1.02341	5.1711	19.9829	7.81383e-06	0.000141698
YBR073W	0.650732	5.49368	19.8278	8.47406e-06	0.000152695
YIL097W	1.48227	3.65517	19.5627	9.73526e-06	0.000171607
YBL033C	0.844726	7.53549	19.5435	9.83324e-06	0.000172797
YLR326W	0.993463	3.7231	19.4874	1.01263e-05	0.000176852
YPR061C	0.948171	4.20301	19.3129	1.10951e-05	0.000193178
YGR017W	0.862698	5.18633	19.2837	1.12662e-05	0.000195556
YER103W	1.12516	8.5574	19.2389	1.15341e-05	0.000199596
YLR168C	0.746272	4.51181	19.1866	1.18543e-05	0.000203987
YJR147W	1.01545	5.77993	19.1128	1.23218e-05	0.000210978
YJL128C	0.535089	6.63857	18.6292	1.58769e-05	0.000267723
YGR198W	0.649388	5.64987	18.4315	1.76122e-05	0.000290425
YKL103C	0.664899	8.61891	18.3371	1.85071e-05	0.000301857
YNL172W	0.694301	5.31309	18.3031	1.88405e-05	0.000306415
YML028W	0.731286	10.7698	18.2005	1.98826e-05	0.000321521
YGL117W	1.29678	4.7163	17.8474	2.39341e-05	0.000381602
YJL144W	0.709669	6.40665	17.8163	2.43287e-05	0.000386806
YOR114W	1.2782	2.85136	17.8075	2.44422e-05	0.000387526
YGR202C	0.564538	6.09279	17.7265	2.55048e-05	0.000403246
YLR103C	1.34123	2.94227	17.7201	2.55906e-05	0.000403479
YNL118C	0.599944	5.70869	17.5885	2.74242e-05	0.00043
YBL078C	0.973927	4.63282	17.5586	2.7859e-05	0.000435614
YPR093C	0.835964	5.38869	17.5217	2.84047e-05	0.000442926
YPR201W	1.52845	2.57002	17.2098	3.34703e-05	0.000519064
YLR183C	0.766636	4.18867	17.1689	3.41996e-05	0.000528149
YOR027W	0.464638	8.93371	17.1665	3.42422e-05	0.000528149
YOR026W	0.784435	4.15349	17.1358	3.48009e-05	0.000533865
YMR251W	1.57015	3.21869	17.1183	3.51231e-05	0.000537355
YLR252W	0.957107	5.00457	17.0508	3.63929e-05	0.000553797
YIR017C	1.18322	7.01018	16.6714	4.44456e-05	0.000653247
YPR157W	0.553006	7.12321	16.5171	4.82138e-05	0.000705313
YGR050C	1.1381	2.81354	16.4879	4.89609e-05	0.000709154
YDL170W	0.668666	5.80978	16.4328	5.04065e-05	0.000728009
YPR067W	0.740102	5.43877	16.3515	5.2614e-05	0.000754133
YDL127W	0.806701	4.60276	16.3374	5.30062e-05	0.000757842
YAR027W	0.446992	6.71264	16.303	5.39785e-05	0.000767875
YMR161W	0.73235	5.00388	16.0486	6.17364e-05	0.000865225
YOR044W	0.96998	3.30698	15.9664	6.44766e-05	0.000896983
YDL129W	0.977568	3.98137	15.7945	7.06073e-05	0.000972736
YIR005W	1.01712	3.3888	15.7724	7.14375e-05	0.000981789
YPR174C	0.909667	4.31817	15.7002	7.42167e-05	0.00100403
YOL149W	0.778106	4.29968	15.6982	7.42937e-05	0.00100403
YGR010W	0.689043	4.79294	15.5561	8.00939e-05	0.00106445
YER098W	0.938015	3.78186	15.3501	8.93148e-05	0.0011735
YFL042C	0.536522	5.44203	15.341	8.97495e-05	0.00117649
YER185W	1.43703	2.31226	15.3168	9.09043e-05	0.00118809
YMR283C	0.897267	3.90612	15.3137	9.10537e-05	0.00118809
YKR069W	0.989388	8.73673	15.2835	9.25187e-05	0.00120168
YMR104C	0.505195	6.60468	15.2183	9.5772e-05	0.00123546
YHR004C	0.566967	5.56317	15.1955	9.69326e-05	0.00124555
YBR280C	0.539588	6.38197	15.1943	9.69935e-05	0.00124555
YDL002C	0.844193	3.79346	15.1611	9.87137e-05	0.0012591
YPR179C	0.897611	3.68769	15.1114	0.000101348	0.00128692
YGL098W	0.753836	3.79706	15.1	0.000101962	0.00129182
YBL086C	0.883524	4.7044	15.0871	0.000102664	0.00129782
YJL165C	0.635445	6.47383	15.0652	0.000103859	0.00131
YOL116W	0.725638	4.68344	15.0174	0.000106526	0.00134067
YDR423C	0.550708	5.50944	14.8186	0.000118362	0.00147329
YER141W	0.423584	7.86595	14.7849	0.000120496	0.00149331
YLL054C	1.54235	3.33146	14.7806	0.000120774	0.0014935
YDL219W	0.873642	4.2271	14.6611	0.000128672	0.00158082
YOL032W	0.677702	6.07643	14.6276	0.000130985	0.00160231
YLL052C	1.39275	3.59861	14.2552	0.00015962	0.00191684
YLR213C	1.3538	2.67761	14.2538	0.000159737	0.00191684
YGR023W	0.970724	3.44454	14.0991	0.00017343	0.00206221
YOR022C	0.71021	4.12027	14.0965	0.000173668	0.00206221
YLR420W	0.446339	8.22656	13.9698	0.000185766	0.00218918
YLL027W	0.546346	6.80605	13.9685	0.000185903	0.00218918
YEL018W	1.05187	2.99051	13.9297	0.000189772	0.00222551
YMR306W	0.941968	3.39909	13.9083	0.00019195	0.00224358
YGR234W	0.742376	8.0182	13.8644	0.000196481	0.00228062
YCR005C	0.603079	9.46725	13.6805	0.000216699	0.00248262
YMR311C	0.657435	5.28542	13.6783	0.000216945	0.00248262
YNL173C	0.553248	6.35357	13.6241	0.000223306	0.00255027
YJR036C	0.90075	3.68904	13.5377	0.000233821	0.00264904
YIL063C	0.767111	4.56596	13.2815	0.000268033	0.00297722
YPL158C	0.649759	4.66639	13.2695	0.000269757	0.00298468
YNL025C	1.018	3.42856	13.2222	0.000276656	0.00304322
YLR021W	0.766499	4.24292	13.2033	0.000279461	0.00306813
YLR102C	0.827044	3.78758	13.097	0.000295776	0.00322231
YKL108W	0.929309	3.33897	13.0386	0.000305134	0.00330524
YLR257W	0.517719	7.77436	12.9818	0.000314529	0.00340051
YGL054C	0.477124	6.21386	12.8539	0.000336771	0.00362716
YPR175W	0.709384	5.1942	12.8145	0.000343938	0.00369733
YKL107W	1.98256	1.86312	12.8067	0.00034538	0.00370582
YLR295C	0.537586	5.65882	12.6974	0.000366169	0.00392146
YDL099W	0.823536	3.56415	12.6806	0.000369471	0.00394938
YDR501W	1.19481	3.32835	12.6426	0.000377045	0.00402276
YLR205C	0.695566	4.76686	12.6374	0.000378101	0.00402646
YDL122W	0.763474	5.39505	12.6181	0.00038203	0.00406067
YEL052W	0.410445	7.0755	12.5283	0.000400839	0.00422893
YFL033C	0.414893	6.18659	12.5192	0.000402795	0.00424168
YGL255W	1.35209	8.31841	12.5147	0.000403757	0.00424394
YGL059W	0.753826	4.69277	12.4751	0.000412402	0.00431439
YDR097C	0.490173	5.40011	12.4736	0.00041274	0.00431439
YOR315W	0.898735	4.40329	12.455	0.000416883	0.00434969
YOR058C	0.729488	4.03576	12.4262	0.000423358	0.00440265
YPR048W	0.660552	5.04062	12.4174	0.000425341	0.0044136
YNL229C	0.637468	4.80895	12.2899	0.000455416	0.00468286
YPL042C	0.528915	5.6567	12.2503	0.000465183	0.00477465
YDR186C	0.486422	5.92103	12.241	0.000467504	0.00478981
YNL191W	0.698601	5.68651	12.2233	0.000471962	0.00482226
YJL123C	0.505468	6.03887	12.1942	0.000479395	0.00488518
YNL102W	0.56801	5.41	12.1337	0.000495197	0.00502815
YLL053C	1.29412	3.2211	12.0859	0.000508034	0.00513096
YOR046C	0.460681	6.34721	12.0672	0.000513159	0.00517352
YGR008C	0.618923	6.98578	12.0518	0.000517431	0.00519812
YLR032W	0.518857	4.93419	12.0029	0.000531174	0.00529867
YKL045W	0.734124	4.36248	11.9004	0.000561215	0.00554957
YIL027C	0.648356	5.27817	11.8277	0.000583574	0.00574066
YCR019W	0.687118	3.81219	11.7832	0.000597675	0.00586921
YIL056W	0.673378	5.65829	11.7663	0.000603125	0.0059023
YLR121C	0.773802	6.56884	11.7064	0.000622863	0.00604337
YBL075C	0.700131	4.33888	11.6806	0.000631549	0.00611719
YCR023C	0.511163	5.6575	11.6591	0.000638885	0.00614629
YPL070W	0.720344	3.95829	11.5919	0.000662406	0.00635104
YDR475C	0.3946	6.92525	11.5127	0.000691237	0.00660515
YNL179C	1.17585	2.54299	11.4838	0.000702056	0.00668602
YMR136W	0.635854	5.53061	11.467	0.000708415	0.00673528
YNL007C	0.45461	8.77076	11.4552	0.000712943	0.0067557
YPR045C	0.491145	5.38902	11.3904	0.000738264	0.00697236
YCR009C	0.449384	6.89071	11.3641	0.00074878	0.00705993
YNR069C	1.35556	3.94579	11.3282	0.0007634	0.00718583
YBR117C	0.840462	5.01259	11.2895	0.000779459	0.00731274
YPL199C	0.673594	4.81241	11.2405	0.000800318	0.00749288
YDR080W	0.817865	3.81578	11.2102	0.00081347	0.0075817
YOL097C	0.343621	7.88299	11.2072	0.000814809	0.00758173
YDL005C	0.600413	4.25972	11.1913	0.000821817	0.00763442
YPR073C	0.711592	4.91807	11.1784	0.000827534	0.00767497
YGL163C	0.64198	4.79462	11.151	0.000839877	0.00776407
YGL045W	0.550377	5.32178	11.0968	0.000864771	0.00794246
YJR096W	0.490945	7.61013	10.9401	0.000941068	0.00858763
YPL225W	0.471299	6.57738	10.9083	0.00095732	0.0087194
YML041C	0.613845	4.29124	10.8835	0.000970231	0.00879718
YDR472W	0.460324	5.26796	10.8418	0.000992367	0.00896923
YFL016C	0.500043	7.61892	10.8349	0.000996045	0.00898816
YKR087C	0.436082	5.64195	10.7769	0.00102775	0.00924483
YOL017W	0.830138	2.95107	10.7673	0.00103308	0.00927809
YDR253C	1.58602	3.93688	10.7524	0.00104143	0.00931823
YER059W	0.680602	4.29462	10.7506	0.00104247	0.00931823
YMR135C	0.482853	6.41503	10.7351	0.00105121	0.00936683
YNR068C	1.81291	1.73151	10.7272	0.00105575	0.00939253
YOR363C	0.602591	4.32434	10.7144	0.00106303	0.00944252
YKL067W	0.355886	7.40964	10.6562	0.00109702	0.00971398
YOR382W	0.592568	5.50132	10.6234	0.00111666	0.00987251
YJR046W	0.434058	7.16139	10.597	0.00113274	0.00999913
YMR188C	0.837949	3.89071	10.5659	0.00115192	0.0101212
YNL312W	0.415041	6.63135	10.4417	0.00123201	0.0107509
YCR106W	0.842962	3.99926	10.4401	0.00123306	0.0107509
YLR388W	0.515612	7.22193	10.3577	0.00128936	0.0111903
YEL072W	0.998076	4.29035	10.341	0.00130106	0.011247
YPL239W	0.730562	4.60625	10.3399	0.00130185	0.011247
YKR061W	1.05926	3.46232	10.2769	0.00134703	0.0115495
YKL113C	0.514914	5.19912	10.1646	0.00143162	0.0120741
YGR015C	0.71614	4.41129	10.1237	0.00146377	0.0123269
YPR145C-A	2.04685	1.80589	10.0799	0.00149895	0.0125859
YJR049C	0.436845	5.37183	10.0758	0.00150226	0.0125951
YNL217W	0.470213	5.5428	9.98626	0.00157713	0.0130874
YLR345W	0.618386	5.72307	9.96271	0.00159743	0.0132234
YDR339C	0.57958	4.91063	9.96185	0.00159817	0.0132234
YGR169C-A	1.24033	2.22169	9.91328	0.0016409	0.0134982
YFL054C	0.56906	6.32075	9.90208	0.00165092	0.013561
YBL026W	0.638611	5.07987	9.89296	0.00165912	0.013589
YCR024C	0.636276	4.26655	9.85703	0.00169184	0.0138301
YKL109W	0.560598	5.55436	9.8553	0.00169344	0.0138301
YLR328W	0.352019	6.52965	9.76444	0.0017792	0.0143023
YLR275W	0.86252	3.35911	9.74799	0.00179519	0.0143919
YCR033W	0.4186	5.6793	9.73173	0.00181114	0.0144994
YLR260W	0.538644	4.76667	9.69534	0.00184736	0.0147685
YLR290C	0.596416	4.73201	9.67012	0.00187289	0.0148965
YDR309C	0.607916	5.94462	9.64477	0.00189891	0.0150324
YLR251W	0.538628	6.37052	9.61624	0.00192864	0.0152252
YPL163C	0.593648	5.42573	9.5951	0.00195098	0.0153376
YDR429C	0.522303	6.85202	9.58341	0.00196344	0.0153937
YLR266C	0.536107	4.83302	9.58332	0.00196353	0.0153937
YBL049W	1.30579	3.06686	9.549	0.00200059	0.0156194
YOR164C	0.607464	6.30515	9.51504	0.00203794	0.0158675
YBL029C-A	0.605625	4.66156	9.5093	0.00204433	0.0158861
YIL066C	0.761171	4.15412	9.47211	0.0020862	0.0161545
YNR006W	0.493738	5.71507	9.44359	0.00211888	0.0163629
YEL011W	0.405647	8.11887	9.436	0.00212766	0.0164085
YGL150C	0.357752	6.27506	9.35984	0.00221791	0.016989
YOR280C	0.496317	5.12613	9.34915	0.00223089	0.0170654
YBR095C	0.542126	4.06035	9.30234	0.00228861	0.0174834
YPL196W	0.416383	5.94532	9.25075	0.00235399	0.0178626
YLR092W	0.820942	9.34459	9.23536	0.00237385	0.0179653
YEL044W	0.593942	6.08453	9.20777	0.0024099	0.0181414
YDL022C-A	3.10034	0.275375	9.19033	0.00243297	0.0182425
YEL015W	0.482847	5.6754	9.04326	0.00263665	0.019444
YJR010W	0.575151	9.59591	9.03808	0.00264413	0.0194658
YHR080C	0.479998	5.39423	9.00771	0.00268843	0.0197663
YER001W	0.379652	6.38584	8.96789	0.00274765	0.0201248
YOR298C-A	0.49562	9.07962	8.96777	0.00274783	0.0201248
YJL127C	0.6736	3.73648	8.95763	0.00276313	0.0202107
YGL252C	0.400686	6.07664	8.94498	0.00278233	0.020325
YDR179C	1.93182	1.15582	8.93227	0.00280176	0.0204144
YGR221C	1.10195	2.52524	8.92091	0.00281924	0.0204915
YJL213W	0.618275	6.02073	8.9207	0.00281956	0.0204915
YGL180W	0.640318	5.26613	8.91548	0.00282763	0.0205238
YMR061W	0.500265	5.374	8.85749	0.00291888	0.0211315
YGR035C	1.78803	1.63513	8.85365	0.00292504	0.0211315
YKL092C	0.647695	4.59282	8.77621	0.00305184	0.0218715
YBR243C	0.438262	7.07139	8.77015	0.003062	0.0218999
YDL231C	0.431992	5.96181	8.75912	0.00308057	0.0219665
YER134C	0.476163	5.17461	8.70674	0.00317036	0.0224937
YPR167C	0.629203	7.47655	8.6968	0.00318768	0.0225884
YDR152W	0.526905	5.11096	8.62976	0.00330715	0.0232896
YBR070C	0.542527	5.11106	8.62536	0.00331514	0.0233043
YKL088W	0.627029	4.04743	8.60192	0.00335809	0.0235025
YOL048C	0.395159	5.99219	8.58542	0.00338865	0.0236
YER022W	0.68199	3.6623	8.512	0.00352812	0.0243029
YIR018W	0.544763	5.6166	8.46428	0.00362189	0.0247685
YER184C	0.622661	4.15877	8.46137	0.00362768	0.0247782
YOR066W	0.519007	4.98936	8.44571	0.00365906	0.0249625
YOR249C	0.838381	3.44099	8.43985	0.00367086	0.024983
YIL112W	0.619378	4.62842	8.41694	0.00371741	0.0252392
YHR182W	0.787796	3.39764	8.40339	0.00374522	0.0253674
YBR131W	0.676842	4.05366	8.3983	0.00375572	0.0254082
YPR022C	0.376762	5.24358	8.36496	0.00382525	0.0257863
YOR182C	0.504266	9.83754	8.34936	0.00385824	0.0258858
YLR368W	0.611579	4.39043	8.29671	0.0039717	0.0265842
YPL188W	0.433644	6.68145	8.28306	0.00400167	0.0267475
YIL118W	0.39507	5.84926	8.28131	0.00400552	0.0267475
YKL002W	0.579615	5.33206	8.2393	0.00409929	0.0271184
YMR167W	0.626385	4.18423	8.22414	0.00413368	0.0273141
YNL157W	0.343001	6.34372	8.1864	0.00422057	0.0277589
YCR100C	1.2937	2.31321	8.1812	0.00423267	0.0277741
YHL015W	0.38066	10.1399	8.15977	0.00428298	0.0280718
YJL164C	0.664963	5.75251	8.10877	0.00440515	0.0287729
YKL070W	2.66065	0.699372	8.093	0.00444365	0.0289577
YML003W	0.845574	3.29673	8.08671	0.00445911	0.0289964
YBR273C	0.40836	6.30908	8.04589	0.0045607	0.0295171
YGL053W	0.585453	4.94579	8.03408	0.00459052	0.0296763
YKL112W	0.362505	5.7938	8.00586	0.00466263	0.0300398
YDL111C	0.346976	6.14341	7.99836	0.00468197	0.030062
YPL054W	1.1158	4.40084	7.99565	0.00468899	0.0300731
YDL225W	0.426733	4.7297	7.97876	0.00473294	0.0302866
YIR001C	0.683162	3.22282	7.9596	0.00478329	0.0305056
YPL178W	0.530174	4.04589	7.92997	0.00486226	0.030905
YIL076W	0.451149	6.54894	7.85469	0.00506891	0.0319679
YNR066C	0.713765	3.65256	7.81259	0.00518834	0.0326486
YBR119W	0.637234	3.78063	7.78606	0.00526508	0.0330582
YCL051W	0.503177	5.01785	7.77729	0.00529071	0.0331824
YHR099W	0.329855	7.34612	7.77427	0.00529955	0.0332012
YGR111W	0.503468	5.3042	7.73032	0.00543012	0.0339133
YLR287C-A	0.469367	9.30024	7.7107	0.00548945	0.0341272
YKL204W	0.523056	4.52874	7.7011	0.0055187	0.0342715
YER131W	0.570225	8.78924	7.62704	0.00574997	0.0354363
YER157W	0.584716	5.1635	7.62288	0.00576325	0.0354795
YMR055C	0.797359	3.67964	7.61702	0.00578198	0.0354795
YDL234C	0.421317	5.82131	7.61139	0.00580009	0.0355522
YKL085W	0.34733	8.39054	7.55814	0.00597396	0.0363822
YCR097W	0.552155	4.67503	7.54133	0.00602995	0.0366838
YER007C-A	0.35763	5.65262	7.53406	0.00605433	0.0367533
YML109W	0.647949	4.22891	7.52553	0.00608308	0.0368884
YOR010C	0.924869	2.36708	7.51914	0.00610469	0.0369169
YEL046C	0.609535	9.39318	7.50675	0.00614681	0.0370769
YJR043C	0.716175	2.9748	7.49625	0.00618275	0.0372187
YFL017C	0.592616	5.06062	7.48362	0.00622627	0.0374367
YHR046C	0.417532	5.05631	7.41764	0.00645875	0.0387116
YDR295C	0.657436	3.32451	7.37066	0.00662967	0.0395273
YJR130C	0.48108	5.32221	7.35571	0.00668502	0.0398155
YLR221C	0.951445	2.81974	7.35323	0.00669423	0.0398286
YNL014W	0.695323	4.07152	7.34809	0.0067134	0.0399008
YMR016C	0.534081	4.5721	7.33997	0.00674381	0.0400396
YKL214C	0.415882	4.86279	7.32243	0.00680992	0.0403899
YNR010W	0.787143	2.97112	7.28079	0.00696958	0.0409553
YDR329C	0.42983	5.52186	7.27981	0.00697339	0.0409553
YJL189W	0.499665	8.30109	7.27878	0.00697741	0.0409553
YGL087C	0.393716	5.18788	7.24118	0.00712503	0.0417159
YKR008W	0.514327	4.55657	7.24016	0.00712905	0.0417159
YKR077W	0.954869	2.84696	7.2237	0.00719471	0.0420135
YDR216W	0.466286	6.36102	7.17059	0.00741086	0.0431426
YAL015C	0.346512	5.69359	7.15958	0.00745647	0.0433193
YHL022C	1.69473	1.11154	7.1486	0.00750226	0.0435407
YDR168W	0.449907	5.05173	7.13669	0.00755222	0.0437057
YML079W	0.550756	7.63833	7.13667	0.00755231	0.0437057
YBR103W	0.424476	5.00694	7.11654	0.00763758	0.0441455
YOR352W	0.558696	4.09234	7.11001	0.00766546	0.0442616
YOR232W	0.356474	6.03352	7.06113	0.00787742	0.0451639
YBL091C-A	0.60711	4.05673	7.02237	0.00804976	0.0459662
YGL079W	0.645819	3.7965	7.01599	0.00807848	0.0460838
YOR051C	0.410997	5.90206	6.98565	0.00821658	0.0467308
YML094W	0.480852	4.18136	6.9795	0.00824487	0.0468447
YDR002W	0.377755	8.24459	6.97108	0.00828373	0.0469715
YKR035W-A	0.604806	3.97048	6.94572	0.00840202	0.0474054
YOL052C	0.410479	6.69426	6.92259	0.00851136	0.0479746
YCL024W	0.7031	3.82938	6.90431	0.00859882	0.0483716
YDR150W	0.35883	6.11559	6.88538	0.00869038	0.0487899
YGL049C	0.399959	5.43815	6.88121	0.00871067	0.0488555
YJR042W	0.438443	5.38572	6.83921	0.00891782	0.0497714
YGL151W	0.45324	5.03488	6.81994	0.00901454	0.0502618
YDL161W	0.630067	4.25368	6.81283	0.00905052	0.0503441
YBL015W	0.357576	7.50326	6.81002	0.00906477	0.0503441
YMR053C	0.526638	4.39172	6.79088	0.00916247	0.0507873
YDR281C	1.68189	0.760062	6.77386	0.00925023	0.0510994
YDR263C	1.39714	1.81983	6.72682	0.00949736	0.0522861
YGL227W	0.479153	4.81637	6.71626	0.00955378	0.0524783
YOR386W	0.484944	5.02945	6.7151	0.00956001	0.0524783
YKL132C	0.769766	4.44332	6.70745	0.00960112	0.0526325
YER158C	0.474391	5.08529	6.69473	0.00966981	0.0527414
YMR028W	0.63921	3.63822	6.69308	0.0096788	0.0527414
YML105C	0.383928	5.65729	6.6895	0.00969822	0.0527414
YJR100C	0.509818	4.48287	6.68902	0.00970085	0.0527414
YLR330W	0.401282	6.23369	6.66734	0.00981954	0.0532824
YKL064W	0.368759	6.38104	6.66521	0.00983131	0.0532824
YER056C-A	0.3119	8.20493	6.65729	0.00987509	0.0533819
YFL004W	0.340961	6.40709	6.64306	0.00995429	0.0537078
YOL113W	0.717733	3.65679	6.62175	0.0100741	0.0541995
YHR156C	1.31224	1.7757	6.61004	0.0101405	0.0545054
YOR344C	0.369307	5.73761	6.6018	0.0101876	0.0546188
YLR270W	0.319536	6.79745	6.60006	0.0101975	0.0546188
YDR469W	0.799622	2.66652	6.58611	0.0102777	0.0549699
YKL041W	0.918578	2.75748	6.57618	0.0103352	0.0550824
YDR071C	0.359049	6.2235	6.56342	0.0104096	0.0554268
YMR215W	0.450045	7.9713	6.54905	0.010494	0.0557716
YGR078C	0.385276	5.62155	6.53529	0.0105755	0.055995
YDR421W	0.442985	4.78565	6.52212	0.0106541	0.0563059
YGR136W	0.348732	6.2772	6.51397	0.0107031	0.0564596
YLR343W	1.16019	1.99414	6.50005	0.0107871	0.0566399
YKL096W-A	0.627426	9.64983	6.49531	0.0108159	0.0566864
YIL143C	0.333257	6.74211	6.4913	0.0108404	0.056762
YPL117C	0.337962	6.25985	6.48052	0.0109063	0.0569752
YLR387C	0.418303	5.68711	6.47972	0.0109112	0.0569752
YBR082C	0.409245	7.86272	6.45984	0.011034	0.0575104
YCL047C	0.418866	5.04921	6.45476	0.0110656	0.0575959
YJR050W	0.741045	3.45448	6.44685	0.0111149	0.0577732
YBR289W	0.407241	4.92851	6.4331	0.0112013	0.0581687
YPR149W	0.270687	9.5341	6.43	0.0112209	0.0581782
YOR234C	0.378805	7.75859	6.41284	0.0113298	0.0586218
YNL166C	0.473852	4.8022	6.40943	0.0113516	0.0586809
YNL082W	0.770574	3.21206	6.40457	0.0113827	0.0587883
YBR128C	0.887552	2.90247	6.40208	0.0113987	0.058817
YMR066W	0.642282	3.59896	6.38541	0.0115062	0.0591124
YDR119W-A	0.751078	4.38218	6.38305	0.0115215	0.0591284
YKL062W	0.404672	5.59631	6.37836	0.011552	0.0591959
YNL265C	0.584059	4.28998	6.37415	0.0115794	0.0592649
YMR170C	0.418213	4.71294	6.37188	0.0115943	0.0592876
YOR223W	0.362857	5.81634	6.3454	0.0117686	0.0600553
YNL092W	0.501136	4.43713	6.32074	0.0119334	0.0607479
YIL156W	0.429012	5.04495	6.2906	0.012138	0.0615685
YDR088C	0.953527	2.06895	6.27279	0.0122606	0.0621348
YDL108W	0.387854	5.14778	6.26143	0.0123395	0.0624145
YGR163W	0.42427	5.05325	6.25513	0.0123834	0.062423
YJR111C	0.494324	5.3046	6.21047	0.0126997	0.0636069
YHR192W	0.443039	5.31087	6.2052	0.0127376	0.0636658
YCR016W	0.959031	2.41015	6.20456	0.0127421	0.0636658
YDR098C	0.428671	6.77219	6.19754	0.0127928	0.0638626
YML097C	0.633481	3.90552	6.13821	0.0132291	0.0657516
YDR054C	0.486041	5.18426	6.13405	0.0132603	0.0657913
YAR042W	0.340432	6.104	6.12093	0.013359	0.0662235
YOL159C	0.481705	4.1475	6.10899	0.0134496	0.0666142
YPL191C	1.03933	2.67337	6.08062	0.0136672	0.0675743
YGR049W	0.718189	3.87622	6.07344	0.0137229	0.0677315
YLR015W	0.584962	3.40983	6.06855	0.013761	0.0678604
YFL029C	0.462486	5.21376	6.04761	0.0139251	0.068432
YOR020C	0.385041	7.85258	6.03321	0.0140392	0.0689169
YDR196C	0.580901	4.85513	6.03209	0.0140481	0.0689169
YKL161C	1.02739	2.66169	6.02576	0.0140986	0.0690452
YER012W	0.398164	6.24871	5.96983	0.0145527	0.0708415
YGR093W	0.547684	3.76185	5.95393	0.0146845	0.0714217
YMR114C	0.540844	4.19459	5.94488	0.0147601	0.071728
YDL075W	0.432995	7.91667	5.94312	0.0147748	0.0717382
YPR117W	0.366585	5.41011	5.91899	0.0149785	0.0725863
YGR154C	0.673366	4.60216	5.91789	0.0149879	0.0725863
YBL028C	0.754095	3.18082	5.90048	0.0151368	0.0731203
YDR113C	0.77032	2.72415	5.88961	0.0152305	0.073393
YGL005C	0.5078	3.97593	5.88943	0.015232	0.073393
YER008C	0.344015	5.37651	5.85781	0.0155081	0.0744703
YGL018C	0.637966	3.14548	5.85544	0.015529	0.0745076
YBR294W	0.917264	7.55668	5.84449	0.0156259	0.0749094
YLL033W	0.845054	2.25212	5.82779	0.0157749	0.0754718
YKR054C	0.351386	5.94797	5.82688	0.0157831	0.0754718
YGR001C	0.352276	5.48689	5.82342	0.0158142	0.0755566
YHR154W	0.556139	3.79159	5.79545	0.0160677	0.0765549
YPR134W	0.573379	4.05857	5.75741	0.0164193	0.0778067
YLR349W	3.29907	-0.523931	5.73963	0.0165863	0.0783878
YJL015C	2.06578	0.534836	5.73782	0.0166034	0.0784032
YPL005W	0.5255	4.48867	5.71972	0.0167754	0.0791347
YOR193W	0.721841	3.3762	5.69864	0.016978	0.0797824
YGL232W	0.520156	4.21467	5.69847	0.0169798	0.0797824
YOR014W	0.31868	6.26665	5.69524	0.017011	0.0798286
YPR060C	0.326136	4.7172	5.69454	0.0170177	0.0798286
YNL206C	0.61177	4.32721	5.68293	0.0171308	0.0801601
YDR318W	0.60438	3.49764	5.67117	0.0172459	0.0805468
YIL026C	0.517501	4.59735	5.67015	0.017256	0.0805468
YDL003W	0.687053	3.33396	5.66604	0.0172965	0.0806696
YDR289C	0.975623	2.67911	5.65952	0.0173609	0.0809033
YOL049W	0.291186	6.82917	5.64887	0.0174666	0.0813294
YGR239C	0.44952	4.8471	5.61761	0.0177808	0.08246
YDR011W	0.342371	8.76708	5.61749	0.0177821	0.08246
YJR142W	0.479738	4.71018	5.61389	0.0178186	0.0825621
YDL197C	0.508571	4.2087	5.60447	0.0179148	0.0827984
YDR485C	0.53735	3.5426	5.50427	0.0189701	0.0860804
YNL212W	0.348973	6.06986	5.50407	0.0189723	0.0860804
YER042W	0.448237	7.16762	5.50182	0.0189967	0.0861222
YOL117W	0.718911	3.85852	5.48956	0.0191303	0.0865898
YMR173W-A	1.14651	2.50256	5.48588	0.0191706	0.0867031
YMR298W	0.453046	6.72101	5.47778	0.0192597	0.0870369
YOR009W	1.53245	1.21591	5.46087	0.019447	0.0876735
YDR323C	0.816963	3.17532	5.45677	0.0194927	0.0878098
YOL111C	0.518491	6.39535	5.44251	0.0196524	0.0883889
YLR294C	0.640859	3.92834	5.41779	0.0199325	0.0892931
YPL037C	0.259354	8.3622	5.41062	0.0200147	0.0893809
YDR344C	1.15747	1.50726	5.3942	0.0202038	0.0901547
YAL051W	0.400557	4.82517	5.38901	0.0202639	0.090352
YNL261W	0.477713	4.37316	5.38404	0.0203218	0.0905387
YLR457C	1.13047	1.90977	5.37756	0.0203974	0.090662
YMR260C	0.498271	5.61069	5.36129	0.0205886	0.0912214
YMR159C	1.31952	1.43682	5.34759	0.0207509	0.0917308
YKR037C	0.440821	4.72658	5.32737	0.0209931	0.0926138
YDL106C	0.483285	4.0097	5.32547	0.021016	0.0926138
YOR060C	0.661768	2.94939	5.31826	0.0211031	0.0929257
YLR374C	2.41575	0.09788	5.30318	0.0212866	0.093516
YDR108W	0.557646	4.49995	5.295	0.0213867	0.0938108
YEL043W	0.395875	5.24721	5.2715	0.0216773	0.0948057
YDR383C	0.740041	3.16728	5.27125	0.0216804	0.0948057
YER175W-A	1.66342	1.25861	5.26114	0.0218068	0.0951384
YLR227C	0.692637	2.66682	5.25439	0.0218915	0.0951768
YDR079W	0.491755	4.32403	5.2543	0.0218926	0.0951768
YJR154W	0.678836	3.36616	5.2538	0.0218989	0.0951768
YER071C	0.660073	3.99816	5.2511	0.0219329	0.0951768
YGL181W	0.315418	6.25149	5.249	0.0219594	0.0952189
YDL154W	0.767845	2.79102	5.22498	0.0222647	0.0961024
YDR068W	0.988825	2.77387	5.21797	0.0223547	0.0963781
YPR143W	0.915164	2.61104	5.1771	0.0228865	0.098412
YAL035W	0.29403	8.03871	5.13379	0.0234644	0.100254
YGL231C	0.393304	5.74081	5.13309	0.0234739	0.100254
YLL029W	0.229625	7.95454	5.12786	0.0235447	0.100481
YPL228W	0.401031	4.65534	5.12585	0.023572	0.100522
YMR040W	0.740447	3.08052	5.11543	0.023714	0.100976
YNL079C	0.385533	6.76221	5.10979	0.0237912	0.101017
YBR087W	0.407981	5.06607	5.10233	0.0238938	0.10121
YHR193C	0.288408	9.27787	5.08436	0.0241426	0.102112
YER020W	0.300952	7.06869	5.07809	0.02423	0.102405
YFL049W	0.539274	4.2365	5.07047	0.0243367	0.102771
YLR176C	0.904257	2.63038	5.06932	0.0243529	0.102771
YDR348C	0.33834	5.20611	5.06215	0.0244539	0.102815
YHR082C	0.306416	6.51085	5.05667	0.0245313	0.102972
YER170W	0.470993	4.80627	5.05559	0.0245466	0.102972
YJL173C	0.390695	5.25802	5.05438	0.0245638	0.102972
YMR043W	0.368292	5.02673	5.04982	0.0246285	0.103167
YOR054C	0.344807	5.2675	5.04749	0.0246617	0.10323
YDR369C	0.572939	3.16219	5.01223	0.0251689	0.104889
YLL057C	1.10331	2.56068	4.99826	0.0253728	0.105584
YGL233W	0.40399	5.73321	4.99591	0.0254073	0.10565
YHR121W	0.499684	4.12278	4.99454	0.0254274	0.105656
YOR036W	0.699787	4.04693	4.9843	0.0255783	0.106185
YJR056C	0.605349	3.62962	4.98336	0.0255922	0.106185
YOR074C	0.455332	4.39373	4.97075	0.0257794	0.106784
YDR379W	0.414663	4.24543	4.96894	0.0258065	0.106784
YIR031C	0.471933	5.62631	4.96858	0.0258118	0.106784
YNL264C	0.250142	6.45068	4.96605	0.0258497	0.106863
YML117W	0.263568	6.51035	4.94281	0.0261994	0.107994
YMR117C	1.31062	1.20965	4.93772	0.0262767	0.108209
YDL008W	0.476028	4.68836	4.93558	0.0263092	0.108209
YMR039C	0.598829	3.9382	4.93345	0.0263417	0.108209
YIL094C	0.26009	7.81348	4.92465	0.0264762	0.108426
YDL065C	0.785072	3.15279	4.91772	0.0265825	0.108705
YMR193W	0.542587	3.56682	4.90595	0.0267643	0.109291
YGR237C	0.350207	5.51737	4.9017	0.0268303	0.109475
YPR111W	0.502918	3.5401	4.89971	0.0268611	0.109475
YGR051C	2.1202	-0.202557	4.88697	0.0270602	0.110182
YKR014C	0.375703	5.29394	4.87572	0.027237	0.110822
YGL086W	0.567124	3.4675	4.87423	0.0272605	0.110839
YPL181W	0.438969	4.28154	4.87037	0.0273217	0.110939
YFR022W	0.369319	6.29547	4.8702	0.0273244	0.110939
YGR006W	0.911988	2.86065	4.86305	0.0274378	0.111286
YDR524C-B	0.434862	10.4288	4.86235	0.027449	0.111286
YPR054W	1.35861	1.60305	4.85468	0.0275713	0.111564
YOR167C	0.292119	8.62117	4.84851	0.02767	0.111703
YLR126C	0.480061	3.57306	4.8431	0.0277569	0.111895
YOR179C	0.646388	3.39421	4.83579	0.0278748	0.112283
YIL105C	0.327192	5.41493	4.83411	0.027902	0.112283
YOR360C	0.268937	5.71533	4.83346	0.0279125	0.112283
YNL249C	0.485579	3.73481	4.82464	0.0280557	0.112699
YDR477W	0.31776	6.45858	4.80352	0.0284016	0.113847
YPR062W	0.450678	5.09714	4.79665	0.0285151	0.11406
YDR363W-A	0.428951	5.45895	4.78778	0.0286623	0.114568
YIR030C	0.9454	2.93668	4.78299	0.0287422	0.114726
YOR035C	0.31865	5.70706	4.7779	0.0288273	0.114936
YCR073C	0.531045	3.5335	4.77743	0.0288352	0.114936
YGL058W	0.269787	5.33599	4.77349	0.0289012	0.115118
YPL084W	0.289362	5.63587	4.76946	0.0289688	0.115307
YOR049C	0.725119	3.66144	4.75461	0.0292199	0.116062
YPR018W	0.797577	2.61821	4.75002	0.0292979	0.116176
YOR059C	0.386118	4.6268	4.74931	0.0293101	0.116176
YPL266W	0.413446	5.93414	4.74691	0.029351	0.116257
YMR037C	0.42184	5.16416	4.73552	0.0295459	0.116784
YPL016W	0.431009	4.57704	4.73354	0.02958	0.116808
YDL057W	0.441934	4.13867	4.73277	0.0295931	0.116808
YBR242W	0.363288	4.444	4.72818	0.0296722	0.116958
YJL055W	0.32299	6.52367	4.68927	0.0303515	0.119222
YDR215C	2.21023	-0.127504	4.67957	0.0305234	0.119814
YKL122C	0.524424	3.88295	4.65493	0.0309645	0.120923
YKL061W	1.15513	1.66302	4.65316	0.0309965	0.120923
YOL053W	0.386471	4.77785	4.65309	0.0309977	0.120923
YDR183W	0.722127	2.62875	4.64233	0.0311927	0.121517
YKR026C	0.356841	5.80629	4.63622	0.0313039	0.121866
YDR223W	0.6482	2.77871	4.62963	0.0314243	0.122101
YKL091C	0.528034	3.96378	4.61766	0.0316443	0.12277
YLR109W	0.458801	11.6452	4.61643	0.0316671	0.122775
YGL183C	2.88774	0.241372	4.61376	0.0317165	0.122813
YLL018C-A	0.685447	4.53093	4.6134	0.0317231	0.122813
YFR048W	0.366398	4.70468	4.61238	0.0317419	0.122813
YKL186C	0.360199	6.27502	4.57731	0.032398	0.125096
YJL085W	0.487245	3.8989	4.56284	0.0326729	0.125676
YBR256C	0.299429	7.84825	4.56261	0.0326773	0.125676
YDR162C	0.481131	4.23595	4.55218	0.0328768	0.126257
YDR252W	0.580003	3.15659	4.54402	0.0330339	0.12669
YOR376W-A	0.606128	3.08457	4.53452	0.0332178	0.127137
YGL106W	0.3431	6.71347	4.52046	0.0334919	0.128013
YLR124W	2.19935	0.260966	4.51083	0.0336808	0.128593
YBL002W	0.359366	8.36974	4.50447	0.0338063	0.128834
YLR094C	0.4132	5.68243	4.50378	0.0338201	0.128834
YCR101C	0.674352	2.40615	4.49385	0.0340169	0.129324
YDR259C	0.959327	2.57258	4.48893	0.034115	0.12961
YDR224C	0.275073	7.83478	4.48505	0.0341926	0.129818
YJL145W	0.396453	5.0324	4.46053	0.0346867	0.131489
YPL177C	0.406007	6.40694	4.44165	0.0350724	0.13268
YOR267C	0.371233	6.19541	4.41322	0.0356614	0.134495
YLR369W	0.340986	5.05651	4.40444	0.0358455	0.13495
YCL048W-A	2.47594	0.216296	4.39894	0.0359613	0.135266
YHR063C	0.284824	6.87255	4.39427	0.0360599	0.135547
YOR377W	0.315452	5.19782	4.38674	0.0362196	0.135877
YOR089C	0.35539	5.29586	4.36685	0.0366447	0.137019
YPL138C	0.422196	4.21362	4.34964	0.0370167	0.138164
YKL198C	0.463824	4.60902	4.33728	0.0372865	0.138961
YBR210W	0.471194	3.63801	4.33493	0.0373378	0.138993
YNL027W	0.404806	4.40394	4.31972	0.0376731	0.139968
YDR229W	0.363385	4.76052	4.31397	0.0378006	0.140322
YHR072W-A	0.271421	6.82692	4.31289	0.0378247	0.140322
YPR180W	0.378904	5.04908	4.29537	0.0382163	0.141221
YOR075W	0.538022	3.32132	4.28134	0.038533	0.141962
YMR179W	0.73603	2.90976	4.28066	0.0385484	0.141962
YBR050C	1.2316	1.1197	4.28064	0.0385488	0.141962
YMR140W	0.295407	5.89655	4.25811	0.0390633	0.14351
YGR072W	0.678616	2.91242	4.25401	0.0391577	0.143764
YGL223C	0.379705	4.97752	4.2359	0.0395775	0.145024
YJL187C	0.399182	4.28896	4.23312	0.0396426	0.145169
YJL126W	0.325191	5.06967	4.23111	0.0396895	0.145247
YDR092W	0.349111	6.53018	4.22769	0.0397696	0.14525
YGL159W	0.435745	4.09423	4.22574	0.0398153	0.14525
YLL009C	0.490708	4.09592	4.22564	0.0398176	0.14525
YGR105W	0.430146	5.10911	4.2256	0.0398184	0.14525
YOL115W	0.276347	5.37028	4.20368	0.0403364	0.14678
YHR153C	1.42838	1.30645	4.20347	0.0403412	0.14678
YOR266W	0.474512	3.74405	4.19842	0.0404616	0.14699
YGL250W	0.378477	5.11869	4.1975	0.0404837	0.14699
YNL241C	0.273408	9.495	4.19665	0.0405038	0.14699
YJL081C	0.281296	5.58706	4.17519	0.0410199	0.148349
YDL036C	0.456642	3.46008	4.16626	0.0412367	0.148798
YPL011C	0.447822	4.27945	4.16113	0.0413619	0.149155
YDL035C	0.317807	5.22665	4.15954	0.0414006	0.1492
YGL004C	0.285231	5.07338	4.14536	0.0417489	0.150359
YDL012C	0.50346	4.53576	4.13865	0.0419145	0.150688
YOL114C	0.681229	2.83339	4.13844	0.0419197	0.150688
YLR327C	0.481879	7.63086	4.1346	0.0420151	0.150875
YNL227C	0.919573	2.19156	4.1342	0.0420249	0.150875
YLR097C	0.550321	4.10548	4.12328	0.0422969	0.15166
YIL059C	0.500326	4.45134	4.10286	0.0428108	0.153309
YAR028W	0.320837	5.67222	4.10161	0.0428425	0.153325
YGL093W	0.363927	5.0047	4.09971	0.0428907	0.153401
YGL124C	0.53976	3.88283	4.08989	0.0431404	0.154121
YDR294C	0.209386	7.94255	4.08966	0.0431463	0.154121
YKL187C	0.577731	3.57989	4.08593	0.0432417	0.154365
YGL075C	0.650675	3.04136	4.07088	0.0436286	0.155368
YJR118C	0.43635	4.89574	4.07073	0.0436323	0.155368
YJR006W	0.330935	5.0797	4.06874	0.0436839	0.155454
YPL137C	0.245715	7.2442	4.0629	0.0438353	0.155461
YMR244C-A	0.425201	4.70886	4.06232	0.0438502	0.155461
YBR281C	0.238233	6.3879	4.05726	0.0439819	0.155734
YPL260W	0.28699	5.88694	4.05607	0.0440127	0.155746
YNL059C	0.40133	4.39566	4.04604	0.044275	0.156382
YPL263C	0.619549	5.23629	4.0341	0.0445895	0.157199
YDL049C	0.437401	3.67753	4.0266	0.0447881	0.157703
YGL259W	2.34803	0.508546	4.0093	0.0452499	0.159149
YCL056C	0.71461	2.41029	4.00911	0.045255	0.159149
YBR084C-A	0.275761	9.1946	4.00166	0.0454554	0.159755
YGL215W	0.331227	5.98708	3.99816	0.0455501	0.159989
YLR195C	0.357182	6.11179	3.99038	0.0457606	0.160629
YDR484W	0.484348	3.70897	3.98306	0.0459601	0.161174
YOR159C	0.588256	3.10222	3.9826	0.0459726	0.161174
YOL136C	0.287214	5.06053	3.97953	0.0460563	0.161271
YDR066C	0.520019	3.18341	3.97856	0.046083	0.161271
YBR213W	0.491167	7.10821	3.97846	0.0460856	0.161271
YOR239W	0.337074	6.1429	3.97208	0.0462605	0.161584
YGR134W	0.292908	5.74112	3.96876	0.046352	0.161804
YDR013W	0.607891	3.5369	3.96769	0.0463814	0.161808
YPL153C	0.743717	3.56336	3.95797	0.0466499	0.162544
YER029C	0.475247	3.57427	3.94798	0.0469277	0.163312
YOL130W	0.272967	5.79283	3.94297	0.0470675	0.163598
YBL003C	0.27646	8.49532	3.93783	0.0472116	0.163998
YGR028W	0.357622	5.59663	3.93619	0.0472577	0.164058
YIR011C	0.276638	5.90113	3.93484	0.0472955	0.164089
YCR095C	0.433098	3.96552	3.92345	0.0476172	0.165104
YDR033W	0.316818	11.0876	3.91289	0.0479172	0.16584
YBL097W	0.615351	2.80427	3.9113	0.0479625	0.165896
YDR153C	0.259231	5.74989	3.90529	0.0481344	0.166187
YLL051C	0.311576	6.48377	3.8831	0.0487744	0.167727
YLR025W	0.46513	4.28528	3.88281	0.048783	0.167727
YDR130C	0.509013	3.96909	3.88265	0.0487874	0.167727
YPL204W	0.263388	6.37916	3.87577	0.0489879	0.168314
YLR035C	0.514093	3.75245	3.87118	0.0491219	0.168516
YJL049W	0.734895	2.22144	3.87071	0.0491356	0.168516
YFR046C	0.795136	2.54996	3.86886	0.04919	0.1686
YNL252C	0.493061	4.18453	3.83946	0.0500595	0.170728
YBR065C	0.480589	3.95295	3.83873	0.0500814	0.170728
YJL166W	0.7146	7.25706	3.82044	0.0506308	0.172291
YOR281C	0.527105	3.83974	3.81329	0.0508476	0.172924
YHR088W	0.585033	2.79022	3.8097	0.0509567	0.173192
YDR042C	1.38819	0.800241	3.80055	0.0512356	0.173713
YKL084W	0.662211	3.49899	3.79986	0.0512569	0.173713
YLR298C	0.57102	3.23311	3.79966	0.0512631	0.173713
YOR168W	0.213852	8.52	3.79764	0.051325	0.173715
YPL036W	0.363173	4.69016	3.79355	0.0514504	0.174036
YNL255C	0.248395	7.75402	3.79127	0.0515206	0.17417
YGR118W	0.306688	8.81004	3.78825	0.0516136	0.174276
YBR257W	0.631395	2.84739	3.77464	0.052035	0.175387
YDL101C	0.411988	3.53594	3.76133	0.0524509	0.176311
YDR350C	0.423548	4.80376	3.75941	0.0525112	0.176311
YBR171W	0.297716	5.41639	3.75898	0.0525245	0.176311
YLR112W	0.571479	3.80532	3.75074	0.0527842	0.176891
YBR040W	1.53684	0.611071	3.74947	0.0528241	0.176891
YBR060C	0.276132	5.16755	3.73768	0.0531981	0.177737
YOR111W	0.582459	3.70253	3.73112	0.0534076	0.178214
YHR139C	1.22536	1.37074	3.72077	0.0537395	0.179111
YDL165W	0.29382	4.99622	3.71053	0.0540701	0.180001
YCR107W	0.713385	2.42076	3.70824	0.0541446	0.180143
YMR097C	0.485171	3.4098	3.69843	0.0544637	0.180879
YNL039W	0.475011	3.73449	3.69756	0.0544921	0.180879
YMR230W	0.261591	8.14045	3.69753	0.0544931	0.180879
YIL127C	0.651042	2.51571	3.69572	0.0545524	0.18097
YGL043W	0.327077	5.30766	3.67801	0.0551345	0.182479
YDL024C	0.689966	2.93313	3.65892	0.0557697	0.184147
YDL067C	0.295507	6.18027	3.65499	0.0559014	0.184475
YBR184W	1.28069	0.949814	3.64765	0.0561485	0.185075
YKL075C	0.540441	4.03789	3.64659	0.0561841	0.185085
YLR064W	0.388322	4.96337	3.6358	0.0565493	0.185964
YJL155C	0.408242	5.35004	3.62974	0.0567558	0.186535
YGR025W	0.989561	1.6891	3.62848	0.0567988	0.186568
YER143W	0.290709	6.63134	3.62268	0.0569969	0.187111
YGR180C	0.272619	9.10932	3.61577	0.0572343	0.187587
YMR183C	0.320193	5.81613	3.61361	0.0573085	0.187587
YOL148C	0.35846	4.87433	3.61289	0.0573332	0.187587
YDR297W	0.266766	7.29445	3.61278	0.0573372	0.187587
YJR102C	0.365948	4.14433	3.60568	0.0575826	0.188163
YMR198W	0.473386	3.13881	3.59978	0.0577873	0.188551
YPL159C	0.418279	4.4027	3.59944	0.0577989	0.188551
YDL091C	0.44013	4.57608	3.59938	0.057801	0.188551
YDR512C	0.425542	4.33042	3.59458	0.0579683	0.188988
YDR320C	0.388908	5.24741	3.58462	0.0583166	0.189639
YBR216C	0.33308	4.97831	3.58131	0.0584331	0.189655
YJR135W-A	0.286849	4.83546	3.57041	0.0588179	0.190554
YOR091W	0.314236	5.49836	3.55724	0.0592863	0.191416
YLR244C	0.242219	8.15575	3.55268	0.0594492	0.191615
YJL170C	0.481362	4.11643	3.54821	0.0596096	0.192023
YAR031W	0.539625	2.68731	3.54469	0.0597364	0.192322
YER016W	0.331013	4.47379	3.53782	0.0599841	0.192901
YGL133W	0.34274	4.31622	3.53208	0.0601923	0.193351
YJR091C	0.23665	6.70676	3.52041	0.0606175	0.194497
YPL166W	0.686266	3.0485	3.50824	0.0610643	0.195599
YDR034C	0.320112	5.10241	3.49451	0.0615726	0.196753
YHR160C	1.83378	0.72775	3.49383	0.0615981	0.196753
YJR134C	0.608349	3.69915	3.49267	0.0616411	0.19678
YOR052C	0.295058	7.59631	3.49133	0.061691	0.196829
YAL027W	0.352948	4.09061	3.4768	0.0622348	0.198007
YJL104W	0.336038	4.38981	3.46779	0.062575	0.198755
YER087W	0.337961	4.32587	3.45698	0.0629851	0.199946
YBR062C	0.383676	4.9815	3.44101	0.0635968	0.201662
YKL101W	0.371432	4.9071	3.43412	0.0638628	0.202393
YHR146W	0.249258	6.59234	3.43272	0.0639169	0.202451
YBR130C	0.367088	4.56619	3.42494	0.0642185	0.203066
YNR054C	0.485453	3.71276	3.4227	0.0643058	0.203222
YPR185W	0.378406	4.54962	3.41626	0.0645571	0.203683
YDL004W	0.237444	6.47043	3.41153	0.0647424	0.204154
YBR143C	0.261746	7.11848	3.40818	0.0648741	0.204343
YML118W	0.471383	3.93137	3.39601	0.0653542	0.205741
YNL040W	0.298815	5.43176	3.39187	0.0655188	0.205802
YDR023W	0.311646	7.79422	3.38702	0.0657117	0.20618
YBL031W	0.562473	2.65161	3.38109	0.0659483	0.206694
YBR010W	0.230189	9.57666	3.37813	0.0660671	0.206952
YHL013C	0.562031	2.92266	3.37436	0.0662182	0.207089
YER032W	0.442734	3.67613	3.3734	0.0662568	0.207089
YLR225C	0.334189	5.32723	3.36221	0.0667083	0.208386
YJR003C	0.559196	3.83795	3.36022	0.066789	0.208523
YLR370C	0.446615	5.14596	3.34694	0.0673301	0.209751
YNR023W	0.387098	4.50688	3.33796	0.0676986	0.210783
YDR043C	0.436807	4.91738	3.33257	0.0679206	0.211242
YIL149C	0.36869	4.48718	3.32963	0.068042	0.211504
YMR197C	0.339388	4.8638	3.30954	0.0688787	0.213287
YGL002W	0.284771	5.23106	3.30404	0.0691097	0.213886
YLL019C	0.23092	6.69998	3.29151	0.0696391	0.214837
YLL062C	0.450147	7.22	3.28975	0.0697138	0.21486
YGL134W	0.342221	4.54104	3.28943	0.0697272	0.21486
YNR035C	0.187038	7.62603	3.28493	0.0699187	0.215295
YDR428C	0.395198	3.96161	3.27562	0.0703163	0.216089
YOR123C	0.448784	4.32999	3.2716	0.0704887	0.216501
YML007C-A	1.53065	0.639819	3.25923	0.0710224	0.217669
YKL049C	0.50879	2.98497	3.25665	0.0711343	0.217894
YMR035W	0.307554	5.20226	3.25317	0.0712856	0.21824
YGL254W	0.389057	3.83246	3.24992	0.0714269	0.218469
YLR309C	0.392342	4.43038	3.244	0.0716854	0.218639
YLR272C	0.388738	4.55551	3.24171	0.0717856	0.218826
YLR216C	0.303893	8.32525	3.24057	0.0718357	0.218862
YCL001W	0.23562	6.14762	3.23852	0.0719257	0.219018
YKL020C	0.237677	6.21479	3.23324	0.0721577	0.219412
YDR005C	0.372894	4.80268	3.22893	0.0723477	0.219832
YEL061C	0.413604	3.81973	3.22513	0.0725159	0.220225
YDR121W	0.382051	4.61271	3.2139	0.0730153	0.220796
YAL013W	0.270491	5.98121	3.21181	0.0731086	0.220961
YBR147W	0.502025	5.53813	3.20078	0.0736031	0.222142
YGR076C	0.431612	3.9423	3.19809	0.0737245	0.222349
YPR183W	0.443494	7.7775	3.19539	0.0738461	0.222597
YIL029C	0.571739	3.71079	3.1939	0.0739133	0.222601
YOR330C	0.231127	6.39585	3.19315	0.0739474	0.222601
YNL011C	0.292363	4.90652	3.191	0.0740447	0.222605
YLR449W	0.38448	5.25877	3.18584	0.0742787	0.222954
YDR227W	0.493348	3.54692	3.18215	0.0744468	0.223084
YFR043C	0.416136	3.3471	3.17367	0.0748343	0.223715
YJR060W	0.274086	5.41366	3.15845	0.0755349	0.225532
YLR271W	0.71512	2.53051	3.15705	0.0755995	0.225606
YFR028C	0.250586	6.69691	3.14143	0.0763267	0.227197
YHR198C	0.230157	5.99218	3.14095	0.0763495	0.227197
YNL192W	0.188119	7.01256	3.14045	0.0763729	0.227197
YNL038W	0.338285	4.10354	3.13039	0.0768454	0.228224
YIL169C	1.05574	2.71914	3.12653	0.0770274	0.228224
YKL048C	0.43859	3.49925	3.12627	0.0770398	0.228224
YKL033W	0.440158	3.9086	3.1189	0.0773892	0.228782
YFR040W	0.223187	5.59496	3.11365	0.077639	0.229282
YKR011C	0.383662	5.26284	3.10732	0.0779412	0.229655
YBL068W	0.287557	5.79222	3.09726	0.078424	0.230759
YGL128C	0.465582	3.10477	3.09059	0.0787462	0.231383
YJL005W	0.203127	7.25359	3.09047	0.0787522	0.231383
YDR063W	0.548368	3.74568	3.09034	0.0787582	0.231383
YER051W	0.327996	4.34385	3.0882	0.0788619	0.231537
YNL154C	0.213166	6.66777	3.08446	0.0790434	0.231537
YFL027C	0.381257	4.35208	3.07632	0.0794403	0.232172
YGR194C	0.217343	6.70795	3.07463	0.0795226	0.232186
YGL041W-A	0.570848	2.9349	3.06877	0.0798098	0.232499
YNL051W	0.351392	3.81472	3.06872	0.0798123	0.232499
YML036W	0.406505	4.10109	3.06747	0.0798736	0.232499
YLR110C	0.518135	12.2264	3.06744	0.0798754	0.232499
YPR131C	0.382855	4.07064	3.06616	0.0799382	0.232562
YKL149C	0.348652	3.65813	3.06403	0.0800428	0.232747
YHR207C	0.338841	4.46665	3.05986	0.0802484	0.232987
YBR190W	1.38443	0.467084	3.05209	0.0806331	0.233865
YBL041W	0.186592	7.34587	3.04976	0.0807488	0.234081
YNR019W	0.208953	7.72553	3.04685	0.0808941	0.234382
YGR043C	0.355144	6.69767	3.0437	0.0810512	0.234718
YGL242C	0.389285	5.03616	3.03907	0.0812822	0.235147
YDL205C	0.253976	6.13941	3.03361	0.0815563	0.235819
YAL031C	0.281216	5.83179	3.02921	0.0817777	0.236339
YGL090W	0.695237	2.2456	3.0155	0.082472	0.237741
YJR082C	0.450101	3.61292	3.01436	0.0825301	0.237787
YGR020C	0.351376	7.27598	3.01348	0.082575	0.237796
YPL129W	0.248769	5.86368	3.00996	0.0827543	0.238191
YER139C	0.539307	3.00567	3.00774	0.0828675	0.238276
YNR047W	0.238592	6.76936	3.00395	0.0830617	0.238592
YER076W-A	1.95314	0.218601	2.99914	0.083309	0.239181
YGR058W	0.653619	3.69512	2.9936	0.0835943	0.239758
YBR272C	0.383495	4.27652	2.99233	0.0836596	0.239824
YJR135C	0.509853	3.36058	2.97755	0.084427	0.241414
YBR215W	0.425517	3.5273	2.96506	0.0850812	0.242726
YBR035C	0.19998	7.48675	2.95943	0.0853779	0.243248
YCL050C	0.295077	6.87359	2.9594	0.0853794	0.243248
YLR243W	0.353715	4.4897	2.9588	0.085411	0.243248
YLR095C	0.326169	4.68648	2.9546	0.0856333	0.243636
YGL121C	0.37819	4.16806	2.951	0.0858244	0.243739
YLR440C	0.313963	4.53912	2.95068	0.0858413	0.243739
YOL056W	0.375715	4.66328	2.94647	0.0860654	0.244169
YHR002W	0.397109	4.49964	2.94622	0.0860784	0.244169
YHR073W	0.215195	6.24794	2.94315	0.0862422	0.244511
YFR024C-A	0.182774	8.10184	2.93705	0.0865687	0.24525
YGR002C	0.35225	4.06908	2.93666	0.0865894	0.24525
YEL030W	0.361646	3.70294	2.93362	0.0867526	0.245368
YMR068W	0.284622	4.80343	2.92635	0.0871441	0.24633
YGL189C	0.273364	10.8402	2.92487	0.0872243	0.246358
YGL108C	0.498388	2.94419	2.92407	0.0872674	0.246358
YNL317W	0.26042	5.4718	2.92375	0.0872849	0.246358
YPR120C	0.482486	3.10568	2.92296	0.0873278	0.246358
YCR066W	0.470329	3.17504	2.92147	0.087408	0.246462
YOL084W	0.412031	7.41515	2.9182	0.0875854	0.24684
YMR111C	0.564632	2.97291	2.91268	0.0878855	0.24744
YOR011W	0.251503	5.27976	2.90743	0.0881722	0.248124
YKR094C	0.252168	9.35177	2.90566	0.0882689	0.24819
YPL065W	0.558974	3.1317	2.90526	0.0882908	0.24819
YLR056W	0.293603	7.8544	2.90461	0.0883268	0.24819
YML064C	0.375406	4.68365	2.90336	0.0883953	0.248259
YOR259C	0.206296	7.52487	2.8984	0.0886674	0.2489
YBL085W	0.282778	4.78911	2.89751	0.0887162	0.248914
YNL293W	0.286787	5.14062	2.89427	0.0888952	0.249293
YGL194C	0.298059	5.0176	2.88936	0.0891665	0.249752
YOR033C	0.371472	4.29633	2.88695	0.0892996	0.24981
YLR001C	0.294121	5.24631	2.88465	0.0894275	0.249928
YKR010C	0.318679	3.71684	2.88306	0.0895159	0.249928
YNL222W	0.373233	3.63731	2.88302	0.0895181	0.249928
YDR145W	0.33165	4.5501	2.87246	0.0901072	0.251203
YOR019W	0.423407	3.83806	2.86922	0.0902886	0.251426
YNL042W	0.433975	3.96504	2.86808	0.0903529	0.251426
YKR020W	0.460066	3.34323	2.86461	0.0905478	0.251812
YEL009C	0.207211	9.03904	2.86241	0.0906715	0.25191
YJL047C	0.399698	4.12382	2.85212	0.0912538	0.253145
YDR137W	0.356397	3.87699	2.84216	0.0918207	0.254107
YML058W-A	1.4166	1.14608	2.83873	0.0920172	0.254527
YMR209C	0.257527	5.2573	2.83132	0.0924423	0.255454
YHR039C-A	0.315921	6.24724	2.81849	0.0931841	0.257128
YJL131C	0.478431	2.96184	2.81297	0.093505	0.257727
YJR011C	0.369347	3.7853	2.81214	0.0935537	0.257727
YGR238C	0.306715	4.00175	2.80193	0.0941509	0.259041
YAR003W	0.224806	5.39838	2.79769	0.0944003	0.259505
YAL056W	0.21617	6.26354	2.79751	0.094411	0.259505
YDR026C	0.356127	3.52006	2.7951	0.0945531	0.25957
YMR130W	0.354963	4.85149	2.794	0.0946179	0.25957
YDR403W	0.755049	2.36372	2.79202	0.094735	0.259766
YJR005W	0.247611	5.41952	2.79019	0.0948428	0.25985
YBL046W	0.426346	3.76955	2.78995	0.094857	0.25985
YDL146W	0.269153	4.58738	2.7653	0.0963285	0.263375
YKR064W	0.384829	3.44612	2.76461	0.0963702	0.263375
YNL133C	0.794878	2.22974	2.7532	0.0970601	0.264862
YPR116W	0.411061	3.38825	2.7505	0.097224	0.265148
YOL025W	0.375933	4.63689	2.74861	0.0973393	0.265148
YBR162W-A	0.335964	5.50456	2.74794	0.0973796	0.265148
YOR270C	0.172974	9.18856	2.74779	0.0973892	0.265148
YIL133C	0.37568	9.86038	2.74764	0.0973984	0.265148
YLR080W	0.462193	3.36764	2.7456	0.0975224	0.265231
YNR029C	0.305291	4.50315	2.74466	0.0975798	0.26526
YNL272C	0.310744	4.6172	2.73849	0.097957	0.266031
YDR426C	1.13942	0.64009	2.73587	0.0981181	0.266341
YBR024W	0.379322	3.94532	2.72598	0.0987276	0.267754
YNL064C	0.233696	8.53468	2.72589	0.098733	0.267754
YOR290C	0.203552	6.28495	2.72406	0.0988462	0.267832
YER050C	0.40735	4.49042	2.72273	0.0989289	0.267901
YBL010C	0.522478	2.95032	2.71828	0.0992052	0.268148
YLR438C-A	0.3153	4.39676	2.71816	0.0992126	0.268148
YGR011W	1.14393	0.514811	2.71681	0.0992963	0.268148
YKL023W	0.653096	2.80506	2.71669	0.0993035	0.268148
YIR039C	0.407778	4.49646	2.71323	0.0995191	0.268583
YMR144W	0.59805	2.79164	2.71103	0.0996565	0.268718
YOR275C	0.286028	5.0098	2.7048	0.100047	0.269386
YPR025C	0.399999	4.13894	2.70193	0.100227	0.269616
YGR270W	0.245055	5.98511	2.69076	0.100932	0.271159
YJR069C	0.21627	5.93483	2.69056	0.100944	0.271159
YKL007W	0.239897	6.32174	2.68955	0.101008	0.271203
YJR061W	0.378047	3.4175	2.68631	0.101214	0.271627
YPL247C	0.265029	8.00627	2.68399	0.101361	0.271641
YPL249C	0.271176	5.12043	2.68397	0.101363	0.271641
YER080W	0.252419	5.90967	2.67286	0.102072	0.273284
YOL081W	0.234521	7.51736	2.66473	0.102596	0.27449
YBR085W	0.362161	3.53918	2.66436	0.102619	0.27449
YJR067C	0.583298	3.00317	2.65523	0.10321	0.275426
YJR062C	0.276595	5.51173	2.6552	0.103212	0.275426
YLR181C	0.30686	4.06355	2.65129	0.103466	0.275974
YJL184W	0.301555	4.97278	2.6503	0.10353	0.276016
YNL194C	0.554534	6.18194	2.6452	0.103863	0.276513
YKL119C	0.311384	4.2223	2.64103	0.104136	0.276732
YMR315W-A	1.7495	-0.121431	2.64038	0.104178	0.276732
YGL006W	0.27218	5.96739	2.64003	0.104201	0.276732
YOR106W	0.430674	4.10372	2.63959	0.10423	0.276732
YOR020W-A	0.329317	5.31665	2.63813	0.104326	0.276732
YBR186W	1.54282	0.935698	2.638	0.104335	0.276732
YLR301W	0.203389	7.83791	2.63151	0.104762	0.277605
YBR085C-A	0.281317	7.90425	2.62885	0.104937	0.277797
YER070W	0.264494	8.83583	2.61412	0.105916	0.27988
YGL226C-A	0.339799	5.09586	2.61253	0.106022	0.280029
YCR020W-B	0.971198	1.22297	2.60774	0.106344	0.280453
YDR279W	0.389772	3.56397	2.60719	0.10638	0.280453
YLR166C	0.27996	4.72622	2.6029	0.106668	0.280951
YDR282C	0.37438	3.27684	2.59684	0.107077	0.281636
YFR014C	0.269181	5.28554	2.59533	0.107179	0.281666
YGR148C	0.21338	8.14096	2.5952	0.107188	0.281666
YBR077C	0.199767	5.83906	2.58874	0.107626	0.282424
YIL140W	0.248322	5.97173	2.58759	0.107704	0.282499
YMR168C	0.368392	3.89942	2.58348	0.107984	0.283103
YJL199C	0.613611	2.92001	2.57144	0.108809	0.28459
YDR495C	0.545989	3.23229	2.56755	0.109076	0.285005
YOL132W	1.46878	0.0855145	2.56705	0.109111	0.285005
YMR181C	0.435461	4.16862	2.56606	0.10918	0.285019
YCR024C-A	0.26706	7.97207	2.56252	0.109424	0.285166
YPL123C	0.286279	5.1052	2.55496	0.109949	0.286066
YLR283W	0.317908	4.11079	2.55478	0.109961	0.286066
YMR083W	0.179753	9.44789	2.5513	0.110204	0.28654
YGR083C	0.273581	5.72871	2.54654	0.110536	0.287171
YLR337C	0.345873	5.05455	2.54076	0.110941	0.28793
YDR024W	0.93209	1.40472	2.53555	0.111308	0.288618
YGR170W	0.281713	4.72318	2.53084	0.111641	0.289349
YPR202W	1.37492	1.19539	2.53011	0.111692	0.28935
YJL115W	0.447632	3.11577	2.52811	0.111834	0.289452
YGL219C	0.249332	5.42806	2.51911	0.112474	0.290711
YLR321C	0.283682	4.73264	2.51506	0.112763	0.291194
YGL032C	0.305041	5.79741	2.51238	0.112955	0.291556
YFR009W	0.209702	7.54092	2.51032	0.113103	0.291806
YKR030W	0.354471	4.91629	2.50826	0.113251	0.292054
YDR036C	0.182187	6.37305	2.50243	0.11367	0.292926
YLR147C	0.613853	2.26007	2.49548	0.114173	0.2939
YOR329C	0.23618	5.55888	2.48412	0.115001	0.295627
YLR325C	0.20093	8.74091	2.48003	0.1153	0.295937
YGR275W	0.232409	5.5398	2.47724	0.115505	0.295937
YDR175C	0.263067	4.78945	2.47445	0.11571	0.296242
YDL085C-A	0.417013	4.08369	2.46471	0.116429	0.297547
YMR232W	0.943231	1.33677	2.46314	0.116546	0.297711
YOR216C	0.400735	3.54828	2.45282	0.117314	0.299135
YOR238W	0.469111	3.26737	2.44528	0.117879	0.300171
YPR125W	0.205108	5.48174	2.44226	0.118106	0.300462
YGL039W	0.246892	5.45781	2.44189	0.118133	0.300462
YJR110W	0.270614	4.82374	2.44094	0.118205	0.300462
YGR121W-A	1.47671	-0.167509	2.44005	0.118272	0.300498
YMR304C-A	0.445137	4.96407	2.43301	0.118805	0.30153
YML034W	0.256105	5.05569	2.43114	0.118947	0.30153
YLR003C	0.658512	3.20927	2.42979	0.119049	0.30153
YJR155W	0.470275	3.70502	2.4212	0.119703	0.302779
YDR336W	0.442239	3.453	2.41739	0.119995	0.303246
YKR042W	0.407801	9.76126	2.41316	0.120319	0.303662
YLR182W	0.2881	4.55576	2.41315	0.12032	0.303662
YER014W	0.265997	5.29065	2.40176	0.121199	0.305473
YHR031C	0.223062	4.76642	2.39648	0.121609	0.306234
YHL010C	0.442759	3.70703	2.39434	0.121775	0.306517
YDR471W	0.224594	8.39749	2.39228	0.121935	0.306648
YNL286W	0.358817	3.96186	2.38916	0.122179	0.306989
YDL088C	0.252919	5.16411	2.3854	0.122473	0.307456
YNL159C	0.282648	5.10841	2.38491	0.122512	0.307456
YOR370C	0.159539	7.04552	2.38333	0.122636	0.307456
YLR212C	0.260538	5.23002	2.37929	0.122953	0.308116
YER023C-A	1.81633	-0.03979	2.37821	0.123038	0.308193
YOR304W	0.293286	4.58577	2.37409	0.123364	0.308762
YGR029W	0.193865	5.94754	2.37019	0.123672	0.309016
YEL047C	0.22486	7.79581	2.36992	0.123694	0.309016
YOL094C	0.23811	5.22001	2.36899	0.123767	0.309064
YOR319W	0.558739	2.92672	2.36428	0.124141	0.309725
YBR206W	0.454388	3.45388	2.34609	0.125598	0.312399
YOR383C	0.372978	5.76515	2.34152	0.125967	0.312905
YGR113W	0.26141	4.44274	2.32953	0.126941	0.315048
YOR358W	0.267253	4.51223	2.32645	0.127192	0.31512
YDR402C	1.44058	-0.33439	2.32019	0.127704	0.315736
YER112W	0.349227	4.19384	2.32002	0.127719	0.315736
YNL096C	0.240825	7.39492	2.31589	0.128058	0.316301
YDL018C	0.31157	4.53235	2.31478	0.128149	0.316388
YHR148W	0.436039	4.15756	2.30805	0.128705	0.317422
YPR107C	0.226373	5.00815	2.3054	0.128925	0.317514
YOR012W	1.023	1.05801	2.30419	0.129025	0.317514
YHR118C	0.454563	3.40286	2.3032	0.129108	0.317514
YOR305W	0.520975	3.03416	2.30144	0.129254	0.317597
YLR136C	0.312554	5.56537	2.29508	0.129785	0.318486
YGL061C	0.495402	2.35193	2.29371	0.129899	0.318555
YDR157W	0.631764	2.92136	2.2934	0.129925	0.318555
YHR132W-A	0.287809	5.31942	2.28593	0.130552	0.319493
YMR154C	0.275037	3.96346	2.28549	0.130589	0.319493
YNL232W	0.224085	5.74604	2.28139	0.130934	0.319682
YJL125C	0.333207	3.98853	2.28096	0.130971	0.319682
YKR036C	0.263571	4.67036	2.28056	0.131004	0.319682
YJR035W	0.440331	3.28127	2.27989	0.131061	0.319683
YMR216C	0.153155	6.58198	2.27532	0.131448	0.320488
YFR010W	0.247841	6.25413	2.26658	0.132191	0.321886
YGR145W	0.395112	3.88819	2.26362	0.132444	0.322136
YGR208W	0.193844	5.83357	2.25908	0.132833	0.322648
YIL089W	0.581094	2.35259	2.25416	0.133256	0.323231
YOR037W	0.331637	4.48456	2.24804	0.133784	0.324189
YFR026C	0.671582	1.93615	2.23342	0.135055	0.326757
YGR099W	0.348119	4.87533	2.2319	0.135188	0.326938
YOR039W	0.227245	5.78098	2.22547	0.135751	0.327743
YGR042W	0.624957	2.31254	2.22231	0.136029	0.328232
YAL037W	0.811594	1.8571	2.22122	0.136125	0.328232
YJL158C	0.328995	8.21011	2.22054	0.136185	0.328232
YPL096W	0.250256	4.08777	2.21706	0.136493	0.328834
YPR135W	0.244331	4.82855	2.21225	0.136918	0.329212
YCL035C	0.230685	6.9151	2.2062	0.137457	0.330176
YCL037C	0.275069	6.29247	2.20528	0.137539	0.330234
YLR079W	0.216075	6.52135	2.19469	0.138487	0.331948
YOR312C	0.204265	9.87683	2.19223	0.138709	0.332165
YLL025W	0.961229	1.55214	2.19186	0.138741	0.332165
YKL066W	0.459427	4.34638	2.18731	0.139152	0.332979
YGR264C	0.195237	7.96456	2.18286	0.139555	0.333663
YGR158C	0.367897	3.7372	2.18171	0.139659	0.33377
YIR004W	0.284894	4.52775	2.17834	0.139965	0.33408
YLR414C	0.212339	7.66912	2.17532	0.140241	0.334499
YJR083C	0.624563	1.95417	2.17276	0.140474	0.334698
YAL034C	0.334516	5.31754	2.17107	0.140628	0.334698
YPL215W	0.27025	5.2696	2.16499	0.141185	0.335581
YFL050C	0.467876	3.14185	2.16186	0.141473	0.335843
YER052C	0.22142	8.56347	2.1567	0.141949	0.336692
YNR007C	0.308915	4.4222	2.15106	0.142472	0.337508
YMR160W	0.306118	4.39272	2.14303	0.143219	0.339134
YDL135C	0.23208	5.58546	2.14206	0.14331	0.339134
YPR141C	0.484414	2.55088	2.14176	0.143337	0.339134
YPR005C	0.472064	3.01202	2.13899	0.143597	0.339464
YPR007C	1.45291	0.168898	2.13766	0.143721	0.339617
YDR031W	0.328168	5.15685	2.12834	0.144598	0.34112
YHR177W	0.81211	1.77238	2.12674	0.144748	0.341334
YIL119C	0.410149	3.67929	2.12361	0.145044	0.341726
YDR374C	1.03563	0.774919	2.12097	0.145294	0.342054
YDR328C	0.202728	7.89842	2.11484	0.145877	0.343141
YDR131C	0.515365	3.02829	2.10079	0.147223	0.345736
YFL013C	0.331122	4.27607	2.10078	0.147224	0.345736
YNL136W	0.67822	2.04653	2.09534	0.147749	0.346715
YGR195W	0.204788	5.58553	2.09519	0.147763	0.346715
YER104W	0.373131	3.79959	2.09224	0.148049	0.347104
YBR054W	0.190036	8.60043	2.09222	0.148051	0.347104
YEL026W	0.404601	6.26	2.0838	0.148869	0.348445
YKL167C	0.327656	4.18258	2.07844	0.149393	0.349528
YNR024W	0.702739	1.88571	2.07412	0.149816	0.349977
YGR106C	0.176903	7.55434	2.07396	0.149832	0.349977
YMR123W	0.261499	5.33595	2.07283	0.149943	0.350036
YOR247W	0.634044	5.00101	2.07245	0.14998	0.350036
YBL103C	0.33239	3.79568	2.06906	0.150314	0.350527
YNR001C	0.167969	8.65478	2.06163	0.151049	0.351951
YMR180C	0.262377	5.0381	2.0601	0.1512	0.352014
YIL047C-A	1.62622	0.43222	2.05544	0.151664	0.352936
YLR364W	0.375888	5.24948	2.05265	0.151941	0.353161
YPR173C	0.230833	5.96801	2.04778	0.152428	0.353858
YDR086C	0.234261	6.21446	2.04304	0.152904	0.354528
YKR103W	0.466366	2.18073	2.04005	0.153205	0.35508
YOL122C	0.19807	6.80354	2.03466	0.153749	0.355915
YKR029C	0.375562	3.87759	2.03461	0.153753	0.355915
YHL021C	0.215321	9.03906	2.02231	0.155003	0.358224
YCL029C	0.310349	4.49226	2.01877	0.155365	0.35859
YDL157C	0.271908	5.76265	2.01488	0.155764	0.359105
YKL008C	0.186017	6.57142	2.01421	0.155832	0.359116
YLR285W	0.217771	5.56781	2.01168	0.156092	0.359569
YLR226W	0.390891	3.45921	2.00978	0.156288	0.359875
YOR081C	0.252546	5.72293	2.00757	0.156516	0.360108
YBR275C	0.357283	4.33405	2.0018	0.157113	0.361263
YER100W	0.177775	5.563	2.00045	0.157253	0.361263
YDR515W	0.572208	2.55078	2.00025	0.157273	0.361263
YLR425W	0.308058	4.10491	1.99928	0.157374	0.361263
YDR333C	0.279976	5.20648	1.99915	0.157387	0.361263
YNL162W	0.264748	7.88838	1.99755	0.157554	0.361263
YOL036W	0.182869	5.59625	1.99614	0.1577	0.361263
YKL136W	1.22641	0.144084	1.99391	0.157933	0.361263
YOR136W	0.189132	9.44792	1.99366	0.157959	0.361263
YOL100W	0.326213	3.81068	1.99352	0.157973	0.361263
YNL225C	0.508481	3.04427	1.99102	0.158235	0.361716
YML099C	0.288349	4.29138	1.98339	0.159034	0.363074
YNR065C	0.435133	3.69634	1.9773	0.159675	0.364275
YLR329W	1.00042	0.394395	1.9667	0.160798	0.365698
YHR176W	0.2894	5.88113	1.96233	0.161264	0.366428
YKL188C	0.470277	3.28369	1.95945	0.161572	0.366981
YML053C	0.497501	2.82945	1.95469	0.162082	0.367788
YCR028C-A	0.247468	6.45899	1.95329	0.162233	0.367788
YOR006C	0.314874	4.45515	1.95198	0.162374	0.367918
YLR437C	0.42558	4.25544	1.94408	0.163226	0.369407
YMR075W	0.403247	3.20874	1.94022	0.163644	0.369665
YMR025W	0.55929	2.66202	1.93958	0.163714	0.369665
YOR008C	0.162636	6.4231	1.93948	0.163725	0.369665
YNL301C	0.2739	6.98347	1.93767	0.163921	0.369703
YER038W-A	0.971158	0.682039	1.93747	0.163943	0.369703
YFL046W	0.318631	3.56085	1.93099	0.164651	0.371003
YGR116W	0.200817	6.83512	1.9296	0.164802	0.37106
YGR153W	0.638694	2.15249	1.92956	0.164806	0.37106
YNL292W	0.266672	4.59046	1.9227	0.16556	0.372136
YBL059C-A	0.433317	3.71299	1.91842	0.166031	0.372929
YNL063W	0.27534	5.18036	1.9156	0.166342	0.373185
YDL055C	0.168874	11.1167	1.91373	0.16655	0.373503
YPR162C	0.300438	4.1763	1.89928	0.168159	0.37613
YAL034W-A	0.529112	1.80801	1.8955	0.168583	0.376723
YOR107W	0.242553	4.66552	1.89293	0.168872	0.377074
YDR044W	0.196362	6.94581	1.89066	0.169127	0.377345
YPL210C	0.177507	5.95313	1.88663	0.169583	0.377916
YDR505C	0.17537	6.01474	1.8805	0.170278	0.378748
YKL076C	0.848745	1.36533	1.87967	0.170372	0.378783
YAL026C-A	1.30154	0.138577	1.87595	0.170795	0.379575
YMR307W	0.197231	11.1562	1.87472	0.170935	0.379737
YGL129C	0.230125	4.80955	1.87091	0.171371	0.380556
YDR458C	0.332078	3.75491	1.86637	0.171892	0.380967
YMR201C	0.443832	3.5234	1.86427	0.172133	0.381204
YOR047C	0.274738	4.74774	1.86229	0.172361	0.381561
YIL096C	0.697964	1.77114	1.85632	0.17305	0.382908
YGR279C	0.307969	9.56454	1.85568	0.173125	0.382908
YNL281W	0.188902	6.96613	1.8541	0.173307	0.382908
YNL147W	0.366533	4.18721	1.85268	0.173472	0.382974
YMR021C	0.220769	5.43259	1.84953	0.173838	0.383634
YER002W	0.463031	2.66194	1.84713	0.174117	0.383766
YKL090W	0.375658	3.81266	1.84702	0.174131	0.383766
YDL001W	0.256546	3.85067	1.8416	0.174763	0.38461
YER153C	0.314712	3.77955	1.84131	0.174798	0.38461
YJL099W	0.268493	5.24588	1.83963	0.174994	0.38461
YHR111W	0.273975	4.51301	1.83916	0.175049	0.38461
YEL039C	0.59567	3.23242	1.8311	0.175998	0.386147
YPL110C	0.196135	4.75134	1.82961	0.176174	0.386385
YLR128W	0.307775	3.61949	1.82854	0.1763	0.38639
YDL037C	0.591523	2.59279	1.82695	0.176488	0.386477
YNL271C	0.178602	5.93919	1.82035	0.177272	0.38716
YMR306C-A	0.750909	0.967049	1.8203	0.177278	0.38716
YHR089C	0.189495	6.62659	1.8184	0.177504	0.387505
YKL114C	0.23809	5.21496	1.81544	0.177857	0.388127
YPL267W	0.815126	1.5491	1.80996	0.178513	0.389036
YBR025C	0.183261	8.93365	1.80949	0.178569	0.389036
YKL036C	1.12392	0.323607	1.80769	0.178786	0.389255
YMR107W	0.754401	2.85164	1.80007	0.179704	0.390567
YDR361C	0.325035	5.74143	1.79864	0.179877	0.390731
YOR327C	0.350627	5.36646	1.78869	0.181086	0.392576
YAL067C	0.607209	5.81309	1.78505	0.18153	0.39267
YPL252C	0.402842	4.68421	1.78262	0.181828	0.392735
YDL176W	0.367241	3.5089	1.78255	0.181837	0.392735
YOR309C	0.645754	2.22663	1.78166	0.181946	0.39282
YER006W	0.293272	7.18759	1.77662	0.182565	0.393573
YIL002W-A	0.264505	4.65749	1.77656	0.182572	0.393573
YJR031C	0.246528	4.8872	1.77557	0.182694	0.393686
YDL214C	0.789491	2.03912	1.75865	0.184793	0.397607
YOR257W	0.510936	3.07015	1.7575	0.184936	0.397764
YOL144W	0.381626	2.61173	1.75529	0.185213	0.397933
YLR039C	0.241625	4.28129	1.75483	0.185271	0.397933
YDR317W	0.974259	0.86044	1.74698	0.186257	0.399242
YLL059C	0.675795	1.87552	1.74358	0.186686	0.399861
YKL143W	0.418226	4.15237	1.74028	0.187104	0.400604
YDR246W-A	1.088	0.824654	1.73505	0.187767	0.40172
YGL073W	0.209187	4.87135	1.73243	0.188101	0.402284
YLR077W	0.221579	5.2708	1.72112	0.189549	0.404466
YCR007C	0.486159	3.01047	1.71449	0.190404	0.405224
YNL221C	0.22254	6.04967	1.71353	0.190529	0.405337
YJL050W	0.229571	6.60713	1.71168	0.190768	0.405694
YDR052C	0.281737	3.31798	1.7102	0.190959	0.405797
YGR003W	0.247947	4.54692	1.70819	0.19122	0.406199
YJR127C	0.221138	6.81281	1.70669	0.191416	0.406462
YIL136W	0.218787	6.62577	1.70614	0.191487	0.406462
YNL129W	0.36756	3.29606	1.70354	0.191825	0.406876
YIL087C	0.267697	5.86338	1.70207	0.192017	0.407131
YDR510W	0.257353	6.02833	1.69687	0.192698	0.408237
YAR007C	0.183438	6.39211	1.69534	0.192899	0.408237
YGR172C	0.223091	6.32742	1.69404	0.193069	0.408293
YPR055W	0.274146	4.7276	1.69125	0.193437	0.408767
YFR031C	0.296784	3.52181	1.68669	0.194038	0.409579
YBR279W	0.259999	4.20577	1.68611	0.194115	0.40959
YDR283C	0.227225	5.08836	1.68235	0.194613	0.41003
YEL045C	0.514954	4.69032	1.68176	0.194691	0.410043
YDR267C	0.232969	4.97071	1.67759	0.195246	0.410757
YPL060W	0.369695	3.60524	1.67641	0.195403	0.410757
YDR464W	0.250544	4.46044	1.67595	0.195464	0.410757
YGR285C	0.197251	9.42461	1.67434	0.195679	0.410892
YDR049W	0.323815	3.60291	1.674	0.195724	0.410892
YHR077C	0.293559	4.35504	1.67384	0.195745	0.410892
YER074W	0.189914	8.39754	1.66526	0.196894	0.41254
YDL130W	0.153232	8.48177	1.66458	0.196986	0.41258
YOL009C	0.301429	3.61166	1.66314	0.197179	0.412833
YPR148C	0.235355	5.78613	1.66102	0.197466	0.413129
YLR285C-A	0.352134	5.0405	1.65959	0.197659	0.413317
YGL101W	0.22891	5.42376	1.65858	0.197795	0.413317
YLR406C	0.163928	6.87138	1.65825	0.19784	0.413317
YIL104C	0.30018	3.17612	1.65811	0.197858	0.413317
YDL029W	0.156757	8.33418	1.65311	0.198537	0.413961
YDR338C	0.229899	5.20713	1.64737	0.199317	0.414859
YLR017W	0.178594	7.68418	1.64278	0.199945	0.41571
YLL032C	0.331466	3.98179	1.63874	0.200499	0.416708
YDR135C	0.160522	8.11303	1.62917	0.201818	0.419144
YPL259C	0.173357	5.35574	1.62181	0.202839	0.42111
YCL058C	0.458681	2.90841	1.61943	0.203171	0.421124
YNL135C	0.204435	8.68816	1.61732	0.203467	0.421342
YDL169C	0.399102	3.59451	1.61674	0.203546	0.421342
YIL159W	0.406427	3.14675	1.61375	0.203966	0.421905
YFL010C	0.163785	7.88071	1.61094	0.20436	0.422083
YCL021W-A	0.57333	2.68149	1.61049	0.204423	0.422083
YDR540C	0.856794	1.59086	1.60902	0.20463	0.422356
YOR364W	0.873783	0.358614	1.60506	0.205188	0.423201
YHR191C	0.298098	3.83503	1.60132	0.205716	0.423469
YDL187C	0.956664	0.645831	1.60105	0.205755	0.423469
YJL065C	0.198671	5.41088	1.60091	0.205774	0.423469
YFR052W	0.194749	6.21543	1.59991	0.205915	0.423469
YBR253W	0.249384	4.82045	1.5984	0.20613	0.423576
YJL156C	0.232973	4.88801	1.59557	0.206533	0.424124
YBL027W	0.197677	9.47017	1.58634	0.20785	0.426059
YDR356W	0.226342	3.80336	1.583	0.20833	0.426734
YLR185W	0.233448	9.04861	1.58043	0.208698	0.427026
YER102W	0.179914	9.37126	1.57979	0.208791	0.427062
YMR320W	0.513563	1.86018	1.5746	0.20954	0.427978
YBR097W	0.219509	5.11826	1.57212	0.2099	0.428417
YPL104W	0.247982	4.81279	1.56794	0.210506	0.429487
YOR206W	0.249492	5.24481	1.5626	0.211286	0.430613
YNL100W	0.203299	5.65905	1.56161	0.21143	0.430752
YNL152W	0.235405	4.99117	1.5567	0.212149	0.432063
YMR220W	0.16917	6.39813	1.55436	0.212493	0.432185
YNL161W	0.186835	5.02789	1.55422	0.212514	0.432185
YAL001C	0.25159	5.34662	1.55238	0.212784	0.432269
YGR225W	0.916314	1.06023	1.55171	0.212883	0.432317
YBR204C	0.204745	5.00713	1.55117	0.212963	0.432325
YEL020W-A	0.255632	5.10453	1.54211	0.214304	0.433967
YKL011C	0.376439	3.09091	1.54209	0.214308	0.433967
YPR154W	0.350551	5.36187	1.5411	0.214454	0.434109
YBR194W	0.394	3.0207	1.53924	0.21473	0.434343
YPR069C	0.147983	8.09774	1.53788	0.214933	0.434343
YOR265W	0.221614	4.45803	1.53736	0.215012	0.434343
YDR103W	0.221845	5.39792	1.53724	0.215029	0.434343
YPR086W	0.187649	6.2624	1.53616	0.21519	0.434514
YMR072W	0.184848	5.82729	1.53565	0.215266	0.434514
YGR137W	0.308478	4.17802	1.53497	0.215368	0.434564
YOR115C	0.221501	5.54285	1.53323	0.215628	0.434895
YDL166C	0.233171	4.53479	1.53285	0.215685	0.434895
YBR136W	0.232274	5.17845	1.52907	0.216252	0.435883
YAL028W	0.338049	4.33995	1.52802	0.216411	0.436048
YKR092C	0.258203	5.89241	1.526	0.216714	0.436199
YCR002C	0.183258	6.07444	1.5249	0.216879	0.436199
YKL138C-A	0.412664	2.86476	1.52224	0.21728	0.436199
YDR498C	0.184848	5.56317	1.52175	0.217355	0.436199
YLR306W	0.34399	3.84637	1.52164	0.217371	0.436199
YGL052W	1.15966	0.762993	1.51978	0.217653	0.436199
YHR127W	0.182876	4.0974	1.51952	0.217693	0.436199
YLR385C	0.575174	1.81111	1.51703	0.218069	0.436754
YJL110C	0.259302	4.83004	1.51434	0.218477	0.437109
YKR083C	0.448702	2.30876	1.51202	0.218832	0.437509
YBL113C	0.721848	1.66765	1.50773	0.219486	0.437974
YCL052C	0.18641	6.451	1.5051	0.219889	0.438056
YMR147W	0.362373	3.32131	1.50143	0.220451	0.438892
YNL175C	0.298367	5.55945	1.5	0.220672	0.439177
YMR175W-A	1.02236	-0.056877	1.49789	0.220996	0.439635
YPL224C	0.174469	6.28101	1.49712	0.221116	0.439635
YOL077C	0.263807	5.87143	1.497	0.221134	0.439635
YOR339C	1.08727	0.21422	1.4952	0.221411	0.440032
YPL007C	0.242423	4.36636	1.49465	0.221497	0.440048
YDR166C	0.186898	4.83015	1.49391	0.22161	0.440118
YMR284W	0.249441	3.95246	1.49272	0.221794	0.440331
YHL042W	0.349323	2.62912	1.48799	0.222528	0.441516
YDR273W	0.797168	0.94387	1.48787	0.222547	0.441516
YBR055C	0.292819	4.81458	1.48648	0.222763	0.441556
YJR099W	0.25772	4.16221	1.48534	0.222941	0.44168
YGR269W	1.00423	0.227096	1.48206	0.223453	0.44254
YNL193W	0.187439	5.23461	1.48	0.223775	0.443003
YGR129W	0.721633	1.18633	1.47741	0.22418	0.44336
YLR041W	1.1765	0.239261	1.47159	0.225095	0.444861
YMR122C	1.11844	0.0714661	1.46908	0.225491	0.445024
YKL160W	0.18168	5.70619	1.46646	0.225904	0.44536
YJL162C	0.606074	1.64324	1.46635	0.225922	0.44536
YJL031C	0.361076	3.66825	1.46602	0.225975	0.44536
YML008C	0.173066	7.68224	1.46478	0.226172	0.445438
YPL268W	0.248815	3.62057	1.46187	0.226633	0.446037
YDR494W	0.243803	4.53856	1.45449	0.227808	0.447728
YGR044C	0.159703	7.00381	1.44706	0.229	0.449915
YPR169W	0.237924	5.25277	1.44465	0.229389	0.450523
YLR419W	0.23059	4.8182	1.44215	0.229792	0.451158
YGL131C	0.249046	4.62014	1.44055	0.23005	0.451353
YNR070W	0.518074	2.12467	1.43903	0.230296	0.45168
YLR022C	0.231443	4.793	1.43265	0.231332	0.452515
YLR127C	0.288814	3.61475	1.43248	0.23136	0.452515
YGL136C	0.329992	4.11192	1.42885	0.231952	0.453517
YFR027W	0.408128	2.37628	1.42515	0.232557	0.454198
YMR206W	1.07988	0.239116	1.42377	0.232783	0.454198
YFR041C	0.365098	3.40995	1.42366	0.232802	0.454198
YGR127W	0.250455	4.98656	1.42128	0.233193	0.454672
YOL041C	0.303259	4.13483	1.42085	0.233264	0.454672
YJL088W	0.291778	4.86928	1.41955	0.233477	0.454838
YDR163W	0.508952	2.35925	1.41936	0.233509	0.454838
YKR053C	0.304058	3.34162	1.41318	0.23453	0.456484
YLR293C	0.206811	8.97754	1.41289	0.234577	0.456484
YGL153W	0.229551	4.30571	1.4123	0.234674	0.456484
YGR112W	0.175799	5.34771	1.40523	0.235849	0.457713
YPL195W	0.196267	5.50003	1.40508	0.235875	0.457713
YDR532C	0.581205	2.20476	1.40461	0.235953	0.457713
YCR024C-B	0.312279	7.56083	1.40352	0.236134	0.4578
YJL011C	0.356937	3.5751	1.40338	0.236159	0.4578
YLR383W	0.308703	3.752	1.39764	0.237118	0.459189
YGL095C	0.201475	5.40578	1.39567	0.237449	0.459571
YLR011W	0.367066	3.30985	1.39525	0.23752	0.459571
YKR005C	0.434902	2.16086	1.3912	0.238203	0.460145
YFR003C	0.262869	4.78897	1.39118	0.238207	0.460145
YKL074C	0.358612	3.73746	1.39044	0.238331	0.460145
YGR119C	0.162352	6.05837	1.3898	0.238439	0.460145
YGR267C	0.196914	6.7107	1.38942	0.238504	0.460145
YMR270C	0.369845	3.58329	1.38665	0.238972	0.460595
YOL008W	0.188325	4.9031	1.38356	0.239496	0.461433
YDL074C	0.214814	4.62703	1.38296	0.239598	0.461471
YNL088W	0.211338	5.48296	1.3787	0.240322	0.46209
YLR332W	0.196423	5.45608	1.37819	0.240409	0.46209
YLL058W	0.175912	6.5533	1.37773	0.240489	0.46209
YER073W	0.1513	8.31175	1.3747	0.241005	0.462646
YLR201C	0.171772	5.47256	1.37155	0.241546	0.462867
YDR314C	0.389556	3.08975	1.37017	0.241783	0.463167
YOR385W	0.192623	5.61731	1.36671	0.242377	0.463565
YIL008W	0.439426	3.06264	1.36658	0.2424	0.463565
YGL194C-A	0.346769	3.28304	1.36395	0.242855	0.464278
YJL215C	0.981626	0.414343	1.36143	0.243289	0.464953
YDR037W	0.166758	9.03589	1.35716	0.244031	0.466056
YMR020W	0.181438	5.3987	1.35653	0.24414	0.466107
YHR171W	0.210632	4.6812	1.35477	0.244446	0.466425
YJL087C	0.295766	3.83376	1.35463	0.24447	0.466425
YAL010C	0.262146	4.27134	1.35273	0.244801	0.466835
YMR157C	0.185957	5.0935	1.34721	0.245767	0.468112
YBR228W	0.433115	2.65856	1.34641	0.245907	0.468221
YJR014W	0.191777	5.53252	1.34557	0.246054	0.468345
YMR077C	0.497455	2.12778	1.34116	0.24683	0.469192
YBR214W	0.229549	7.49694	1.3325	0.248361	0.470897
YER149C	0.20586	4.74991	1.33245	0.24837	0.470897
YER172C	0.176205	5.87442	1.32922	0.248945	0.471475
YLR395C	0.20727	5.01571	1.32311	0.250034	0.473182
YOR113W	0.198695	4.55835	1.32229	0.250181	0.473182
YPR152C	0.257194	4.53461	1.32121	0.250375	0.473182
YPR200C	0.641984	1.96992	1.32092	0.250428	0.473182
YBR150C	0.258658	4.04691	1.31778	0.250991	0.473781
YER011W	0.661093	2.04442	1.31773	0.251	0.473781
YOR031W	0.456495	4.16362	1.31728	0.251081	0.473781
YOR147W	0.259165	4.7072	1.31514	0.251466	0.474192
YDR322W	0.19902	4.45522	1.31355	0.251753	0.474418
YMR112C	0.418672	2.78951	1.31044	0.252314	0.475004
YMR022W	0.1507	6.25187	1.30834	0.252696	0.475564
YML111W	0.211828	4.61871	1.30684	0.252968	0.475919
YDR473C	0.365358	2.40457	1.3049	0.253319	0.476264
YDL061C	0.25646	7.96165	1.30349	0.253577	0.476591
YPR040W	0.245124	3.84859	1.30129	0.253977	0.477027
YKL099C	0.3934	3.72802	1.30129	0.253977	0.477027
YOR143C	0.24175	3.74926	1.29944	0.254316	0.477346
YKR031C	0.183749	5.37471	1.29829	0.254526	0.477426
YFR054C	1.1923	-0.0228995	1.2974	0.254688	0.477485
YNL248C	0.234213	5.9739	1.29501	0.255127	0.477518
YPL241C	0.257288	4.10252	1.29489	0.255148	0.477518
YER155C	0.128737	6.80608	1.29481	0.255164	0.477518
YPL152W	0.179139	5.02306	1.28751	0.256508	0.479558
YDR161W	0.319025	5.44159	1.28623	0.256744	0.479683
YOR209C	0.173191	6.86281	1.28442	0.257078	0.479992
YER088C	0.234818	6.67218	1.28293	0.257356	0.480352
YLL042C	0.81126	1.23572	1.27841	0.258195	0.481761
YEL003W	0.411352	4.71215	1.27704	0.258451	0.482079
YCR032W	0.27094	4.61111	1.27165	0.259458	0.483624
YDL133C-A	0.322632	9.85296	1.27124	0.259535	0.483624
YPL271W	0.170133	5.5441	1.26543	0.260625	0.484918
YJR051W	0.196073	6.19928	1.26323	0.26104	0.485473
YHR085W	0.40498	4.05465	1.26177	0.261317	0.485829
YBR084W	0.146787	8.37749	1.26096	0.26147	0.485941
YGR274C	0.188555	4.79683	1.26054	0.261549	0.485941
YOR173W	0.213307	7.78553	1.25963	0.261722	0.485944
YDL121C	0.289981	3.93782	1.25741	0.262142	0.486566
YOR372C	0.222675	4.71456	1.25529	0.262544	0.486994
YMR138W	0.357546	3.12123	1.25421	0.262749	0.487113
YER054C	0.345892	3.47216	1.25116	0.26333	0.487973
YPL151C	0.187627	4.90498	1.24761	0.264009	0.48848
YGL188C	0.472386	2.55776	1.24493	0.264524	0.489227
YGL027C	0.131963	6.64103	1.24325	0.264846	0.489664
YDR164C	0.184094	5.01929	1.24207	0.265073	0.489924
YGR177C	0.177851	5.12779	1.24105	0.265269	0.489996
YDL115C	0.291808	4.07199	1.24097	0.265285	0.489996
YLR117C	0.279845	3.91961	1.23977	0.265516	0.490089
YPL008W	0.256923	3.88882	1.23851	0.265759	0.490234
YPR133C	0.194508	4.98914	1.23342	0.266743	0.491863
YBR123C	0.209328	4.0726	1.22847	0.267704	0.493021
YDR417C	1.13415	0.43734	1.22626	0.268135	0.49314
YKL021C	0.225768	5.00023	1.22566	0.268253	0.49314
YDR538W	0.189081	4.83469	1.22506	0.26837	0.49314
YDR409W	0.209077	4.51336	1.22371	0.268634	0.493452
YGL147C	0.169516	10.0649	1.22245	0.268881	0.493746
YJR149W	0.311282	3.86479	1.21593	0.270162	0.495777
YOR295W	0.421675	2.46536	1.21272	0.270795	0.496617
YNL122C	0.244068	4.03027	1.21082	0.271169	0.497114
YLL010C	0.251452	5.2129	1.21046	0.271241	0.497114
YOR378W	0.406996	2.84045	1.2095	0.271431	0.497303
YNL004W	0.145832	5.69343	1.20551	0.272223	0.498592
YKL105C	0.304857	4.0518	1.20472	0.27238	0.49872
YGR080W	0.154667	6.13896	1.20417	0.272491	0.498761
YDL027C	0.212572	4.4811	1.20308	0.272706	0.498866
YNL333W	0.618594	1.28021	1.20213	0.272897	0.499022
YBR236C	0.158447	5.44217	1.19494	0.274335	0.500683
YIL007C	0.399002	2.75918	1.18995	0.27534	0.502356
YBR049C	0.187723	5.23766	1.18822	0.275688	0.50255
YDR254W	0.388119	3.91391	1.18811	0.275712	0.50255
YLR456W	0.383264	2.40749	1.18523	0.276294	0.503288
YBR116C	1.14087	0.399717	1.18346	0.276653	0.503619
YPR194C	0.268226	4.43713	1.18106	0.27714	0.504126
YDR424C	0.309626	4.59511	1.18077	0.277198	0.504126
YMR318C	0.146955	9.04185	1.18033	0.277289	0.50413
YPL150W	0.219519	4.70923	1.17899	0.277561	0.504462
YKR063C	0.384054	3.16638	1.17831	0.277701	0.504555
YDR272W	0.176394	6.01638	1.16979	0.279444	0.506747
YIL001W	0.239466	4.16525	1.16692	0.280035	0.507233
YBR183W	0.148264	7.33106	1.16676	0.280068	0.507233
YAL012W	0.25525	10.6079	1.16525	0.28038	0.507636
YKL013C	0.147145	6.53538	1.16098	0.281263	0.508858
YOL063C	0.148213	5.78837	1.16063	0.281334	0.508858
YJL124C	0.161328	5.31946	1.15965	0.281537	0.508858
YPR063C	0.195251	6.54825	1.15958	0.281552	0.508858
YEL055C	0.226896	5.80141	1.15766	0.281952	0.508858
YOR061W	0.160925	5.52901	1.15679	0.282133	0.509023
YLR144C	0.117671	5.99766	1.15528	0.282447	0.509267
YOL022C	0.190225	6.38573	1.15442	0.282626	0.509426
YDR016C	0.202245	4.88595	1.15393	0.282728	0.509449
YNL107W	0.291333	3.85388	1.15215	0.2831	0.509472
YGL020C	0.212011	4.26047	1.14839	0.283886	0.510563
YMR029C	0.223109	5.02936	1.14683	0.284213	0.510976
YHR010W	0.150752	9.09983	1.14209	0.285212	0.512316
YBR031W	0.211601	10.0393	1.14204	0.285222	0.512316
YLR151C	0.466979	2.69437	1.1416	0.285315	0.512322
YPL056C	0.807057	0.137097	1.1403	0.285588	0.512325
YHR006W	0.115631	5.95034	1.13962	0.285732	0.512421
YGR150C	0.362912	3.76863	1.1392	0.285822	0.512421
YCL010C	0.189692	5.36695	1.13732	0.286219	0.512942
YJL030W	0.226649	3.82339	1.13484	0.286745	0.513589
YGR128C	0.189475	4.48055	1.13242	0.28726	0.514187
YHR119W	0.18638	4.70178	1.131	0.287563	0.514507
YDR078C	0.305048	3.4304	1.13073	0.28762	0.514507
YDR511W	0.171807	4.88511	1.1262	0.288587	0.516075
YLR211C	0.580524	1.51549	1.12191	0.289507	0.517157
YFL034C-B	0.238725	4.20002	1.12077	0.289753	0.517157
YFL032W	0.354785	3.67085	1.12041	0.289831	0.517157
YBR109C	0.146762	6.67434	1.11697	0.290572	0.517992
YMR118C	1.23908	0.34349	1.11406	0.291201	0.518725
YNL061W	0.229072	5.77108	1.1127	0.291496	0.518987
YER133W	0.203215	7.34546	1.11147	0.291763	0.519137
YJL003W	0.334504	2.73052	1.11063	0.291946	0.519137
YKR104W	1.01305	0.565262	1.10966	0.292156	0.519348
YBR250W	0.817751	0.654945	1.10872	0.292361	0.51939
YLR082C	0.268904	3.19953	1.10845	0.29242	0.51939
YKL169C	1.22481	-0.141635	1.10829	0.292454	0.51939
YDR255C	0.365281	2.99164	1.10687	0.292762	0.519612
YDL139C	0.493061	2.32223	1.10203	0.293821	0.521165
YOR071C	0.160563	5.6107	1.09702	0.294921	0.522789
YHR112C	0.137809	7.29914	1.09593	0.295161	0.523051
YDR017C	0.183102	5.10109	1.09465	0.295442	0.523386
YLR276C	0.214002	4.57357	1.093	0.295808	0.52387
YBR217W	0.337769	2.82073	1.08886	0.296724	0.524914
YPR070W	0.348794	4.67338	1.08826	0.296857	0.524914
YDL192W	0.126289	8.46149	1.08773	0.296974	0.524914
YKL063C	0.389226	2.53048	1.08678	0.297186	0.524914
YOR042W	0.119112	6.86905	1.08651	0.297245	0.524914
YBR269C	0.291414	5.77559	1.08181	0.298292	0.526182
YML095C	0.282363	3.11664	1.08039	0.298611	0.526415
YFR049W	0.135064	5.66244	1.07943	0.298826	0.526587
YLR310C	0.164829	5.87584	1.07546	0.299716	0.527827
YLR340W	0.159066	12.097	1.07296	0.300277	0.528324
YNL257C	0.183735	5.56162	1.06966	0.301023	0.529144
YNL246W	0.156111	5.34155	1.06846	0.301293	0.529456
YOR299W	0.126009	6.45162	1.06565	0.30193	0.530317
YJR104C	0.240532	11.1368	1.06547	0.30197	0.530317
YHR013C	0.149831	5.21638	1.06046	0.303111	0.531481
YOR076C	0.274776	3.77906	1.05988	0.303243	0.531481
YER151C	0.155265	5.61727	1.05273	0.304878	0.532804
YMR132C	0.592583	1.51727	1.05245	0.304944	0.532804
YKL054C	0.183799	6.40881	1.04698	0.306204	0.534445
YBR154C	0.191664	5.64806	1.04587	0.306459	0.534726
YIL011W	0.906575	0.349007	1.04432	0.306819	0.535096
YAL016W	0.121583	7.94239	1.04207	0.307339	0.535603
YDR051C	0.193437	5.0439	1.03943	0.307953	0.536178
YLR254C	0.287258	3.26633	1.03632	0.308679	0.537113
YGR251W	0.510753	2.08431	1.02629	0.311032	0.540487
YNL141W	0.210918	6.23658	1.02626	0.31104	0.540487
YIR024C	0.459401	1.9225	1.02602	0.311094	0.540487
YER049W	0.13857	7.47951	1.02512	0.311307	0.540692
YDR265W	0.216624	5.60706	1.022	0.312045	0.541807
YLR193C	0.240888	4.02612	1.02097	0.31229	0.542066
YHR165C	0.115754	6.81745	1.01947	0.312646	0.542241
YGR236C	0.791955	1.69335	1.0194	0.312661	0.542241
YOR252W	0.382927	3.26424	1.01515	0.313673	0.543198
YIR009W	0.309176	3.164	1.015	0.313707	0.543198
YMR063W	0.291154	3.17005	1.01286	0.314219	0.543658
YOL152W	0.856917	1.97362	1.01233	0.314345	0.543658
YOR069W	0.151353	5.69078	1.01208	0.314405	0.543658
YBR107C	0.250408	3.875	1.01144	0.314558	0.543658
YNL322C	0.231538	8.21555	1.01136	0.314578	0.543658
YBL048W	0.629545	1.43381	1.01032	0.314827	0.543658
YLL026W	0.178744	10.584	1.01014	0.314869	0.543658
YGR081C	0.340468	3.1226	1.00931	0.315068	0.54373
YLR154C	0.387535	3.60378	1.00666	0.315705	0.544304
YNL308C	0.336447	3.56527	1.00207	0.31681	0.545905
YOL118C	0.935143	0.0367494	0.998955	0.317563	0.546872
YPL209C	0.51565	2.08801	0.998032	0.317787	0.546986
YDL051W	0.140426	6.85402	0.995908	0.318303	0.547646
YJL074C	0.299101	3.71388	0.992634	0.319099	0.548685
YCR027C	0.183735	4.47357	0.99098	0.319503	0.549084
YML065W	0.285845	3.36954	0.990379	0.31965	0.549084
YMR187C	0.263967	3.61094	0.987639	0.32032	0.549452
YKL171W	0.180091	4.76514	0.986237	0.320664	0.549712
YHR120W	0.250551	3.09783	0.985094	0.320944	0.549865
YAL055W	0.263328	3.44406	0.985078	0.320948	0.549865
YOR030W	0.215579	4.20538	0.981203	0.321902	0.551
YJL218W	0.427061	2.27619	0.978095	0.32267	0.552147
YHR062C	0.199357	5.32829	0.9765	0.323064	0.55249
YDR249C	0.193997	4.10748	0.974636	0.323527	0.552947
YER187W	0.476214	2.13994	0.97195	0.324194	0.553921
YNL156C	0.118405	6.14628	0.970363	0.32459	0.55443
YIL078W	0.157863	9.76959	0.967684	0.325258	0.555148
YBR092C	0.178947	7.79693	0.967503	0.325304	0.555148
YDR439W	0.320463	2.93898	0.966723	0.325499	0.555315
YBL098W	0.144925	5.37427	0.963614	0.326278	0.556309
YKR041W	0.3475	2.06494	0.96268	0.326513	0.556319
YDR001C	0.120256	7.9944	0.962498	0.326558	0.556319
YKL125W	0.164372	4.64735	0.955867	0.32823	0.557962
YOL018C	0.229837	4.16463	0.948581	0.330081	0.560308
YDL092W	0.16434	5.5007	0.944496	0.331124	0.561704
YNL215W	0.190032	3.58912	0.942923	0.331527	0.562051
YER137C	0.653536	1.00263	0.941859	0.3318	0.562347
YBL009W	0.180668	4.33359	0.940037	0.332268	0.562625
YJL129C	0.144967	5.07336	0.933421	0.333976	0.564691
YDL227C	0.180928	6.17042	0.931072	0.334584	0.565014
YOR097C	0.289275	3.37531	0.930749	0.334668	0.565014
YMR267W	0.135103	5.62262	0.928037	0.335373	0.566011
YJR063W	0.29812	3.76213	0.92599	0.335907	0.566536
YOR121C	0.351703	3.02007	0.925754	0.335969	0.566536
YMR121C	0.135045	6.24749	0.922744	0.336755	0.567693
YMR048W	0.242753	3.83898	0.920743	0.33728	0.568409
YHR068W	0.127758	7.55226	0.91933	0.337651	0.568603
YLR292C	0.144316	5.52031	0.91916	0.337696	0.568603
YBR114W	0.171305	5.49476	0.918145	0.337963	0.568884
YPL273W	0.111709	7.32294	0.913945	0.33907	0.570037
YIR017W-A	1.31046	-0.41903	0.913641	0.33915	0.570037
YIL162W	0.147011	7.17252	0.910594	0.339957	0.571055
YKL170W	0.186332	5.56629	0.909012	0.340377	0.571591
YLR146W-A	0.454891	1.60422	0.906235	0.341115	0.572493
YER115C	0.226376	4.31736	0.90524	0.341381	0.572687
YKR090W	0.167036	4.78717	0.899708	0.34286	0.574232
YDR305C	0.170943	5.60427	0.899317	0.342965	0.574238
YHR209W	0.29148	3.27069	0.898192	0.343267	0.574406
YOL110W	0.184423	6.03857	0.897295	0.343508	0.574639
YJL154C	0.108861	6.27196	0.896059	0.343841	0.574711
YIL146C	0.228528	4.06736	0.89598	0.343862	0.574711
YCR031C	0.137535	9.75793	0.895774	0.343917	0.574711
YOR174W	0.172053	4.61047	0.895632	0.343956	0.574711
YMR299C	0.186396	4.42307	0.893982	0.3444	0.575235
YDR308C	0.250916	3.34446	0.893717	0.344472	0.575235
YGR047C	0.195108	4.24088	0.887101	0.346264	0.57702
YGR033C	0.195887	5.66436	0.886769	0.346354	0.57702
YIL028W	0.366004	2.46335	0.885852	0.346604	0.577266
YMR005W	0.186	4.71935	0.885452	0.346713	0.577278
YDR331W	0.135459	6.24489	0.884115	0.347077	0.577615
YMR174C	0.528001	1.97794	0.883289	0.347302	0.577615
YMR071C	0.144036	6.12885	0.879076	0.348455	0.579159
YGR057C	0.385608	2.92561	0.878285	0.348672	0.579351
YGR009C	0.124393	5.08827	0.875813	0.349351	0.580122
YLR107W	0.254057	3.8913	0.875471	0.349445	0.580122
YDR012W	0.213116	8.97027	0.874264	0.349778	0.580122
YOR368W	0.349318	2.57582	0.87412	0.349817	0.580122
YER126C	0.226269	5.09151	0.874012	0.349847	0.580122
YLR135W	0.429298	2.03612	0.873995	0.349852	0.580122
YIL101C	0.270409	4.56932	0.871267	0.350605	0.580692
YNL008C	0.17605	5.20235	0.867383	0.351681	0.581943
YHR161C	0.104718	7.25918	0.865154	0.3523	0.582651
YJL179W	0.244836	3.47523	0.861118	0.353426	0.584002
YML069W	0.132739	5.72419	0.859741	0.353811	0.5841
YBR240C	0.364449	3.25113	0.859433	0.353897	0.5841
YOR038C	0.154533	5.2507	0.858017	0.354294	0.584415
YMR018W	1.02627	0.0835806	0.856345	0.354764	0.58502
YHR193C-A	0.602922	1.27453	0.855367	0.355038	0.585133
YMR076C	0.208948	4.08694	0.854018	0.355418	0.585456
YIR025W	0.298161	2.37094	0.853462	0.355575	0.585498
YFL020C	0.847715	0.382409	0.852963	0.355715	0.585498
YLR165C	0.211102	3.70607	0.852751	0.355775	0.585498
YML088W	0.233651	3.90534	0.851584	0.356105	0.58587
YMR015C	0.13483	6.58607	0.841729	0.358903	0.589448
YIL098C	0.23183	3.86816	0.841244	0.359041	0.589505
YOR180C	0.308991	2.4727	0.837925	0.359991	0.590722
YFR005C	0.152814	5.11041	0.835391	0.360718	0.59166
YER013W	0.157029	4.71439	0.835209	0.360771	0.59166
YPL156C	0.351495	2.16567	0.832283	0.361613	0.592443
YCR026C	0.13258	5.83756	0.829853	0.362315	0.593335
YGL212W	0.240274	3.96627	0.828539	0.362695	0.593787
YJL056C	0.251278	3.66866	0.8275	0.362996	0.594108
YBL019W	0.230191	3.35417	0.82702	0.363136	0.594165
YIL117C	0.179066	5.97289	0.825734	0.363509	0.594446
YLR172C	0.130199	6.31117	0.825708	0.363517	0.594446
YHR017W	0.122177	5.65417	0.824034	0.364003	0.594556
YGR167W	0.160917	6.33613	0.821783	0.364659	0.595456
YFL008W	0.172787	4.68373	0.820778	0.364953	0.595764
YML015C	0.346501	3.34436	0.816213	0.36629	0.597259
YIL084C	0.183885	3.44054	0.814888	0.366679	0.597572
YFL041W-A	0.348112	2.52296	0.81182	0.367583	0.598022
YDR067C	0.171933	4.10005	0.811359	0.367719	0.598022
YDR368W	0.11431	7.54662	0.811153	0.36778	0.598022
YDR300C	0.189769	5.94609	0.810739	0.367902	0.598022
YOR166C	0.25382	3.31275	0.81069	0.367916	0.598022
YOR064C	0.209646	3.37851	0.809753	0.368193	0.598296
YNL273W	0.179576	4.36681	0.809406	0.368296	0.598296
YIL017C	0.13313	5.22581	0.807086	0.368983	0.599092
YHR030C	0.128342	6.13787	0.807041	0.368997	0.599092
YOR219C	0.167137	5.41569	0.804278	0.369817	0.599738
YOR132W	0.138566	4.93967	0.800467	0.370954	0.601081
YPR012W	0.836889	0.268647	0.798735	0.371472	0.601432
YLR323C	0.450817	2.0556	0.798649	0.371498	0.601432
YGR107W	0.839697	-0.0644835	0.798113	0.371658	0.60152
YHL035C	0.154211	5.43321	0.797735	0.371771	0.601532
YJR152W	0.504128	2.50391	0.796938	0.372011	0.601533
YJL080C	0.0981674	8.60318	0.796674	0.37209	0.601533
YMR289W	0.167885	4.30287	0.794541	0.372731	0.601883
YDL021W	0.22363	4.47154	0.786254	0.375235	0.604552
YJR039W	0.158562	5.04508	0.785379	0.375501	0.604808
YAL033W	0.177682	5.05957	0.784888	0.37565	0.604877
YBR045C	0.613818	1.16423	0.782327	0.37643	0.605618
YDR021W	0.31594	2.31146	0.78155	0.376667	0.605807
YER159C	0.22736	4.1906	0.780567	0.376968	0.605807
YNL084C	0.180125	4.89566	0.780043	0.377128	0.605807
YMR287C	0.197397	4.40539	0.779588	0.377267	0.605807
YDL015C	0.105519	7.54902	0.779246	0.377372	0.605807
YJR146W	0.754445	0.662434	0.776686	0.378157	0.606333
YLR333C	0.100536	8.42798	0.775304	0.378581	0.606837
YOR194C	0.20938	3.71902	0.774967	0.378685	0.606837
YNR058W	0.272943	3.70673	0.770564	0.380043	0.608313
YGR186W	0.103301	6.2138	0.768443	0.380699	0.608577
YLR093C	0.103378	6.50044	0.768443	0.380699	0.608577
YLR381W	0.16286	4.30632	0.767978	0.380843	0.608577
YMR115W	0.185651	4.54439	0.767555	0.380974	0.608615
YPL208W	0.123877	6.06988	0.766814	0.381204	0.60864
YBR188C	0.228502	3.42862	0.765331	0.381665	0.609205
YNL075W	0.19329	4.76589	0.763213	0.382325	0.609572
YER024W	0.160048	5.60195	0.759939	0.383348	0.610688
YOL065C	0.111119	5.37664	0.759289	0.383551	0.610841
YJL136C	0.158987	7.99215	0.757773	0.384026	0.611122
YKL052C	0.178529	5.31636	0.757352	0.384158	0.611122
YFL017W-A	0.150415	4.3743	0.75599	0.384586	0.611184
YNL076W	0.156166	4.37284	0.755857	0.384628	0.611184
YNL097C	0.120487	5.19028	0.752903	0.385559	0.611806
YOR384W	0.445814	1.9373	0.750333	0.386371	0.612924
YLR043C	0.123825	8.29085	0.746411	0.387615	0.614725
YNL213C	0.33153	2.76035	0.745551	0.387888	0.614749
YKR027W	0.184843	4.84632	0.74496	0.388077	0.614749
YCR035C	0.189004	4.19745	0.744894	0.388098	0.614749
YER101C	0.212523	4.61788	0.742499	0.388862	0.615164
YBL051C	0.158845	6.01772	0.742411	0.38889	0.615164
YLR071C	0.130303	5.49235	0.740612	0.389465	0.615164
YGR168C	0.191705	3.81979	0.740163	0.389609	0.615164
YFR055W	0.2115	5.94396	0.740148	0.389614	0.615164
YCL012C	0.290828	2.7368	0.740111	0.389625	0.615164
YDR083W	0.24259	4.14555	0.738023	0.390295	0.61605
YOL066C	0.142041	5.03166	0.736617	0.390747	0.616246
YDR499W	0.2418	3.12771	0.736265	0.39086	0.616246
YPL223C	0.500838	1.78638	0.733022	0.391906	0.617272
YNL305C	0.144835	7.43556	0.732917	0.391939	0.617272
YDR176W	0.190585	4.40299	0.731996	0.392237	0.617421
YMR004W	0.181841	4.59064	0.73195	0.392252	0.617421
YPR199C	0.187676	4.78686	0.731037	0.392547	0.617715
YJL201W	0.173965	4.33724	0.730078	0.392858	0.617756
YGL080W	0.123696	4.97636	0.729796	0.392949	0.617756
YML054C	0.146506	5.23221	0.729684	0.392986	0.617756
YPL143W	0.12085	10.1611	0.729613	0.393009	0.617756
YJR032W	0.179426	4.18428	0.727921	0.393558	0.618277
YGL191W	0.151896	6.40966	0.72689	0.393893	0.61829
YLR016C	0.128003	5.48265	0.725567	0.394324	0.618777
YBR006W	0.105588	7.15955	0.725269	0.394421	0.618777
YIL130W	0.199584	4.86919	0.71964	0.396262	0.62115
YMR044W	0.173081	4.87436	0.717977	0.396808	0.621348
YLR441C	0.10727	10.435	0.717921	0.396827	0.621348
YMR009W	0.126615	6.1033	0.716708	0.397226	0.621574
YKR074W	0.147575	5.46478	0.716051	0.397442	0.621574
YGL145W	0.168627	4.06064	0.715821	0.397518	0.621574
R0020C	0.397566	6.72862	0.713962	0.398132	0.62219
YJR084W	0.128596	4.95946	0.712165	0.398726	0.622948
YIL077C	0.0977622	6.11398	0.708897	0.39981	0.624126
YOL090W	0.141648	5.53484	0.708167	0.400053	0.624178
YFL003C	0.593752	0.779949	0.699191	0.403056	0.627983
YDR306C	0.13362	5.08998	0.695526	0.404291	0.628978
YGL065C	0.132472	5.2276	0.695326	0.404359	0.628978
YPR171W	0.133529	4.90402	0.695234	0.40439	0.628978
YPL212C	0.130487	6.05196	0.694998	0.404469	0.628978
YIL016W	0.170228	4.63955	0.694624	0.404596	0.629002
YKL137W	0.249199	4.04547	0.692614	0.405277	0.629543
YEL056W	0.11523	5.86664	0.690866	0.40587	0.630292
YPL167C	0.200376	3.8203	0.69028	0.406069	0.63037
YEL012W	0.183056	4.36107	0.690064	0.406142	0.63037
YER040W	0.237756	4.2831	0.688108	0.406809	0.630996
YMR162C	0.159105	5.61679	0.688034	0.406834	0.630996
YGR206W	0.239994	3.88327	0.687546	0.407	0.630996
YNL144C	0.147154	5.25657	0.687098	0.407153	0.630996
YBR152W	0.550499	0.974306	0.685059	0.40785	0.631295
YPR046W	0.275919	3.48179	0.684676	0.407981	0.631326
YBR142W	0.222605	4.25802	0.68301	0.408552	0.631864
YIL036W	0.131921	5.8565	0.681934	0.408922	0.631874
YDR288W	0.213567	3.48227	0.681488	0.409075	0.631874
YLR418C	0.120094	5.90161	0.681193	0.409176	0.631874
YGL094C	0.157432	4.95686	0.680299	0.409484	0.6321
YLR148W	0.198404	4.2403	0.67944	0.409779	0.632384
YOR272W	0.15308	6.21646	0.677648	0.410398	0.632994
YKL162C-A	0.744056	0.396865	0.675142	0.411265	0.633854
YNL012W	0.296597	2.26882	0.674746	0.411402	0.633854
YMR023C	0.27027	3.72912	0.670165	0.412994	0.635789
YER122C	0.0981571	6.54183	0.666458	0.414289	0.63761
YJR007W	0.145636	6.55697	0.665648	0.414573	0.637701
YGR019W	0.116466	8.38532	0.662903	0.415537	0.638033
YNL132W	0.159655	6.80552	0.662025	0.415846	0.638033
YNR004W	0.304751	2.53864	0.661307	0.416099	0.638033
YJL208C	0.128517	4.72333	0.661204	0.416135	0.638033
YML009W-B	0.639612	1.03546	0.659747	0.416649	0.638645
YBL063W	0.188082	3.64956	0.659089	0.416882	0.638829
YGR252W	0.294306	2.90226	0.657877	0.417311	0.63929
YML116W-A	0.288921	2.73778	0.657503	0.417443	0.63929
YDR275W	0.162968	4.59756	0.655774	0.418056	0.639764
YDR257C	0.182072	4.15948	0.653219	0.418964	0.640463
YHR065C	0.153161	5.59363	0.651986	0.419403	0.64079
YJR094C	0.618999	0.55898	0.649126	0.420425	0.641759
YKL016C	0.101362	6.73117	0.648629	0.420603	0.641759
YJL077W-B	0.457988	2.06239	0.646104	0.421509	0.642968
YDL100C	0.114381	8.09183	0.642545	0.422791	0.643959
YOL135C	0.22373	4.30133	0.642282	0.422886	0.643959
YHL037C	0.764059	0.410065	0.641886	0.423029	0.643959
YJL019W	0.175783	3.95525	0.641469	0.423179	0.643959
YHL009C	0.217144	3.77215	0.640591	0.423497	0.644269
YKR062W	0.13381	5.28307	0.63914	0.424022	0.64455
YOR015W	0.259897	2.85206	0.638063	0.424413	0.644972
YNL009W	0.184007	3.57819	0.635677	0.42528	0.645427
YKR007W	0.162665	4.93054	0.635222	0.425446	0.645427
YGL240W	0.179743	3.64303	0.635205	0.425453	0.645427
YOL163W	0.352603	4.89445	0.634682	0.425643	0.645427
YDL158C	0.29324	2.86033	0.634427	0.425736	0.645427
YPR178W	0.147198	4.72831	0.633303	0.426146	0.645532
YLR149C	0.150278	6.35655	0.632969	0.426268	0.645544
YBR173C	0.131171	6.04307	0.629788	0.427433	0.647136
YER087C-B	0.182618	5.19363	0.628074	0.428063	0.647836
YMR273C	0.164934	4.09135	0.625706	0.428935	0.648676
YIL138C	0.179611	4.97905	0.625468	0.429022	0.648676
YOR210W	0.222494	4.1832	0.623749	0.429657	0.649464
YDL184C	0.187217	9.62291	0.620152	0.430991	0.650939
YDR141C	0.119897	6.05043	0.619262	0.431321	0.650939
YKL032C	0.219106	4.09956	0.617123	0.432118	0.651795
YLR120W-A	0.784568	-0.194521	0.61475	0.433005	0.652785
YIR019C	0.704604	0.13208	0.614304	0.433172	0.652816
YKL197C	0.126316	5.10045	0.613969	0.433297	0.652816
YKR088C	0.0939973	6.52994	0.613773	0.433371	0.652816
YPR101W	0.288336	2.79383	0.612648	0.433792	0.653189
YNL199C	0.158313	4.43388	0.609864	0.434839	0.654334
YLR125W	0.394496	1.46628	0.608479	0.435361	0.654945
YLR262C-A	0.1443	6.34692	0.607765	0.43563	0.655021
YER162C	0.175825	3.79744	0.60732	0.435799	0.655021
YMR065W	0.339053	2.18964	0.604983	0.436683	0.655718
YMR278W	0.110966	6.016	0.603435	0.43727	0.656172
YJL059W	0.105152	5.12282	0.60237	0.437675	0.656292
YNR073C	0.768346	0.275223	0.601542	0.43799	0.656292
YMR137C	0.291416	1.89798	0.599827	0.438644	0.657091
YKL014C	0.144025	5.76606	0.598822	0.439028	0.657326
YEL005C	0.205658	3.47884	0.596124	0.440061	0.658351
YPL074W	0.135021	4.40334	0.595628	0.440251	0.658462
YDR287W	0.130749	5.10739	0.591763	0.441738	0.660324
YMR233W	0.249361	2.6359	0.591486	0.441845	0.660324
YDR117C	0.168931	4.14568	0.590195	0.442344	0.660895
YLR189C	0.12113	5.47609	0.585284	0.444248	0.662646
YPR085C	0.234694	3.5452	0.584672	0.444487	0.662646
YJR138W	0.141621	5.03213	0.584113	0.444705	0.662646
YPL233W	0.235181	2.70384	0.583774	0.444837	0.662646
YKL110C	0.150474	4.72998	0.583695	0.444868	0.662646
YDL007W	0.140819	7.55237	0.583328	0.445011	0.662646
YOR070C	0.125565	5.62813	0.583272	0.445033	0.662646
YPL164C	0.181301	3.63747	0.582141	0.445474	0.663129
YBL059W	0.202284	4.7015	0.581549	0.445706	0.6633
YDR084C	0.160262	4.88419	0.578756	0.4468	0.664406
YHR003C	0.111983	5.82037	0.577498	0.447295	0.664967
YNL072W	0.150508	4.67836	0.575443	0.448104	0.665758
YPL155C	0.106765	5.51513	0.575254	0.448178	0.665758
YMR286W	0.186264	4.27231	0.574035	0.44866	0.666299
YDR094W	0.512249	1.12208	0.566224	0.451763	0.669717
YDL202W	0.132778	4.21668	0.564068	0.452626	0.6706
YDR363W	0.212253	3.01367	0.557807	0.455145	0.673814
YNL032W	0.183779	4.38057	0.557134	0.455417	0.673866
YKR021W	0.143408	4.38184	0.554341	0.456549	0.675013
YGL243W	0.154286	3.78254	0.552919	0.457128	0.675516
YPR170W-B	0.305435	2.18444	0.552501	0.457298	0.675591
YGL185C	0.15995	4.37598	0.550378	0.458163	0.676292
YHR069C-A	0.524975	1.15954	0.547144	0.459487	0.677452
YIL126W	0.102288	6.38846	0.546204	0.459873	0.677452
YIL092W	0.188018	2.81948	0.545157	0.460303	0.677452
YLR250W	0.110929	6.67683	0.543579	0.460953	0.678168
YPL071C	0.238966	3.03305	0.543092	0.461154	0.678287
YOR261C	0.10735	7.50249	0.542602	0.461357	0.678362
YOL069W	0.180434	3.72988	0.542101	0.461563	0.678362
YLR037C	0.384921	1.46237	0.538583	0.463021	0.6798
YOR181W	0.130841	4.40386	0.537703	0.463386	0.68006
YHL040C	0.129379	7.09866	0.533562	0.465113	0.68199
YDR479C	0.0996239	6.35311	0.53306	0.465323	0.682066
YOR195W	0.207272	3.24339	0.528295	0.467325	0.683501
YDR239C	0.121061	4.40455	0.52824	0.467348	0.683501
YML093W	0.223099	4.44052	0.527509	0.467656	0.683775
YDR280W	0.133571	4.97455	0.52527	0.468602	0.684894
YHR021C	0.101717	9.42374	0.525128	0.468662	0.684894
YDL164C	0.119544	5.68917	0.524322	0.469004	0.684923
YDL087C	0.140687	4.69442	0.520508	0.470625	0.686295
YJR075W	0.0906842	7.09014	0.520311	0.470709	0.686295
YHR060W	0.291585	3.03685	0.519365	0.471113	0.686707
YOR369C	0.133167	11.35	0.51875	0.471375	0.686913
YMR228W	0.18624	4.57023	0.516288	0.472429	0.687743
YCR020C	0.248239	2.92404	0.515471	0.47278	0.687901
YEL059W	0.771088	0.247395	0.513887	0.473461	0.688478
YDL071C	0.799254	-0.146246	0.513542	0.473609	0.688478
YPR150W	0.27084	2.12982	0.51204	0.474257	0.688478
YLL045C	0.090919	10.1579	0.511372	0.474546	0.688478
YGR024C	0.107987	5.83473	0.510992	0.47471	0.688478
YLR030W	0.422451	2.06374	0.510311	0.475004	0.688478
YLR313C	0.223405	3.23916	0.510243	0.475034	0.688478
YDL159W	0.124166	4.73316	0.508854	0.475636	0.688716
YKR004C	0.25254	2.68002	0.507264	0.476326	0.689348
YML068W	0.180789	3.54218	0.506286	0.476751	0.689788
YGL110C	0.135517	4.08195	0.505466	0.477108	0.689953
YGL174W	0.277197	2.38646	0.505068	0.477282	0.690028
YBL052C	0.263934	3.08552	0.503525	0.477955	0.69065
YHR078W	0.116723	5.67379	0.500633	0.479222	0.691729
YCL039W	0.122796	5.66493	0.500255	0.479388	0.691729
YPL189W	0.355661	1.6519	0.499433	0.479749	0.691781
YKR073C	0.675165	0.614072	0.49924	0.479834	0.691781
YPR146C	0.177116	3.77228	0.496866	0.48088	0.692739
YOL006C	0.155941	4.33036	0.495924	0.481296	0.692739
YEL001C	0.0712667	7.53281	0.495895	0.481309	0.692739
YKR097W	0.213532	3.23685	0.495449	0.481507	0.692784
YER180C-A	0.314096	2.00269	0.493992	0.482152	0.69336
YML030W	0.180882	4.0067	0.492112	0.482987	0.694209
YOR152C	0.175409	3.80974	0.491788	0.483131	0.694241
YDL173W	0.0928656	5.87983	0.49031	0.483789	0.694847
YNL330C	0.0734993	6.39631	0.485622	0.485887	0.696906
YFR008W	0.302782	2.47604	0.48465	0.486324	0.69724
YER009W	0.090718	7.68938	0.484231	0.486512	0.697257
YPL091W	0.0878321	8.33981	0.483973	0.486628	0.697257
YBL106C	0.125236	4.96982	0.483804	0.486704	0.697257
YER037W	0.150657	6.23579	0.482974	0.487078	0.697617
YOL047C	0.482646	1.37388	0.482053	0.487494	0.698036
YCL061C	0.157365	3.53814	0.480673	0.488118	0.698753
YOR145C	0.126935	5.81019	0.477389	0.489607	0.700356
YGR027C	0.130749	10.5569	0.476697	0.489922	0.70063
YGR103W	0.159456	5.65238	0.474001	0.491152	0.702035
YJL133C-A	0.183019	6.57603	0.470607	0.492708	0.703373
YJR112W-A	0.177887	4.36772	0.464864	0.495359	0.706625
YIL123W	0.115397	8.39725	0.464225	0.495656	0.706678
YLR288C	0.142345	4.1281	0.463858	0.495826	0.706678
YGL237C	0.127879	4.8659	0.463291	0.49609	0.706679
YDR022C	0.194095	3.59208	0.462957	0.496245	0.706679
YLR130C	0.148721	6.7983	0.460544	0.49737	0.708069
YKL142W	0.110313	7.11936	0.45991	0.497666	0.708313
YOR288C	0.103175	5.32512	0.454799	0.500065	0.711012
YDR006C	0.0901774	5.98402	0.454699	0.500112	0.711012
YIL020C	0.164113	4.46485	0.454536	0.500189	0.711012
YHR130C	0.4376	1.03834	0.454153	0.500369	0.711091
YDL136W	0.144257	5.6178	0.450141	0.502268	0.713048
YLR068W	0.584802	0.782174	0.449442	0.5026	0.713048
YMR089C	0.120676	5.83708	0.449415	0.502613	0.713048
YPR047W	0.17067	4.0503	0.448504	0.503046	0.713048
YKL072W	0.25648	3.27476	0.448299	0.503144	0.713048
YOR005C	0.135302	4.34631	0.447678	0.50344	0.713048
YOL162W	0.293829	4.38394	0.447351	0.503595	0.713048
YNL113W	0.180121	4.49942	0.446217	0.504137	0.713408
YDR507C	0.136239	5.03517	0.445599	0.504433	0.713471
YDR082W	0.204787	2.64482	0.44522	0.504614	0.71355
YLR067C	0.174631	3.82351	0.444879	0.504777	0.713602
YOR350C	0.139925	4.44231	0.444036	0.505181	0.713782
YER048W-A	0.145463	4.84089	0.442941	0.505706	0.71385
YJR018W	0.47833	0.672748	0.44294	0.505707	0.71385
[truncated: 3,677 more rows]
